# Supplementary material for: Statistics of pathogenic bacteria in the search of host cells
Source: Nat Commun. 2021 Mar 31;12:1990. doi: 10.1038/s41467-021-22156-6 (PMC8012381; doi:10.1038/s41467-021-22156-6)
Supplement: Supplementary file 9 — Source Data [file 41467_2021_22156_MOESM9_ESM.zip]

Archive with 72 entries (57 files):
- Fig1/
- Fig1/Fig1_panel_d.csv
- Fig1/Fig1_panel_e.csv
- Fig1/Fig1_panel_f.csv
- Fig1/Fig1_panel_g.csv
- Fig1/Fig1_panel_h.csv
- Fig1/TimeSeries2.png
- Fig1/imagej_CCW_enhanced.png
- Fig1/imagej_CW_enhanced.png
- Fig1/imagej_straight_enhanced.png
- Fig2/
- Fig2/Fig2_panel_a.csv
- Fig2/Fig2_panel_b.csv
- Fig2/Fig2_panel_c.csv
- Fig2/Fig2_panel_d.csv
- Fig2/Fig2_panel_e.csv
- Fig3/
- Fig3/Fig3_panel_a.csv
- Fig3/Fig3_panel_b.csv
- Fig3/Fig3_panel_c.csv
- Fig3/Fig3_panel_d.csv
- Fig3/Fig3_panel_e.csv
- Fig4/
- Fig4/Fig4_panel_a.csv
- Fig4/Fig4_panel_b.csv
- Fig4/Fig4_panel_c.csv
- Fig4/Fig4_panel_d.csv
- Fig4/Fig4_panel_e.csv
- Fig4/ST-M935_&&_T84_cells.png
- Fig4/ST_WT_&&_T84_cells.png
- Fig5/
- Fig5/Fig5_panel_a.csv
- Fig5/Fig5_panel_b.csv
- Fig5/Fig5_panel_c.csv
- Fig5/Fig5_panel_d.csv
- Fig5/Fig5_panel_e.csv
- Fig5/Fig5_panel_f.csv
- Fig5/Fig5_panel_g.csv
- SupplementaryFig1/
- SupplementaryFig1/Supplementary_Fig1_panel_a.csv
- SupplementaryFig1/Supplmentary_Fig1_panel_b.csv
- SupplementaryFig1/Supplmentary_Fig1_panel_c.csv
- SupplementaryFig1/Supplmentary_Fig1_panel_d.csv
- SupplementaryFig10/
- SupplementaryFig10/Supplementary_Fig10.csv
- SupplementaryFig2/
- SupplementaryFig2/Supplementary_Fig2_panel_a.csv
- SupplementaryFig2/Supplementary_Fig2_panel_b.csv
- SupplementaryFig2/Supplementary_Fig2_panel_c.csv
- SupplementaryFig2/Supplementary_Fig2_panel_d.csv
- SupplementaryFig2/Supplementary_Fig2_panel_e.csv
- SupplementaryFig2/Supplementary_Fig2_panel_f.csv
- SupplementaryFig3/
- SupplementaryFig3/Supplementary_Fig3.csv
- SupplementaryFig4/
- SupplementaryFig4/Supplementary_Fig4_panel_a.csv
- SupplementaryFig4/Supplementary_Fig4_panel_b.csv
- SupplementaryFig4/Supplementary_Fig4_panel_c.csv
- SupplementaryFig5/
- SupplementaryFig5/Supplementary_Fig5_panel_a.csv
- SupplementaryFig5/Supplementary_Fig5_panel_b.csv
- SupplementaryFig5/Supplementary_Fig5_panel_c.csv
- SupplementaryFig6/
- SupplementaryFig6/Supplementary_Fig6_panel_a.csv
- SupplementaryFig6/Supplementary_Fig6_panel_b.csv
- SupplementaryFig6/Supplementary_Fig6_panel_c.csv
- SupplementaryFig7/
- SupplementaryFig7/Supplementary_Fig7.csv
- SupplementaryFig8/
- SupplementaryFig8/Supplementary_Fig8.csv
- SupplementaryFig9/
- SupplementaryFig9/Supplementary_Fig9.csv
