# Supplementary material for: Statistics of pathogenic bacteria in the search of host cells
Source: Nat Commun. 2021 Mar 31;12:1990. doi: 10.1038/s41467-021-22156-6 (PMC8012381; doi:10.1038/s41467-021-22156-6)
Supplement: Supplementary file 9 — Source Data [file 41467_2021_22156_MOESM9_ESM.zip › Fig1/Fig1_panel_d.csv]

	x	y
0	3.27	4.01
1	6.41	5.22
2	8.69	7.84
3	12.2	8.62
4	15.05	10.1
