# Supplementary material for: Statistics of pathogenic bacteria in the search of host cells
Source: Nat Commun. 2021 Mar 31;12:1990. doi: 10.1038/s41467-021-22156-6 (PMC8012381; doi:10.1038/s41467-021-22156-6)
Supplement: Supplementary file 9 — Source Data [file 41467_2021_22156_MOESM9_ESM.zip › Fig1/Fig1_panel_e.csv]

	t	v	v_error
0	0.0	43.28697520296483	12.727922061357855
1	0.030000000000001137	48.835108045110125	12.727922061357855
2	0.060000000000002274	50.60528079602235	12.727922061357855
3	0.09000000000000341	41.613272455363344	12.727922061357855
4	0.11999999999999744	40.75981136147334	12.727922061357855
5	0.14999999999999858	27.950452192723215	12.727922061357855
6	0.17999999999999972	45.795353961338726	12.727922061357855
7	0.21000000000000085	41.93635389226908	12.727922061357855
8	0.240000000000002	28.82980710614837	12.727922061357855
9	0.2700000000000031	33.416230254838126	12.727922061357855
10	0.29999999999999716	33.73973918097859	12.727922061357855
11	0.3299999999999983	37.215289569982616	12.727922061357855
12	0.35999999999999943	48.15203930145349	12.727922061357855
13	0.39000000000000057	42.69634384555226	12.727922061357855
14	0.4200000000000017	40.47008497368966	12.727922061357855
15	0.45000000000000284	45.1433519161136	12.727922061357855
16	0.480000000000004	40.81705798097282	12.727922061357855
17	0.509999999999998	46.16581226647116	12.727922061357855
18	0.5399999999999991	44.00582032211287	12.727922061357855
19	0.5700000000000003	39.60225863367845	12.727922061357855
20	0.6000000000000014	44.87663336550626	12.727922061357855
21	0.6300000000000026	35.811931593316054	12.727922061357855
22	0.6600000000000037	49.603012901321826	12.727922061357855
23	0.6899999999999977	50.38188607471405	12.727922061357855
24	0.7199999999999989	32.24842804092991	12.727922061357855
25	0.75	39.06992307247062	12.727922061357855
26	0.7800000000000011	42.97104968593358	12.727922061357855
27	0.8100000000000023	44.7573333531918	12.727922061357855
28	0.8400000000000034	43.52189742595573	12.727922061357855
29	0.8699999999999974	54.13866968772627	12.727922061357855
30	0.8999999999999986	28.687782920414563	12.727922061357855
31	0.9299999999999997	40.374937220451855	12.727922061357855
32	0.9600000000000009	52.63603539612388	12.727922061357855
33	0.990000000000002	61.06959599960758	12.727922061357855
34	1.0200000000000031	45.05410327841477	12.727922061357855
35	1.0499999999999972	46.9634018264434	12.727922061357855
36	1.0799999999999983	53.68684920702258	12.727922061357855
37	1.1099999999999994	34.747102197320075	12.727922061357855
38	1.1400000000000006	50.48789733963575	12.727922061357855
39	1.1700000000000017	51.49861918321279	12.727922061357855
40	1.2000000000000028	49.617425254528335	12.727922061357855
41	1.230000000000004	52.010949701852866	12.727922061357855
42	1.259999999999998	52.23783218235825	12.727922061357855
43	1.2899999999999991	54.868580363545625	12.727922061357855
44	1.3200000000000003	49.73825936283136	12.727922061357855
45	1.3500000000000014	44.20299135176599	12.727922061357855
46	1.3800000000000026	72.11379895692345	12.727922061357855
47	1.4099999999999966	23.233333333338045	12.727922061357855
48	1.4399999999999977	55.583370814578096	12.727922061357855
49	1.4699999999999989	45.05410327841477	12.727922061357855
50	1.5	59.21806218451094	12.727922061357855
51	1.5300000000000011	28.90038446495432	12.727922061357855
52	1.5600000000000023	41.598944965252194	12.727922061357855
53	1.5900000000000034	41.61327245536344	12.727922061357855
54	1.6200000000000045	55.858233253675174	12.727922061357855
55	1.6500000000000057	52.85553686963732	12.727922061357855
56	1.6800000000000068	47.64202160091478	12.727922061357855
57	1.7099999999999937	30.7823903483205	12.727922061357855
58	1.7399999999999949	48.651607259048944	12.727922061357855
59	1.769999999999996	49.48185975126881	12.727922061357855
60	1.7999999999999972	41.915006594030785	12.727922061357855
61	1.8299999999999983	47.21455754790329	12.727922061357855
62	1.8599999999999994	32.820268128093204	12.727922061357855
63	1.8900000000000006	46.96340182643227	12.727922061357855
64	1.9200000000000017	38.53179062655606	12.727922061357855
65	1.9500000000000028	34.40014534852909	12.727922061357855
66	1.980000000000004	41.915006594030785	12.727922061357855
67	2.010000000000005	30.547740414707818	12.727922061357855
68	2.0400000000000063	60.92605718774341	12.727922061357855
69	2.0700000000000074	40.181491040304856	12.727922061357855
70	2.0999999999999943	34.55321178190913	12.727922061357855
71	2.1299999999999955	37.702416662889235	12.727922061357855
72	2.1599999999999966	55.26941086873946	12.727922061357855
73	2.1899999999999977	55.090198765295916	12.727922061357855
74	2.219999999999999	36.8246897852197	12.727922061357855
75	2.25	43.06738905482726	12.727922061357855
76	2.280000000000001	48.015842293048664	12.727922061357855
77	2.3100000000000023	46.47179550843321	12.727922061357855
78	2.3400000000000034	56.5604985833732	12.727922061357855
79	2.3700000000000045	44.171949369605066	12.727922061357855
80	2.4000000000000057	37.53333333333207	12.727922061357855
81	2.430000000000007	39.40174841016114	12.727922061357855
82	2.4599999999999937	42.41868037134167	12.727922061357855
83	2.489999999999995	43.00041343470322	12.727922061357855
84	2.519999999999996	32.216989996651975	12.727922061357855
85	2.549999999999997	54.14307178413503	12.727922061357855
86	2.5799999999999983	39.03787334826852	12.727922061357855
87	2.6099999999999994	33.99999999999858	12.727922061357855
88	2.6400000000000006	47.35663745570388	12.727922061357855
89	2.6700000000000017	45.583927479367404	12.727922061357855
90	2.700000000000003	54.69679048069179	12.727922061357855
91	2.730000000000004	47.3566374557038	12.727922061357855
92	2.760000000000005	50.572280505780085	12.727922061357855
93	2.7900000000000063	41.13333333333207	12.727922061357855
94	2.8200000000000074	39.9808982167999	12.727922061357855
95	2.8499999999999943	49.478221920826215	12.727922061357855
96	2.8799999999999955	46.46666666666509	12.727922061357855
97	2.9099999999999966	55.47007201084834	12.727922061357855
98	2.9399999999999977	43.85968789471751	12.727922061357855
99	2.969999999999999	27.28145483249957	12.727922061357855
100	3.0	50.9126703287094	12.727922061357855
101	3.030000000000001	45.821610622061975	12.727922061357855
102	3.0600000000000023	56.80403937123282	12.727922061357855
103	3.0900000000000034	43.267449915867616	12.727922061357855
104	3.1200000000000045	45.97058238095653	12.727922061357855
105	3.1500000000000057	62.79530237206939	12.727922061357855
106	3.180000000000007	59.77879594341285	12.727922061357855
107	3.2099999999999937	41.85213388959585	12.727922061357855
108	3.239999999999995	48.125818896349635	12.727922061357855
109	3.269999999999996	38.394588739096235	12.727922061357855
110	3.299999999999997	42.66839840235527	12.727922061357855
111	3.3299999999999983	43.54814704566608	12.727922061357855
112	3.3599999999999994	53.39189493213539	12.727922061357855
113	3.3900000000000006	38.237924746104866	12.727922061357855
114	3.4200000000000017	33.767999315589925	12.727922061357855
115	3.450000000000003	43.2924935756749	12.727922061357855
116	3.480000000000004	53.08444007218693	12.727922061357855
117	3.510000000000005	31.242883634160496	12.727922061357855
118	3.5400000000000063	43.527373252036135	12.727922061357855
119	3.5700000000000074	32.27060926326234	12.727922061357855
120	3.5999999999999943	28.291851987623385	12.727922061357855
121	3.6299999999999955	35.947384389470514	12.727922061357855
122	3.6599999999999966	32.40061727806931	12.727922061357855
123	3.6899999999999977	30.486517967418006	12.727922061357855
124	3.719999999999999	68.80895452062813	12.727922061357855
125	3.75	45.30377712975006	12.727922061357855
126	3.780000000000001	46.96340182643227	12.727922061357855
127	3.8100000000000023	52.02470566951632	12.727922061357855
128	3.8400000000000034	68.80895452062813	12.727922061357855
129	3.8700000000000045	36.84087403957603	12.727922061357855
130	3.9000000000000057	43.23138006381563	12.727922061357855
131	3.930000000000007	46.51538574612646	12.727922061357855
132	3.9599999999999937	65.64053625621656	12.727922061357855
133	3.989999999999995	52.16301371661567	12.727922061357855
134	4.019999999999996	32.40061727806952	12.727922061357855
135	4.049999999999997	44.809919536735144	12.727922061357855
136	4.079999999999998	50.881048643978794	12.727922061357855
137	4.109999999999999	33.59538658804095	12.727922061357855
138	4.140000000000001	38.24415714269916	12.727922061357855
139	4.170000000000002	47.35663745570291	12.727922061357855
140	4.200000000000003	35.20205170788146	12.727922061357855
141	4.230000000000004	55.976235036742864	12.727922061357855
142	4.260000000000005	50.381886074701484	12.727922061357855
143	4.290000000000006	42.50083659307186	12.727922061357855
144	4.320000000000007	49.44568288086829	12.727922061357855
145	4.349999999999994	35.15401036077507	12.727922061357855
146	4.3799999999999955	43.00041343470367	12.727922061357855
147	4.409999999999997	64.09108969098203	12.727922061357855
148	4.439999999999998	35.24605572889407	12.727922061357855
149	4.469999999999999	41.27179558864625	12.727922061357855
150	4.5	44.281849805784695	12.727922061357855
151	4.530000000000001	54.60877015441372	12.727922061357855
152	4.560000000000002	45.25219454469482	12.727922061357855
153	4.590000000000003	41.852133889576024	12.727922061357855
154	4.6200000000000045	47.04902880093247	12.727922061357855
155	4.650000000000006	36.85409671182236	12.727922061357855
156	4.680000000000007	55.57371480994842	12.727922061357855
157	4.709999999999994	68.7008410105707	12.727922061357855
158	4.739999999999995	63.689917220508505	12.727922061357855
159	4.769999999999996	90.81024171314259	12.727922061357855
160	4.799999999999997	58.3967369712437	12.727922061357855
161	4.829999999999998	62.556969591278815	12.727922061357855
162	4.859999999999999	108.61604137715348	12.727922061357855
163	4.890000000000001	83.21591728082063	12.727922061357855
164	4.920000000000002	71.18446303637747	12.727922061357855
165	4.950000000000003	65.09975251702151	12.727922061357855
166	4.980000000000004	57.769821033321094	12.727922061357855
167	5.010000000000005	65.76456323718304	12.727922061357855
168	5.040000000000006	53.79078814154619	12.727922061357855
169	5.070000000000007	42.40321004619886	12.727922061357855
170	5.099999999999994	53.63333333335653	12.727922061357855
171	5.1299999999999955	66.47148093564272	12.727922061357855
172	5.159999999999997	48.816584158343986	12.727922061357855
173	5.189999999999998	47.971113993502264	12.727922061357855
174	5.219999999999999	47.72268270376578	12.727922061357855
175	5.25	40.87131566813466	12.727922061357855
176	5.280000000000001	51.99603617370799	12.727922061357855
177	5.310000000000002	49.68649492344575	12.727922061357855
178	5.340000000000003	39.97493659226267	12.727922061357855
179	5.3700000000000045	68.47406646152557	12.727922061357855
180	5.400000000000006	45.97058238095653	12.727922061357855
181	5.430000000000007	45.27086382112605	12.727922061357855
182	5.459999999999994	66.34966298167302	12.727922061357855
183	5.489999999999995	47.35033732133602	12.727922061357855
184	5.519999999999996	48.169377086368	12.727922061357855
185	5.549999999999997	54.37222534427516	12.727922061357855
186	5.579999999999998	56.46289833942896	12.727922061357855
187	5.609999999999999	56.804039371233465	12.727922061357855
188	5.640000000000001	43.527373252036135	12.727922061357855
189	5.670000000000002	44.188145720566865	12.727922061357855
190	5.700000000000003	42.936361176874186	12.727922061357855
191	5.730000000000004	39.99580533561382	12.727922061357855
192	5.760000000000005	45.14335191611359	12.727922061357855
193	5.790000000000006	41.863534914713185	12.727922061357855
194	5.820000000000007	54.372225344275705	12.727922061357855
195	5.849999999999994	24.8576391120062	12.727922061357855
196	5.8799999999999955	46.42385641504064	12.727922061357855
197	5.909999999999997	27.309847633733014	12.727922061357855
198	5.939999999999998	45.69955020444663	12.727922061357855
199	5.969999999999999	48.30021854102653	12.727922061357855
200	6.0	51.17474420497143	12.727922061357855
201	6.030000000000001	41.598944965252414	12.727922061357855
202	6.060000000000002	49.7322721066381	12.727922061357855
203	6.090000000000003	54.50876585977082	12.727922061357855
204	6.1200000000000045	40.4700849736897	12.727922061357855
205	6.150000000000006	52.23783218234555	12.727922061357855
206	6.180000000000007	44.00582032211266	12.727922061357855
207	6.209999999999994	47.23475650645607	12.727922061357855
208	6.239999999999995	45.71129206467546	12.727922061357855
209	6.269999999999996	62.08221251784437	12.727922061357855
210	6.299999999999997	40.80366268962577	12.727922061357855
211	6.329999999999998	34.18656331237531	12.727922061357855
212	6.359999999999999	52.60637899638113	12.727922061357855
213	6.390000000000001	39.60225863367848	12.727922061357855
214	6.420000000000002	24.000462958496932	12.727922061357855
215	6.450000000000003	46.672380602567806	12.727922061357855
216	6.480000000000004	28.63333333333207	12.727922061357855
217	6.510000000000005	25.033333333332543	12.727922061357855
218	6.540000000000006	45.2521945446952	12.727922061357855
219	6.570000000000007	40.8581965121086	12.727922061357855
220	6.599999999999994	35.97723045361147	12.727922061357855
221	6.6299999999999955	37.60976528036734	12.727922061357855
222	6.659999999999997	34.73680404924233	12.727922061357855
223	6.689999999999998	35.810271648724985	12.727922061357855
224	6.719999999999999	38.23792474610469	12.727922061357855
225	6.75	31.22570166456422	12.727922061357855
226	6.780000000000001	20.931767457356816	12.727922061357855
227	6.810000000000002	19.77905738681885	12.727922061357855
228	6.840000000000003	47.2576860297741	12.727922061357855
229	6.8700000000000045	37.24252348533153	12.727922061357855
230	6.900000000000006	51.49861918321279	12.727922061357855
231	6.930000000000007	47.61448192397669	12.727922061357855
232	6.959999999999994	80.82723688354038	12.727922061357855
233	6.989999999999995	80.36495228366053	12.727922061357855
234	7.019999999999996	62.42130156355753	12.727922061357855
235	7.049999999999997	67.49006511249296	12.727922061357855
236	7.079999999999998	65.48940541967004	12.727922061357855
237	7.109999999999999	51.21589380043635	12.727922061357855
238	7.140000000000001	42.51065225982079	12.727922061357855
239	7.170000000000002	28.84635544088993	12.727922061357855
240	7.200000000000003	56.13349168623531	12.727922061357855
241	7.230000000000004	31.83465965823243	12.727922061357855
242	7.260000000000005	44.73489813457656	12.727922061357855
243	7.290000000000006	34.17785182768933	12.727922061357855
244	7.320000000000007	38.2441571426992	12.727922061357855
245	7.349999999999994	27.812866726682817	12.727922061357855
246	7.3799999999999955	33.9417802191396	12.727922061357855
247	7.409999999999997	31.233333333331913	12.727922061357855
248	7.439999999999998	39.49471131964534	12.727922061357855
249	7.469999999999999	5.366666666666509	12.727922061357855
250	7.5	59.039572416395565	12.727922061357855
251	7.530000000000001	29.355540836062183	12.727922061357855
252	7.560000000000002	21.61432138395423	12.727922061357855
253	7.590000000000003	28.28130517182948	12.727922061357855
254	7.6200000000000045	37.702416662889476	12.727922061357855
255	7.650000000000006	29.763698993533787	12.727922061357855
256	7.680000000000007	24.00046295849704	12.727922061357855
257	7.709999999999994	9.649985607362218	12.727922061357855
258	7.739999999999995	12.88754782295237	12.727922061357855
259	7.769999999999996	25.442091109025363	12.727922061357855
260	7.799999999999997	16.099999999999053	12.727922061357855
261	7.829999999999998	44.844732132100795	12.727922061357855
262	7.859999999999999	31.975772078245512	12.727922061357855
263	7.890000000000001	52.35945208099537	12.727922061357855
264	7.920000000000002	55.46254992735367	12.727922061357855
265	7.950000000000003	73.73891630460389	12.727922061357855
266	7.980000000000004	36.167050689203855	12.727922061357855
267	8.010000000000005	40.335041286150314	12.727922061357855
268	8.040000000000006	35.121772291397484	12.727922061357855
269	8.070000000000007	57.48439401746617	12.727922061357855
270	8.099999999999994	52.630367237537016	12.727922061357855
271	8.129999999999995	47.722682703765315	12.727922061357855
272	8.159999999999997	37.702416662889476	12.727922061357855
273	8.189999999999998	41.17125480504668	12.727922061357855
274	8.219999999999999	54.10562714624651	12.727922061357855
275	8.25	42.09222678304684	12.727922061357855
276	8.280000000000001	51.204253295554885	12.727922061357855
277	8.310000000000002	31.685397968849646	12.727922061357855
278	8.340000000000003	44.020727441107596	12.727922061357855
279	8.370000000000005	41.1333333333316	12.727922061357855
280	8.400000000000006	50.340452035226555	12.727922061357855
281	8.430000000000007	55.57371480994882	12.727922061357855
282	8.459999999999994	28.656587375343978	12.727922061357855
283	8.489999999999995	38.394588739096044	12.727922061357855
284	8.519999999999996	38.699583689978745	12.727922061357855
285	8.549999999999997	54.60877015441344	12.727922061357855
286	8.579999999999998	35.12177229139794	12.727922061357855
287	8.61	46.397940567321506	12.727922061357855
288	8.64	44.713333830324785	12.727922061357855
289	8.670000000000002	44.1719493696055	12.727922061357855
290	8.700000000000003	43.3131363188769	12.727922061357855
291	8.730000000000004	39.38055075513358	12.727922061357855
292	8.760000000000005	58.021643471301736	12.727922061357855
293	8.790000000000006	46.19294077862578	12.727922061357855
294	8.820000000000007	40.181491040304856	12.727922061357855
295	8.849999999999994	23.302956417120917	12.727922061357855
296	8.879999999999995	55.706422929096505	12.727922061357855
297	8.909999999999997	59.24827236112046	12.727922061357855
298	8.939999999999998	33.59538658804085	12.727922061357855
299	8.969999999999999	45.60877108627109	12.727922061357855
300	9.0	37.619276973380124	12.727922061357855
301	9.030000000000001	27.9806679294424	12.727922061357855
302	9.060000000000002	59.21806218451074	12.727922061357855
303	9.090000000000003	32.25581773537439	12.727922061357855
304	9.120000000000005	46.96340182643227	12.727922061357855
305	9.150000000000006	48.18175080993777	12.727922061357855
306	9.180000000000007	28.281305171829928	12.727922061357855
307	9.209999999999994	21.760948712987883	12.727922061357855
308	9.239999999999995	46.5153857461269	12.727922061357855
309	9.269999999999996	37.60818468838181	12.727922061357855
310	9.299999999999997	43.57963336748372	12.727922061357855
311	9.329999999999998	43.00041343470322	12.727922061357855
312	9.36	43.267449915867616	12.727922061357855
313	9.39	53.190485782492765	12.727922061357855
314	9.420000000000002	39.06077885096911	12.727922061357855
315	9.450000000000003	46.00299507157543	12.727922061357855
316	9.480000000000004	38.5627338818753	12.727922061357855
317	9.510000000000005	41.477651278193754	12.727922061357855
318	9.540000000000006	44.87795796502951	12.727922061357855
319	9.570000000000007	41.1333333333316	12.727922061357855
320	9.599999999999994	65.6346283942267	12.727922061357855
321	9.629999999999995	37.342454242976174	12.727922061357855
322	9.659999999999997	36.88482072614546	12.727922061357855
323	9.689999999999998	51.996036173708625	12.727922061357855
324	9.719999999999999	39.73078850910751	12.727922061357855
325	9.75	29.131922162617677	12.727922061357855
326	9.780000000000001	38.68110362667646	12.727922061357855
327	9.810000000000002	40.20819430027583	12.727922061357855
328	9.840000000000003	43.01566897977577	12.727922061357855
329	9.870000000000005	40.81705798097308	12.727922061357855
330	9.900000000000006	32.22809333485174	12.727922061357855
331	9.930000000000007	29.763698993534437	12.727922061357855
332	9.959999999999994	41.91500659405033	12.727922061357855
333	9.989999999999995	46.19294077862578	12.727922061357855
334	10.019999999999996	50.645719354045106	12.727922061357855
335	10.049999999999997	24.840848974576915	12.727922061357855
336	10.079999999999998	54.391962232992995	12.727922061357855
337	10.11	42.221650580923736	12.727922061357855
338	10.14	37.8990618470801	12.727922061357855
339	10.170000000000002	49.58737518539937	12.727922061357855
340	10.200000000000003	36.873507502751174	12.727922061357855
341	10.230000000000004	56.579481950417005	12.727922061357855
342	10.260000000000005	52.82507821942778	12.727922061357855
343	10.290000000000006	32.23917561669932	12.727922061357855
344	10.320000000000007	44.809919536735556	12.727922061357855
345	10.349999999999994	37.5891532818403	12.727922061357855
346	10.379999999999995	52.63036723751163	12.727922061357855
347	10.409999999999997	44.85934809057019	12.727922061357855
348	10.439999999999998	40.87131566813502	12.727922061357855
349	10.469999999999999	27.237331407870197	12.727922061357855
350	10.5	39.57064007007527	12.727922061357855
351	10.530000000000001	43.54814704566608	12.727922061357855
352	10.560000000000002	34.15341206315233	12.727922061357855
353	10.590000000000003	30.608513703070464	12.727922061357855
354	10.620000000000005	38.51940347986087	12.727922061357855
355	10.650000000000006	47.049028800932	12.727922061357855
356	10.680000000000007	28.291851987610208	12.727922061357855
357	10.709999999999994	41.13333333335108	12.727922061357855
358	10.739999999999995	39.037873348268455	12.727922061357855
359	10.769999999999996	46.44697095732879	12.727922061357855
360	10.799999999999997	34.01257937227754	12.727922061357855
361	10.829999999999998	55.54795725816845	12.727922061357855
362	10.86	46.93165243201881	12.727922061357855
363	10.89	41.17269861341379	12.727922061357855
364	10.920000000000002	49.086409071711	12.727922061357855
365	10.950000000000003	63.84234053074918	12.727922061357855
366	10.980000000000004	58.23108181107942	12.727922061357855
367	11.010000000000005	36.47760347878509	12.727922061357855
368	11.040000000000006	41.13939717594126	12.727922061357855
369	11.070000000000007	37.73560063859421	12.727922061357855
370	11.099999999999994	45.02100744222479	12.727922061357855
371	11.129999999999995	53.787276479766945	12.727922061357855
372	11.159999999999997	52.110416958180004	12.727922061357855
373	11.189999999999998	30.453242848667422	12.727922061357855
374	11.219999999999999	55.20877546992589	12.727922061357855
375	11.25	29.516586674085715	12.727922061357855
376	11.280000000000001	34.52215069906291	12.727922061357855
377	11.310000000000002	59.4547260059633	12.727922061357855
378	11.340000000000003	23.251284313392013	12.727922061357855
379	11.370000000000005	46.80866491485239	12.727922061357855
380	11.400000000000006	41.76155861288727	12.727922061357855
381	11.430000000000007	44.80991953673609	12.727922061357855
382	11.459999999999994	35.81193159333277	12.727922061357855
383	11.489999999999995	55.997718207479096	12.727922061357855
384	11.519999999999996	30.421574946444483	12.727922061357855
385	11.549999999999997	31.83465965823243	12.727922061357855
386	11.579999999999998	50.34045203522633	12.727922061357855
387	11.61	42.418680371321045	12.727922061357855
388	11.64	30.439539345323293	12.727922061357855
389	11.670000000000002	39.60225863367864	12.727922061357855
390	11.700000000000003	44.85934809057028	12.727922061357855
391	11.730000000000004	27.929116626837402	12.727922061357855
392	11.760000000000005	39.380550755133946	12.727922061357855
393	11.790000000000006	47.23475650643318	12.727922061357855
394	11.820000000000007	56.16128559781896	12.727922061357855
395	11.849999999999994	42.22165058094388	12.727922061357855
396	11.879999999999995	34.15341206315233	12.727922061357855
397	11.909999999999997	50.60528079602213	12.727922061357855
398	11.939999999999998	43.267449915867076	12.727922061357855
399	11.969999999999999	35.94406147829535	12.727922061357855
400	12.0	63.68991722050869	12.727922061357855
401	12.030000000000001	41.785829602335525	12.727922061357855
402	12.060000000000002	51.21589380043625	12.727922061357855
403	12.090000000000003	56.817690906968046	12.727922061357855
404	12.120000000000005	52.11002249514232	12.727922061357855
405	12.150000000000006	33.6095885789215	12.727922061357855
406	12.180000000000007	49.139823180614286	12.727922061357855
407	12.209999999999994	41.172698613432836	12.727922061357855
408	12.239999999999995	45.05410327841477	12.727922061357855
409	12.269999999999996	46.533548232548675	12.727922061357855
410	12.299999999999997	50.3866163887884	12.727922061357855
411	12.329999999999998	47.38936824037702	12.727922061357855
412	12.36	44.875296346899674	12.727922061357855
413	12.39	30.405883933504086	12.727922061357855
414	12.420000000000002	48.597233574668905	12.727922061357855
415	12.450000000000003	42.933333333331596	12.727922061357855
416	12.480000000000004	45.25219454469572	12.727922061357855
417	12.510000000000005	48.18051703979567	12.727922061357855
418	12.540000000000006	36.167050689203855	12.727922061357855
419	12.570000000000007	34.176096259746735	12.727922061357855
420	12.599999999999994	49.61742525455174	12.727922061357855
421	12.629999999999995	40.7861223675117	12.727922061357855
422	12.659999999999997	54.07659177294351	12.727922061357855
423	12.689999999999998	32.97704588885207	12.727922061357855
424	12.719999999999999	57.02650455903797	12.727922061357855
425	12.75	53.36619820739439	12.727922061357855
426	12.780000000000001	48.32612589939584	12.727922061357855
427	12.810000000000002	43.29249357567527	12.727922061357855
428	12.840000000000003	44.45073427714787	12.727922061357855
429	12.870000000000005	63.25117478047986	12.727922061357855
430	12.900000000000006	40.44650788386918	12.727922061357855
431	12.930000000000007	48.34710148728698	12.727922061357855
432	12.959999999999994	53.170302905979135	12.727922061357855
433	12.989999999999995	33.38411132393391	12.727922061357855
434	13.019999999999996	38.24415714269897	12.727922061357855
435	13.049999999999997	53.90116469572172	12.727922061357855
436	13.079999999999998	34.186563312374844	12.727922061357855
437	13.11	50.881048643978865	12.727922061357855
438	13.14	80.32994460348806	12.727922061357855
439	13.170000000000002	32.98066773800002	12.727922061357855
440	13.200000000000003	53.17030290595389	12.727922061357855
441	13.230000000000004	89.4427812129662	12.727922061357855
442	13.260000000000005	61.457636719213504	12.727922061357855
443	13.290000000000006	60.82566161671259	12.727922061357855
444	13.320000000000007	62.46856987495316	12.727922061357855
445	13.349999999999994	67.03157630718627	12.727922061357855
446	13.379999999999995	49.092486413116426	12.727922061357855
447	13.409999999999997	51.20425329555535	12.727922061357855
448	13.439999999999998	61.645906415409904	12.727922061357855
449	13.469999999999999	44.254667048294465	12.727922061357855
450	13.5	48.39826672745698	12.727922061357855
451	13.530000000000001	50.099999999998104	12.727922061357855
452	13.560000000000002	45.821610622061364	12.727922061357855
453	13.590000000000003	59.24357442888542	12.727922061357855
454	13.620000000000005	44.76953329118984	12.727922061357855
455	13.650000000000006	32.61127957556169	12.727922061357855
456	13.680000000000007	57.4843940174666	12.727922061357855
457	13.709999999999994	45.82161062208307	12.727922061357855
458	13.739999999999995	46.00299507157543	12.727922061357855
459	13.769999999999996	37.86760562216003	12.727922061357855
460	13.799999999999997	34.04761371961188	12.727922061357855
461	13.829999999999998	59.10972847171416	12.727922061357855
462	13.86	55.10318603412037	12.727922061357855
463	13.89	48.118615016549555	12.727922061357855
464	13.920000000000002	45.85282009986896	12.727922061357855
465	13.950000000000003	53.660020292370135	12.727922061357855
466	13.980000000000004	43.23138006381563	12.727922061357855
467	14.010000000000005	39.57064007007534	12.727922061357855
468	14.040000000000006	44.188145720566865	12.727922061357855
469	14.070000000000007	45.97058238095653	12.727922061357855
470	14.099999999999994	48.15946889705539	12.727922061357855
471	14.129999999999995	29.58588251927574	12.727922061357855
472	14.159999999999997	41.179943877786485	12.727922061357855
473	14.189999999999998	41.86353491471347	12.727922061357855
474	14.219999999999999	46.804854923867445	12.727922061357855
475	14.25	42.53168753346529	12.727922061357855
476	14.280000000000001	44.22232970394341	12.727922061357855
477	14.310000000000002	51.232389928419416	12.727922061357855
478	14.340000000000003	57.60425331518261	12.727922061357855
479	14.370000000000005	45.81617860780263	12.727922061357855
480	14.400000000000006	47.511051345974394	12.727922061357855
481	14.430000000000007	48.651607259048674	12.727922061357855
482	14.459999999999994	29.113494389308656	12.727922061357855
483	14.489999999999995	48.65896057710455	12.727922061357855
484	14.519999999999996	48.298987797075725	12.727922061357855
485	14.549999999999997	29.113494389294868	12.727922061357855
486	14.579999999999998	37.56666666666556	12.727922061357855
487	14.61	52.16301371661471	12.727922061357855
488	14.64	28.249680430836523	12.727922061357855
489	14.670000000000002	44.450734277148236	12.727922061357855
490	14.700000000000003	44.15981078864235	12.727922061357855
491	14.730000000000004	43.06738905482729	12.727922061357855
492	14.760000000000005	42.66839840235527	12.727922061357855
493	14.790000000000006	39.99580533561424	12.727922061357855
494	14.820000000000007	34.17609625974589	12.727922061357855
495	14.849999999999994	60.693336628614595	12.727922061357855
496	14.879999999999995	38.26157050851002	12.727922061357855
497	14.909999999999997	44.83918177467193	12.727922061357855
498	14.939999999999998	49.45291812533366	12.727922061357855
499	14.969999999999999	44.21648762370885	12.727922061357855
500	15.0	25.267282314398404	12.727922061357855
501	15.030000000000001	48.83245733002498	12.727922061357855
502	15.060000000000002	52.63358665761105	12.727922061357855
503	15.090000000000003	32.64415891259902	12.727922061357855
504	15.120000000000005	16.47587461849676	12.727922061357855
505	15.150000000000006	43.527373252036135	12.727922061357855
506	15.180000000000007	25.623079873859542	12.727922061357855
507	15.209999999999994	30.578950639664352	12.727922061357855
508	15.239999999999995	50.60999023029859	12.727922061357855
509	15.269999999999996	36.865415891982074	12.727922061357855
510	15.299999999999997	46.502568626783585	12.727922061357855
511	15.329999999999998	36.200015346833865	12.727922061357855
512	15.36	39.407796746891606	12.727922061357855
513	15.39	48.16937708636796	12.727922061357855
514	15.420000000000002	37.8990618470801	12.727922061357855
515	15.450000000000003	50.40693294467193	12.727922061357855
516	15.480000000000004	32.64415891259902	12.727922061357855
517	15.510000000000005	42.53168753346504	12.727922061357855
518	15.540000000000006	38.00825933632957	12.727922061357855
519	15.570000000000007	52.16415329408397	12.727922061357855
520	15.599999999999994	34.74024243504214	12.727922061357855
521	15.629999999999995	46.16581226646055	12.727922061357855
522	15.659999999999997	40.025616797244325	12.727922061357855
523	15.689999999999998	50.81147070844699	12.727922061357855
524	15.719999999999999	50.85370083768444	12.727922061357855
525	15.75	46.16581226646055	12.727922061357855
526	15.780000000000001	45.69955020444667	12.727922061357855
527	15.810000000000002	38.033347940398436	12.727922061357855
528	15.840000000000003	45.60616430069591	12.727922061357855
529	15.870000000000005	34.40014534852887	12.727922061357855
530	15.900000000000006	41.76155861288778	12.727922061357855
531	15.930000000000007	64.79677632584773	12.727922061357855
532	15.959999999999994	36.867043397728835	12.727922061357855
533	15.989999999999995	78.87521086430431	12.727922061357855
534	16.019999999999996	44.1719493696055	12.727922061357855
535	16.049999999999997	64.81533597673769	12.727922061357855
536	16.08	61.97871498434632	12.727922061357855
537	16.11	45.607467712107635	12.727922061357855
538	16.14	54.401817780084734	12.727922061357855
539	16.17	50.487897339635964	12.727922061357855
540	16.200000000000003	41.17125480504662	12.727922061357855
541	16.230000000000004	43.06462843473855	12.727922061357855
542	16.260000000000005	40.19632376778137	12.727922061357855
543	16.290000000000006	25.59281583222485	12.727922061357855
544	16.320000000000007	53.83400412378576	12.727922061357855
545	16.349999999999994	47.69020397898872	12.727922061357855
546	16.379999999999995	55.10318603412037	12.727922061357855
547	16.409999999999997	48.26666666666461	12.727922061357855
548	16.439999999999998	48.333528735235305	12.727922061357855
549	16.47	53.6333333333316	12.727922061357855
550	16.5	40.208194300276084	12.727922061357855
551	16.53	38.20517707792303	12.727922061357855
552	16.560000000000002	30.755252487265807	12.727922061357855
553	16.590000000000003	35.540899757258074	12.727922061357855
554	16.620000000000005	41.271795588645794	12.727922061357855
555	16.650000000000006	59.96719473549033	12.727922061357855
556	16.680000000000007	49.86737967404487	12.727922061357855
557	16.709999999999994	44.85934809059143	12.727922061357855
558	16.739999999999995	46.93165243201926	12.727922061357855
559	16.769999999999996	36.47760347878458	12.727922061357855
560	16.799999999999997	39.49471131964534	12.727922061357855
561	16.83	43.990920780439986	12.727922061357855
562	16.86	40.367547471809075	12.727922061357855
563	16.89	56.54152849405676	12.727922061357855
564	16.92	49.47822192080324	12.727922061357855
565	16.950000000000003	45.270863821126014	12.727922061357855
566	16.980000000000004	60.48650905596666	12.727922061357855
567	17.010000000000005	32.8493192894112	12.727922061357855
568	17.040000000000006	51.21589380043668	12.727922061357855
569	17.070000000000007	30.39217735609531	12.727922061357855
570	17.099999999999994	40.7861223675315	12.727922061357855
571	17.129999999999995	42.89999999999811	12.727922061357855
572	17.159999999999997	32.97704588885242	12.727922061357855
573	17.189999999999998	43.54814704566608	12.727922061357855
574	17.22	55.573714809949216	12.727922061357855
575	17.25	49.11190170303621	12.727922061357855
576	17.28	48.12581889635011	12.727922061357855
577	17.310000000000002	39.406288274276925	12.727922061357855
578	17.340000000000003	64.79677632584773	12.727922061357855
579	17.370000000000005	62.28965492849366	12.727922061357855
580	17.400000000000006	60.82745177046788	12.727922061357855
581	17.430000000000007	44.17060359811791	12.727922061357855
582	17.459999999999994	34.20051981412842	12.727922061357855
583	17.489999999999995	49.197436699258844	12.727922061357855
584	17.519999999999996	62.10718333833791	12.727922061357855
585	17.549999999999997	53.61182498085276	12.727922061357855
586	17.58	45.623154452778124	12.727922061357855
587	17.61	36.8246897852197	12.727922061357855
588	17.64	36.84087403957623	12.727922061357855
589	17.67	46.44697095732879	12.727922061357855
590	17.700000000000003	25.03333333333207	12.727922061357855
591	17.730000000000004	47.72268270376578	12.727922061357855
592	17.760000000000005	36.51028774347043	12.727922061357855
593	17.790000000000006	46.97356230429386	12.727922061357855
594	17.820000000000007	30.40588393350367	12.727922061357855
595	17.849999999999994	46.63658554303733	12.727922061357855
596	17.879999999999995	53.967500508276785	12.727922061357855
597	17.909999999999997	63.440698468900266	12.727922061357855
598	17.939999999999998	49.82629827711317	12.727922061357855
599	17.97	59.70543433297024	12.727922061357855
600	18.0	59.02508882764014	12.727922061357855
601	18.03	48.64915209949557	12.727922061357855
602	18.060000000000002	54.88923189276343	12.727922061357855
603	18.090000000000003	39.98089821679957	12.727922061357855
604	18.120000000000005	52.9982494469792	12.727922061357855
605	18.150000000000006	56.495624215998546	12.727922061357855
606	18.180000000000007	60.85995764412078	12.727922061357855
607	18.209999999999994	64.4986907705473	12.727922061357855
608	18.239999999999995	64.7975393908658	12.727922061357855
609	18.269999999999996	47.208250220578115	12.727922061357855
610	18.299999999999997	46.16581226646035	12.727922061357855
611	18.33	33.26868731338017	12.727922061357855
612	18.36	16.490333868999727	12.727922061357855
613	18.39	36.8686557630963	12.727922061357855
614	18.42	41.61327245536322	12.727922061357855
615	18.450000000000003	43.21482513109355	12.727922061357855
616	18.480000000000004	46.53482566852296	12.727922061357855
617	18.510000000000005	45.81617860780255	12.727922061357855
618	18.540000000000006	24.075298544357675	12.727922061357855
619	18.570000000000007	25.793560781282938	12.727922061357855
620	18.599999999999994	22.768838354216946	12.727922061357855
621	18.629999999999995	26.89363823988324	12.727922061357855
622	18.659999999999997	15.391195174153154	12.727922061357855
623	18.689999999999998	28.82980710614799	12.727922061357855
624	18.72	55.89468271271697	12.727922061357855
625	18.75	42.2145972647151	12.727922061357855
626	18.78	38.699583689978624	12.727922061357855
627	18.810000000000002	64.80597537607242	12.727922061357855
628	18.840000000000003	55.64930867095594	12.727922061357855
629	18.870000000000005	48.152039301453335	12.727922061357855
630	18.900000000000006	33.39304651503785	12.727922061357855
631	18.930000000000007	54.60877015441319	12.727922061357855
632	18.959999999999994	69.59109138391375	12.727922061357855
633	18.989999999999995	51.23238992841877	12.727922061357855
634	19.019999999999996	62.48193516706999	12.727922061357855
635	19.049999999999997	42.50083659307169	12.727922061357855
636	19.08	51.9960361737082	12.727922061357855
637	19.11	52.93296599368585	12.727922061357855
638	19.14	44.73489813457656	12.727922061357855
639	19.17	46.00299507157543	12.727922061357855
640	19.200000000000003	41.17125480504716	12.727922061357855
641	19.230000000000004	58.02164347130148	12.727922061357855
642	19.260000000000005	27.9806679294424	12.727922061357855
643	19.290000000000006	40.77150421011484	12.727922061357855
644	19.320000000000007	32.64415891259948	12.727922061357855
645	19.349999999999994	49.20833262773783	12.727922061357855
646	19.379999999999995	50.881048643978865	12.727922061357855
647	19.409999999999997	43.00041343470308	12.727922061357855
648	19.439999999999998	23.233333333332546	12.727922061357855
649	19.47	48.333528735235305	12.727922061357855
650	19.5	41.29056927569496	12.727922061357855
651	19.53	35.766666666665564	12.727922061357855
652	19.560000000000002	33.96666666666509	12.727922061357855
653	19.590000000000003	39.980898216799986	12.727922061357855
654	19.620000000000005	33.94178021913916	12.727922061357855
655	19.650000000000006	42.37368155929774	12.727922061357855
656	19.680000000000007	28.689854962646738	12.727922061357855
657	19.709999999999994	40.77150421013449	12.727922061357855
658	19.739999999999995	41.29056927569496	12.727922061357855
659	19.769999999999996	48.80315335895422	12.727922061357855
660	19.799999999999997	47.25768602977421	12.727922061357855
661	19.83	39.40628827427713	12.727922061357855
662	19.86	30.612415781835033	12.727922061357855
663	19.89	35.12177229139736	12.727922061357855
664	19.92	42.93774563248376	12.727922061357855
665	19.950000000000003	43.08953211370067	12.727922061357855
666	19.980000000000004	35.94406147829535	12.727922061357855
667	20.010000000000005	41.71417291787123	12.727922061357855
668	20.040000000000006	32.88047377328206	12.727922061357855
669	20.070000000000007	34.553211781893374	12.727922061357855
670	20.099999999999994	57.926322936051676	12.727922061357855
671	20.129999999999995	38.26157050851002	12.727922061357855
672	20.159999999999997	34.014327046766184	12.727922061357855
673	20.189999999999998	41.71417291787164	12.727922061357855
674	20.22	50.83257922937759	12.727922061357855
675	20.25	44.83918177467151	12.727922061357855
676	20.28	43.06738905482726	12.727922061357855
677	20.310000000000002	46.16581226646046	12.727922061357855
678	20.340000000000003	33.739739180970695	12.727922061357855
679	20.370000000000005	29.616080466903803	12.727922061357855
680	20.400000000000006	31.834659658232056	12.727922061357855
681	20.430000000000007	61.67877358630628	12.727922061357855
682	20.459999999999994	27.10237791946584	12.727922061357855
683	20.489999999999995	22.631369576073805	12.727922061357855
684	20.519999999999996	19.99046995167606	12.727922061357855
685	20.549999999999997	41.89367494025665	12.727922061357855
686	20.58	62.846550334036344	12.727922061357855
687	20.61	26.593002421270562	12.727922061357855
688	20.64	29.335227211587803	12.727922061357855
689	20.67	40.20967268926329	12.727922061357855
690	20.700000000000003	34.38801470796834	12.727922061357855
691	20.730000000000004	39.4062882742776	12.727922061357855
692	20.760000000000005	52.147014402656886	12.727922061357855
693	20.790000000000006	26.83333333333207	12.727922061357855
694	20.820000000000007	18.655264374670885	12.727922061357855
695	20.849999999999994	25.634720378608662	12.727922061357855
696	20.879999999999995	41.19875942037192	12.727922061357855
697	20.909999999999997	36.85409671182156	12.727922061357855
698	20.939999999999998	43.30052604247907	12.727922061357855
699	20.97	19.238041018310444	12.727922061357855
700	21.0	43.521897425955615	12.727922061357855
701	21.03	52.66321718661178	12.727922061357855
702	21.060000000000002	32.39693058163148	12.727922061357855
703	21.090000000000003	28.900384464953884	12.727922061357855
704	21.120000000000005	30.43333333333207	12.727922061357855
705	21.150000000000006	53.78505575177971	12.727922061357855
706	21.180000000000007	46.63658554301476	12.727922061357855
707	21.209999999999994	30.004481146816808	12.727922061357855
708	21.239999999999995	9.145551438327804	12.727922061357855
709	21.269999999999996	10.883218478209361	12.727922061357855
710	21.299999999999997	3.5999999999995262	12.727922061357855
711	21.33	14.392166078962127	12.727922061357855
712	21.36	13.040109065664923	12.727922061357855
713	21.39	28.274998771980233	12.727922061357855
714	21.42	44.83918177467234	12.727922061357855
715	21.450000000000003	37.60502330510727	12.727922061357855
716	21.480000000000004	62.082212517844404	12.727922061357855
717	21.510000000000005	53.611824980852546	12.727922061357855
718	21.540000000000006	42.678188548456916	12.727922061357855
719	21.570000000000007	57.8007689299082	12.727922061357855
720	21.599999999999994	36.22499137337557	12.727922061357855
721	21.629999999999995	55.481898950115635	12.727922061357855
722	21.659999999999997	49.603012901322046	12.727922061357855
723	21.689999999999998	42.69634384555247	12.727922061357855
724	21.72	55.470072010848114	12.727922061357855
725	21.75	44.83918177467193	12.727922061357855
726	21.78	45.84112661016	12.727922061357855
727	21.810000000000002	59.48681459879038	12.727922061357855
728	21.840000000000003	37.6097652803676	12.727922061357855
729	21.870000000000005	52.23783218234507	12.727922061357855
730	21.900000000000006	47.38307245795052	12.727922061357855
