# Supplementary material for: Statistics of pathogenic bacteria in the search of host cells
Source: Nat Commun. 2021 Mar 31;12:1990. doi: 10.1038/s41467-021-22156-6 (PMC8012381; doi:10.1038/s41467-021-22156-6)
Supplement: Supplementary file 9 — Source Data [file 41467_2021_22156_MOESM9_ESM.zip › Fig1/Fig1_panel_f.csv]

	histogram n=1 u	histogram n=1 p_u	theo n=1 u	theo n=1 p_u	hist n=5 u	hist n=5 p_u	theo n=5 u	theo n=5 p_u
0	7.075538167596296	0.0008016185025927679	0.0	1.438874447083942e-06	10.35801708704949	0.000973194019811125	0.0	6.592317146669041e-10
1	10.493281169455468	0.001603237005185536	0.08594139340218462	1.4993048904980314e-06	13.18871772901785	0.000973194019811125	0.08594139340218462	7.091852250994802e-10
2	13.911024171314637	0.000801618502592768	0.17188278680436925	1.5621445191798019e-06	16.019418370986205	0.0009731940198111256	0.17188278680436925	7.628123143740036e-10
3	17.32876717317381	0.0	0.25782418020655384	1.6274837297016887e-06	18.850119012954565	0.0009731940198111245	0.25782418020655384	8.203744789349766e-10
4	20.74651017503298	0.0024048555077783055	0.3437655736087385	1.6954160723578957e-06	21.68081965492292	0.0009731940198111245	0.3437655736087385	8.821511753807384e-10
5	24.16425317689215	0.008016185025927677	0.42970696701092315	1.7660383515800962e-06	24.51152029689128	0.005839164118866753	0.42970696701092315	9.484410059735785e-10
6	27.581996178751318	0.014429133046669833	0.5156483604131077	1.8394507291794874e-06	27.34222093885964	0.005839164118866746	0.5156483604131077	1.0195629789778432e-09
7	30.99973918061049	0.02084208106741194	0.6015897538152923	1.915756830481143e-06	30.172921580827996	0.007785552158489005	0.6015897538152923	1.095857848312617e-09
8	34.41748218246967	0.019238844062226423	0.687531147217477	1.995063853417508e-06	33.00362222279635	0.010705134217922395	0.687531147217477	1.1776895372586398e-09
9	37.835225184328834	0.024850173580375848	0.7734725406196616	2.0774826806489105e-06	35.83432286476471	0.022383462455655836	0.7734725406196616	1.2654466512254782e-09
10	41.252968186188	0.04408901764260222	0.8594139340218463	2.1631279947801828e-06	38.66502350673307	0.05255247706980065	0.8594139340218463	1.359544084865518e-09
11	44.67071118804718	0.04328739914000945	0.9453553274240308	2.2521183967433047e-06	41.49572414870143	0.0690967754065901	0.9453553274240308	1.4604247291161873e-09
12	48.088454189906344	0.03847768812445285	1.0312967208262154	2.344576527417051e-06	44.32642479066978	0.06033802922828964	1.0312967208262154	1.5685612840618428e-09
13	51.506197191765516	0.020040462564819235	1.1172381142284	2.4406291925558908e-06	47.157125432638146	0.04963289501036728	1.1172381142284	1.6844581838331495e-09
14	54.92394019362469	0.02084208106741196	1.2031795076305847	2.540407491100957e-06	49.9878260746065	0.03600817873301174	1.2031795076305847	1.808653640104365e-09
15	58.34168319548385	0.009619422031113212	1.2891209010327693	2.6440469469473795e-06	52.81852671657486	0.007785552158488985	1.2891209010327693	1.9417218111093677e-09
16	61.75942619734303	0.008016185025927677	1.375062294434954	2.7516876442430103e-06	55.649227358543214	0.00973194019811128	1.375062294434954	2.084275103475789e-09
17	65.1771691992022	0.007214566523334909	1.4610036878371386	2.8634743662945106e-06	58.47992800051157	0.0029195820594333692	1.4610036878371386	2.2369666145743265e-09
18	68.59491220106138	0.003206474010371064	1.5469450812393233	2.979556738158072e-06	61.310628642479934	0.0	1.5469450812393233	2.4004927234978945e-09
19	72.01265520292054	0.0	1.632886474641508	3.1000893729926614e-06	64.14132928444829	0.0019463880396222563	1.632886474641508	2.575595839224067e-09
20	75.43039820477972	0.000801618502592766	1.7188278680436926	3.2252320222547735e-06	66.97202992641664	0.0029195820594333692	1.7188278680436926	2.7630673149740747e-09
21	78.8481412066389	0.0016032370051855388	1.804769261445877	3.355149729814762e-06	69.80273056838502	0.0009731940198111232	1.804769261445877	2.9637505382656245e-09
22	82.26588420849805	0.0008016185025927694	1.8907106548480617	3.4900129900754765e-06	72.63343121035336	0.0	1.8907106548480617	3.1785442066627e-09
23	85.68362721035723	0.0	1.9766520482502463	3.629997910175056e-06	75.46413185232171	0.0	1.9766520482502463	3.40840579975829e-09
24	89.10137021221641	0.0016032370051855388	2.0625934416524307	3.7752863763565994e-06	78.29483249429009	0.0019463880396222463	2.0625934416524307	3.654355258483078e-09
25			2.1485348350546154	3.926066224588097e-06			2.1485348350546154	3.917478883417872e-09
26			2.2344762284568	4.082531415517178e-06			2.2344762284568	4.1989334644009344e-09
27			2.3204176218589847	4.244882213845964e-06			2.3204176218589847	4.499950654363594e-09
28			2.4063590152611694	4.413325372211724e-06			2.4063590152611694	4.821841600999991e-09
29			2.492300408663354	4.588074319660633e-06			2.492300408663354	5.166001850583163e-09
30			2.5782418020655387	4.76934935480173e-06			2.5782418020655387	5.533916538976224e-09
31			2.6641831954677233	4.9573778437297675e-06			2.6641831954677233	5.927165885662152e-09
32			2.750124588869908	5.152394422805724e-06			2.750124588869908	6.347431007423522e-09
33			2.8360659822720926	5.354641206384562e-06			2.8360659822720926	6.7965000691506935e-09
34			2.9220073756742773	5.56436799958083e-06			2.9220073756742773	7.276274790142937e-09
35			3.007948769076462	5.781832516162515e-06			3.007948769076462	7.788777325192892e-09
36			3.0938901624786466	6.007300601665071e-06			3.0938901624786466	8.336157540714405e-09
37			3.179831555880831	6.241046461817164e-06			3.179831555880831	8.920700707185713e-09
38			3.265772949283016	6.483352896370675e-06			3.265772949283016	9.544835630238697e-09
39			3.3517143426852005	6.73451153842786e-06			3.3517143426852005	1.02111432438313e-08
40			3.437655736087385	6.9948230993588976e-06			3.437655736087385	1.092236569009533e-08
41			3.5235971294895694	7.264597619403109e-06			3.5235971294895694	1.1681415911657361e-08
42			3.609538522891754	7.544154724048174e-06			3.609538522891754	1.249138778349255e-08
43			3.6954799162939387	7.833823886280792e-06			3.6954799162939387	1.3355566812682753e-08
44			3.7814213096961233	8.133944694803719e-06			3.7814213096961233	1.4277441435825538e-08
45			3.867362703098308	8.444867128313014e-06			3.867362703098308	1.5260714945270278e-08
46			3.9533040965004926	8.7669518359301e-06			3.9533040965004926	1.630931807684961e-08
47			4.039245489902678	9.100570423883188e-06			4.039245489902678	1.7427422293333793e-08
48			4.1251868833048615	9.446105748532426e-06			4.1251868833048615	1.861945379945602e-08
49			4.211128276707046	9.803952215832662e-06			4.211128276707046	1.989010832604659e-08
50			4.297069670109231	1.0174516087328634e-05			4.297069670109231	2.1244366722579616e-08
51			4.3830110635114155	1.0558215792775289e-05			4.3830110635114155	2.268751139926514e-08
52			4.4689524569136	1.0955482249477835e-05			4.4689524569136	2.422514366173521e-08
53			4.554893850315785	1.1366759188443915e-05			4.554893850315785	2.5863201983358532e-08
54			4.640835243717969	1.1792503487440196e-05			4.640835243717969	2.7607981262286242e-08
55			4.726776637120154	1.2233185511046086e-05			4.726776637120154	2.946615311249047e-08
56			4.812718030522339	1.268928945779556e-05			4.812718030522339	3.144478724029048e-08
57			4.898659423924523	1.3161313714497103e-05			4.898659423924523	3.3551373960192615e-08
58			4.984600817326708	1.3649771217822684e-05			4.984600817326708	3.5793847906293394e-08
59			5.070542210728893	1.4155189823253356e-05			5.070542210728893	3.818061299800406e-08
60			5.156483604131077	1.4678112681470141e-05			5.156483604131077	4.0720568721475684e-08
61			5.242424997533262	1.5219098622276693e-05			5.242424997533262	4.34231377908146e-08
62			5.328366390935447	1.5778722546138596e-05			5.328366390935447	4.6298295255990383e-08
63			5.414307784337631	1.6357575823424678e-05			5.414307784337631	4.935659912727899e-08
64			5.500249177739816	1.69562667014317e-05			5.500249177739816	5.26092225890981e-08
65			5.586190571142001	1.757542071927471e-05			5.586190571142001	5.606798787925839e-08
66			5.672131964544185	1.8215681130722287e-05			5.672131964544185	5.97454019129106e-08
67			5.75807335794637	1.8877709335053927e-05			5.75807335794637	6.365469373384885e-08
68			5.8440147513485545	1.9562185316016513e-05			5.8440147513485545	6.780985387935193e-08
69			5.929956144750739	2.0269808088953373e-05			5.929956144750739	7.222567574836584e-08
70			6.015897538152924	2.1001296156177162e-05			6.015897538152924	7.691779906659656e-08
71			6.1018389315551085	2.1757387970657427e-05			6.1018389315551085	8.190275554599013e-08
72			6.187780324957293	2.2538842408089256e-05			6.187780324957293	8.719801684009674e-08
73			6.273721718359478	2.3346439247407554e-05			6.273721718359478	9.282204490099409e-08
74			6.359663111761662	2.4180979659810233e-05			6.359663111761662	9.879434484777242e-08
75			6.445604505163847	2.5043286706348228e-05			6.445604505163847	1.0513552046102724e-07
76			6.531545898566032	2.593420584413988e-05			6.531545898566032	1.1186733242244063e-07
77			6.617487291968216	2.6854605441262955e-05			6.617487291968216	1.1901275942329036e-07
78			6.703428685370401	2.7805377300373655e-05			6.703428685370401	1.265960622706441e-07
79			6.789370078772586	2.878743719110108e-05			6.789370078772586	1.346428511251041e-07
80			6.87531147217477	2.9801725391258648e-05			6.87531147217477	1.4318015600918544e-07
81			6.961252865576954	3.084920723691408e-05			6.961252865576954	1.5223650073086053e-07
82			7.047194258979139	3.193087368135304e-05			7.047194258979139	1.618419803723737e-07
83			7.133135652381323	3.304774186296781e-05			7.133135652381323	1.7202834250017577e-07
84			7.219077045783508	3.420085568210023e-05			7.219077045783508	1.828290722578057e-07
85			7.305018439185693	3.539128638686223e-05			7.305018439185693	1.942794815096375e-07
86			7.390959832587877	3.66201331679516e-05			7.390959832587877	2.064168022096989e-07
87			7.476901225990062	3.7888523762480436e-05			7.476901225990062	2.192802841763108e-07
88			7.562842619392247	3.919761506682279e-05			7.562842619392247	2.3291129745990284e-07
89			7.648784012794431	4.0548593758489186e-05			7.648784012794431	2.4735343949829327e-07
90			7.734725406196616	4.1942676927026395e-05			7.734725406196616	2.626526472607493e-07
91			7.820666799598801	4.338111271393614e-05			7.820666799598801	2.7885731458939935e-07
92			7.906608193000985	4.486518096160382e-05			7.906608193000985	2.96018414954078e-07
93			7.99254958640317	4.6396193871217705e-05			7.99254958640317	3.1418962984427306e-07
94			8.078490979805355	4.7975496669658655e-05			8.078490979805355	3.334274830297818e-07
95			8.16443237320754	4.960446828533072e-05			8.16443237320754	3.537914809297266e-07
96			8.250373766609723	5.128452203289577e-05			8.250373766609723	3.75344259337818e-07
97			8.336315160011909	5.301710630687474e-05			8.336315160011909	3.981517367603441e-07
98			8.422256553414092	5.4803705284064925e-05			8.422256553414092	4.222832746319644e-07
99			8.508197946816278	5.664583963471803e-05			8.508197946816278	4.4781184468334357e-07
100			8.594139340218462	5.8545067242420293e-05			8.594139340218462	4.748142037437888e-07
101			8.680080733620647	6.05029839326031e-05			8.680080733620647	5.033710762713846e-07
102			8.766022127022831	6.252122420960835e-05			8.766022127022831	5.335673449126372e-07
103			8.851963520425016	6.460146200222677e-05			8.851963520425016	5.654922494034802e-07
104			8.9379049138272	6.67454114176135e-05			8.9379049138272	5.992395941333483e-07
105			9.023846307229386	6.895482750348669e-05			9.023846307229386	6.349079647043814e-07
106			9.10978770063157	7.123150701849575e-05			9.10978770063157	6.72600953828007e-07
107			9.195729094033755	7.357728921064822e-05			9.195729094033755	7.12427396911977e-07
108			9.281670487435939	7.599405660366711e-05			9.281670487435939	7.545016177015963e-07
109			9.367611880838124	7.848373579114547e-05			9.367611880838124	7.989436843499086e-07
110			9.453553274240308	8.104829823835867e-05			9.453553274240308	8.458796763029791e-07
111			9.539494667642494	8.368976109157979e-05			9.539494667642494	8.95441962397619e-07
112			9.625436061044677	8.641018799473635e-05			9.625436061044677	9.477694905806525e-07
113			9.711377454446863	8.921168991324258e-05			9.711377454446863	1.0030080896706455e-06
114			9.797318847849047	9.209642596482212e-05			9.797318847849047	1.0613107835949254e-06
115			9.883260241251232	9.506660425713143e-05			9.883260241251232	1.122838118546921e-06
116			9.969201634653416	9.81244827319867e-05			9.969201634653416	1.1877585035213007e-06
117			10.055143028055602	0.00010127237001598092			10.055143028055602	1.2562485646967796e-06
118			10.141084421457785	0.00010451262627726702			10.141084421457785	1.3284935141491592e-06
119			10.22702581485997	0.00010784766408828305			10.22702581485997	1.404687533390183e-06
120			10.312967208262155	0.00011127994929416587			10.312967208262155	1.485034172240446e-06
121			10.39890860166434	0.00011481200188660944			10.39890860166434	1.5697467635580883e-06
122			10.484849995066524	0.00011844639688289199			10.484849995066524	1.6590488543578849e-06
123			10.57079138846871	0.00012218576520980478			10.57079138846871	1.7531746538690275e-06
124			10.656732781870893	0.00012603279459218807			10.656732781870893	1.8523694990931633e-06
125			10.742674175273079	0.000129990230445772			10.742674175273079	1.956890338437759e-06
126			10.828615568675263	0.00013406087677401727			10.828615568675263	2.0670062340137887e-06
127			10.914556962077448	0.0001382475970686234			10.914556962077448	2.1829988832000967e-06
128			11.000498355479632	0.00014255331521337037			11.000498355479632	2.3051631600907356e-06
129			11.086439748881816	0.00014698101639094602			11.086439748881816	2.4338076774553443e-06
130			11.172381142284001	0.00015153374799239282			11.172381142284001	2.5692553698564065e-06
131			11.258322535686185	0.00015621462052880158			11.258322535686185	2.7118440985809457e-06
132			11.34426392908837	0.00016102680854486397			11.34426392908837	2.861927279058262e-06
133			11.430205322490554	0.00016597355153388			11.430205322490554	3.0198745314486587e-06
134			11.51614671589274	0.00017105815485381006			11.51614671589274	3.186072355102192e-06
135			11.602088109294924	0.00017628399064393977			11.602088109294924	3.360924827599813e-06
136			11.688029502697109	0.000181654498741717			11.688029502697109	3.54485432910284e-06
137			11.773970896099293	0.00018717318759930968			11.773970896099293	3.7383022927501795e-06
138			11.859912289501478	0.00019284363519940826			11.859912289501478	3.941729981855727e-06
139			11.945853682903662	0.00019866948996979732			11.945853682903662	4.155619294671542e-06
140			12.031795076305848	0.00020465447169619688			12.031795076305848	4.3804735974953886e-06
141			12.117736469708031	0.00021080237243285903			12.117736469708031	4.6168185869132335e-06
142			12.203677863110217	0.00021711705741040208			12.203677863110217	4.865203181980545e-06
143			12.2896192565124	0.0002236024659403378			12.2896192565124	5.126200447157342e-06
144			12.375560649914586	0.00023026261231573852			12.375560649914586	5.400408546824225e-06
145			12.46150204331677	0.00023710158670748187			12.46150204331677	5.688451732217855e-06
146			12.547443436718956	0.00024412355605548256			12.547443436718956	5.990981361635061e-06
147			12.63338483012114	0.0002513327649543208			12.63338483012114	6.308676954765487e-06
148			12.719326223523325	0.0002587335365326573			12.719326223523325	6.642247282022867e-06
149			12.805267616925509	0.000266330273325801			12.805267616925509	6.992431489753822e-06
150			12.891209010327694	0.0002741274581408006			12.891209010327694	7.3600002622132915e-06
151			12.977150403729878	0.0002821296549133986			12.977150403729878	7.745757021202705e-06
152			13.063091797132063	0.00029034150955617704			13.063091797132063	8.150539164275756e-06
153			13.149033190534247	0.000298767750797221			13.149033190534247	8.5752193424234e-06
154			13.234974583936433	0.0003074131910085919			13.234974583936433	9.020706778155826e-06
155			13.320915977338617	0.00031628272702390097			13.320915977338617	9.487948624905005e-06
156			13.406857370740802	0.0003253813409442646			13.406857370740802	9.97793136867626e-06
157			13.492798764142986	0.00033471410093188514			13.492798764142986	1.0491682272880675e-05
158			13.578740157545171	0.0003442861619905195			13.578740157545171	1.1030270867283936e-05
159			13.664681550947355	0.00035410276673205227			13.664681550947355	1.15948104820083e-05
160			13.75062294434954	0.00036416924612839877			13.75062294434954	1.2186459827526267e-05
161			13.836564337751724	0.0003744910202479399			13.836564337751724	1.2806424621583687e-05
162			13.922505731153908	0.00038507359897567515			13.922505731153908	1.345595926398943e-05
163			14.008447124556094	0.0003959225827162729			14.008447124556094	1.4136368560205614e-05
164			14.094388517958278	0.00040704366307917897			14.094388517958278	1.4849009494669814e-05
165			14.180329911360463	0.000418442623544933			14.180329911360463	1.559529305477433e-05
166			14.266271304762647	0.0004301253401118323			14.266271304762647	1.637668610642271e-05
167			14.352212698164832	0.0004420977819220607			14.352212698164832	1.7194713322074804e-05
168			14.438154091567016	0.00045436601186639425			14.438154091567016	1.8050959162183087e-05
169			14.524095484969202	0.00046693618716659607			14.524095484969202	1.8947069910912366e-05
170			14.610036878371385	0.0004798145599345575			14.610036878371385	1.9884755767021e-05
171			14.695978271773571	0.0004930074777072975			14.695978271773571	2.0865792990771078e-05
172			14.781919665175755	0.0005065213839568529			14.781919665175755	2.18920261077151e-05
173			14.86786105857794	0.0005203628185741246			14.86786105857794	2.2965370170191965e-05
174			14.953802451980124	0.0005345384183257261			14.953802451980124	2.4087813077345135e-05
175			15.03974384538231	0.000549054917282855			15.03974384538231	2.5261417954453454e-05
176			15.125685238784493	0.0005639191472212062			15.125685238784493	2.6488325592342005e-05
177			15.211626632186679	0.0005791380379909595			15.211626632186679	2.7770756947616942e-05
178			15.297568025588863	0.0005947186178558067			15.297568025588863	2.9111015704436046e-05
179			15.383509418991048	0.0006106680138000485			15.383509418991048	3.051149089850325e-05
180			15.469450812393232	0.0006269934518027185			15.469450812393232	3.1974659603936834e-05
181			15.555392205795417	0.0006437022570777174			15.555392205795417	3.350308968363149e-05
182			15.641333599197601	0.0006608018542789361			15.641333599197601	3.509944260369515e-05
183			15.727274992599787	0.0006782997676693154			15.727274992599787	3.676647631250324e-05
184			15.81321638600197	0.0006962036212527909			15.81321638600197	3.8507048184869434e-05
185			15.899157779404156	0.0007145211388681087			15.899157779404156	4.032411803179205e-05
186			15.98509917280634	0.0007332601442433925			15.98509917280634	4.222075117618033e-05
187			16.071040566208524	0.0007524285610104634			16.071040566208524	4.420012159492524e-05
188			16.15698195961071	0.0007720344126778072			16.15698195961071	4.626551512761676e-05
189			16.242923353012895	0.0007920858225611173			16.242923353012895	4.842033275216116e-05
190			16.32886474641508	0.0008125910136703725			16.32886474641508	5.066809392749153e-05
191			16.414806139817262	0.0008335583085523326			16.414806139817262	5.3012440003501136e-05
192			16.500747533219446	0.0008549961290873977			16.500747533219446	5.545713769826824e-05
193			16.586688926621633	0.0008769129962397515			16.586688926621633	5.800608264257256e-05
194			16.672630320023817	0.0008993175297596878			16.672630320023817	6.0663302991630285e-05
195			16.758571713426	0.0009222184478370724			16.758571713426	6.343296310390679e-05
196			16.844513106828185	0.0009456245667048303			16.844513106828185	6.631936728678261e-05
197			16.930454500230372	0.0009695448001913973			16.930454500230372	6.932696360877229e-05
198			17.016395893632556	0.0009939881592210546			17.016395893632556	7.246034777791109e-05
199			17.10233728703474	0.0010189637512610802			17.10233728703474	7.57242670858376e-05
200			17.188278680436923	0.0010444807797146392			17.188278680436923	7.912362441701001e-05
201			17.27422007383911	0.00107054854325836			17.27422007383911	8.266348232239973e-05
202			17.360161467241294	0.0010971764351235195			17.360161467241294	8.634906715690895e-05
203			17.446102860643478	0.0011243739423198217			17.446102860643478	9.018577327966126e-05
204			17.532044254045662	0.0011521506448006762			17.532044254045662	9.417916731620312e-05
205			17.61798564744785	0.0011805162145689858			17.61798564744785	9.833499248155538e-05
206			17.703927040850033	0.001209480414722383			17.703927040850033	0.0001026591729629347
207			17.789868434252217	0.0012390530984369187			17.789868434252217	0.00010715781836085653
208			17.8758098276544	0.0012692442078881883			17.8758098276544	0.00011183722818720898
209			17.961751221056588	0.001300063773108897			17.961751221056588	0.00011670389641876686
210			18.04769261445877	0.0013315219107818848			18.04769261445877	0.00012176451610448881
211			18.133634007860955	0.0013636288229676558			18.133634007860955	0.0001270259840248157
212			18.21957540126314	0.0013963947957654336			18.21957540126314	0.000132495405401048
213			18.305516794665326	0.0014298301979068294			18.305516794665326	0.0001381800986527549
214			18.39145818806751	0.0014639454792811741			18.39145818806751	0.00014408760020101686
215			18.477399581469694	0.001498751169391655			18.477399581469694	0.00015022566931517588
216			18.563340974871878	0.0015342578757413141			18.563340974871878	0.00015660229300060147
217			18.649282368274065	0.0015704762821480952			18.649282368274065	0.00016322569092485506
218			18.73522376167625	0.0016074171469880637			18.73522376167625	0.0001701043203794609
219			18.821165155078432	0.001645091301365997			18.821165155078432	0.0001772468812743532
220			18.907106548480616	0.001683509647212528			18.907106548480616	0.00018466232116189977
221			18.993047941882804	0.0017226831553070804			18.993047941882804	0.0001923598402872442
222			19.078989335284987	0.0017626228632258356			19.078989335284987	0.00020034889666154684
223			19.16493072868717	0.0018033398732140284			19.16493072868717	0.00020863921115453469
224			19.250872122089355	0.0018448453499818396			19.250872122089355	0.00021724077260259797
225			19.33681351549154	0.0018871505184232518			19.33681351549154	0.00022616384292850289
226			19.422754908893726	0.0019302666612572086			19.422754908893726	0.00023541896226861433
227			19.50869630229591	0.0019742051165904744			19.50869630229591	0.00024501695410333976
228			19.594637695698093	0.002018977275401636			19.594637695698093	0.0002549689303863361
229			19.680579089100277	0.0020645945789456647			19.680579089100277	0.00026528629666782566
230			19.766520482502465	0.0021110685160785707			19.766520482502465	0.0002759807572071956
231			19.85246187590465	0.0021584106205016426			19.85246187590465	0.0002870643200698662
232			19.938403269306832	0.002206632467924861			19.938403269306832	0.000298549302203223
233			20.024344662709016	0.0022557456731490642			20.024344662709016	0.00031044833448622415
234			20.110286056111203	0.0023057618870665187			20.110286056111203	0.00032277436674710405
235			20.196227449513387	0.0023566927935795507			20.196227449513387	0.0003355406727433982
236			20.28216884291557	0.0024085501064369922			20.28216884291557	0.00034876085509833837
237			20.368110236317754	0.002461345565988163			20.368110236317754	0.0003624488501874525
238			20.45405162971994	0.002515090935854211			20.45405162971994	0.00037661893296903623
239			20.539993023122125	0.0025697979995166526			20.539993023122125	0.0003912857217519519
240			20.62593441652431	0.0026254785568230127			20.62593441652431	0.00040646418289403395
241			20.711875809926493	0.0026821444204094785			20.711875809926493	0.0004221696354241754
242			20.79781720332868	0.002739807412040584			20.79781720332868	0.0004384177555809931
243			20.883758596730864	0.0027984793588659114			20.883758596730864	0.00045522458126076267
244			20.969699990133048	0.0028581720895939564			20.969699990133048	0.0004726065163671556
245			21.05564138353523	0.002918897430583208			21.05564138353523	0.0004905803350550862
246			21.14158277693742	0.002980667201850707			21.14158277693742	0.0005091631858608243
247			21.227524170339603	0.00304349321299824			21.227524170339603	0.0005283725957103321
248			21.313465563741786	0.0031073872590565267			21.313465563741786	0.0005482264737976117
249			21.39940695714397	0.003172361116247686			21.39940695714397	0.0005687431153246597
250			21.485348350546158	0.003238426537666416			21.485348350546158	0.0005899412050944783
251			21.57128974394834	0.0033055952488802993			21.57128974394834	0.0006118398209483875
252			21.657231137350525	0.0033738789434498086			21.657231137350525	0.0006344584370387633
253			21.74317253075271	0.0034432892783684845			21.74317253075271	0.0006578169269281152
254			21.829113924154896	0.0035138378694240095			21.829113924154896	0.0006819355665053015
255			21.91505531755708	0.0035855362864807604			21.91505531755708	0.0007068350367095092
256			22.000996710959264	0.0036583960486847042			22.000996710959264	0.0007325364260524959
257			22.086938104361447	0.0037324286195912987			22.086938104361447	0.0007590612329294204
258			22.17287949776363	0.0038076454022173876			22.17287949776363	0.0007864313677085016
259			22.25882089116582	0.0038840577340179443			22.25882089116582	0.0008146691545895822
260			22.344762284568002	0.003961676881788668			22.344762284568002	0.0008437973332215686
261			22.430703677970186	0.004040514036495518			22.430703677970186	0.0008738390600686185
262			22.51664507137237	0.004120580308032238			22.51664507137237	0.0009048179095148183
263			22.602586464774557	0.004201886719907137			22.602586464774557	0.0009367578746970304
264			22.68852785817674	0.004284444203860255			22.68852785817674	0.0009696833680554647
265			22.774469251578925	0.004368263594412378			22.774469251578925	0.001003619221591514
266			22.86041064498111	0.0044533556233471265			22.86041064498111	0.0010385906868222506
267			22.946352038383296	0.004539730914127664			22.946352038383296	0.0010746234344209845
268			23.03229343178548	0.004627399976249468			23.03229343178548	0.0011117435535332152
269			23.118234825187663	0.004716373199530807			23.118234825187663	0.0011499775507572826
270			23.204176218589847	0.0048066608483424995			23.204176218589847	0.001189352348778983
271			23.290117611992034	0.004898273055778709			23.290117611992034	0.0012298952846494268
272			23.376059005394218	0.004991219817770502			23.376059005394218	0.0012716341076954055
273			23.462000398796402	0.005085510987144115			23.462000398796402	0.0013145969770515583
274			23.547941792198586	0.005181156267625704			23.547941792198586	0.001358812458803635
275			23.633883185600773	0.005278165207794669			23.633883185600773	0.0014043095227322339
276			23.719824579002957	0.005376547194987538			23.719824579002957	0.0014511175386463869
277			23.80576597240514	0.005476311449154552			23.80576597240514	0.0014992662722965212
278			23.891707365807324	0.005577467016671146			23.891707365807324	0.0015487858808563204
279			23.97764875920951	0.005680022764106503			23.97764875920951	0.0015997069079631686
280			24.063590152611695	0.005783987371951585			24.063590152611695	0.001652060278306954
281			24.14953154601388	0.005889369328308985			24.14953154601388	0.0017058772917571607
282			24.235472939416063	0.005996176922547029			24.235472939416063	0.0017611896170182844
283			24.32141433281825	0.0061044182389206735			24.32141433281825	0.001818029284803821
284			24.407355726220434	0.006214101150161742			24.407355726220434	0.00187642868051922
285			24.493297119622618	0.006325233311041194			24.493297119622618	0.0019364205364444402
286			24.5792385130248	0.006437822151906097			24.5792385130248	0.0019980379234068877
287			24.66517990642699	0.006551874872194066			24.66517990642699	0.0020613142419358497
288			24.751121299829173	0.006667398433928017			24.751121299829173	0.0021262832128896834
289			24.837062693231356	0.006784399555194172			24.837062693231356	0.002192978867547406
290			24.92300408663354	0.00690288470360619			24.92300408663354	0.002261435537156507
291			25.008945480035724	0.007022860089758504			25.008945480035724	0.0023316878419292
292			25.09488687343791	0.007144331660671918			25.09488687343791	0.002403770679479616
293			25.180828266840095	0.0072673050932345875			25.180828266840095	0.0024777192126947956
294			25.26676966024228	0.007391785787641635			25.26676966024228	0.0025535688570327325
295			25.352711053644462	0.007517778860836559			25.352711053644462	0.0026313552672410498
296			25.43865244704665	0.007645289139957808			25.43865244704665	0.0027111143234903384
297			25.524593840448834	0.007774321155793823			25.524593840448834	0.002792882116916597
298			25.610535233851017	0.007904879136250072			25.610535233851017	0.0028766949345677166
299			25.6964766272532	0.008036966999831351			25.6964766272532	0.0029625892437492563
300			25.78241802065539	0.008170588349143047			25.78241802065539	0.003050601675765464
301			25.868359414057572	0.008305746464414775			25.868359414057572	0.0031407690090517817
302			25.954300807459756	0.008442444297050131			25.954300807459756	0.003233128151695804
303			26.04024220086194	0.008580684463206081			26.04024220086194	0.0033277161233439987
304			26.126183594264127	0.00872046923740578			26.126183594264127	0.003424570036492227
305			26.21212498766631	0.008861800546188452			26.21212498766631	0.0035237270771585616
306			26.298066381068494	0.009004679961800249			26.298066381068494	0.0036252244849376268
307			26.38400777447068	0.009149108695929772			26.38400777447068	0.003729099532436134
308			26.469949167872866	0.009295087593492143			26.469949167872866	0.00383538950409008
309			26.55589056127505	0.009442617126465514			26.55589056127505	0.003944131674364646
310			26.641831954677233	0.009591697387783992			26.641831954677233	0.004055363285338545
311			26.727773348079417	0.009742328085290785			26.727773348079417	0.0041691215236752
312			26.813714741481604	0.009894508535755641			26.813714741481604	0.0042854434969839044
313			26.899656134883788	0.010048237658960573			26.899656134883788	0.004404366209574794
314			26.98559752828597	0.010203513971857852			26.98559752828597	0.0045259265376122555
315			27.071538921688155	0.010360335582804345			27.071538921688155	0.004650161203672064
316			27.157480315090343	0.01051870018587621			27.157480315090343	0.0047771067507083485
317			27.243421708492527	0.010678605055268072			27.243421708492527	0.0049067995154373125
318			27.32936310189471	0.010840047039780785			27.32936310189471	0.005039275601145395
319			27.415304495296894	0.01100302255740178			27.415304495296894	0.005174570849930297
320			27.50124588869908	0.01116752758998225			27.50124588869908	0.005312720814384264
321			27.587187282101265	0.011333557678015119			27.587187282101265	0.0054537607287296905
322			27.67312867550345	0.011501107915518154			27.67312867550345	0.005597725479418135
323			27.759070068905633	0.011670172945026026			27.759070068905633	0.005744649575204424
324			27.845011462307816	0.01184074695269575			27.845011462307816	0.005894567116708716
325			27.930952855710004	0.012012823663529385			27.930952855710004	0.0060475117654799305
326			28.016894249112188	0.0121863963367182			28.016894249112188	0.0062035167125750745
327			28.10283564251437	0.012361457761112447			28.10283564251437	0.006362614646669781
328			28.188777035916555	0.012538000250820686			28.188777035916555	0.006524837721716176
329			28.274718429318742	0.012716015640942858			28.274718429318742	0.006690217524165283
330			28.360659822720926	0.012895495283441059			28.360659822720926	0.006858785039771808
331			28.44660121612311	0.013076430043152122			28.44660121612311	0.007030570620000374
332			28.532542609525294	0.013258810293945952			28.532542609525294	0.007205603948052725
333			28.61848400292748	0.013442625915033557			28.61848400292748	0.007383914004536796
334			28.704425396329665	0.013627866287428798			28.704425396329665	0.007565529032799003
335			28.79036678973185	0.013814520290567714			28.79036678973185	0.007750476503942361
336			28.876308183134032	0.014002576299089275			28.876308183134032	0.007938783081553644
337			28.96224957653622	0.01419202217978145			28.96224957653622	0.008130474586163783
338			29.048190969938403	0.01438284528869626			29.048190969938403	0.008325575959466617
339			29.134132363340587	0.014575032468437738			29.134132363340587	0.008524111228321953
340			29.22007375674277	0.014768570045626286			29.22007375674277	0.008726103468569587
341			29.306015150144958	0.014963443828543203			29.306015150144958	0.008931574768682083
342			29.391956543547142	0.015159639104958888			29.391956543547142	0.00914054619328456
343			29.477897936949326	0.015357140640148297			29.477897936949326	0.009353037746570973
344			29.56383933035151	0.015555932675097065			29.56383933035151	0.009569068335646773
345			29.649780723753697	0.015755998924901694			29.649780723753697	0.00978865573382884
346			29.73572211715588	0.015957322577367126			29.73572211715588	0.010011816543934307
347			29.821663510558064	0.016159886291805058			29.821663510558064	0.010238566161590718
348			29.907604903960248	0.016363672198035965			29.907604903960248	0.01046891873860035
349			29.993546297362435	0.016568661895598146			29.993546297362435	0.010702887146392767
350			30.07948769076462	0.016774836453166665			30.07948769076462	0.010940482939599795
351			30.165429084166803	0.016982176408185234			30.165429084166803	0.011181716319788239
352			30.251370477568987	0.017190661766713817			30.251370477568987	0.01142659609938591
353			30.33731187097117	0.01740027200349469			30.33731187097117	0.01167512966583733
354			30.423253264373358	0.017610986062239757			30.423253264373358	0.011927322946026052
355			30.50919465777554	0.0178227823561415			30.50919465777554	0.012183180371000881
356			30.595136051177725	0.01803563876861027			30.595136051177725	0.012442704841044153
357			30.68107744457991	0.018249532654240033			30.68107744457991	0.012705897691120158
358			30.767018837982096	0.018464440840005075			30.767018837982096	0.012972758656742795
359			30.85296023138428	0.018680339626689642			30.85296023138428	0.013243285840301473
360			30.938901624786464	0.018897204790552714			30.938901624786464	0.013517475677885053
361			31.024843018188648	0.019115011585229772			31.024843018188648	0.013795322906643473
362			31.110784411590835	0.01933373474387336			31.110784411590835	0.014076820532727439
363			31.19672580499302	0.0195533484815342			31.19672580499302	0.014361959799846438
364			31.282667198395202	0.019773826497784506			31.282667198395202	0.01465073015848585
365			31.368608591797386	0.019995141979584782			31.368608591797386	0.014943119235823673
366			31.454549985199574	0.020217267604395645			31.454549985199574	0.015239112806387975
367			31.540491378601757	0.020440175543535725			31.540491378601757	0.015538694763495722
368			31.62643277200394	0.020663837465786854			31.62643277200394	0.01584184709151423
369			31.712374165406125	0.020888224541247447			31.712374165406125	0.01614854983898577
370			31.798315558808312	0.021113307445434815			31.798315558808312	0.016458781092656416
371			31.884256952210496	0.02133905636363724			31.884256952210496	0.0167725169524496
372			31.97019834561268	0.021565440995516258			31.97019834561268	0.017089731507425057
373			32.05613973901487	0.021792430559959636			32.05613973901487	0.01741039681276319
374			32.14208113241705	0.02201999380018513			32.14208113241705	0.017734482867814868
375			32.228022525819235	0.022248098989095494			32.228022525819235	0.018061957595256507
376			32.31396391922142	0.02247671393488426			32.31396391922142	0.018392786821389083
377			32.3999053126236	0.022705805986892515			32.3999053126236	0.018726934257620474
378			32.48584670602579	0.022935342041716295			32.48584670602579	0.019064361483169052
379			32.57178809942797	0.023165288549563758			32.57178809942797	0.019405027929026025
380			32.65772949283016	0.023395611520862183			32.65772949283016	0.01974889086321424
381			32.743670886232344	0.023626276533113357			32.743670886232344	0.020095905377379042
382			32.829612279634524	0.023857248737996925			32.829612279634524	0.020446024374747598
383			32.91555367303671	0.024088492868720487			32.91555367303671	0.02079919855949129
384			33.00149506643889	0.024319973247614958			33.00149506643889	0.02115537642752496
385			33.08743645984108	0.024551653793974396			33.08743645984108	0.02151450425877697
386			33.17337785324327	0.02478349803213805			33.17337785324327	0.021876526110961324
387			33.25931924664545	0.0250154690998136			33.25931924664545	0.02224138381488401
388			33.345260640047634	0.025247529756639388			33.345260640047634	0.022609016971313275
389			33.43120203344982	0.025479642392983563			33.43120203344982	0.022979362949442778
390			33.517143426852	0.02571176903897832			33.517143426852	0.023352356886976025
391			33.60308482025419	0.02594387137378674			33.60308482025419	0.02372793169185858
392			33.68902621365637	0.02617591073509956			33.68902621365637	0.024106018045683155
393			33.77496760705856	0.02640784812885975			33.77496760705856	0.024486544408792506
394			33.860909000460744	0.02663964423921154			33.860909000460744	0.024869437027102016
395			33.946850393862924	0.026871259438671437			33.946850393862924	0.025254619940664073
396			34.03279178726511	0.02710265379851795			34.03279178726511	0.025642014993993822
397			34.1187331806673	0.02733378709939664			34.1187331806673	0.02603154184817452
398			34.20467457406948	0.02756461884213738			34.20467457406948	0.02642311799475973
399			34.290615967471666	0.027795108258780177			34.290615967471666	0.026816658771487534
400			34.376557360873846	0.028025214323805607			34.376557360873846	0.027212077379819892
401			34.462498754276034	0.028254895765566553			34.462498754276034	0.02760928490431998
402			34.54844014767822	0.02848411107791661			34.54844014767822	0.028008190333876765
403			34.6343815410804	0.028712818532031517			34.6343815410804	0.028408700584786034
404			34.72032293448259	0.028940976188419183			34.72032293448259	0.028810720525694302
405			34.806264327884776	0.029168541909113596			34.806264327884776	0.0292141530044101
406			34.892205721286956	0.029395473370048483			34.892205721286956	0.029618898876586256
407			34.97814711468914	0.029621728073605778			34.97814711468914	0.030024857036273972
408			35.064088508091324	0.029847263361333844			35.064088508091324	0.03043192444834757
409			35.15002990149351	0.030072036426830956			35.15002990149351	0.03083999618279794
410			35.2359712948957	0.03029600432878837			35.2359712948957	0.031248965450889055
411			35.32191268829788	0.030519124004188124			35.32191268829788	0.03165872364317161
412			35.407854081700066	0.030741352281650047			35.407854081700066	0.03206916036934478
413			35.49379547510225	0.030962645894922296			35.49379547510225	0.032480163499955104
414			35.57973686850443	0.031182961496510054			35.57973686850443	0.032891619209920175
415			35.66567826190662	0.03140225567143656			35.66567826190662	0.03330341202386232
416			35.7516196553088	0.03162048495113032			35.7516196553088	0.0337154248632347
417			35.83756104871099	0.031837605827433016			35.83756104871099	0.03412753909522206
418			35.923502442113175	0.03205357476672141			35.923502442113175	0.03453963458339389
419			36.009443835515356	0.03226834822413757			36.009443835515356	0.0349515897400879
420			36.09538522891754	0.03248188265792081			36.09538522891754	0.03536328158049827
421			36.18132662231972	0.032694134543834796			36.18132662231972	0.03577458577844123
422			36.26726801572191	0.03290506038968377			36.26726801572191	0.03618537672376944
423			36.3532094091241	0.033114616749910696			36.3532094091241	0.03659552758140288
424			36.43915080252628	0.03332276024027102			36.43915080252628	0.037004910351943913
425			36.525092195928465	0.03352944755257529			36.525092195928465	0.03741339593384066
426			36.61103358933065	0.033734635469493214			36.61103358933065	0.037820854187061013
427			36.69697498273283	0.033938280879412974			36.69697498273283	0.038227153998238866
428			36.78291637613502	0.03414034079134822			36.78291637613502	0.038632163347250566
429			36.8688577695372	0.034340772349885654			36.8688577695372	0.039035749375178355
430			36.95479916293939	0.03453953285016648			36.95479916293939	0.03943777845361643
431			37.040740556341575	0.03473657975289389			37.040740556341575	0.03983811625527167
432			37.126681949743755	0.034931870699359754			37.126681949743755	0.040236627825811055
433			37.21262334314594	0.035125363526483024			37.21262334314594	0.0406331776569049
434			37.29856473654813	0.03531701628185228			37.29856473654813	0.0410276297604132
435			37.38450612995031	0.035506787238765276			37.38450612995031	0.04141984774366185
436			37.4704475233525	0.03569463491125793			37.4704475233525	0.041809694885752445
437			37.55638891675468	0.03588051806911493			37.55638891675468	0.04219703421484831
438			37.642330310156865	0.036064395752855			37.642330310156865	0.04258172858637854
439			37.72827170355905	0.03624622728868266			37.72827170355905	0.04296364076209888
440			37.81421309696123	0.03642597230339933			37.81421309696123	0.04334263348994824
441			37.90015449036342	0.03660359073926599			37.90015449036342	0.04371856958463751
442			37.98609588376561	0.03677904286880968			37.98609588376561	0.044091312008905835
443			38.07203727716779	0.0369522893095665			38.07203727716779	0.04446072395537905
444			38.157978670569975	0.037123291038753226			38.157978670569975	0.0448266689289631
445			38.243920063972155	0.03729200940786008			38.243920063972155	0.045189010829704106
446			38.32986145737434	0.037458406157156975			38.32986145737434	0.04554761403604645
447			38.41580285077653	0.03762244343010564			38.41580285077653	0.045902343488418165
448			38.50174424417871	0.03778408378767013			38.50174424417871	0.04625306477307302
449			38.5876856375809	0.03794329022251817			38.5876856375809	0.04659964420611733
450			38.67362703098308	0.038100026173105525			38.67362703098308	0.046941948917648454
451			38.759568424385265	0.03825425553763652			38.759568424385265	0.047279846935932526
452			38.84550981778745	0.03840594268789256			38.84550981778745	0.04761320727154642
453			38.93145121118963	0.038555052482921785			38.93145121118963	0.047941900001410534
454			39.01739260459182	0.038701550282582334			39.01739260459182	0.048265796352636996
455			39.10333399799401	0.038845401960931725			39.10333399799401	0.0485847687861181
456			39.18927539139619	0.03898657391945552			39.18927539139619	0.048898691079779795
457			39.275216784798374	0.03912503310012784			39.275216784798374	0.04920743841142454
458			39.361158178200554	0.03926074699829651			39.361158178200554	0.049510887441087434
459			39.44709957160274	0.03939368367538625			39.44709957160274	0.04980891639283068
460			39.53304096500493	0.039523811771412565			39.53304096500493	0.05010140513589999
461			39.61898235840711	0.03965110051729955			39.61898235840711	0.05038823526516803
462			39.7049237518093	0.03977551974699517			39.7049237518093	0.0506692901807897
463			39.790865145211484	0.03989703990937676			39.790865145211484	0.050944455166994126
464			39.876806538613664	0.04001563207994075			39.876806538613664	0.05121361746993947
465			39.96274793201585	0.04013126797226983			39.96274793201585	0.051476666374556654
466			40.04868932541803	0.04024391994927114			40.04868932541803	0.05173349328030848
467			40.13463071882022	0.040353561034179565			40.13463071882022	0.05198399177579241
468			40.220572112222406	0.0404601649213196			40.220572112222406	0.05222805771211463
469			40.30651350562459	0.040563705986620104			40.30651350562459	0.05246558927496533
470			40.392454899026774	0.04066415929787591			40.392454899026774	0.05269648705532502
471			40.47839629242896	0.0407615006247505			40.47839629242896	0.05292065411873344
472			40.56433768583114	0.04085570644851424			40.56433768583114	0.053137996073053424
473			40.65027907923333	0.04094675397151269			40.65027907923333	0.05334842113466377
474			40.73622047263551	0.04103462112635951			40.73622047263551	0.053551840193015586
475			40.822161866037696	0.04111928658484897			40.822161866037696	0.05374816687348936
476			40.90810325943988	0.04120072976658286			40.90810325943988	0.05393731759848995
477			40.994044652842064	0.041278930847307035			40.994044652842064	0.054119211646719685
478			41.07998604624425	0.04135387076695281			41.07998604624425	0.05429377121057032
479			41.16592743964644	0.04142553123737863			41.16592743964644	0.05446092145157684
480			41.25186883304862	0.04149389474980764			41.25186883304862	0.05462059055387794
481			41.337810226450806	0.041558944581956955			41.337810226450806	0.05477270977562965
482			41.423751619852986	0.04162066480485443			41.423751619852986	0.05491721349832039
483			41.50969301325517	0.04167904028933923			41.50969301325517	0.05505403927393838
484			41.59563440665736	0.04173405671224233			41.59563440665736	0.05518312786994344
485			41.68157580005954	0.041785700562243525			41.68157580005954	0.05530442331199824
486			41.76751719346173	0.04183395914540147			41.76751719346173	0.05541787292441564
487			41.85345858686391	0.041878820590353714			41.85345858686391	0.05552342736828128
488			41.939399980266096	0.041920273853183664			41.939399980266096	0.055621040677212796
489			42.02534137366828	0.04195830872195171			42.02534137366828	0.05571067029071927
490			42.11128276707046	0.0419929158208879			42.11128276707046	0.05579227708512728
491			42.19722416047265	0.0420240866142438			42.19722416047265	0.055865825402041804
492			42.28316555387484	0.042051813409801186			42.28316555387484	0.055931283074313165
493			42.36910694727702	0.04207608936203578			42.36910694727702	0.05598862144948347
494			42.455048340679205	0.042096908474934004			42.455048340679205	0.05603781541068871
495			42.540989734081386	0.04211426560446117			42.540989734081386	0.05607884339499506
496			42.62693112748357	0.042128156460679765			42.62693112748357	0.05611168740915069
497			42.71287252088576	0.0421385776095166			42.71287252088576	0.05613633304273704
498			42.79881391428794	0.042145526474177644			42.79881391428794	0.05615276947870593
499			42.88475530769013	0.04214900133620996			42.88475530769013	0.05616098950129199
500			42.970696701092315	0.04214900133620996			42.970696701092315	0.05616098950129199
501			43.056638094494495	0.042145526474177644			43.056638094494495	0.05615276947870593
502			43.14257948789668	0.0421385776095166			43.14257948789668	0.05613633304273704
503			43.22852088129886	0.042128156460679765			43.22852088129886	0.05611168740915069
504			43.31446227470105	0.04211426560446117			43.31446227470105	0.05607884339499506
505			43.40040366810324	0.042096908474934004			43.40040366810324	0.05603781541068871
506			43.48634506150542	0.04207608936203578			43.48634506150542	0.05598862144948347
507			43.572286454907605	0.04205181340980118			43.572286454907605	0.05593128307431316
508			43.65822784830979	0.0420240866142438			43.65822784830979	0.055865825402041804
509			43.74416924171197	0.0419929158208879			43.74416924171197	0.05579227708512728
510			43.83011063511416	0.041958308721951706			43.83011063511416	0.055710670290719265
511			43.91605202851634	0.041920273853183664			43.91605202851634	0.055621040677212796
512			44.00199342191853	0.041878820590353714			44.00199342191853	0.05552342736828128
513			44.087934815320715	0.04183395914540147			44.087934815320715	0.055417872924415634
514			44.173876208722895	0.041785700562243525			44.173876208722895	0.05530442331199824
515			44.25981760212508	0.041734056712242326			44.25981760212508	0.055183127869943435
516			44.34575899552726	0.04167904028933923			44.34575899552726	0.05505403927393838
517			44.43170038892945	0.04162066480485443			44.43170038892945	0.05491721349832039
518			44.51764178233164	0.04155894458195695			44.51764178233164	0.05477270977562963
519			44.60358317573382	0.04149389474980764			44.60358317573382	0.05462059055387794
520			44.689524569136005	0.04142553123737862			44.689524569136005	0.05446092145157683
521			44.77546596253819	0.0413538707669528			44.77546596253819	0.05429377121057031
522			44.86140735594037	0.041278930847307035			44.86140735594037	0.054119211646719685
523			44.94734874934256	0.04120072976658286			44.94734874934256	0.053937317598489944
524			45.03329014274474	0.04111928658484897			45.03329014274474	0.05374816687348936
525			45.11923153614693	0.04103462112635951			45.11923153614693	0.053551840193015586
526			45.205172929549114	0.04094675397151268			45.205172929549114	0.05334842113466375
527			45.291114322951294	0.04085570644851424			45.291114322951294	0.053137996073053424
528			45.37705571635348	0.04076150062475049			45.37705571635348	0.052920654118733416
529			45.46299710975567	0.0406641592978759			45.46299710975567	0.052696487055325
530			45.54893850315785	0.040563705986620104			45.54893850315785	0.05246558927496533
531			45.63487989656004	0.04046016492131959			45.63487989656004	0.05222805771211462
532			45.72082128996222	0.040353561034179565			45.72082128996222	0.05198399177579241
533			45.806762683364404	0.04024391994927114			45.806762683364404	0.05173349328030848
534			45.89270407676659	0.04013126797226982			45.89270407676659	0.05147666637455663
535			45.97864547016877	0.04001563207994075			45.97864547016877	0.05121361746993947
536			46.06458686357096	0.03989703990937675			46.06458686357096	0.050944455166994106
537			46.150528256973146	0.039775519746995155			46.150528256973146	0.05066929018078968
538			46.23646965037533	0.03965110051729955			46.23646965037533	0.05038823526516803
539			46.322411043777514	0.03952381177141255			46.322411043777514	0.050101405135899967
540			46.408352437179694	0.03939368367538625			46.408352437179694	0.04980891639283068
541			46.49429383058188	0.03926074699829651			46.49429383058188	0.049510887441087434
542			46.58023522398407	0.03912503310012783			46.58023522398407	0.04920743841142451
543			46.66617661738625	0.03898657391945552			46.66617661738625	0.048898691079779795
544			46.752118010788436	0.03884540196093171			46.752118010788436	0.048584768786118074
545			46.838059404190616	0.038701550282582334			46.838059404190616	0.048265796352636996
546			46.924000797592804	0.038555052482921785			46.924000797592804	0.047941900001410534
547			47.00994219099499	0.03840594268789255			47.00994219099499	0.0476132072715464
548			47.09588358439717	0.03825425553763652			47.09588358439717	0.047279846935932526
549			47.18182497779936	0.038100026173105525			47.18182497779936	0.046941948917648454
550			47.267766371201546	0.037943290222518154			47.267766371201546	0.04659964420611729
551			47.353707764603726	0.03778408378767013			47.353707764603726	0.04625306477307302
552			47.43964915800591	0.03762244343010562			47.43964915800591	0.04590234348841814
553			47.525590551408094	0.037458406157156975			47.525590551408094	0.04554761403604645
554			47.61153194481028	0.03729200940786008			47.61153194481028	0.045189010829704106
555			47.69747333821247	0.03712329103875321			47.69747333821247	0.04482666892896307
556			47.78341473161465	0.0369522893095665			47.78341473161465	0.04446072395537905
557			47.869356125016836	0.03677904286880967			47.869356125016836	0.04409131200890581
558			47.95529751841902	0.03660359073926597			47.95529751841902	0.04371856958463748
559			48.0412389118212	0.03642597230339933			48.0412389118212	0.04334263348994824
560			48.12718030522339	0.03624622728868264			48.12718030522339	0.042963640762098854
561			48.21312169862557	0.036064395752855			48.21312169862557	0.04258172858637854
562			48.29906309202776	0.03588051806911493			48.29906309202776	0.04219703421484831
563			48.385004485429945	0.03569463491125791			48.385004485429945	0.04180969488575242
564			48.470945878832126	0.035506787238765276			48.470945878832126	0.04141984774366185
565			48.55688727223431	0.035317016281852256			48.55688727223431	0.04102762976041316
566			48.6428286656365	0.035125363526483			48.6428286656365	0.040633177656904856
567			48.72877005903868	0.034931870699359754			48.72877005903868	0.040236627825811055
568			48.81471145244087	0.03473657975289387			48.81471145244087	0.039838116255271644
569			48.90065284584305	0.03453953285016648			48.90065284584305	0.03943777845361643
570			48.986594239245235	0.034340772349885654			48.986594239245235	0.039035749375178355
571			49.07253563264742	0.0341403407913482			49.07253563264742	0.03863216334725053
572			49.1584770260496	0.033938280879412974			49.1584770260496	0.038227153998238866
573			49.24441841945179	0.03373463546949319			49.24441841945179	0.03782085418706098
574			49.33035981285398	0.03352944755257527			49.33035981285398	0.03741339593384062
575			49.41630120625616	0.03332276024027102			49.41630120625616	0.037004910351943913
576			49.502242599658345	0.033114616749910675			49.502242599658345	0.036595527581402845
577			49.588183993060525	0.03290506038968377			49.588183993060525	0.03618537672376944
578			49.67412538646271	0.032694134543834796			49.67412538646271	0.03577458577844123
579			49.7600667798649	0.03248188265792079			49.7600667798649	0.03536328158049823
580			49.84600817326708	0.03226834822413757			49.84600817326708	0.0349515897400879
581			49.93194956666927	0.03205357476672139			49.93194956666927	0.03453963458339386
582			50.01789096007145	0.031837605827433016			50.01789096007145	0.03412753909522206
583			50.103832353473635	0.03162048495113032			50.103832353473635	0.0337154248632347
584			50.18977374687582	0.03140225567143654			50.18977374687582	0.03330341202386228
585			50.275715140278	0.031182961496510054			50.275715140278	0.032891619209920175
586			50.36165653368019	0.03096264589492228			50.36165653368019	0.03248016349995506
587			50.44759792708238	0.030741352281650033			50.44759792708238	0.03206916036934475
588			50.53353932048456	0.030519124004188124			50.53353932048456	0.03165872364317161
589			50.619480713886745	0.03029600432878835			50.619480713886745	0.031248965450889024
590			50.705422107288925	0.030072036426830956			50.705422107288925	0.03083999618279794
591			50.79136350069111	0.029847263361333844			50.79136350069111	0.03043192444834757
592			50.8773048940933	0.02962172807360576			50.8773048940933	0.03002485703627394
593			50.96324628749548	0.029395473370048483			50.96324628749548	0.029618898876586256
594			51.04918768089767	0.029168541909113575			51.04918768089767	0.02921415300441007
595			51.135129074299854	0.028940976188419162			51.135129074299854	0.02881072052569427
596			51.221070467702035	0.028712818532031517			51.221070467702035	0.028408700584786034
597			51.30701186110422	0.028484111077916586			51.30701186110422	0.028008190333876727
598			51.3929532545064	0.028254895765566553			51.3929532545064	0.02760928490431998
599			51.47889464790859	0.028025214323805607			51.47889464790859	0.027212077379819892
600			51.56483604131078	0.027795108258780156			51.56483604131078	0.026816658771487506
601			51.65077743471296	0.02756461884213738			51.65077743471296	0.02642311799475973
602			51.736718828115144	0.027333787099396625			51.736718828115144	0.026031541848174487
603			51.82266022151733	0.027102653798517933			51.82266022151733	0.025642014993993795
604			51.90860161491951	0.026871259438671437			51.90860161491951	0.025254619940664073
605			51.9945430083217	0.02663964423921152			51.9945430083217	0.024869437027101985
606			52.08048440172388	0.02640784812885975			52.08048440172388	0.024486544408792506
607			52.16642579512607	0.02617591073509956			52.16642579512607	0.024106018045683155
608			52.252367188528254	0.025943871373786724			52.252367188528254	0.02372793169185855
609			52.338308581930434	0.02571176903897832			52.338308581930434	0.023352356886976025
610			52.42424997533262	0.025479642392983542			52.42424997533262	0.022979362949442746
611			52.5101913687348	0.025247529756639388			52.5101913687348	0.022609016971313275
612			52.59613276213699	0.0250154690998136			52.59613276213699	0.02224138381488401
613			52.682074155539176	0.024783498032138033			52.682074155539176	0.021876526110961293
614			52.76801554894136	0.024551653793974396			52.76801554894136	0.02151450425877697
615			52.853956942343544	0.024319973247614958			52.853956942343544	0.02115537642752496
616			52.93989833574573	0.02408849286872047			52.93989833574573	0.02079919855949126
617			53.02583972914791	0.023857248737996925			53.02583972914791	0.020446024374747598
618			53.1117811225501	0.023626276533113336			53.1117811225501	0.020095905377379018
619			53.19772251595228	0.023395611520862183			53.19772251595228	0.01974889086321424
620			53.283663909354466	0.023165288549563758			53.283663909354466	0.019405027929026025
621			53.36960530275665	0.02293534204171628			53.36960530275665	0.019064361483169028
622			53.455546696158834	0.022705805986892515			53.455546696158834	0.018726934257620474
623			53.54148808956102	0.022476713934884235			53.54148808956102	0.018392786821389055
624			53.62742948296321	0.022248098989095477			53.62742948296321	0.01806195759525648
625			53.71337087636539	0.02201999380018513			53.71337087636539	0.017734482867814868
626			53.799312269767576	0.021792430559959615			53.799312269767576	0.01741039681276316
627			53.885253663169756	0.021565440995516258			53.885253663169756	0.017089731507425057
628			53.97119505657194	0.021339056363637223			53.97119505657194	0.016772516952449586
629			54.05713644997413	0.0211133074454348			54.05713644997413	0.01645878109265639
630			54.14307784337631	0.020888224541247447			54.14307784337631	0.01614854983898577
631			54.2290192367785	0.020663837465786847			54.2290192367785	0.015841847091514216
632			54.314960630180686	0.020440175543535704			54.314960630180686	0.0155386947634957
633			54.400902023582866	0.02021726760439564			54.400902023582866	0.015239112806387959
634			54.48684341698505	0.019995141979584775			54.48684341698505	0.01494311923582366
635			54.57278481038723	0.019773826497784506			54.57278481038723	0.01465073015848585
636			54.65872620378942	0.019553348481534196			54.65872620378942	0.01436195979984643
637			54.74466759719161	0.019333734743873343			54.74466759719161	0.014076820532727415
638			54.83060899059379	0.019115011585229772			54.83060899059379	0.013795322906643473
639			54.916550383995975	0.018897204790552707			54.916550383995975	0.013517475677885039
640			55.00249177739816	0.01868033962668962			55.00249177739816	0.013243285840301452
641			55.08843317080034	0.018464440840005064			55.08843317080034	0.012972758656742784
642			55.17437456420253	0.018249532654240026			55.17437456420253	0.012705897691120146
643			55.26031595760471	0.01803563876861027			55.26031595760471	0.012442704841044153
644			55.3462573510069	0.017822782356141494			55.3462573510069	0.012183180371000872
645			55.432198744409085	0.017610986062239736			55.432198744409085	0.011927322946026027
646			55.518140137811265	0.01740027200349469			55.518140137811265	0.01167512966583733
647			55.60408153121345	0.017190661766713806			55.60408153121345	0.011426596099385901
648			55.69002292461563	0.016982176408185234			55.69002292461563	0.011181716319788239
649			55.77596431801782	0.016774836453166655			55.77596431801782	0.010940482939599783
650			55.86190571142001	0.016568661895598132			55.86190571142001	0.01070288714639275
651			55.94784710482219	0.016363672198035965			55.94784710482219	0.01046891873860035
652			56.033788498224375	0.016159886291805047			56.033788498224375	0.010238566161590705
653			56.11972989162656	0.01595732257736711			56.11972989162656	0.010011816543934291
654			56.20567128502874	0.01575599892490168			56.20567128502874	0.00978865573382883
655			56.29161267843093	0.015555932675097058			56.29161267843093	0.009569068335646764
656			56.37755407183311	0.015357140640148297			56.37755407183311	0.009353037746570973
657			56.4634954652353	0.015159639104958881			56.4634954652353	0.00914054619328455
658			56.549436858637485	0.014963443828543185			56.549436858637485	0.008931574768682065
659			56.635378252039665	0.014768570045626286			56.635378252039665	0.008726103468569587
660			56.72131964544185	0.014575032468437728			56.72131964544185	0.008524111228321944
661			56.80726103884404	0.014382845288696244			56.80726103884404	0.008325575959466602
662			56.89320243224622	0.014192022179781445			56.89320243224622	0.008130474586163776
663			56.97914382564841	0.014002576299089266			56.97914382564841	0.007938783081553633
664			57.06508521905059	0.013814520290567714			57.06508521905059	0.007750476503942361
665			57.151026612452775	0.013627866287428791			57.151026612452775	0.0075655290327989915
666			57.23696800585496	0.013442625915033543			57.23696800585496	0.0073839140045367825
667			57.32290939925714	0.013258810293945952			57.32290939925714	0.007205603948052725
668			57.40885079265933	0.013076430043152117			57.40885079265933	0.007030570620000367
669			57.49479218606152	0.01289549528344104			57.49479218606152	0.006858785039771793
670			57.5807335794637	0.01271601564094285			57.5807335794637	0.006690217524165274
671			57.666674972865884	0.012538000250820679			57.666674972865884	0.006524837721716169
672			57.752616366268064	0.012361457761112447			57.752616366268064	0.006362614646669781
673			57.83855775967025	0.012186396336718192			57.83855775967025	0.006203516712575069
674			57.92449915307244	0.01201282366352937			57.92449915307244	0.0060475117654799175
675			58.01044054647462	0.01184074695269575			58.01044054647462	0.005894567116708716
676			58.09638193987681	0.011670172945026017			58.09638193987681	0.005744649575204418
677			58.18232333327899	0.011501107915518154			58.18232333327899	0.005597725479418135
678			58.268264726681174	0.011333557678015112			58.268264726681174	0.005453760728729685
679			58.35420612008336	0.011167527589982233			58.35420612008336	0.005312720814384253
680			58.44014751348554	0.01100302255740178			58.44014751348554	0.005174570849930297
681			58.52608890688773	0.010840047039780776			58.52608890688773	0.005039275601145388
682			58.612030300289916	0.010678605055268062			58.612030300289916	0.004906799515437304
683			58.6979716936921	0.010518700185876202			58.6979716936921	0.004777106750708342
684			58.783913087094284	0.010360335582804338			58.783913087094284	0.004650161203672058
685			58.869854480496464	0.010203513971857852			58.869854480496464	0.0045259265376122555
686			58.95579587389865	0.010048237658960566			58.95579587389865	0.004404366209574787
687			59.04173726730084	0.00989450853575563			59.04173726730084	0.004285443496983895
688			59.12767866070302	0.009742328085290785			59.12767866070302	0.0041691215236752
689			59.213620054105206	0.009591697387783985			59.213620054105206	0.004055363285338541
690			59.29956144750739	0.009442617126465502			59.29956144750739	0.003944131674364636
691			59.385502840909574	0.009295087593492136			59.385502840909574	0.003835389504090075
692			59.47144423431176	0.009149108695929768			59.47144423431176	0.003729099532436128
693			59.55738562771394	0.009004679961800249			59.55738562771394	0.0036252244849376268
694			59.64332702111613	0.008861800546188446			59.64332702111613	0.003523727077158557
695			59.729268414518316	0.00872046923740577			59.729268414518316	0.003424570036492219
696			59.815209807920496	0.008580684463206081			59.815209807920496	0.0033277161233439987
697			59.90115120132268	0.008442444297050124			59.90115120132268	0.003233128151695801
698			59.98709259472487	0.00830574646441476			59.98709259472487	0.0031407690090517735
699			60.07303398812705	0.008170588349143042			60.07303398812705	0.0030506016757654614
700			60.15897538152924	0.008036966999831346			60.15897538152924	0.0029625892437492537
701			60.24491677493142	0.007904879136250072			60.24491677493142	0.0028766949345677166
702			60.330858168333606	0.007774321155793819			60.330858168333606	0.0027928821169165945
703			60.41679956173579	0.007645289139957795			60.41679956173579	0.0027111143234903297
704			60.50274095513797	0.007517778860836559			60.50274095513797	0.0026313552672410498
705			60.58868234854016	0.007391785787641631			60.58868234854016	0.0025535688570327295
706			60.67462374194234	0.0072673050932345875			60.67462374194234	0.0024777192126947956
707			60.76056513534453	0.007144331660671912			60.76056513534453	0.0024037706794796123
708			60.846506528746716	0.0070228600897585			60.846506528746716	0.002331687841929198
709			60.932447922148896	0.00690288470360619			60.932447922148896	0.002261435537156507
710			61.01838931555108	0.006784399555194168			61.01838931555108	0.002192978867547404
711			61.10433070895327	0.006667398433928007			61.10433070895327	0.002126283212889677
712			61.19027210235545	0.006551874872194061			61.19027210235545	0.002061314241935848
713			61.27621349575764	0.006437822151906094			61.27621349575764	0.001998037923406885
714			61.36215488915982	0.006325233311041194			61.36215488915982	0.0019364205364444402
715			61.448096282562005	0.006214101150161737			61.448096282562005	0.0018764286805192185
716			61.53403767596419	0.006104418238920665			61.53403767596419	0.0018180292848038167
717			61.61997906936637	0.005996176922547029			61.61997906936637	0.0017611896170182844
718			61.70592046276856	0.005889369328308981			61.70592046276856	0.0017058772917571575
719			61.79186185617075	0.005783987371951575			61.79186185617075	0.0016520602783069497
720			61.87780324957293	0.005680022764106498			61.87780324957293	0.0015997069079631667
721			61.963744642975115	0.005577467016671144			61.963744642975115	0.0015487858808563184
722			62.049686036377295	0.005476311449154552			62.049686036377295	0.0014992662722965212
723			62.13562742977948	0.005376547194987533			62.13562742977948	0.0014511175386463843
724			62.22156882318167	0.005278165207794662			62.22156882318167	0.0014043095227322308
725			62.30751021658385	0.005181156267625704			62.30751021658385	0.001358812458803635
726			62.39345160998604	0.005085510987144111			62.39345160998604	0.001314596977051556
727			62.479393003388225	0.0049912198177704935			62.479393003388225	0.001271634107695402
728			62.565334396790405	0.0048982730557787044			62.565334396790405	0.001229895284649426
729			62.65127579019259	0.004806660848342498			62.65127579019259	0.0011893523487789815
730			62.73721718359477	0.004716373199530807			62.73721718359477	0.0011499775507572826
731			62.82315857699696	0.004627399976249464			62.82315857699696	0.0011117435535332133
732			62.90909997039915	0.004539730914127659			62.90909997039915	0.0010746234344209814
733			62.99504136380133	0.0044533556233471265			62.99504136380133	0.0010385906868222506
734			63.080982757203515	0.004368263594412374			63.080982757203515	0.0010036192215915124
735			63.1669241506057	0.004284444203860247			63.1669241506057	0.0009696833680554619
736			63.25286554400788	0.004201886719907132			63.25286554400788	0.0009367578746970296
737			63.33880693741007	0.004120580308032236			63.33880693741007	0.0009048179095148173
738			63.42474833081225	0.004040514036495518			63.42474833081225	0.0008738390600686185
739			63.51068972421444	0.003961676881788665			63.51068972421444	0.0008437973332215671
740			63.596631117616624	0.003884057734017937			63.596631117616624	0.00081466915458958
741			63.682572511018805	0.0038076454022173876			63.682572511018805	0.0007864313677085016
742			63.76851390442099	0.003732428619591294			63.76851390442099	0.000759061232929419
743			63.85445529782317	0.0036583960486847042			63.85445529782317	0.0007325364260524959
744			63.94039669122536	0.003585536286480759			63.94039669122536	0.0007068350367095085
745			64.02633808462754	0.0035138378694240095			64.02633808462754	0.0006819355665053015
746			64.11227947802973	0.0034432892783684797			64.11227947802973	0.0006578169269281129
747			64.19822087143191	0.0033738789434498056			64.19822087143191	0.0006344584370387627
748			64.2841622648341	0.0033055952488802993			64.2841622648341	0.0006118398209483875
749			64.37010365823629	0.0032384265376664075			64.37010365823629	0.0005899412050944756
750			64.45604505163847	0.0031723611162476828			64.45604505163847	0.0005687431153246587
751			64.54198644504065	0.0031073872590565267			64.54198644504065	0.0005482264737976117
752			64.62792783844284	0.0030434932129982323			64.62792783844284	0.0005283725957103297
753			64.71386923184502	0.0029806672018507026			64.71386923184502	0.0005091631858608229
754			64.7998106252472	0.002918897430583208			64.7998106252472	0.0004905803350550862
755			64.88575201864938	0.0028581720895939585			64.88575201864938	0.00047260651636715637
756			64.97169341205158	0.002798479358865908			64.97169341205158	0.0004552245812607615
757			65.05763480545376	0.0027398074120405813			65.05763480545376	0.00043841775558099233
758			65.14357619885594	0.0026821444204094807			65.14357619885594	0.00042216963542417613
759			65.22951759225813	0.002625478556823007			65.22951759225813	0.0004064641828940325
760			65.31545898566031	0.0025697979995166517			65.31545898566031	0.0003912857217519511
761			65.4014003790625	0.002515090935854211			65.4014003790625	0.00037661893296903623
762			65.48734177246469	0.0024613455659881585			65.48734177246469	0.00036244885018745117
763			65.57328316586687	0.0024085501064369914			65.57328316586687	0.00034876085509833805
764			65.65922455926905	0.0023566927935795507			65.65922455926905	0.0003355406727433982
765			65.74516595267124	0.0023057618870665135			65.74516595267124	0.00032277436674710264
766			65.83110734607342	0.002255745673149061			65.83110734607342	0.00031044833448622356
767			65.9170487394756	0.002206632467924861			65.9170487394756	0.000298549302203223
768			66.00299013287778	0.0021584106205016444			66.00299013287778	0.0002870643200698667
769			66.08893152627998	0.002111068516078567			66.08893152627998	0.0002759807572071946
770			66.17487291968216	0.0020645945789456647			66.17487291968216	0.00026528629666782566
771			66.26081431308434	0.0020189772754016385			66.26081431308434	0.00025496893038633655
772			66.34675570648653	0.0019742051165904705			66.34675570648653	0.0002450169541033389
773			66.43269709988871	0.0019302666612572067			66.43269709988871	0.00023541896226861387
774			66.5186384932909	0.0018871505184232544			66.5186384932909	0.00022616384292850327
775			66.60457988669309	0.0018448453499818364			66.60457988669309	0.0002172407726025972
776			66.69052128009527	0.0018033398732140275			66.69052128009527	0.00020863921115453447
777			66.77646267349745	0.0017626228632258356			66.77646267349745	0.00020034889666154684
778			66.86240406689964	0.0017226831553070752			66.86240406689964	0.00019235984028724302
779			66.94834546030182	0.0016835096472125257			66.94834546030182	0.00018466232116189928
780			67.034286853704	0.001645091301365997			67.034286853704	0.0001772468812743532
781			67.1202282471062	0.0016074171469880592			67.1202282471062	0.00017010432037946015
782			67.20616964050838	0.0015704762821480926			67.20616964050838	0.00016322569092485463
783			67.29211103391056	0.0015342578757413141			67.29211103391056	0.00015660229300060147
784			67.37805242731274	0.0014987511693916565			67.37805242731274	0.00015022566931517604
785			67.46399382071493	0.0014639454792811715			67.46399382071493	0.00014408760020101635
786			67.54993521411711	0.0014298301979068276			67.54993521411711	0.0001381800986527545
787			67.6358766075193	0.0013963947957654353			67.6358766075193	0.00013249540540104823
788			67.72181800092149	0.0013636288229676521			67.72181800092149	0.00012702598402481512
789			67.80775939432367	0.0013315219107818826			67.80775939432367	0.0001217645161044886
790			67.89370078772585	0.001300063773108897			67.89370078772585	0.00011670389641876686
791			67.97964218112804	0.0012692442078881862			67.97964218112804	0.00011183722818720858
792			68.06558357453022	0.001239053098436917			68.06558357453022	0.00010715781836085623
793			68.1515249679324	0.001209480414722383			68.1515249679324	0.0001026591729629347
794			68.2374663613346	0.001180516214568982			68.2374663613346	9.833499248155485e-05
795			68.32340775473678	0.0011521506448006747			68.32340775473678	9.417916731620288e-05
796			68.40934914813896	0.0011243739423198217			68.40934914813896	9.018577327966126e-05
797			68.49529054154115	0.0010971764351235163			68.49529054154115	8.63490671569085e-05
798			68.58123193494333	0.0010705485432583573			68.58123193494333	8.266348232239951e-05
799			68.66717332834551	0.0010444807797146392			68.66717332834551	7.912362441701001e-05
800			68.75311472174769	0.001018963751261081			68.75311472174769	7.572426708583774e-05
801			68.83905611514989	0.0009939881592210523			68.83905611514989	7.246034777791077e-05
802			68.92499750855207	0.0009695448001913965			68.92499750855207	6.932696360877222e-05
803			69.01093890195425	0.000945624566704831			69.01093890195425	6.631936728678273e-05
804			69.09688029535644	0.0009222184478370707			69.09688029535644	6.343296310390656e-05
805			69.18282168875862	0.0008993175297596866			69.18282168875862	6.066330299163017e-05
806			69.2687630821608	0.0008769129962397515			69.2687630821608	5.800608264257256e-05
807			69.354704475563	0.0008549961290873962			69.354704475563	5.54571376982681e-05
808			69.44064586896518	0.0008335583085523314			69.44064586896518	5.3012440003500994e-05
809			69.52658726236736	0.0008125910136703725			69.52658726236736	5.066809392749153e-05
810			69.61252865576955	0.0007920858225611148			69.61252865576955	4.842033275216086e-05
811			69.69847004917173	0.0007720344126778051			69.69847004917173	4.626551512761655e-05
812			69.78441144257391	0.0007524285610104634			69.78441144257391	4.420012159492524e-05
813			69.87035283597609	0.0007332601442433932			69.87035283597609	4.222075117618045e-05
814			69.95629422937829	0.0007145211388681069			69.95629422937829	4.0324118031791876e-05
815			70.04223562278047	0.0006962036212527909			70.04223562278047	3.8507048184869434e-05
816			70.12817701618265	0.0006782997676693154			70.12817701618265	3.676647631250324e-05
817			70.21411840958484	0.0006608018542789351			70.21411840958484	3.5099442603695025e-05
818			70.30005980298702	0.0006437022570777163			70.30005980298702	3.3503089683631426e-05
819			70.3860011963892	0.0006269934518027185			70.3860011963892	3.1974659603936834e-05
820			70.4719425897914	0.0006106680138000475			70.4719425897914	3.0511490898503145e-05
821			70.55788398319358	0.0005947186178558063			70.55788398319358	2.9111015704435968e-05
822			70.64382537659576	0.0005791380379909595			70.64382537659576	2.7770756947616942e-05
823			70.72976676999795	0.0005639191472212051			70.72976676999795	2.648832559234191e-05
824			70.81570816340013	0.000549054917282854			70.81570816340013	2.5261417954453366e-05
825			70.90164955680231	0.0005345384183257261			70.90164955680231	2.4087813077345135e-05
826			70.9875909502045	0.0005203628185741229			70.9875909502045	2.2965370170191803e-05
827			71.07353234360669	0.0005065213839568516			71.07353234360669	2.189202610771501e-05
828			71.15947373700887	0.0004930074777072975			71.15947373700887	2.0865792990771078e-05
829			71.24541513041105	0.00047981455993455793			71.24541513041105	1.9884755767021033e-05
830			71.33135652381324	0.0004669361871665948			71.33135652381324	1.894706991091228e-05
831			71.41729791721542	0.00045436601186639425			71.41729791721542	1.8050959162183087e-05
832			71.5032393106176	0.0004420977819220607			71.5032393106176	1.7194713322074804e-05
833			71.5891807040198	0.0004301253401118316			71.5891807040198	1.6376686106422622e-05
834			71.67512209742198	0.00041844262354493226			71.67512209742198	1.5595293054774304e-05
835			71.76106349082416	0.00040704366307917897			71.76106349082416	1.4849009494669814e-05
836			71.84700488422635	0.0003959225827162718			71.84700488422635	1.4136368560205565e-05
837			71.93294627762853	0.0003850735989756748			71.93294627762853	1.3455959263989382e-05
838			72.01888767103071	0.0003744910202479399			72.01888767103071	1.2806424621583687e-05
839			72.1048290644329	0.00036416924612839746			72.1048290644329	1.2186459827526179e-05
840			72.19077045783509	0.00035410276673205135			72.19077045783509	1.159481048200826e-05
841			72.27671185123727	0.0003442861619905195			72.27671185123727	1.1030270867283936e-05
842			72.36265324463945	0.0003347141009318857			72.36265324463945	1.0491682272880713e-05
843			72.44859463804164	0.00032538134094426373			72.44859463804164	9.977931368676226e-06
844			72.53453603144382	0.00031628272702390097			72.53453603144382	9.487948624905005e-06
845			72.620477424846	0.0003074131910085919			72.620477424846	9.020706778155826e-06
846			72.7064188182482	0.0002987677507972202			72.7064188182482	8.57521934242337e-06
847			72.79236021165038	0.0002903415095561765			72.79236021165038	8.150539164275741e-06
848			72.87830160505256	0.0002821296549133986			72.87830160505256	7.745757021202705e-06
849			72.96424299845475	0.0002741274581408001			72.96424299845475	7.360000262213252e-06
850			73.05018439185693	0.00026633027332580053			73.05018439185693	6.992431489753798e-06
851			73.13612578525911	0.0002587335365326573			73.13612578525911	6.642247282022867e-06
852			73.2220671786613	0.00025133276495432015			73.2220671786613	6.308676954765465e-06
853			73.30800857206349	0.00024412355605548189			73.30800857206349	5.99098136163504e-06
854			73.39394996546567	0.00023710158670748187			73.39394996546567	5.688451732217855e-06
855			73.47989135886786	0.00023026261231573768			73.47989135886786	5.400408546824196e-06
856			73.56583275227004	0.0002236024659403372			73.56583275227004	5.1262004471573234e-06
857			73.65177414567222	0.00021711705741040208			73.65177414567222	4.865203181980545e-06
858			73.7377155390744	0.00021080237243285922			73.7377155390744	4.616818586913242e-06
859			73.8236569324766	0.0002046544716961965			73.8236569324766	4.3804735974953725e-06
860			73.90959832587878	0.00019866948996979732			73.90959832587878	4.155619294671542e-06
861			73.99553971928096	0.00019284363519940826			73.99553971928096	3.941729981855727e-06
862			74.08148111268315	0.00018717318759930917			74.08148111268315	3.73830229275016e-06
863			74.16742250608533	0.00018165449874171685			74.16742250608533	3.5448543291028272e-06
864			74.25336389948751	0.00017628399064393977			74.25336389948751	3.360924827599813e-06
865			74.3393052928897	0.00017105815485380963			74.3393052928897	3.1860723551021806e-06
866			74.42524668629189	0.00016597355153387974			74.42524668629189	3.019874531448653e-06
867			74.51118807969407	0.00016102680854486397			74.51118807969407	2.861927279058262e-06
868			74.59712947309626	0.00015621462052880115			74.59712947309626	2.7118440985809313e-06
869			74.68307086649844	0.00015153374799239245			74.68307086649844	2.5692553698563972e-06
870			74.76901225990062	0.00014698101639094602			74.76901225990062	2.4338076774553443e-06
871			74.8549536533028	0.0001425533152133705			74.8549536533028	2.3051631600907394e-06
872			74.940895046705	0.000138247597068623			74.940895046705	2.1829988832000895e-06
873			75.02683644010718	0.00013406087677401727			75.02683644010718	2.0670062340137887e-06
874			75.11277783350936	0.000129990230445772			75.11277783350936	1.956890338437759e-06
875			75.19871922691155	0.00012603279459218774			75.19871922691155	1.8523694990931567e-06
876			75.28466062031373	0.00012218576520980478			75.28466062031373	1.7531746538690275e-06
877			75.37060201371591	0.00011844639688289199			75.37060201371591	1.6590488543578849e-06
878			75.4565434071181	0.00011481200188660914			75.4565434071181	1.5697467635580828e-06
879			75.54248480052028	0.00011127994929416587			75.54248480052028	1.485034172240446e-06
880			75.62842619392246	0.00010784766408828305			75.62842619392246	1.404687533390183e-06
881			75.71436758732466	0.00010451262627726673			75.71436758732466	1.3284935141491522e-06
882			75.80030898072684	0.00010127237001598065			75.80030898072684	1.256248564696775e-06
883			75.88625037412902	9.81244827319867e-05			75.88625037412902	1.1877585035213007e-06
884			75.97219176753121	9.506660425713093e-05			75.97219176753121	1.1228381185469108e-06
885			76.0581331609334	9.209642596482188e-05			76.0581331609334	1.0613107835949216e-06
886			76.14407455433557	8.921168991324258e-05			76.14407455433557	1.0030080896706455e-06
887			76.23001594773775	8.641018799473635e-05			76.23001594773775	9.477694905806525e-07
888			76.31595734113995	8.368976109157958e-05			76.31595734113995	8.954419623976159e-07
889			76.40189873454213	8.104829823835867e-05			76.40189873454213	8.458796763029791e-07
890			76.48784012794431	7.848373579114547e-05			76.48784012794431	7.989436843499086e-07
891			76.5737815213465	7.599405660366691e-05			76.5737815213465	7.545016177015923e-07
892			76.65972291474868	7.357728921064822e-05			76.65972291474868	7.12427396911977e-07
893			76.74566430815086	7.123150701849575e-05			76.74566430815086	6.72600953828007e-07
894			76.83160570155306	6.89548275034865e-05			76.83160570155306	6.349079647043792e-07
895			76.91754709495524	6.67454114176135e-05			76.91754709495524	5.992395941333483e-07
896			77.00348848835742	6.460146200222677e-05			77.00348848835742	5.654922494034802e-07
897			77.08942988175961	6.252122420960819e-05			77.08942988175961	5.335673449126353e-07
898			77.1753712751618	6.0502983932602947e-05			77.1753712751618	5.03371076271382e-07
899			77.26131266856397	5.8545067242420293e-05			77.26131266856397	4.748142037437888e-07
900			77.34725406196615	5.664583963471803e-05			77.34725406196615	4.4781184468334357e-07
901			77.43319545536835	5.4803705284064776e-05			77.43319545536835	4.2228327463196293e-07
902			77.51913684877053	5.301710630687474e-05			77.51913684877053	3.981517367603441e-07
903			77.60507824217271	5.128452203289577e-05			77.60507824217271	3.75344259337818e-07
904			77.6910196355749	4.9604468285330544e-05			77.6910196355749	3.5379148092972413e-07
905			77.77696102897708	4.7975496669658655e-05			77.77696102897708	3.334274830297818e-07
906			77.86290242237926	4.6396193871217705e-05			77.86290242237926	3.1418962984427306e-07
907			77.94884381578146	4.486518096160369e-05			77.94884381578146	2.9601841495407694e-07
908			78.03478520918364	4.338111271393614e-05			78.03478520918364	2.7885731458939935e-07
909			78.12072660258582	4.1942676927026395e-05			78.12072660258582	2.626526472607493e-07
910			78.20666799598801	4.054859375848901e-05			78.20666799598801	2.4735343949829194e-07
911			78.2926093893902	3.9197615066822646e-05			78.2926093893902	2.329112974599016e-07
912			78.37855078279237	3.7888523762480436e-05			78.37855078279237	2.192802841763108e-07
913			78.46449217619457	3.662013316795154e-05			78.46449217619457	2.064168022096978e-07
914			78.55043356959675	3.539128638686217e-05			78.55043356959675	1.9427948150963647e-07
915			78.63637496299893	3.420085568210023e-05			78.63637496299893	1.828290722578057e-07
916			78.72231635640111	3.304774186296781e-05			78.72231635640111	1.7202834250017577e-07
917			78.8082577498033	3.193087368135295e-05			78.8082577498033	1.6184198037237282e-07
918			78.89419914320548	3.084920723691408e-05			78.89419914320548	1.5223650073086053e-07
919			78.98014053660766	2.9801725391258648e-05			78.98014053660766	1.4318015600918544e-07
920			79.06608193000986	2.8787437191101003e-05			79.06608193000986	1.3464285112510363e-07
921			79.15202332341204	2.7805377300373655e-05			79.15202332341204	1.265960622706441e-07
922			79.23796471681422	2.6854605441262955e-05			79.23796471681422	1.1901275942329036e-07
923			79.32390611021641	2.5934205844139764e-05			79.32390611021641	1.1186733242243983e-07
924			79.4098475036186	2.504328670634816e-05			79.4098475036186	1.0513552046102668e-07
925			79.49578889702077	2.4180979659810233e-05			79.49578889702077	9.879434484777242e-08
926			79.58173029042297	2.3346439247407455e-05			79.58173029042297	9.282204490099342e-08
927			79.66767168382515	2.2538842408089195e-05			79.66767168382515	8.719801684009628e-08
928			79.75361307722733	2.1757387970657427e-05			79.75361307722733	8.190275554599013e-08
929			79.83955447062951	2.1001296156177162e-05			79.83955447062951	7.691779906659656e-08
930			79.9254958640317	2.026980808895332e-05			79.9254958640317	7.222567574836545e-08
931			80.01143725743388	1.9562185316016513e-05			80.01143725743388	6.780985387935193e-08
932			80.09737865083606	1.8877709335053927e-05			80.09737865083606	6.365469373384885e-08
933			80.18332004423826	1.8215681130722226e-05			80.18332004423826	5.974540191291018e-08
934			80.26926143764044	1.757542071927471e-05			80.26926143764044	5.606798787925839e-08
935			80.35520283104262	1.69562667014317e-05			80.35520283104262	5.26092225890981e-08
936			80.44114422444481	1.635757582342462e-05			80.44114422444481	4.935659912727873e-08
937			80.52708561784699	1.5778722546138596e-05			80.52708561784699	4.6298295255990383e-08
938			80.61302701124917	1.5219098622276693e-05			80.61302701124917	4.34231377908146e-08
939			80.69896840465137	1.4678112681470102e-05			80.69896840465137	4.072056872147554e-08
940			80.78490979805355	1.4155189823253305e-05			80.78490979805355	3.8180612998003784e-08
941			80.87085119145573	1.3649771217822684e-05			80.87085119145573	3.5793847906293394e-08
942			80.95679258485792	1.3161313714497058e-05			80.95679258485792	3.3551373960192437e-08
943			81.0427339782601	1.2689289457795515e-05			81.0427339782601	3.1444787240290306e-08
944			81.12867537166228	1.2233185511046086e-05			81.12867537166228	2.946615311249047e-08
945			81.21461676506446	1.1792503487440196e-05			81.21461676506446	2.7607981262286242e-08
946			81.30055815846666	1.1366759188443893e-05			81.30055815846666	2.5863201983358393e-08
947			81.38649955186884	1.0955482249477835e-05			81.38649955186884	2.422514366173521e-08
948			81.47244094527102	1.0558215792775289e-05			81.47244094527102	2.268751139926514e-08
949			81.55838233867321	1.0174516087328596e-05			81.55838233867321	2.1244366722579464e-08
950			81.64432373207539	9.803952215832662e-06			81.64432373207539	1.989010832604659e-08
951			81.73026512547757	9.446105748532426e-06			81.73026512547757	1.861945379945602e-08
952			81.81620651887977	9.100570423883156e-06			81.81620651887977	1.74274222933337e-08
953			81.90214791228195	8.76695183593007e-06			81.90214791228195	1.6309318076849496e-08
954			81.98808930568413	8.444867128313014e-06			81.98808930568413	1.5260714945270278e-08
955			82.07403069908632	8.13394469480369e-06			82.07403069908632	1.4277441435825485e-08
956			82.1599720924885	7.833823886280779e-06			82.1599720924885	1.3355566812682682e-08
957			82.24591348589068	7.544154724048174e-06			82.24591348589068	1.249138778349255e-08
958			82.33185487929288	7.264597619403083e-06			82.33185487929288	1.1681415911657298e-08
959			82.41779627269506	6.994823099358885e-06			82.41779627269506	1.092236569009527e-08
960			82.50373766609724	6.73451153842786e-06			82.50373766609724	1.02111432438313e-08
961			82.58967905949942	6.483352896370675e-06			82.58967905949942	9.544835630238697e-09
962			82.67562045290161	6.241046461817154e-06			82.67562045290161	8.920700707185683e-09
963			82.76156184630379	6.007300601665071e-06			82.76156184630379	8.336157540714405e-09
964			82.84750323970597	5.781832516162515e-06			82.84750323970597	7.788777325192892e-09
965			82.93344463310817	5.5643679995808004e-06			82.93344463310817	7.276274790142885e-09
966			83.01938602651035	5.354641206384562e-06			83.01938602651035	6.7965000691506935e-09
967			83.10532741991253	5.152394422805724e-06			83.10532741991253	6.347431007423522e-09
968			83.19126881331472	4.957377843729751e-06			83.19126881331472	5.927165885662109e-09
969			83.2772102067169	4.769349354801713e-06			83.2772102067169	5.533916538976185e-09
970			83.36315160011908	4.588074319660633e-06			83.36315160011908	5.166001850583163e-09
971			83.44909299352128	4.413325372211716e-06			83.44909299352128	4.821841600999974e-09
972			83.53503438692346	4.244882213845957e-06			83.53503438692346	4.4999506543635785e-09
973			83.62097578032564	4.082531415517178e-06			83.62097578032564	4.1989334644009344e-09
974			83.70691717372782	3.926066224588097e-06			83.70691717372782	3.917478883417872e-09
975			83.79285856713001	3.775286376356592e-06			83.79285856713001	3.6543552584830655e-09
976			83.87879996053219	3.629997910175056e-06			83.87879996053219	3.40840579975829e-09
977			83.96474135393437	3.4900129900754765e-06			83.96474135393437	3.1785442066627e-09
978			84.05068274733657	3.35514972981475e-06			84.05068274733657	2.963750538265604e-09
979			84.13662414073875	3.2252320222547735e-06			84.13662414073875	2.7630673149740747e-09
980			84.22256553414093	3.1000893729926614e-06			84.22256553414093	2.575595839224067e-09
981			84.30850692754312	2.979556738158061e-06			84.30850692754312	2.4004927234978862e-09
982			84.3944483209453	2.8634743662945004e-06			84.3944483209453	2.2369666145743104e-09
983			84.48038971434748	2.7516876442430103e-06			84.48038971434748	2.084275103475789e-09
984			84.56633110774968	2.644046946947375e-06			84.56633110774968	1.941721811109354e-09
985			84.65227250115186	2.5404074911009524e-06			84.65227250115186	1.8086536401043588e-09
986			84.73821389455404	2.4406291925558908e-06			84.73821389455404	1.6844581838331495e-09
987			84.82415528795623	2.344576527417043e-06			84.82415528795623	1.5685612840618316e-09
988			84.91009668135841	2.252118396743293e-06			84.91009668135841	1.460424729116182e-09
989			84.99603807476059	2.1631279947801828e-06			84.99603807476059	1.359544084865518e-09
990			85.08197946816277	2.0774826806489105e-06			85.08197946816277	1.2654466512254782e-09
991			85.16792086156497	1.995063853417501e-06			85.16792086156497	1.1776895372586357e-09
992			85.25386225496715	1.915756830481143e-06			85.25386225496715	1.095857848312617e-09
993			85.33980364836933	1.8394507291794874e-06			85.33980364836933	1.0195629789778432e-09
994			85.42574504177152	1.76603835158009e-06			85.42574504177152	9.48441005973575e-10
995			85.5116864351737	1.6954160723578957e-06			85.5116864351737	8.821511753807384e-10
996			85.59762782857588	1.6274837297016887e-06			85.59762782857588	8.203744789349766e-10
997			85.68356922197808	1.5621445191797966e-06			85.68356922197808	7.628123143739982e-10
998			85.76951061538026	1.4993048904980263e-06			85.76951061538026	7.091852250994752e-10
999			85.85545200878244	1.438874447083942e-06			85.85545200878244	6.592317146669041e-10
