# Supplementary material for: Statistics of pathogenic bacteria in the search of host cells
Source: Nat Commun. 2021 Mar 31;12:1990. doi: 10.1038/s41467-021-22156-6 (PMC8012381; doi:10.1038/s41467-021-22156-6)
Supplement: Supplementary file 9 — Source Data [file 41467_2021_22156_MOESM9_ESM.zip › Fig1/Fig1_panel_g.csv]

	t	Exp Speed Autorrolation	Theo t	Theo Speed Autocorrelation
0	0.0	0.9999999999999999	0.0	1.0
1	0.030000000000001137	0.29372002091784905	0.0015015015015015015	0.9718922054171908
2	0.060000000000002274	0.27148951945116706	0.003003003003003003	0.9445744589506909
3	0.09000000000000341	0.2934880177391511	0.0045045045045045045	0.9180245540903367
4	0.11999999999999744	0.22991345051960843	0.006006006006006006	0.8922209085019904
5	0.14999999999999858	0.1851990132152495	0.0075075075075075074	0.867142546483329
6	0.17999999999999972	0.13547748471392995	0.009009009009009009	0.8427690819127615
7	0.21000000000000085	0.043197059203545767	0.01051051051051051	0.8190807016776148
8	0.240000000000002	0.07380845105085625	0.012012012012012012	0.7960581495681172
9	0.2700000000000031	0.06575946574081093	0.013513513513513514	0.7736827106240852
10	0.29999999999999716	0.06392682550100717	0.015015015015015015	0.7519361959215924
11	0.3299999999999983	0.04109992817369047	0.016516516516516516	0.7308009277872493
12	0.35999999999999943	0.007023381758956978	0.018018018018018018	0.7102597254280789
13	0.39000000000000057	-0.008412177989187688	0.01951951951951952	0.6902958909653039
14	0.4200000000000017	-0.02562577561357921	0.02102102102102102	0.670893195860694
15	0.45000000000000284	0.030609621989901383	0.02252252252252252	0.6520358677244371
16	0.480000000000004	0.0125952834419941	0.024024024024024024	0.6337085774938148
17	0.509999999999998	0.0006443908997005585	0.025525525525525526	0.6158964269722544
18	0.5399999999999991	0.024933789412948014	0.02702702702702703	0.598584936718632
19	0.5700000000000003	-0.007635093017431448	0.028528528528528527	0.581760034276981
20	0.6000000000000014	0.04757245233040182	0.03003003003003003	0.5654080427370355
21	0.6300000000000026	0.04473409890698928	0.03153153153153153	0.5495156696163146
22	0.6600000000000037	0.008565170953364573	0.03303303303303303	0.5340699960547044
23	0.6899999999999977	0.05225227047372788	0.03453453453453453	0.519058466312757
24	0.7199999999999989	0.030263113191646145	0.036036036036036036	0.50446887756517
25	0.75	0.0018919977533642946	0.03753753753753754	0.4902893699811478
26	0.7800000000000011	0.0432093942528997	0.03903903903903904	0.4765084170835827
27	0.8100000000000023	0.05782165224235737	0.04054054054054054	0.4631148163792178
28	0.8400000000000034	0.0684751895058916	0.04204204204204204	0.4500976802521754
29	0.8699999999999974	0.06598062249224822	0.04354354354354354	0.4374464271134483
30	0.8999999999999986	0.09778221450265949	0.04504504504504504	0.42515077279915964
31	0.9299999999999997	0.10214674027130666	0.046546546546546545	0.4132007222105982
32	0.9600000000000009	0.1195804338711038	0.04804804804804805	0.4015865611892343
33	0.990000000000002	0.04533702966270166	0.04954954954954955	0.39029884862011055
34	1.0200000000000031	0.004013949504367352	0.05105105105105105	0.3793284087571895
35	1.0499999999999972	0.07821549175551895	0.052552552552552555	0.3686663237644185
36	1.0799999999999983	0.02843605176276021	0.05405405405405406	0.35830392646644876
37	1.1099999999999994	-0.0014410210460822426	0.05555555555555555	0.34823279330311585
38	1.1400000000000006	0.0032100104494701904	0.057057057057057055	0.338444737481954
39	1.1700000000000017	0.0047948666484312515	0.05855855855855856	0.3289318023231784
40	1.2000000000000028	0.0007282042082747688	0.06006006006006006	0.3196862547917253
41	1.230000000000004	0.017562000891543507	0.06156156156156156	0.31070057921109184
42	1.259999999999998	-0.015063055384498925	0.06306306306306306	0.30196747115386663
43	1.2899999999999991	0.019200988910250922	0.06456456456456457	0.2934798315039833
44	1.3200000000000003	-0.035010529616113006	0.06606606606606606	0.28523076068587194
45	1.3500000000000014	-0.018986654494254563	0.06756756756756757	0.27721355305581497
46	1.3800000000000026	0.031242234544648667	0.06906906906906907	0.26942169145095146
47	1.4099999999999966	0.004886551734906748	0.07057057057057058	0.2618488418914951
48	1.4399999999999977	-0.02972273589842601	0.07207207207207207	0.2544888484318625
49	1.4699999999999989	0.022928068205386485	0.07357357357357357	0.24733572815652408
50	1.5	0.0031397454791616737	0.07507507507507508	0.24038366631651084
51	1.5300000000000011	-0.013162372670952808	0.07657657657657657	0.23362701160262386
52	1.5600000000000023	0.032461091583931546	0.07807807807807808	0.22706027155150166
53	1.5900000000000034	-0.015270384624012803	0.07957957957957958	0.22067810808081523
54	1.6200000000000045	0.01570352007959618	0.08108108108108109	0.21447533314995662
55	1.6500000000000057	-0.03564546266168771	0.08258258258258258	0.20844690454269812
56	1.6800000000000068	-0.004899579902842762	0.08408408408408408	0.20258792176838952
57	1.7099999999999937	-0.018854469637161447	0.08558558558558559	0.1968936220783654
58	1.7399999999999949	0.009085351871282177	0.08708708708708708	0.19135937659432142
59	1.769999999999996	-0.048459964883571814	0.08858858858858859	0.18598068654551378
60	1.7999999999999972	-0.00460106734268729	0.09009009009009009	0.18075317961172266
61	1.8299999999999983	0.04437014299568739	0.0915915915915916	0.1756726063690067
62	1.8599999999999994	-0.032203417170433735	0.09309309309309309	0.17073483683535998
63	1.8900000000000006	-0.08171756167654232	0.0945945945945946	0.16593585711346218
64	1.9200000000000017	-0.04375500663864375	0.0960960960960961	0.16127176612779462
65	1.9500000000000028	-0.07138844574399353	0.09759759759759759	0.15673877245346773
66	1.980000000000004	-0.002844225503443135	0.0990990990990991	0.15233319123418396
67	2.010000000000005	-0.019993806950588163	0.1006006006006006	0.14805144118682972
68	2.0400000000000063	-0.004838485276263746	0.1021021021021021	0.14389004169026146
69	2.0700000000000074	0.04532180755649641	0.1036036036036036	0.13984560995591974
70	2.0999999999999943	0.05361002273472416	0.10510510510510511	0.13591485827797106
71	2.1299999999999955	0.0236454908527786	0.1066066066066066	0.1320945913607422
72	2.1599999999999966	0.028668979867823782	0.10810810810810811	0.1283817037212743
73	2.1899999999999977	0.030060494949745293	0.10960960960960961	0.12477317716488569
74	2.219999999999999	0.006241283661741693	0.1111111111111111	0.1212660783316906
75	2.25	-0.03534733393389814	0.11261261261261261	0.11785755631208057
76	2.280000000000001	-0.035599018923100176	0.11411411411411411	0.11454484032922876
77	2.3100000000000023	-0.01174451999531291	0.11561561561561562	0.1113252374867341
78	2.3400000000000034	-0.022362015775548635	0.11711711711711711	0.10819613057957451
79	2.3700000000000045	-0.06480141367587827	0.11861861861861862	0.10515497596658901
80	2.4000000000000057	-0.041913967891896116	0.12012012012012012	0.10219930150275992
81	2.430000000000007	-0.034548837053351156	0.12162162162162161	0.09932670452961374
82	2.4599999999999937	-0.05598987302146341	0.12312312312312312	0.09653484992210795
83	2.489999999999995	-0.012646070464708408	0.12462462462462462	0.09382146819041505
84	2.519999999999996	-0.048891960886734365	0.12612612612612611	0.09118435363506129
85	2.549999999999997	-0.06402913696747108	0.12762762762762764	0.08862136255392074
86	2.5799999999999983	-0.049953837783266064	0.12912912912912913	0.08613041149960646
87	2.6099999999999994	-0.058070945611904165	0.13063063063063063	0.08370947558584271
88	2.6400000000000006	-0.05217202774891798	0.13213213213213212	0.08135658684144115
89	2.6700000000000017	-0.05473269874683003	0.13363363363363362	0.07906983261054346
90	2.700000000000003	-0.004819183919261422	0.13513513513513514	0.07684735399782915
91	2.730000000000004	-0.0012252001864586515	0.13663663663663664	0.07468734435742577
92	2.760000000000005	-0.049407993401916324	0.13813813813813813	0.0725880478242917
93	2.7900000000000063	-0.05854121013701755	0.13963963963963963	0.07054775788687939
94	2.8200000000000074	-0.06971711312568789	0.14114114114114115	0.06856481599991719
95	2.8499999999999943	-0.11822955099487889	0.14264264264264265	0.06663761023618342
96	2.8799999999999955	-0.041910109378566436	0.14414414414414414	0.06476457397617547
97	2.9099999999999966	-0.07044402722729512	0.14564564564564564	0.06294418463460999
98	2.9399999999999977	-0.06187488589929816	0.14714714714714713	0.06117496242271797
99	2.969999999999999	-0.058729578754406764	0.14864864864864866	0.05945546914532911
100	3.0	-0.051381818992684986	0.15015015015015015	0.05778430703176763
101	3.030000000000001	0.03499440879806037	0.15165165165165165	0.05616011759960875
102	3.0600000000000023	-0.03586611484571806	0.15315315315315314	0.05458158055037255
103	3.0900000000000034	-0.028030414765258985	0.15465465465465467	0.05304741269625759
104	3.1200000000000045	0.010953472633193633	0.15615615615615616	0.05155636691704167
105	3.1500000000000057	-0.02572328655128359	0.15765765765765766	0.050107231146301535
106	3.180000000000007	0.01185149308308956	0.15915915915915915	0.04869882738612796
107	3.2099999999999937	0.01122115150650365	0.16066066066066065	0.04733001074953499
108	3.239999999999995	0.030624679978910406	0.16216216216216217	0.045999668529784876
109	3.269999999999996	0.017815688949633417	0.16366366366366367	0.04470671929587238
110	3.299999999999997	-0.04458377739675598	0.16516516516516516	0.0434501120134327
111	3.3299999999999983	-0.038695904907995	0.16666666666666666	0.04222882519035907
112	3.3599999999999994	-0.004054892839637954	0.16816816816816815	0.041041866046435116
113	3.3900000000000006	-0.046789374620495795	0.16966966966966968	0.03988826970630672
114	3.4200000000000017	-0.036021320911556964	0.17117117117117117	0.038767098415138174
115	3.450000000000003	-0.024109961277963245	0.17267267267267267	0.03767744077631391
116	3.480000000000004	-0.05590712157616311	0.17417417417417416	0.03661841101056733
117	3.510000000000005	-0.04605581381967623	0.17567567567567569	0.035589148235933406
118	3.5400000000000063	0.059713448258423334	0.17717717717717718	0.03458881576794065
119	3.5700000000000074	-0.03679366108466924	0.17867867867867868	0.03361660043947273
120	3.5999999999999943	-0.05215977753015406	0.18018018018018017	0.03267171193974767
121	3.6299999999999955	-0.025217804758163823	0.18168168168168167	0.031753382171876524
122	3.6599999999999966	0.032538034385703365	0.1831831831831832	0.030860864628479975
123	3.6899999999999977	-0.02418297641794432	0.18468468468468469	0.02999343378485477
124	3.719999999999999	-0.00699602948376258	0.18618618618618618	0.02915038450919699
125	3.75	-0.04655142939487433	0.18768768768768768	0.028331031489402577
126	3.780000000000001	0.03821129027400927	0.1891891891891892	0.027534708675979333
127	3.8100000000000023	0.0055178192180758475	0.1906906906906907	0.026760768740617415
128	3.8400000000000034	-0.004420296845974287	0.1921921921921922	0.026008582549978086
129	3.8700000000000045	0.03100809217063841	0.19369369369369369	0.025277538654273263
130	3.9000000000000057	0.07768626044483065	0.19519519519519518	0.02456704279021994
131	3.930000000000007	0.017860510087302963	0.1966966966966967	0.023876517397965338
132	3.9599999999999937	0.008151403853943112	0.1981981981981982	0.023205401151590463
133	3.989999999999995	0.06470221139334198	0.1996996996996997	0.02255314850280987
134	4.019999999999996	-0.006073376248678237	0.2012012012012012	0.021919229237497305
135	4.049999999999997	0.0032139235511628025	0.20270270270270271	0.02130312804467621
136	4.079999999999998	0.052425985283091545	0.2042042042042042	0.020704344097625175
137	4.109999999999999	0.044816785977217916	0.2057057057057057	0.020122390646757325
138	4.140000000000001	0.02786238427938483	0.2072072072072072	0.019556794623943236
139	4.170000000000002	0.03402000548485212	0.2087087087087087	0.01900709625795525
140	4.200000000000003	0.015825087238326385	0.21021021021021022	0.018472848700720957
141	4.230000000000004	0.014207702116094206	0.21171171171171171	0.017953617664081784
142	4.260000000000005	-0.03559449511756113	0.2132132132132132	0.017448981066761467
143	4.290000000000006	-0.052299151417430065	0.2147147147147147	0.016958528691257614
144	4.320000000000007	-0.05410418990546259	0.21621621621621623	0.016481861850377057
145	4.349999999999994	-0.07498725697955365	0.21771771771771772	0.016018593063144425
146	4.3799999999999955	-0.04606204179837556	0.21921921921921922	0.015568345739819951
147	4.409999999999997	-0.09778785192211595	0.22072072072072071	0.015130753875770944
148	4.439999999999998	-0.06248145847125634	0.2222222222222222	0.01470546175394772
149	4.469999999999999	-0.11182752398588715	0.22372372372372373	0.014292123655722404
150	4.5	-0.023510693418705535	0.22522522522522523	0.013890403579855243
151	4.530000000000001	-0.05448059256250148	0.22672672672672672	0.013499974969360357
152	4.560000000000002	-0.06887729480262006	0.22822822822822822	0.013120520446048514
153	4.590000000000003	-0.036731728381856434	0.22972972972972971	0.012751731552531438
154	4.6200000000000045	-0.03756565271491056	0.23123123123123124	0.012393308501477749
155	4.650000000000006	-0.05020465143024008	0.23273273273273273	0.012044959931916833
156	4.680000000000007	-0.006494522133915098	0.23423423423423423	0.01170640267239234
157	4.709999999999994	0.0022189010408537988	0.23573573573573572	0.01137736151077309
158	4.739999999999995	-0.02482449931361802	0.23723723723723725	0.011057568970533914
159	4.769999999999996	0.023973599465211524	0.23873873873873874	0.010746765093324903
160	4.799999999999997	0.018344571933247344	0.24024024024024024	0.010444697227652025
161	4.829999999999998	0.03492978997433694	0.24174174174174173	0.010151119823497548
162	4.859999999999999	0.005368483163138394	0.24324324324324323	0.009865794232713191
163	4.890000000000001	-0.029870665420242883	0.24474474474474475	0.009588488515023827
164	4.920000000000002	0.011047512752894307	0.24624624624624625	0.009318977249483907
165	4.950000000000003	-0.0038301037239813762	0.24774774774774774	0.009057041351233542
166	4.980000000000004	-0.05634994014610036	0.24924924924924924	0.008802467893405065
167	5.010000000000005	-0.022769667860924443	0.25075075075075076	0.008555049934035455
168	5.040000000000006	-0.028723141326739633	0.25225225225225223	0.008314586347843914
169	5.070000000000007	0.0010306602187509749	0.25375375375375375	0.00808088166273769
170	5.099999999999994	-0.05900331647943452	0.2552552552552553	0.007853745900913464
171	5.1299999999999955	-0.08106529939650728	0.25675675675675674	0.0076329944244250105
172	5.159999999999997	-0.011502335869933874	0.25825825825825827	0.00741844778509154
173	5.189999999999998	-0.06712469961572556	0.25975975975975973	0.007209931578624899
174	5.219999999999999	-0.043901911210902124	0.26126126126126126	0.007007276302856797
175	5.25	-0.07313989447171135	0.2627627627627628	0.0068103172199511074
176	5.280000000000001	-0.016111045990360284	0.26426426426426425	0.0066188942224889545
177	5.310000000000002	-0.08627802362056038	0.26576576576576577	0.006432851703317894
178	5.340000000000003	-0.028966944316876138	0.26726726726726724	0.006252038429059362
179	5.3700000000000045	-0.045244037448412114	0.26876876876876876	0.006076307417171529
180	5.400000000000006	-0.0396207294739837	0.2702702702702703	0.005905515816467668
181	5.430000000000007	-0.06987759275800665	0.27177177177177175	0.00573952479099287
182	5.459999999999994	-0.040990208084963765	0.2732732732732733	0.0055781994071646985
183	5.489999999999995	-0.04711488326425767	0.2747747747747748	0.005421408524086162
184	5.519999999999996	-0.03793488537071753	0.27627627627627627	0.005269024686941659
185	5.549999999999997	-0.044843967153817256	0.2777777777777778	0.005120924023389353
186	5.579999999999998	-0.07687901855186532	0.27927927927927926	0.004976986142865753
187	5.609999999999999	0.0141757964780812	0.2807807807807808	0.004837094038720592
188	5.640000000000001	-0.05539870057853814	0.2822822822822823	0.0047011339931025
189	5.670000000000002	-0.05043837197568281	0.28378378378378377	0.0045689954845181185
190	5.700000000000003	-0.0040864047183794775	0.2852852852852853	0.0044405710979894975
191	5.730000000000004	0.01608278867952118	0.28678678678678676	0.004315756437736851
192	5.760000000000005	0.01973338606908256	0.2882882882882883	0.004194450042315504
193	5.790000000000006	-0.027862718210736357	0.2897897897897898	0.004076553302138245
194	5.820000000000007	-0.0073648852687457755	0.2912912912912913	0.0039619703793158725
195	5.849999999999994	-0.02299819984785251	0.2927927927927928	0.0038506081297508847
196	5.8799999999999955	-0.003474159092258093	0.29429429429429427	0.0037423760274209556
197	5.909999999999997	0.011819052336397781	0.2957957957957958	0.0036371860907905757
198	5.939999999999998	-0.03515066493454933	0.2972972972972973	0.0035349528112911814
199	5.969999999999999	-0.017909922527344933	0.2987987987987988	0.0034355930838114858
200	6.0	0.007872515060235714	0.3003003003003003	0.0033390261391415903
201	6.030000000000001	-0.05178526810002935	0.3018018018018018	0.003245173478315972
202	6.060000000000002	0.015844431744671563	0.3033033033033033	0.003153958808801884
203	6.090000000000003	0.00366463022542494	0.3048048048048048	0.003065307982481437
204	6.1200000000000045	-0.0024123398105432366	0.3063063063063063	0.002979148935376807
205	6.150000000000006	0.010543381627417848	0.3078078078078078	0.0028954116290696393
206	6.180000000000007	0.012472993101170672	0.30930930930930933	0.002814027993767071
207	6.209999999999994	-0.012225488285375145	0.3108108108108108	0.002734931872967992
208	6.239999999999995	0.06329100126866043	0.3123123123123123	0.0026580589696846286
209	6.269999999999996	0.010549587869809128	0.3138138138138138	0.002583346794175743
210	6.299999999999997	-0.05193779028248932	0.3153153153153153	0.0025107346131488907
211	6.329999999999998	-0.03887362164734149	0.31681681681681684	0.002440163400390551
212	6.359999999999999	-0.030626057794708374	0.3183183183183183	0.002371575788783887
213	6.390000000000001	-0.033237272909795335	0.31981981981981983	0.0023049160236751844
214	6.420000000000002	-0.050929941489954264	0.3213213213213213	0.0022401299175510976
215	6.450000000000003	-0.02978709073816626	0.3228228228228228	0.0021771648059897646
216	6.480000000000004	-0.10077964209932666	0.32432432432432434	0.002115969504850081
217	6.510000000000005	-0.06241632200961202	0.3258258258258258	0.002056494268664269
218	6.540000000000006	-0.0797187467501922	0.32732732732732733	0.0019986907501999282
219	6.570000000000007	-0.08595213997555678	0.3288288288288288	0.0019425119611587481
220	6.599999999999994	-0.06738181891697496	0.3303303303303303	0.0018879122339798488
221	6.6299999999999955	-0.07257590558524935	0.33183183183183185	0.0018348471847167696
222	6.659999999999997	-0.07329077075025034	0.3333333333333333	0.0017832736769579052
223	6.689999999999998	-0.06402827382410267	0.33483483483483484	0.0017331497867610407
224	6.719999999999999	-0.08057451873507088	0.3363363363363363	0.0016844347685735237
225	6.75	-0.1011068604680745	0.33783783783783783	0.0016370890221103162
226	6.780000000000001	-0.0918734392227845	0.33933933933933935	0.0015910740601630664
227	6.810000000000002	-0.08640176600147968	0.3408408408408408	0.0015463524773139672
228	6.840000000000003	-0.06298600362316162	0.34234234234234234	0.0015028879195290086
229	6.8700000000000045	-0.03608531085158479	0.34384384384384387	0.0014606450546059007
230	6.900000000000006	-0.0051975647431607855	0.34534534534534533	0.0014195895434526422
231	6.930000000000007	-0.05997699412393396	0.34684684684684686	0.0013796880121733706
232	6.959999999999994	0.008353484251234179	0.3483483483483483	0.0013409080249388388
233	6.989999999999995	0.020184823860534776	0.34984984984984985	0.0013032180576194167
234	7.019999999999996	-0.006029463067322877	0.35135135135135137	0.0012665874721592416
235	7.049999999999997	-0.005238112557406133	0.35285285285285284	0.0012309864916706305
236	7.079999999999998	0.0506195398946086	0.35435435435435436	0.0011963861762285398
237	7.109999999999999	0.0022712309588380523	0.35585585585585583	0.0011627583993453956
238	7.140000000000001	0.051128140547769235	0.35735735735735735	0.0011300758251071585
239	7.170000000000002	0.01543412203648865	0.3588588588588589	0.0010983118859520472
240	7.200000000000003	-0.03284455506265437	0.36036036036036034	0.0010674407610738504
241	7.230000000000004	0.01944620932150871	0.36186186186186187	0.0010374373554322685
242	7.260000000000005	0.0014711514820165768	0.36336336336336333	0.0010082772793532457
243	7.290000000000006	0.02209264779362211	0.36486486486486486	0.0009799368287026703
244	7.320000000000007	0.05395003700322641	0.3663663663663664	0.0009523929656173665
245	7.349999999999994	0.012112230059234326	0.36786786786786785	0.0009256232997776814
246	7.3799999999999955	-0.05880786546205428	0.36936936936936937	0.0008996060702064678
247	7.409999999999997	-0.009209473264351705	0.3708708708708709	0.0008743201275796555
248	7.439999999999998	-0.04114161565536578	0.37237237237237236	0.000849744917034032
249	7.469999999999999	-0.06295863755409091	0.3738738738738739	0.0008258604614582527
250	7.5	-0.048568065566916355	0.37537537537537535	0.0008026473452535203
251	7.530000000000001	-0.04420371567597465	0.3768768768768769	0.0007800866985506967
252	7.560000000000002	-0.04953516987536731	0.3783783783783784	0.0007581601818710514
253	7.590000000000003	-0.048277298616441935	0.37987987987987987	0.0007368499712181555
254	7.6200000000000045	-0.06977581772022749	0.3813813813813814	0.0007161387435888063
255	7.650000000000006	-0.009488835215527139	0.38288288288288286	0.0006960096628912212
256	7.680000000000007	-0.06025132645838888	0.3843843843843844	0.0006764463662590247
257	7.709999999999994	-0.060029154110823414	0.3858858858858859	0.0006574329507499279
258	7.739999999999995	-0.006663445379644496	0.38738738738738737	0.000638953960418279
259	7.769999999999996	0.03778802854908153	0.3888888888888889	0.0006209943737509692
260	7.799999999999997	0.017484886497847966	0.39039039039039036	0.0006035395914564974
261	7.829999999999998	0.01395876254739506	0.3918918918918919	0.0005865754245972453
262	7.859999999999999	0.023538184222120718	0.3933933933933934	0.0005700880830553414
263	7.890000000000001	0.04015308339851305	0.3948948948948949	0.0005540641643227146
264	7.920000000000002	0.013890650971763846	0.3963963963963964	0.000538490642606236
265	7.950000000000003	0.027569876674823555	0.39789789789789787	0.0005233548582390951
266	7.980000000000004	0.020004965237651835	0.3993993993993994	0.000508644507389795
267	8.010000000000005	-0.03575502092350836	0.4009009009009009	0.0004943476320604083
268	8.040000000000006	-0.009068566784460263	0.4024024024024024	0.0004804526103659567
269	8.070000000000007	0.023493137606906134	0.4039039039039039	0.0004669481470870156
270	8.099999999999994	0.014763948703635715	0.40540540540540543	0.0004538232644878701
271	8.129999999999995	-0.03316826415187046	0.4069069069069069	0.0004410672933927453
272	8.159999999999997	-0.05451208704732375	0.4084084084084084	0.00042866986451286647
273	8.189999999999998	-0.017974657192827453	0.4099099099099099	0.0004166209000172983
274	8.219999999999999	0.03416312712803114	0.4114114114114114	0.00040491060534070673
275	8.25	0.02769247354161362	0.41291291291291293	0.000393529461221389
276	8.280000000000001	0.04570357058494867	0.4144144144144144	0.000382468215963095
277	8.310000000000002	0.018100550882482056	0.4159159159159159	0.0003717178779143506
278	8.340000000000003	0.039685719362170864	0.4174174174174174	0.00036126970815917637
279	8.370000000000005	0.056598906547629155	0.4189189189189189	0.0003511152134132466
280	8.400000000000006	0.021342818576432616	0.42042042042042044	0.00034124613911972796
281	8.430000000000007	0.0661638105883494	0.4219219219219219	0.0003316544627391737
282	8.459999999999994	0.06034619838912634	0.42342342342342343	0.0003223323872280294
283	8.489999999999995	0.053008753640022485	0.4249249249249249	0.00031327233470043725
284	8.519999999999996	0.025524177026766324	0.4264264264264264	0.00030446694026820014
285	8.549999999999997	0.025737408604357363	0.42792792792792794	0.00029590904605388495
286	8.579999999999998	0.0611527774950906	0.4294294294294294	0.00028759169537220764
287	8.61	0.057512620759056846	0.43093093093093093	0.0002795081270749636
288	8.64	0.030609200350003838	0.43243243243243246	0.0002716517700549146
289	8.670000000000002	-0.0027785406640138347	0.4339339339339339	0.0002640162379041549
290	8.700000000000003	0.034954781216609526	0.43543543543543545	0.0002565953237226186
291	8.730000000000004	0.07760820213149465	0.4369369369369369	0.0002493829950725141
292	8.760000000000005	0.025893460490113263	0.43843843843843844	0.00024237338907457003
293	8.790000000000006	0.04619887097340446	0.43993993993993996	0.0002355608076421226
294	8.820000000000007	0.05865435312796561	0.44144144144144143	0.00022893971284915744
295	8.849999999999994	0.03661928746693037	0.44294294294294295	0.00022250472242854585
296	8.879999999999995	0.03992820811526057	0.4444444444444444	0.00021625060539681918
297	8.909999999999997	-0.008695347872439897	0.44594594594594594	0.0002101722778019171
298	8.939999999999998	0.059579194070626645	0.44744744744744747	0.00020426479859045996
299	8.969999999999999	0.0520321344029328	0.44894894894894893	0.00019852336559118028
300	9.0	0.052131415367900155	0.45045045045045046	0.00019294331161125533
301	9.030000000000001	0.0017076329497736488	0.4519519519519519	0.00018752010064235943
302	9.060000000000002	0.015197706904648686	0.45345345345345345	0.00018224932417335618
303	9.090000000000003	0.031318621412250156	0.45495495495495497	0.00017712669760663557
304	9.120000000000005	0.025557358806241902	0.45645645645645644	0.0001721480567751771
305	9.150000000000006	0.07274029734642169	0.45795795795795796	0.00016730935455751053
306	9.180000000000007	-0.05370311622570505	0.45945945945945943	0.0001626066575878258
307	9.209999999999994	-0.06972489858872419	0.46096096096096095	0.0001580361430585499
308	9.239999999999995	-0.0670905788910071	0.4624624624624625	0.00015359409561280064
309	9.269999999999996	0.003092777252249151	0.46396396396396394	0.00014927690432418387
310	9.299999999999997	-0.03513267653377667	0.46546546546546547	0.00014508105976148195
311	9.329999999999998	0.026109642523706955	0.466966966966967	0.00014100315113584985
312	9.36	0.0189803708769086	0.46846846846846846	0.00013703986352819452
313	9.39	0.07020796332063026	0.46996996996997	0.00013318797519448774
314	9.420000000000002	0.04722864700603476	0.47147147147147145	0.00012944435494682092
315	9.450000000000003	0.06334910678187813	0.47297297297297297	0.00012580595960807136
316	9.480000000000004	0.061333237042528875	0.4744744744744745	0.00012226983153811443
317	9.510000000000005	-0.01853988429133006	0.47597597597597596	0.00011883309622956656
318	9.540000000000006	-0.04675263507641881	0.4774774774774775	0.00011549295997110663
319	9.570000000000007	0.017713238368616466	0.47897897897897895	0.0001122467075764783
320	9.599999999999994	-0.027303740839469633	0.4804804804804805	0.00010909170017732191
321	9.629999999999995	-0.012485084204128466	0.481981981981982	0.00010602537307804827
322	9.659999999999997	-0.04274285785884522	0.48348348348348347	0.00010304523367100491
323	9.689999999999998	-0.04868624851408638	0.484984984984985	0.00010014885941024265
324	9.719999999999999	-0.0078986702345323	0.48648648648648646	9.733389584223686e-05
325	9.75	-0.06217078246306285	0.487987987987988	9.459805469195883e-05
326	9.780000000000001	0.01450090001096941	0.4894894894894895	9.193911200274385e-05
327	9.810000000000002	-0.05661563610378844	0.49099099099099097	8.935490632844477e-05
328	9.840000000000003	-0.02762374306454327	0.4924924924924925	8.684333697639863e-05
329	9.870000000000005	-0.04428710342854857	0.49399399399399396	8.440236229978044e-05
330	9.900000000000006	0.0065628469287897255	0.4954954954954955	8.202999803795432e-05
331	9.930000000000007	0.0031469088040565014	0.496996996996997	7.972431570347521e-05
332	9.959999999999994	0.017514620303899324	0.4984984984984985	7.7483441014427e-05
333	9.989999999999995	0.016720498173853463	0.5	7.530555237082421e-05
334	10.019999999999996	0.0025914384426178427	0.5015015015015015	7.318887937384005e-05
335	10.049999999999997	0.04834615656206555	0.503003003003003	7.113170138665411e-05
336	10.079999999999998	0.004212208939676421	0.5045045045045045	6.91323461357524e-05
337	10.11	0.012187975059487644	0.506006006006006	6.718918835154108e-05
338	10.14	-0.07731447995907807	0.5075075075075075	6.530064844717024e-05
339	10.170000000000002	-0.016857347490806418	0.509009009009009	6.346519123449291e-05
340	10.200000000000003	-0.0344257011465485	0.5105105105105106	6.168132467611503e-05
341	10.230000000000004	-0.05555670152511527	0.512012012012012	5.9947598672523306e-05
342	10.260000000000005	-0.0728501607317053	0.5135135135135135	5.82626038833033e-05
343	10.290000000000006	-0.0500356622521504	0.515015015015015	5.6624970581491797e-05
344	10.320000000000007	-0.018380976095566118	0.5165165165165165	5.503336754012958e-05
345	10.349999999999994	-0.01605191938991242	0.5180180180180181	5.348650095011134e-05
346	10.379999999999995	-0.040248137440618614	0.5195195195195195	5.198311336845253e-05
347	10.409999999999997	-0.07027034047189333	0.521021021021021	5.0521982696117154e-05
348	10.439999999999998	-0.02240255404088283	0.5225225225225225	4.910192118457842e-05
349	10.469999999999999	-0.08283172810286622	0.524024024024024	4.772177447030097e-05
350	10.5	-0.03784780232566395	0.5255255255255256	4.6380420636362574e-05
351	10.530000000000001	0.018598311414995527	0.527027027027027	4.507676930045146e-05
352	10.560000000000002	0.0037083260947963588	0.5285285285285285	4.3809760728497665e-05
353	10.590000000000003	-5.01924731097224e-05	0.53003003003003	4.257836497321908e-05
354	10.620000000000005	0.0302588101877869	0.5315315315315315	4.1381581036879935e-05
355	10.650000000000006	-0.03780909438007567	0.5330330330330331	4.0218436057583413e-05
356	10.680000000000007	0.03680630177277392	0.5345345345345345	3.908798451843506e-05
357	10.709999999999994	-0.03738725526168161	0.536036036036036	3.7989307478934836e-05
358	10.739999999999995	-0.05067268230628235	0.5375375375375375	3.6921511827973736e-05
359	10.769999999999996	0.036303057879934215	0.539039039039039	3.588372955782627e-05
360	10.799999999999997	0.054905141486399675	0.5405405405405406	3.4875117058549784e-05
361	10.829999999999998	0.05792173243664307	0.542042042042042	3.389485443221674e-05
362	10.86	0.11436574614623657	0.5435435435435435	3.2942144826421754e-05
363	10.89	0.13296306469275843	0.545045045045045	3.201621378652352e-05
364	10.920000000000002	0.09313961043640748	0.5465465465465466	3.1116308626092596e-05
365	10.950000000000003	0.14147499151109816	0.5480480480480481	3.024169781505507e-05
366	10.980000000000004	0.13552216938900044	0.5495495495495496	2.9391670385034093e-05
367	11.010000000000005	0.06765046085363678	0.551051051051051	2.8565535351405952e-05
368	11.040000000000006	0.13234892795629566	0.5525525525525525	2.776262115160064e-05
369	11.070000000000007	0.110190783420959	0.5540540540540541	2.6982275099191128e-05
370	11.099999999999994	0.06870235240548943	0.5555555555555556	2.62238628533262e-05
371	11.129999999999995	0.11785415498610026	0.5570570570570571	2.548676790307713e-05
372	11.159999999999997	0.10700700870940938	0.5585585585585585	2.477039106627773e-05
373	11.189999999999998	0.1201605246580489	0.56006006006006	2.4074150002450928e-05
374	11.219999999999999	0.11616398996407226	0.5615615615615616	2.339747873942629e-05
375	11.25	0.021850224588370395	0.5630630630630631	2.2739827213262834e-05
376	11.280000000000001	0.030851526802407506	0.5645645645645646	2.2100660821103853e-05
377	11.310000000000002	0.06715216323833074	0.566066066066066	2.147945998659999e-05
378	11.340000000000003	-0.0316089535334281	0.5675675675675675	2.0875719737546955e-05
379	11.370000000000005	-0.085310495786651	0.5690690690690691	2.028894929539568e-05
380	11.400000000000006	-0.06239241006400565	0.5705705705705706	1.9718671676299652e-05
381	11.430000000000007	-0.04873579806397125	0.5720720720720721	1.916442330337635e-05
382	11.459999999999994	-0.023166196532172716	0.5735735735735735	1.8625753629867068e-05
383	11.489999999999995	-0.04443189206529002	0.575075075075075	1.810222477288874e-05
384	11.519999999999996	0.025392849159213846	0.5765765765765766	1.759341115748053e-05
385	11.549999999999997	-0.033808045419458053	0.5780780780780781	1.7098899170655184e-05
386	11.579999999999998	-0.039019213440839334	0.5795795795795796	1.6618286825174234e-05
387	11.61	-0.028428686929013174	0.581081081081081	1.6151183432774048e-05
388	11.64	-0.07191036060065238	0.5825825825825826	1.5697209286576356e-05
389	11.670000000000002	0.0013830748979912118	0.5840840840840841	1.5255995352425893e-05
390	11.700000000000003	-0.05067308983371007	0.5855855855855856	1.4827182968903604e-05
391	11.730000000000004	-0.027046566996993943	0.5870870870870871	1.4410423555771927e-05
392	11.760000000000005	0.06752293635915041	0.5885885885885885	1.4005378330615055e-05
393	11.790000000000006	0.1135870108251227	0.5900900900900901	1.3611718033443591e-05
394	11.820000000000007	0.05043242368747486	0.5915915915915916	1.322912265904043e-05
395	11.849999999999994	0.15711387453662118	0.5930930930930931	1.2857281196829328e-05
396	11.879999999999995	0.15567607489278437	0.5945945945945946	1.2495891378055426e-05
397	11.909999999999997	0.1293127348626225	0.596096096096096	1.2144659430071962e-05
398	11.939999999999998	0.0833851372335631	0.5975975975975976	1.1803299837533315e-05
399	11.969999999999999	0.17742054421388492	0.5990990990990991	1.1471535110300616e-05
400	12.0	0.08929157822302428	0.6006006006006006	1.1149095557870796e-05
401	12.030000000000001	0.14368584599809547	0.6021021021021021	1.0835719070146065e-05
402	12.060000000000002	0.10515438334640394	0.6036036036036035	1.0531150904365384e-05
403	12.090000000000003	0.1148485356864459	0.6051051051051051	1.023514347802491e-05
404	12.120000000000005	0.12033807811543427	0.6066066066066066	9.947456167619e-06
405	12.150000000000006	0.1526519991655357	0.6081081081081081	9.66785511303806e-06
406	12.180000000000007	0.07824821149193993	0.6096096096096096	9.396113027464418e-06
407	12.209999999999994	0.07208431112226305	0.6111111111111112	9.132009012611585e-06
408	12.239999999999995	0.038290746862576004	0.6126126126126126	8.875328379156763e-06
409	12.269999999999996	0.09425238991118658	0.6141141141141141	8.625862472220442e-06
410	12.299999999999997	-0.06386550046927306	0.6156156156156156	8.383408501751701e-06
411	12.329999999999998	-0.027098656086720144	0.6171171171171171	8.147769377680684e-06
412	12.36	0.045358790843130325	0.6186186186186187	7.918753549704727e-06
413	12.39	-0.003182227197832081	0.6201201201201201	7.696174851577745e-06
414	12.420000000000002	-0.028249078205056326	0.6216216216216216	7.47985234977621e-06
415	12.450000000000003	0.010684199451976436	0.6231231231231231	7.2696101964189535e-06
416	12.480000000000004	0.025011640286323675	0.6246246246246246	7.065277486320909e-06
417	12.510000000000005	0.08060747517312421	0.6261261261261262	6.8666881180648625e-06
418	12.540000000000006	-0.02722626892650174	0.6276276276276276	6.673680658978087e-06
419	12.570000000000007	0.001193063483897966	0.6291291291291291	6.48609821390426e-06
420	12.599999999999994	0.06498189505948615	0.6306306306306306	6.303788297663909e-06
421	12.629999999999995	0.046437712439974174	0.6321321321321322	6.126602711099652e-06
422	12.659999999999997	0.12703772470264177	0.6336336336336337	5.9543974206055765e-06
423	12.689999999999998	0.07771396142808967	0.6351351351351351	5.787032441042793e-06
424	12.719999999999999	0.030846052005235193	0.6366366366366366	5.624371721945916e-06
425	12.75	0.10192158733730111	0.6381381381381381	5.466283036928096e-06
426	12.780000000000001	0.037575819883882255	0.6396396396396397	5.312637876194623e-06
427	12.810000000000002	0.09904094660511713	0.6411411411411412	5.16331134207769e-06
428	12.840000000000003	0.025139953019980236	0.6426426426426426	5.0181820475074865e-06
429	12.870000000000005	0.037913557779012605	0.6441441441441441	4.877132017337002e-06
430	12.900000000000006	0.012871859099591617	0.6456456456456456	4.7400465924404495e-06
431	12.930000000000007	0.08827707569383994	0.6471471471471472	4.6068143365071855e-06
432	12.959999999999994	-0.02082578824610394	0.6486486486486487	4.477326945455498e-06
433	12.989999999999995	0.04144300833641571	0.6501501501501501	4.351479159392571e-06
434	13.019999999999996	0.07095976490163136	0.6516516516516516	4.229168677048987e-06
435	13.049999999999997	0.08082104498240249	0.6531531531531531	4.11029607261844e-06
436	13.079999999999998	0.08317339995546014	0.6546546546546547	3.994764714934752e-06
437	13.11	0.10690216175970066	0.6561561561561562	3.882480688920709e-06
438	13.14	0.12969655649856668	0.6576576576576576	3.773352719244806e-06
439	13.170000000000002	0.06599145463826732	0.6591591591591591	3.6672920961237864e-06
440	13.200000000000003	0.09407312507111192	0.6606606606606606	3.564212603210783e-06
441	13.230000000000004	0.12841683756907418	0.6621621621621622	3.4640304475102728e-06
442	13.260000000000005	0.17201515043452406	0.6636636636636637	3.366664191263055e-06
443	13.290000000000006	0.07350863787408678	0.6651651651651651	3.2720346857457377e-06
444	13.320000000000007	0.044723385770260804	0.6666666666666666	3.1800650069309677e-06
445	13.349999999999994	0.10248169123753535	0.6681681681681682	3.0906803929561705e-06
446	13.379999999999995	0.08373024603223247	0.6696696696696697	3.0038081833498404e-06
447	13.409999999999997	0.04725943743531294	0.6711711711711712	2.91937775996608e-06
448	13.439999999999998	0.015815825968353864	0.6726726726726726	2.83732048957934e-06
449	13.469999999999999	0.04342604369857878	0.6741741741741741	2.7575696680926465e-06
450	13.5	0.0811338147286655	0.6756756756756757	2.6800604663141115e-06
451	13.530000000000001	0.10010840394570979	0.6771771771771772	2.6047298772574447e-06
452	13.560000000000002	0.12445943528952641	0.6786786786786787	2.5315166649237853e-06
453	13.590000000000003	0.10418180766431918	0.6801801801801802	2.4603613145231477e-06
454	13.620000000000005	0.02214084531322186	0.6816816816816816	2.391205984095043e-06
455	13.650000000000006	0.0725393831488453	0.6831831831831832	2.3239944574889144e-06
456	13.680000000000007	0.008916291342939267	0.6846846846846847	2.2586720986662315e-06
457	13.709999999999994	-0.024034710204075205	0.6861861861861862	2.195185807286997e-06
458	13.739999999999995	-0.030198121399715977	0.6876876876876877	2.1334839755446748e-06
459	13.769999999999996	-0.08991428691030354	0.6891891891891891	2.073516446214352e-06
460	13.799999999999997	-0.0622999111653557	0.6906906906906907	2.015234471880081e-06
461	13.829999999999998	-0.048846348704802485	0.6921921921921922	1.958590675308279e-06
462	13.86	-0.06817217949892627	0.6936936936936937	1.903539010934907e-06
463	13.89	-0.014905758105438939	0.6951951951951952	1.8500347274351837e-06
464	13.920000000000002	-0.028874311650500584	0.6966966966966966	1.7980343313453774e-06
465	13.950000000000003	0.052643459546017596	0.6981981981981982	1.7474955517070816e-06
466	13.980000000000004	0.03155049044997775	0.6996996996996997	1.698377305705325e-06
467	14.010000000000005	0.044623237738544215	0.7012012012012012	1.6506396652724538e-06
468	14.040000000000006	0.05791387009044027	0.7027027027027027	1.6042438246307378e-06
469	14.070000000000007	0.09498002773024768	0.7042042042042042	1.5591520687472785e-06
470	14.099999999999994	0.03450847897753893	0.7057057057057057	1.5153277426755672e-06
471	14.129999999999995	-0.0209129910826711	0.7072072072072072	1.4727352217588095e-06
472	14.159999999999997	0.03187510283462688	0.7087087087087087	1.4313398826707465e-06
473	14.189999999999998	0.08864024755517422	0.7102102102102102	1.391108075270454e-06
474	14.219999999999999	0.006176351671702692	0.7117117117117117	1.3520070952482666e-06
475	14.25	-0.09496198790162269	0.7132132132132132	1.3140051575405269e-06
476	14.280000000000001	-0.08683009440552156	0.7147147147147147	1.277071370491625e-06
477	14.310000000000002	-0.06217696739451088	0.7162162162162162	1.241175710742259e-06
478	14.340000000000003	-0.08912001360974839	0.7177177177177178	1.2062889988235427e-06
479	14.370000000000005	-0.09867369506186864	0.7192192192192192	1.1723828754371114e-06
480	14.400000000000006	-0.09401104504192742	0.7207207207207207	1.1394297784019212e-06
481	14.430000000000007	0.01693266477482989	0.7222222222222222	1.1074029202490635e-06
482	14.459999999999994	0.0078171594614826	0.7237237237237237	1.0762762664462992e-06
483	14.489999999999995	0.1379495827971133	0.7252252252252253	1.046024514234673e-06
484	14.519999999999996	-0.02848268519803031	0.7267267267267267	1.0166230720599833e-06
485	14.549999999999997	0.03650998368548988	0.7282282282282282	9.880480395823762e-07
486	14.579999999999998	-0.04203198090325362	0.7297297297297297	9.602761882478469e-07
487	14.61	0.03717941119560926	0.7312312312312312	9.332849424058128e-07
488	14.64	-0.008108998916829162	0.7327327327327328	9.070523609574423e-07
489	14.670000000000002	-0.013581002635681643	0.7342342342342342	8.815571195197994e-07
490	14.700000000000003	-0.0164515745643401	0.7357357357357357	8.567784930913234e-07
491	14.730000000000004	-0.020010476664457103	0.7372372372372372	8.326963392045432e-07
492	14.760000000000005	0.03171433225716993	0.7387387387387387	8.092910815523241e-07
493	14.790000000000006	0.010623400892272124	0.7402402402402403	7.865436940743514e-07
494	14.820000000000007	-0.043524019282644995	0.7417417417417418	7.644356854909051e-07
495	14.849999999999994	0.030855829446135748	0.7432432432432432	7.4294908427136e-07
496	14.879999999999995	0.03507800542556822	0.7447447447447447	7.220664240251739e-07
497	14.909999999999997	-0.06523832603966521	0.7462462462462462	7.017707293035304e-07
498	14.939999999999998	-0.02605434842219952	0.7477477477477478	6.820455018000381e-07
499	14.969999999999999	0.01057173352433247	0.7492492492492493	6.628747069393131e-07
500	15.0	0.0002618018644665462	0.7507507507507507	6.442427608425238e-07
501	15.030000000000001	-0.05211494156504922	0.7522522522522522	6.261345176592999e-07
502	15.060000000000002	0.012313525968279141	0.7537537537537538	6.085352572557256e-07
503	15.090000000000003	-0.04613403997403467	0.7552552552552553	5.914306732483843e-07
504	15.120000000000005	-0.06267234989027651	0.7567567567567568	5.748068613747458e-07
505	15.150000000000006	-0.09793528133307358	0.7582582582582582	5.586503081904368e-07
506	15.180000000000007	-0.07088827831223495	0.7597597597597597	5.429478800841966e-07
507	15.209999999999994	-0.06766886729694135	0.7612612612612613	5.27686812601618e-07
508	15.239999999999995	-0.0653222147973118	0.7627627627627628	5.128547000689541e-07
509	15.269999999999996	-0.1370565438218487	0.7642642642642643	4.984394855085873e-07
510	15.299999999999997	-0.11735069865893492	0.7657657657657657	4.844294508379515e-07
511	15.329999999999998	-0.07984042152278682	0.7672672672672672	4.7081320734393493e-07
512	15.36	-0.09601925394820285	0.7687687687687688	4.5757968642503856e-07
513	15.39	-0.04421573324563508	0.7702702702702703	4.447181305937371e-07
514	15.420000000000002	-0.13923094927013455	0.7717717717717718	4.3221808473175714e-07
515	15.450000000000003	-0.12032693595015688	0.7732732732732732	4.2006938759114215e-07
516	15.480000000000004	-0.14840321787877414	0.7747747747747747	4.082621635342036e-07
517	15.510000000000005	-0.16987869540579442	0.7762762762762763	3.967868145056507e-07
518	15.540000000000006	-0.11514521205952544	0.7777777777777778	3.8563401223035843e-07
519	15.570000000000007	-0.08475526571873815	0.7792792792792793	3.7479469063044276e-07
520	15.599999999999994	-0.18583314082241434	0.7807807807807807	3.642600384554758e-07
521	15.629999999999995	-0.20162437387179616	0.7822822822822822	3.540214921198429e-07
522	15.659999999999997	-0.1339638561010604	0.7837837837837838	3.440707287414385e-07
523	15.689999999999998	-0.15452668282679027	0.7852852852852853	3.3439965937601646e-07
524	15.719999999999999	-0.16676250017332417	0.7867867867867868	3.250004224417138e-07
525	15.75	-0.19471549348035283	0.7882882882882882	3.158653773283963e-07
526	15.780000000000001	-0.24596365639687107	0.7897897897897898	3.06987098186628e-07
527	15.810000000000002	-0.15655923626354235	0.7912912912912913	2.983583678912254e-07
528	15.840000000000003	-0.21234170376434722	0.7927927927927928	2.8997217217447697e-07
529	15.870000000000005	-0.11639700326029362	0.7942942942942943	2.818216939242656e-07
530	15.900000000000006	-0.11795586963318426	0.7957957957957957	2.7390030764246336e-07
531	15.930000000000007	-0.19398231011541123	0.7972972972972973	2.662015740590806e-07
532	15.959999999999994	-0.17252092506584832	0.7987987987987988	2.587192348978073e-07
533	15.989999999999995	-0.1604172905491584	0.8003003003003003	2.51447207788678e-07
534	16.019999999999996	-0.04274879245287102	0.8018018018018018	2.4437958132373275e-07
535	16.049999999999997	-0.05213300966104741	0.8033033033033034	2.375106102516522e-07
536	16.08	-0.2009503144516484	0.8048048048048048	2.308347108074618e-07
537	16.11	-0.15273459525570915	0.8063063063063063	2.2434645617350335e-07
538	16.14	-0.11400448346603924	0.8078078078078078	2.1804057206799715e-07
539	16.17	-0.031953543435653514	0.8093093093093093	2.1191193245759157e-07
540	16.200000000000003	-0.20307037213286494	0.8108108108108109	2.059555553904273e-07
541	16.230000000000004	-0.16841468103195284	0.8123123123123123	2.0016659894632503e-07
542	16.260000000000005	-0.08958436861460338	0.8138138138138138	1.9454035730080204e-07
543	16.290000000000006	-0.07361949777736083	0.8153153153153153	1.8907225689972469e-07
544	16.320000000000007	-0.21425039618223934	0.8168168168168168	1.837578527414793e-07
545	16.349999999999994	-0.14517678591811456	0.8183183183183184	1.7859282476364357e-07
546	16.379999999999995	-0.2576109006700108	0.8198198198198198	1.7357297433122366e-07
547	16.409999999999997	-0.2696288094079361	0.8213213213213213	1.686942208235943e-07
548	16.439999999999998	-0.2780578164159605	0.8228228228228228	1.6395259831737754e-07
549	16.47	-0.19604256664235525	0.8243243243243243	1.5934425236255476e-07
550	16.5	-0.26813782194908165	0.8258258258258259	1.5486543684919666e-07
551	16.53	-0.18736171610902755	0.8273273273273273	1.5051251096226287e-07
552	16.560000000000002	-0.2108854903499534	0.8288288288288288	1.462819362219927e-07
553	16.590000000000003	-0.0711265301502798	0.8303303303303303	1.4217027360748924e-07
554	16.620000000000005	0.012337361030469951	0.8318318318318318	1.3817418076114806e-07
555	16.650000000000006	-0.011275865743898297	0.8333333333333334	1.3429040927166567e-07
556	16.680000000000007	0.03327800576839536	0.8348348348348348	1.3051580203341648e-07
557	16.709999999999994	0.048733921088595776	0.8363363363363363	1.2684729068005053e-07
558	16.739999999999995	0.05330315813720868	0.8378378378378378	1.232818930902297e-07
559	16.769999999999996	0.11166225916881643	0.8393393393393394	1.1981671096346962e-07
560	16.799999999999997	0.08993788219233802	0.8408408408408409	1.1644892746412072e-07
561	16.83	0.023599342199904616	0.8423423423423423	1.131758049315709e-07
562	16.86	0.10467932463705636	0.8438438438438438	1.0999468265480995e-07
563	16.89	0.014025551459277011	0.8453453453453453	1.0690297470954757e-07
564	16.92	0.11833630565310516	0.8468468468468469	1.038981678561203e-07
565	16.950000000000003	0.12880975377568327	0.8483483483483484	1.0097781949649017e-07
566	16.980000000000004	-0.06281698107176338	0.8498498498498498	9.813955568866279e-08
567	17.010000000000005	-0.06246173338767834	0.8513513513513513	9.538106921691763e-08
568	17.040000000000006	0.061960698377533555	0.8528528528528528	9.270011771627974e-08
569	17.070000000000007	-0.005499929765408331	0.8543543543543544	9.009452184970826e-08
570	17.099999999999994	-0.024028480694464557	0.8558558558558559	8.75621635365202e-08
571	17.129999999999995	-0.10132575858201998	0.8573573573573573	8.510098423060959e-08
572	17.159999999999997	-0.05352023720597721	0.8588588588588588	8.270898324706067e-08
573	17.189999999999998	0.10126615658312779	0.8603603603603603	8.038421613579924e-08
574	17.22	0.018576342813224508	0.8618618618618619	7.8124793100954e-08
575	17.25	-0.048537777485140744	0.8633633633633634	7.592887746464787e-08
576	17.28	-0.1555003049534123	0.8648648648648649	7.379468417396822e-08
577	17.310000000000002	-0.05854784294059737	0.8663663663663663	7.172047834990325e-08
578	17.340000000000003	-0.06798930423154745	0.8678678678678678	6.970457387706331e-08
579	17.370000000000005	-0.12506064817833437	0.8693693693693694	6.774533203304452e-08
580	17.400000000000006	-0.10135034453159991	0.8708708708708709	6.584116015631546e-08
581	17.430000000000007	-0.03695729646686349	0.8723723723723724	6.399051035154786e-08
582	17.459999999999994	-0.05566567806533641	0.8738738738738738	6.219187823133761e-08
583	17.489999999999995	-0.07606691973418024	0.8753753753753754	6.044380169329205e-08
584	17.519999999999996	-0.06572989512181909	0.8768768768768769	5.874485973149291e-08
585	17.549999999999997	0.011859901450004472	0.8783783783783784	5.709367128136413e-08
586	17.58	0.020468866574896456	0.8798798798798799	5.5488894097009076e-08
587	17.61	-0.07958803434181214	0.8813813813813813	5.392922366010325e-08
588	17.64	0.03701897643994338	0.8828828828828829	5.241339211945466e-08
589	17.67	0.06673784147675382	0.8843843843843844	5.094016726037277e-08
590	17.700000000000003	0.02329255848519534	0.8858858858858859	4.9508351503004234e-08
591	17.730000000000004	0.16543524243048213	0.8873873873873874	4.811678092882425e-08
592	17.760000000000005	0.05157729528950586	0.8888888888888888	4.6764324334490795e-08
593	17.790000000000006	0.01883352890947276	0.8903903903903904	4.5449882312293036e-08
594	17.820000000000007	-0.046039247636109726	0.8918918918918919	4.417238635644622e-08
595	17.849999999999994	0.1291507088424662	0.8933933933933934	4.293079799450687e-08
596	17.879999999999995	0.014669652216586483	0.8948948948948949	4.172410794320117e-08
597	17.909999999999997	-0.056493424214298996	0.8963963963963963	4.0551335287982687e-08
598	17.939999999999998	-0.03601872501542532	0.8978978978978979	3.9411526685649424e-08
599	17.97	-0.014121487362101313	0.8993993993993994	3.830375558937426e-08
600	18.0	0.0003315118106526857	0.9009009009009009	3.7227121495517975e-08
601	18.03	0.05029538091316386	0.9024024024024024	3.6180749211612654e-08
602	18.060000000000002	-0.1447396471452206	0.9039039039039038	3.5163788144920616e-08
603	18.090000000000003	-0.02831152135277456	0.9054054054054054	3.417541161098974e-08
604	18.120000000000005	-0.08739820837543055	0.9069069069069069	3.3214816161645065e-08
605	18.150000000000006	-0.04084192432987951	0.9084084084084084	3.228122093186776e-08
606	18.180000000000007	-0.14904260370825123	0.9099099099099099	3.137386700503252e-08
607	18.209999999999994	-0.13480298208020994	0.9114114114114114	3.0492016795986776e-08
608	18.239999999999995	-0.09234804661617464	0.9129129129129129	2.9634953451469595e-08
609	18.269999999999996	0.02934653889291856	0.9144144144144144	2.8801980267384557e-08
610	18.299999999999997	-0.0688801630076067	0.9159159159159159	2.799242012245077e-08
611	18.33	0.015975978142429723	0.9174174174174174	2.720561492777321e-08
612	18.36	-0.018699940223588767	0.9189189189189189	2.644092509188443e-08
613	18.39	0.06337786276452505	0.9204204204204204	2.5697729000822283e-08
614	18.42	0.05578061570631437	0.9219219219219219	2.4975422512822455e-08
615	18.450000000000003	-0.013628132790922207	0.9234234234234234	2.427341846721316e-08
616	18.480000000000004	-0.047287829861983634	0.924924924924925	2.359114620711415e-08
617	18.510000000000005	-0.02361450190234983	0.9264264264264264	2.292805111555155e-08
618	18.540000000000006	-0.034446897492848426	0.9279279279279279	2.2283594164611545e-08
619	18.570000000000007	-0.09035238091787935	0.9294294294294294	2.1657251477265942e-08
620	18.599999999999994	-0.06913886054265088	0.9309309309309309	2.1048513901514698e-08
621	18.629999999999995	-0.05426027894431754	0.9324324324324325	2.0456886596497508e-08
622	18.659999999999997	-0.05412523958248858	0.933933933933934	1.988188863023932e-08
623	18.689999999999998	-0.09011458865845372	0.9354354354354354	1.9323052588702252e-08
624	18.72	0.019030490145869314	0.9369369369369369	1.8779924195826178e-08
625	18.75	-0.009996530639835077	0.9384384384384384	1.8252061944249155e-08
626	18.78	0.0095632788972095	0.93993993993994	1.773903673640748e-08
627	18.810000000000002	0.04634901884309856	0.9414414414414415	1.7240431535723682e-08
628	18.840000000000003	0.03520768384675421	0.9429429429429429	1.6755841027598564e-08
629	18.870000000000005	-0.01246048726199633	0.9444444444444444	1.6284871289932607e-08
630	18.900000000000006	-0.07769280442766806	0.9459459459459459	1.5827139472907684e-08
631	18.930000000000007	0.04716677495712704	0.9474474474474475	1.5382273487769716e-08
632	18.959999999999994	0.05323224302075258	0.948948948948949	1.4949911704358883e-08
633	18.989999999999995	-0.007380226778765376	0.9504504504504504	1.452970265714167e-08
634	19.019999999999996	-0.1041635258993404	0.9519519519519519	1.4121304759505425e-08
635	19.049999999999997	-0.06536631801856621	0.9534534534534534	1.3724386026083992e-08
636	19.08	-0.08405175388451999	0.954954954954955	1.3338623802887638e-08
637	19.11	0.05902915528169247	0.9564564564564565	1.2963704505018695e-08
638	19.14	0.01046785353957302	0.9579579579579579	1.2599323361759428e-08
639	19.17	-0.0704601598431762	0.9594594594594594	1.2245184168824698e-08
640	19.200000000000003	-0.07334952882814479	0.960960960960961	1.1900999047578699e-08
641	19.230000000000004	-0.021290784500586458	0.9624624624624625	1.1566488211019142e-08
642	19.260000000000005	0.07930841992398477	0.963963963963964	1.1241379736339325e-08
643	19.290000000000006	0.08315757106991542	0.9654654654654654	1.0925409343882975e-08
644	19.320000000000007	-0.010545732694202172	0.9669669669669669	1.0618320182312002e-08
645	19.349999999999994	-0.01364355794816627	0.9684684684684685	1.0319862619813073e-08
646	19.379999999999995	0.09703691300320236	0.96996996996997	1.002979404117255e-08
647	19.409999999999997	0.03897059547577981	0.9714714714714715	9.747878650555382e-09
648	19.439999999999998	0.09839829380550404	0.9729729729729729	9.473887279827414e-09
649	19.47	-0.14168507647675277	0.9744744744744744	9.20759720226533e-09
650	19.5	-0.09207284749736207	0.975975975975976	8.948791951502834e-09
651	19.53	-0.06913725788811695	0.9774774774774775	8.69726114556569e-09
652	19.560000000000002	-0.011798626329809422	0.978978978978979	8.452800315853077e-09
653	19.590000000000003	-0.02130990833828601	0.9804804804804804	8.215210740925569e-09
654	19.620000000000005	-0.16102789629943406	0.9819819819819819	7.98429928496514e-09
655	19.650000000000006	-0.1272096647448416	0.9834834834834835	7.759878240775664e-09
656	19.680000000000007	-0.11613888882039494	0.984984984984985	7.541765177196326e-09
657	19.709999999999994	-0.027600098639399072	0.9864864864864865	7.329782790803904e-09
658	19.739999999999995	0.010800344010339441	0.9879879879879879	7.1237587617833986e-09
659	19.769999999999996	0.0021587133452764065	0.9894894894894894	6.923525613849699e-09
660	19.799999999999997	-0.12334448164673273	0.990990990990991	6.72892057810679e-09
661	19.83	-0.0831361680510615	0.9924924924924925	6.539785460733322e-09
662	19.86	-0.1972467041137926	0.993993993993994	6.355966514387384e-09
663	19.89	0.03639798674939171	0.9954954954954955	6.177314313225766e-09
664	19.92	-0.08779711228879117	0.996996996996997	6.0036836314361865e-09
665	19.950000000000003	-0.2152991680272589	0.9984984984984985	5.834933325183601e-09
666	19.980000000000004	-0.17375406379201705	1.0	5.670926217874948e-09
667	20.010000000000005	-0.20893227326536595	1.0015015015015014	5.511528988648668e-09
668	20.040000000000006	-0.08470776673676125	1.003003003003003	5.356612063998511e-09
669	20.070000000000007	-0.03710310884173121	1.0045045045045045	5.206049512443858e-09
670	20.099999999999994	-0.15894707394342744	1.006006006006006	5.059718942160131e-09
671	20.129999999999995	-0.04305333784978177	1.0075075075075075	4.91750140148716e-09
672	20.159999999999997	-0.06538478312214839	1.009009009009009	4.7792812822334794e-09
673	20.189999999999998	0.14995495668596726	1.0105105105105106	4.644946225698993e-09
674	20.22	0.07634020255405473	1.012012012012012	4.514387031338864e-09
675	20.25	0.061416481927510216	1.0135135135135136	4.387497567994675e-09
676	20.28	-0.09275412734831617	1.015015015015015	4.264174687620918e-09
677	20.310000000000002	-0.0677976363689176	1.0165165165165164	4.144318141436052e-09
678	20.340000000000003	0.12446390804547303	1.018018018018018	4.027830498430756e-09
679	20.370000000000005	0.14828799831940895	1.0195195195195195	3.9146170661664875e-09
680	20.400000000000006	0.0899772943277286	1.021021021021021	3.8045858138003185e-09
681	20.430000000000007	0.09870947892009484	1.0225225225225225	3.6976472972733467e-09
682	20.459999999999994	0.01782628379716533	1.024024024024024	3.593714586601918e-09
683	20.489999999999995	0.29947845254113115	1.0255255255255256	3.4927031952124642e-09
684	20.519999999999996	0.2493710015598229	1.027027027027027	3.394531011262709e-09
685	20.549999999999997	0.2570978203440286	1.0285285285285286	3.299118230893159e-09
686	20.58	0.19683415362024806	1.03003003003003	3.206387293354811e-09
687	20.61	0.09501413707940855	1.0315315315315314	3.1162628179602734e-09
688	20.64	0.23357238842208058	1.033033033033033	3.0286715428069872e-09
689	20.67	0.21537551155331333	1.0345345345345345	2.9435422652229773e-09
690	20.700000000000003	0.1720767104890939	1.0360360360360361	2.860805783886261e-09
691	20.730000000000004	0.15861811075542182	1.0375375375375375	2.780394842571482e-09
692	20.760000000000005	0.02067162305792529	1.039039039039039	2.7022440754773883e-09
693	20.790000000000006	0.05527839186515576	1.0405405405405406	2.6262899540912457e-09
694	20.820000000000007	0.25740698161186276	1.042042042042042	2.552470735546761e-09
695	20.849999999999994	0.07062883286372201	1.0435435435435436	2.4807264124333705e-09
696	20.879999999999995	0.051536612322127	1.045045045045045	2.410998664016551e-09
697	20.909999999999997	0.0036394686240457928	1.0465465465465464	2.3432308088289535e-09
698	20.939999999999998	0.17903022094194418	1.048048048048048	2.2773677585942697e-09
699	20.97	0.35519035868279164	1.0495495495495495	2.2133559734461957e-09
700	21.0	0.24697938213361684	1.0510510510510511	2.1511434184059274e-09
701	21.03	0.3165321490035893	1.0525525525525525	2.090679521083218e-09
702	21.060000000000002	0.3406169685085254	1.054054054054054	2.0319151305661234e-09
703	21.090000000000003	0.30664497980936306	1.0555555555555556	1.974802477466468e-09
704	21.120000000000005	0.4607448508092245	1.057057057057057	1.9192951350882165e-09
705	21.150000000000006	0.2190170540042328	1.0585585585585586	1.8653479816873708e-09
706	21.180000000000007	0.010406590524364033	1.06006006006006	1.8129171637926495e-09
707	21.209999999999994	0.09329296989848367	1.0615615615615615	1.7619600605571155e-09
708	21.239999999999995	-0.19593365832001336	1.063063063063063	1.712435249111861e-09
709	21.269999999999996	-0.1445279484308336	1.0645645645645645	1.6643024708934622e-09
710	21.299999999999997	-0.10329047382008406	1.0660660660660661	1.6175225989179258e-09
711	21.33	-0.31036186938304566	1.0675675675675675	1.572057605974488e-09
712	21.36	-0.08744120002183958	1.069069069069069	1.5278705337134188e-09
713	21.39	-0.1678279591329329	1.0705705705705706	1.4849254626026688e-09
714	21.42	-0.16096483349569507	1.072072072072072	1.4431874827290543e-09
715	21.450000000000003	0.07671609762159833	1.0735735735735736	1.4026226654200237e-09
716	21.480000000000004	-0.24788373477709746	1.075075075075075	1.3631980356632045e-09
717	21.510000000000005	-0.09105727215523099	1.0765765765765765	1.324881545301098e-09
718	21.540000000000006	-0.08796690611232592	1.078078078078078	1.2876420469792145e-09
719	21.570000000000007	-0.26648830123366823	1.0795795795795795	1.2514492688265385e-09
720	21.599999999999994	-0.0015084440314832627	1.0810810810810811	1.2162737898475503e-09
721	21.629999999999995	-0.12353986449862302	1.0825825825825826	1.1820870160060638e-09
722	21.659999999999997	-0.2189479796092015	1.084084084084084	1.1488611569811629e-09
723	21.689999999999998	0.10390689140502543	1.0855855855855856	1.1165692035765633e-09
724	21.72	-0.1422461172706417	1.087087087087087	1.0851849057649454e-09
725	21.75	0.0522280074756476	1.0885885885885886	1.0546827513493348e-09
726	21.78	-0.004111095295004159	1.09009009009009	1.0250379452243788e-09
727	21.810000000000002	0.0011201186575360833	1.0915915915915917	9.962263892204228e-10
728	21.840000000000003	0.15595047384164984	1.093093093093093	9.682246625142443e-10
729	21.870000000000005	0.030503903978694277	1.0945945945945945	9.41010002590287e-10
730	21.900000000000006	-0.019882507116894176	1.0960960960960962	9.145602867371066e-10
731			1.0975975975975976	8.888540140639075e-10
732			1.0990990990990992	8.638702880224902e-10
733			1.1006006006006006	8.395887994205642e-10
734			1.102102102102102	8.159898099124232e-10
735			1.1036036036036037	7.930541359537387e-10
736			1.105105105105105	7.707631332073033e-10
737			1.1066066066066067	7.490986813871096e-10
738			1.1081081081081081	7.280431695284296e-10
739			1.1096096096096095	7.075794816719067e-10
740			1.1111111111111112	6.876909829500616e-10
741			1.1126126126126126	6.683615060648508e-10
742			1.1141141141141142	6.495753381453226e-10
743			1.1156156156156156	6.313172079746747e-10
744			1.117117117117117	6.135722735763317e-10
745			1.1186186186186187	5.963261101489384e-10
746			1.12012012012012	5.79564698340508e-10
747			1.1216216216216217	5.63274412852105e-10
748			1.1231231231231231	5.474420113619052e-10
749			1.1246246246246245	5.320546237605464e-10
750			1.1261261261261262	5.170997416890489e-10
751			1.1276276276276276	5.02565208370831e-10
752			1.1291291291291292	4.884392087294749e-10
753			1.1306306306306306	4.747102597843184e-10
754			1.132132132132132	4.6136720131595007e-10
755			1.1336336336336337	4.4839918679411387e-10
756			1.135135135135135	4.357956745606075e-10
757			1.1366366366366367	4.2354641925997944e-10
758			1.1381381381381381	4.1164146351113673e-10
759			1.1396396396396395	4.000711298129985e-10
760			1.1411411411411412	3.888260126777021e-10
761			1.1426426426426426	3.778969709849056e-10
762			1.1441441441441442	3.6727512055099454e-10
763			1.1456456456456456	3.569518269071717e-10
764			1.147147147147147	3.4691869828050624e-10
765			1.1486486486486487	3.37167578772302e-10
766			1.15015015015015	3.276905417281868e-10
767			1.1516516516516517	3.184798832945613e-10
768			1.1531531531531531	3.0952811615616047e-10
769			1.1546546546546546	3.008279634496401e-10
770			1.1561561561561562	2.923723528482326e-10
771			1.1576576576576576	2.841544108126817e-10
772			1.1591591591591592	2.761674570037595e-10
773			1.1606606606606606	2.6840499885184086e-10
774			1.162162162162162	2.608607262791149e-10
775			1.1636636636636637	2.5352850657013807e-10
776			1.165165165165165	2.46402379386579e-10
777			1.1666666666666667	2.394765519220646e-10
778			1.1681681681681682	2.3274539419324044e-10
779			1.1696696696696696	2.2620343446316255e-10
780			1.1711711711711712	2.1984535479334511e-10
781			1.1726726726726726	2.1366598672082958e-10
782			1.1741741741741742	2.076603070567464e-10
783			1.1756756756756757	2.018234338029929e-10
784			1.177177177177177	1.9615062218366173e-10
785			1.1786786786786787	1.9063726078803235e-10
786			1.1801801801801801	1.8527886782197346e-10
787			1.1816816816816818	1.8007108746469721e-10
788			1.1831831831831832	1.7500968632793695e-10
789			1.1846846846846846	1.7009055001462933e-10
790			1.1861861861861862	1.6530967977434098e-10
791			1.1876876876876876	1.6066318925269374e-10
792			1.1891891891891893	1.5614730133215992e-10
793			1.1906906906906907	1.51758345061656e-10
794			1.192192192192192	1.474927526724358e-10
795			1.1936936936936937	1.433470566778658e-10
796			1.1951951951951951	1.3931788705471396e-10
797			1.1966966966966968	1.3540196850366897e-10
798			1.1981981981981982	1.3159611778685976e-10
799			1.1996996996996996	1.2789724114021192e-10
800			1.2012012012012012	1.243023317585343e-10
801			1.2027027027027026	1.2080846735130156e-10
802			1.2042042042042043	1.174128077671271e-10
803			1.2057057057057057	1.1411259268501775e-10
804			1.207207207207207	1.1090513937051582e-10
805			1.2087087087087087	1.077878404949111e-10
806			1.2102102102102101	1.0475816201575583e-10
807			1.2117117117117118	1.018136411169439e-10
808			1.2132132132132132	9.895188420670127e-11
809			1.2147147147147146	9.617056497183767e-11
810			1.2162162162162162	9.346742248669617e-11
811			1.2177177177177176	9.084025937525573e-11
812			1.2192192192192193	8.828694002488656e-11
813			1.2207207207207207	8.58053888503225e-11
814			1.2222222222222223	8.339358860641922e-11
815			1.2237237237237237	8.104957874834694e-11
816			1.2252252252252251	7.877145383786542e-11
817			1.2267267267267268	7.655736199440113e-11
818			1.2282282282282282	7.440550338966095e-11
819			1.2297297297297298	7.231412878455355e-11
820			1.2312312312312312	7.028153810724271e-11
821			1.2327327327327327	6.830607907116042e-11
822			1.2342342342342343	6.638614583187108e-11
823			1.2357357357357357	6.45201776816844e-11
824			1.2372372372372373	6.270665778096121e-11
825			1.2387387387387387	6.094411192507962e-11
826			1.2402402402402402	5.923110734605772e-11
827			1.2417417417417418	5.756625154786236e-11
828			1.2432432432432432	5.5948191174452696e-11
829			1.2447447447447448	5.4375610909641404e-11
830			1.2462462462462462	5.284723240787841e-11
831			1.2477477477477477	5.136181325508794e-11
832			1.2492492492492493	4.991814595871311e-11
833			1.2507507507507507	4.851505696615106e-11
834			1.2522522522522523	4.715140571077317e-11
835			1.2537537537537538	4.582608368476403e-11
836			1.2552552552552552	4.4538013538018186e-11
837			1.2567567567567568	4.328614820236502e-11
838			1.2582582582582582	4.2069470040412026e-11
839			1.2597597597597598	4.0886990018308306e-11
840			1.2612612612612613	3.9737746901764446e-11
841			1.2627627627627627	3.86208064746661e-11
842			1.2642642642642643	3.7535260779653604e-11
843			1.2657657657657657	3.648022738004703e-11
844			1.2672672672672673	3.545484864251435e-11
845			1.2687687687687688	3.445829103990606e-11
846			1.2702702702702702	3.348974447368171e-11
847			1.2717717717717718	3.2548421615384674e-11
848			1.2732732732732732	3.1633557266624865e-11
849			1.2747747747747749	3.0744407737050916e-11
850			1.2762762762762763	2.988025023980785e-11
851			1.2777777777777777	2.9040382303984372e-11
852			1.2792792792792793	2.8224121203577716e-11
853			1.2807807807807807	2.7430803402507224e-11
854			1.2822822822822824	2.665978401522811e-11
855			1.2837837837837838	2.5910436282506003e-11
856			1.2852852852852852	2.5182151061926432e-11
857			1.2867867867867868	2.4474336332724518e-11
858			1.2882882882882882	2.3786416714533698e-11
859			1.2897897897897899	2.311783299966047e-11
860			1.2912912912912913	2.2468041698506314e-11
861			1.2927927927927927	2.183651459776677e-11
862			1.2942942942942943	2.1222738331048137e-11
863			1.2957957957957957	2.0626213961554386e-11
864			1.2972972972972974	2.004645657650186e-11
865			1.2987987987987988	1.9482994892936398e-11
866			1.3003003003003002	1.8935370874627877e-11
867			1.3018018018018018	1.8403139359734452e-11
868			1.3033033033033032	1.7885867698932276e-11
869			1.3048048048048049	1.7383135403715314e-11
870			1.3063063063063063	1.6894533804582573e-11
871			1.3078078078078077	1.641966571883109e-11
872			1.3093093093093093	1.5958145127687723e-11
873			1.3108108108108107	1.5509596862516065e-11
874			1.3123123123123124	1.507365629984222e-11
875			1.3138138138138138	1.464996906495443e-11
876			1.3153153153153152	1.4238190743832171e-11
877			1.3168168168168168	1.3837986603173672e-11
878			1.3183183183183182	1.3449031318291993e-11
879			1.3198198198198199	1.3071008708659665e-11
880			1.3213213213213213	1.2703611480886587e-11
881			1.3228228228228227	1.2346540978922003e-11
882			1.3243243243243243	1.199950694127822e-11
883			1.3258258258258258	1.166222726507777e-11
884			1.3273273273273274	1.1334427776732921e-11
885			1.3288288288288288	1.1015842009070819e-11
886			1.3303303303303302	1.0706210984723206e-11
887			1.3318318318318318	1.0405283005604348e-11
888			1.3333333333333333	1.0112813448306855e-11
889			1.334834834834835	9.828564565247569e-12
890			1.3363363363363363	9.552305291403708e-12
891			1.3378378378378377	9.283811056480678e-12
892			1.3393393393393394	9.022863602359468e-12
893			1.3408408408408408	8.769250805675669e-12
894			1.3423423423423424	8.522766505384567e-12
895			1.3438438438438438	8.283210335173996e-12
896			1.3453453453453452	8.050387560586745e-12
897			1.3468468468468469	7.824108920721738e-12
898			1.3483483483483483	7.604190474384589e-12
899			1.34984984984985	7.390453450562001e-12
900			1.3513513513513513	7.182724103099812e-12
901			1.352852852852853	6.9808335694648615e-12
902			1.3543543543543544	6.784617733477584e-12
903			1.3558558558558558	6.5939170919021306e-12
904			1.3573573573573574	6.4085766247868445e-12
905			1.3588588588588588	6.228445669449161e-12
906			1.3603603603603605	6.053377798002071e-12
907			1.3618618618618619	5.8832306983237086e-12
908			1.3633633633633633	5.717866058371945e-12
909			1.364864864864865	5.557149453751206e-12
910			1.3663663663663663	5.400950238439193e-12
911			1.367867867867868	5.249141438585167e-12
912			1.3693693693693694	5.101599649293318e-12
913			1.3708708708708708	4.958204934307247e-12
914			1.3723723723723724	4.818840728514265e-12
915			1.3738738738738738	4.683393743189908e-12
916			1.3753753753753755	4.55175387390591e-12
917			1.3768768768768769	4.4238141110266535e-12
918			1.3783783783783783	4.299470452721396e-12
919			1.37987987987988	4.178621820421428e-12
920			1.3813813813813813	4.06116997665379e-12
921			1.382882882882883	3.947019445184131e-12
922			1.3843843843843844	3.836077433404539e-12
923			1.3858858858858858	3.728253756902666e-12
924			1.3873873873873874	3.6234607661510436e-12
925			1.3888888888888888	3.521613275257212e-12
926			1.3903903903903905	3.422628492716174e-12
927			1.3918918918918919	3.326425954109648e-12
928			1.3933933933933933	3.232927456696618e-12
929			1.394894894894895	3.1420569958426528e-12
930			1.3963963963963963	3.053740703236038e-12
931			1.397897897897898	2.9679067868403035e-12
932			1.3993993993993994	2.884485472534879e-12
933			1.4009009009009008	2.80340894739577e-12
934			1.4024024024024024	2.7246113045707585e-12
935			1.4039039039039038	2.6480284897038914e-12
936			1.4054054054054055	2.573598248865857e-12
937			1.406906906906907	2.5012600779480655e-12
938			1.4084084084084083	2.4309551734789187e-12
939			1.40990990990991	2.3626263848227544e-12
940			1.4114114114114114	2.2962181677222297e-12
941			1.412912912912913	2.2316765391465774e-12
942			1.4144144144144144	2.1689490334089693e-12
943			1.4159159159159158	2.1079846595173337e-12
944			1.4174174174174174	2.0487338597239064e-12
945			1.4189189189189189	1.9911484692399395e-12
946			1.4204204204204205	1.935181677082667e-12
947			1.421921921921922	1.8807879880228102e-12
948			1.4234234234234233	1.827923185601655e-12
949			1.424924924924925	1.7765442961876024e-12
950			1.4264264264264264	1.726609554043105e-12
951			1.427927927927928	1.6780783673733385e-12
952			1.4294294294294294	1.6309112853293576e-12
953			1.4309309309309308	1.5850699659385393e-12
954			1.4324324324324325	1.5405171449365522e-12
955			1.4339339339339339	1.4972166054753841e-12
956			1.4354354354354355	1.455133148682705e-12
957			1.436936936936937	1.4142325650488995e-12
958			1.4384384384384383	1.3744816066181896e-12
959			1.43993993993994	1.3358479599615104e-12
960			1.4414414414414414	1.2983002199090512e-12
961			1.442942942942943	1.2618078640210264e-12
962			1.4444444444444444	1.2263412277761537e-12
963			1.4459459459459458	1.1918714804573908e-12
964			1.4474474474474475	1.158370601715585e-12
965			1.4489489489489489	1.1258113587917976e-12
966			1.4504504504504505	1.0941672843798838e-12
967			1.451951951951952	1.0634126551113069e-12
968			1.4534534534534533	1.033522470644678e-12
969			1.454954954954955	1.0044724333430792e-12
970			1.4564564564564564	9.762389285225768e-13
971			1.457957957957958	9.48799005255922e-13
972			1.4594594594594594	9.221303577158142e-13
973			1.4609609609609608	8.962113070425683e-13
974			1.4624624624624625	8.710207837214212e-13
975			1.4639639639639639	8.465383104552246e-13
976			1.4654654654654655	8.227439855184702e-13
977			1.466966966966967	7.996184665792748e-13
978			1.4684684684684683	7.771429549760459e-13
979			1.46996996996997	7.552991804360988e-13
980			1.4714714714714714	7.340693862238389e-13
981			1.472972972972973	7.134363147063274e-13
982			1.4744744744744744	6.933831933246476e-13
983			1.475975975975976	6.738937209595032e-13
984			1.4774774774774775	6.549520546801305e-13
985			1.478978978978979	6.365427968655945e-13
986			1.4804804804804805	6.186509826881269e-13
987			1.481981981981982	6.012620679482777e-13
988			1.4834834834834836	5.8436191725195e-13
989			1.484984984984985	5.679367925198173e-13
990			1.4864864864864864	5.519733418196524e-13
991			1.487987987987988	5.364585885125966e-13
992			1.4894894894894894	5.213799207045023e-13
993			1.490990990990991	5.067250809937367e-13
994			1.4924924924924925	4.924821565072088e-13
995			1.493993993993994	4.78639569216405e-13
996			1.4954954954954955	4.651860665256657e-13
997			1.496996996996997	4.5211071212497703e-13
998			1.4984984984984986	4.394028770998803e-13
999			1.5	4.2705223129126276e-13
