# Supplementary material for: Statistics of pathogenic bacteria in the search of host cells
Source: Nat Commun. 2021 Mar 31;12:1990. doi: 10.1038/s41467-021-22156-6 (PMC8012381; doi:10.1038/s41467-021-22156-6)
Supplement: Supplementary file 9 — Source Data [file 41467_2021_22156_MOESM9_ESM.zip › Fig1/Fig1_panel_h.csv]

	n=1 t	n=1 Exp Direction Autorrolation	n=1 Theo t	n=1 Theo Direction Autocorrelation	n=5 t	n=5 Exp Direction Autorrolation	n=5 Theo t	n=5 Theo Direction Autocorrelation
0	0.0	1.0	0.0	1.0	0.0	1.0000000000000004	0.0	1.0
1	0.030000000000001137	0.9244298576345605	0.015015015015015015	0.9996723319618914	0.14999999999999858	0.9662567120950984	0.015015015015015015	0.9996723319618914
2	0.060000000000002274	0.920888268685362	0.03003003003003003	0.9990733360762651	0.29999999999999716	0.9137917968889115	0.03003003003003003	0.9990733360762651
3	0.09000000000000341	0.9209583556811967	0.04504504504504504	0.9982032791298725	0.45000000000000284	0.8350849632012147	0.04504504504504504	0.9982032791298725
4	0.11999999999999744	0.9132946611210181	0.06006006006006006	0.9970625014116941	0.6000000000000014	0.7364379646615071	0.06006006006006006	0.9970625014116941
5	0.14999999999999858	0.9019516002916377	0.07507507507507508	0.9956514165923263	0.75	0.6237366962677701	0.07507507507507508	0.9956514165923263
6	0.17999999999999972	0.9002368381468011	0.09009009009009009	0.9939705115834889	0.8999999999999986	0.5005943228776517	0.09009009009009009	0.9939705115834889
7	0.21000000000000085	0.8901499842953574	0.10510510510510511	0.9920203463776993	1.0499999999999972	0.3673340422905519	0.10510510510510511	0.9920203463776993
8	0.240000000000002	0.8817165562613851	0.12012012012012012	0.9898015538681615	1.2000000000000028	0.2313542587765091	0.12012012012012012	0.9898015538681615
9	0.2700000000000031	0.8726086975326905	0.13513513513513514	0.9873148396489303	1.3500000000000014	0.09193612327142264	0.13513513513513514	0.9873148396489303
10	0.29999999999999716	0.8579643910349772	0.15015015015015015	0.9845609817954107	1.5	-0.05003473150892262	0.15015015015015015	0.9845609817954107
11	0.3299999999999983	0.8447695095151766	0.16516516516516516	0.9815408306252593	1.6500000000000057	-0.1849834738161699	0.16516516516516516	0.9815408306252593
12	0.35999999999999943	0.8299632510233752	0.18018018018018017	0.9782553084397605	1.7999999999999972	-0.31835084120923884	0.18018018018018017	0.9782553084397605
13	0.39000000000000057	0.8115344352046795	0.19519519519519518	0.9747054092457552	1.9500000000000028	-0.444681835015651	0.19519519519519518	0.9747054092457552
14	0.4200000000000017	0.8003376984474381	0.21021021021021022	0.9708921984582067	2.0999999999999943	-0.5633890496977669	0.21021021021021022	0.9708921984582067
15	0.45000000000000284	0.7885053031339138	0.22522522522522523	0.966816812583488	2.25	-0.6733483792657153	0.22522522522522523	0.966816812583488
16	0.480000000000004	0.7681692161645974	0.24024024024024024	0.9624804588834879	2.4000000000000057	-0.7659662839165116	0.24024024024024024	0.9624804588834879
17	0.509999999999998	0.7494097782063673	0.2552552552552553	0.9578844150206332	2.549999999999997	-0.8385075055668059	0.2552552552552553	0.9578844150206332
18	0.5399999999999991	0.7299394423712983	0.2702702702702703	0.9530300286839285	2.700000000000003	-0.8923840322611236	0.2702702702702703	0.9530300286839285
19	0.5700000000000003	0.712781476506881	0.2852852852852853	0.947918717196126	2.8499999999999943	-0.9118340888639093	0.2852852852852853	0.947918717196126
20	0.6000000000000014	0.6895374987833964	0.3003003003003003	0.9425519671021374	3.0	-0.9062403732012279	0.3003003003003003	0.9425519671021374
21	0.6300000000000026	0.6715051958809596	0.3153153153153153	0.9369313337388062	3.1500000000000057	-0.8659077225539884	0.3153153153153153	0.9369313337388062
22	0.6600000000000037	0.6503075237783762	0.3303303303303303	0.931058440786166	3.299999999999997	-0.7951819924068346	0.3303303303303303	0.931058440786166
23	0.6899999999999977	0.6293982247308718	0.34534534534534533	0.9249349798003117	3.450000000000003	-0.6989253627222957	0.34534534534534533	0.9249349798003117
24	0.7199999999999989	0.6100475197983335	0.36036036036036034	0.918562709728021	3.5999999999999943	-0.5898078117526833	0.36036036036036034	0.918562709728021
25	0.75	0.5867549247365444	0.37537537537537535	0.9119434564032599	3.75	-0.465229307884494	0.37537537537537535	0.9119434564032599
26	0.7800000000000011	0.5626243097011521	0.39039039039039036	0.9050791120257214	3.9000000000000057	-0.3349139674569732	0.39039039039039036	0.9050791120257214
27	0.8100000000000023	0.5407564921539754	0.40540540540540543	0.8979716346215411	4.049999999999997	-0.2043530004004105	0.40540540540540543	0.8979716346215411
28	0.8400000000000034	0.5193882871476975	0.42042042042042044	0.8906230474863462	4.200000000000003	-0.07183095614212298	0.42042042042042044	0.8906230474863462
29	0.8699999999999974	0.4954761397608154	0.43543543543543545	0.8830354386107953	4.349999999999994	0.05984551182633916	0.43543543543543545	0.8830354386107953
30	0.8999999999999986	0.4714775443114674	0.45045045045045046	0.8752109600887688	4.5	0.19344217160961202	0.45045045045045046	0.8752109600887688
31	0.9299999999999997	0.44862922348025436	0.46546546546546547	0.8671518275083834	4.650000000000006	0.3248578233093503	0.46546546546546547	0.8671518275083834
32	0.9600000000000009	0.42024639911369405	0.4804804804804805	0.8588603193259955	4.799999999999997	0.4520100507016565	0.4804804804804805	0.8588603193259955
33	0.990000000000002	0.39670790468214145	0.4954954954954955	0.8503387762233754	4.950000000000003	0.571547591710968	0.4954954954954955	0.8503387762233754
34	1.0200000000000031	0.3703253334259223	0.5105105105105106	0.8415896004482308	5.099999999999994	0.6798261109031551	0.5105105105105106	0.8415896004482308
35	1.0499999999999972	0.3472769588032837	0.5255255255255256	0.8326152551382656	5.25	0.777060658205175	0.5255255255255256	0.8326152551382656
36	1.0799999999999983	0.3208942953347895	0.5405405405405406	0.8234182636289638	5.400000000000006	0.8531075991747856	0.5405405405405406	0.8234182636289638
37	1.1099999999999994	0.2918429956244814	0.5555555555555556	0.814001208745293	5.549999999999997	0.9036135852204696	0.5555555555555556	0.814001208745293
38	1.1400000000000006	0.2698920956060317	0.5705705705705706	0.8043667320775262	5.700000000000003	0.9290712136478091	0.5705705705705706	0.8043667320775262
39	1.1700000000000017	0.24284513774779803	0.5855855855855856	0.7945175332413835	5.849999999999994	0.9252158072482098	0.5855855855855856	0.7945175332413835
40	1.2000000000000028	0.21402558043517417	0.6006006006006006	0.7844563691227011	6.0	0.8918459970881654	0.6006006006006006	0.7844563691227011
41	1.230000000000004	0.1935398571372399	0.6156156156156156	0.7741860531068407	6.150000000000006	0.8302673513167217	0.6156156156156156	0.7741860531068407
42	1.259999999999998	0.16712988089430855	0.6306306306306306	0.7637094542930506	6.299999999999997	0.7420832656747218	0.6306306306306306	0.7637094542930506
43	1.2899999999999991	0.1380625379748957	0.6456456456456456	0.7530294966940003	6.450000000000003	0.6337976355529114	0.6456456456456456	0.7530294966940003
44	1.3200000000000003	0.11515743650531886	0.6606606606606606	0.7421491584207124	6.599999999999994	0.5139727198277579	0.6606606606606606	0.7421491584207124
45	1.3500000000000014	0.08634128157118151	0.6756756756756757	0.7310714708531143	6.75	0.3825428336227822	0.6756756756756757	0.7310714708531143
46	1.3800000000000026	0.05914761277878593	0.6906906906906907	0.7197995177964462	6.900000000000006	0.247111622089347	0.6906906906906907	0.7197995177964462
47	1.4099999999999966	0.03464795648715924	0.7057057057057057	0.7083364346237567	7.049999999999997	0.11085156241321968	0.7057057057057057	0.7083364346237567
48	1.4399999999999977	0.006585574264478475	0.7207207207207207	0.6966854074047227	7.200000000000003	-0.02357575584756513	0.7207207207207207	0.6966854074047227
49	1.4699999999999989	-0.02306939838826313	0.7357357357357357	0.6848496720210402	7.349999999999994	-0.15159824661445775	0.7357357357357357	0.6848496720210402
50	1.5	-0.0463302224878338	0.7507507507507507	0.6728325132686258	7.5	-0.2795916494665363	0.7507507507507507	0.6728325132686258
51	1.5300000000000011	-0.07385366470514305	0.7657657657657657	0.660637263946883	7.650000000000006	-0.40849628898706325	0.7657657657657657	0.660637263946883
52	1.5600000000000023	-0.09811419051393372	0.7807807807807807	0.648267303935281	7.799999999999997	-0.5323760064560298	0.7807807807807807	0.648267303935281
53	1.5900000000000034	-0.12307225715917602	0.7957957957957957	0.6357260592575049	7.950000000000003	-0.6512954989638173	0.7957957957957957	0.6357260592575049
54	1.6200000000000045	-0.15121615271587627	0.8108108108108109	0.6230170011334341	8.099999999999994	-0.7513793648685495	0.8108108108108109	0.6230170011334341
55	1.6500000000000057	-0.17573626728223302	0.8258258258258259	0.610143645019213	8.25	-0.8359881438148493	0.8258258258258259	0.610143645019213
56	1.6800000000000068	-0.19965964821590898	0.8408408408408409	0.5971095496356769	8.400000000000006	-0.8964010985124429	0.8408408408408409	0.5971095496356769
57	1.7099999999999937	-0.224522271699012	0.8558558558558559	0.5839183159854027	8.549999999999997	-0.936326398768324	0.8558558558558559	0.5839183159854027
58	1.7399999999999949	-0.2510536203053441	0.8708708708708709	0.5705735863586567	8.700000000000003	-0.9451996959612561	0.8708708708708709	0.5705735863586567
59	1.769999999999996	-0.27077835404242584	0.8858858858858859	0.5570790433285115	8.849999999999994	-0.92161050604387	0.8858858858858859	0.5570790433285115
60	1.7999999999999972	-0.2976349795682748	0.9009009009009009	0.5434384087354098	9.0	-0.8667387999616072	0.9009009009009009	0.5434384087354098
61	1.8299999999999983	-0.3222585578144186	0.9159159159159159	0.5296554426614565	9.150000000000006	-0.7868179176996619	0.9159159159159159	0.5296554426614565
62	1.8599999999999994	-0.34817932265858237	0.9309309309309309	0.5157339423947185	9.299999999999997	-0.6810833063142829	0.9309309309309309	0.5157339423947185
63	1.8900000000000006	-0.37214936651192565	0.9459459459459459	0.5016777413838212	9.450000000000003	-0.5548045277721027	0.9459459459459459	0.5016777413838212
64	1.9200000000000017	-0.39773212640242467	0.960960960960961	0.48749070818312396	9.599999999999994	-0.4221399189604842	0.960960960960961	0.48749070818312396
65	1.9500000000000028	-0.4194881516535378	0.975975975975976	0.47317674538877136	9.75	-0.2815848153494047	0.975975975975976	0.47317674538877136
66	1.980000000000004	-0.4407039559651492	0.990990990990991	0.45873978856590586	9.900000000000006	-0.14065535997333278	0.990990990990991	0.45873978856590586
67	2.010000000000005	-0.4663750894103952	1.006006006006006	0.4441838051673418	10.049999999999997	0.000602749973625364	1.006006006006006	0.4441838051673418
68	2.0400000000000063	-0.4882223495668577	1.021021021021021	0.4295127934439942	10.200000000000003	0.14003503196970596	1.021021021021021	0.4295127934439942
69	2.0700000000000074	-0.5111516254659523	1.0360360360360361	0.4147307813473636	10.349999999999994	0.27006384612168893	1.0360360360360361	0.4147307813473636
70	2.0999999999999943	-0.5325742394021238	1.0510510510510511	0.39984182542437635	10.5	0.39394988504662115	1.0510510510510511	0.39984182542437635
71	2.1299999999999955	-0.5519678147075555	1.0660660660660661	0.38485000970488553	10.650000000000006	0.5142304729260032	1.0660660660660661	0.38485000970488553
72	2.1599999999999966	-0.5751668633489071	1.0810810810810811	0.3697594445821344	10.799999999999997	0.6155402798345663	1.0810810810810811	0.3697594445821344
73	2.1899999999999977	-0.5952024237961423	1.0960960960960962	0.35457426568649214	10.950000000000003	0.7131352986772913	1.0960960960960962	0.35457426568649214
74	2.219999999999999	-0.612682021862593	1.1111111111111112	0.3392986327527671	11.099999999999994	0.791947315674858	1.1111111111111112	0.3392986327527671
75	2.25	-0.6363388158534323	1.1261261261261262	0.3239367284814121	11.25	0.8520113443132604	1.1261261261261262	0.3239367284814121
76	2.280000000000001	-0.6502893628916807	1.1411411411411412	0.30849275739392806	11.400000000000006	0.8896688681111602	1.1411411411411412	0.30849275739392806
77	2.3100000000000023	-0.6695006412369069	1.1561561561561562	0.292970944682783	11.549999999999997	0.9020939498498892	1.1561561561561562	0.292970944682783
78	2.3400000000000034	-0.6899142007469394	1.1711711711711712	0.27737553505615903	11.700000000000003	0.8828693627007362	1.1711711711711712	0.27737553505615903
79	2.3700000000000045	-0.7009901869032389	1.1861861861861862	0.26171079157784255	11.849999999999994	0.8421850808808273	1.1861861861861862	0.26171079157784255
80	2.4000000000000057	-0.7218055466978779	1.2012012012012012	0.24598099450257746	12.0	0.7669790709847701	1.2012012012012012	0.24598099450257746
81	2.430000000000007	-0.7390737826138791	1.2162162162162162	0.23019044010719508	12.150000000000006	0.6730845158746308	1.2162162162162162	0.23019044010719508
82	2.4599999999999937	-0.7503145889822518	1.2312312312312312	0.21434343951784324	12.299999999999997	0.5618530578643199	1.2312312312312312	0.21434343951784324
83	2.489999999999995	-0.7648893681940784	1.2462462462462462	0.1984443175336322	12.450000000000003	0.4347075629401682	1.2462462462462462	0.1984443175336322
84	2.519999999999996	-0.7806166644804239	1.2612612612612613	0.18249741144702109	12.599999999999994	0.3001341467003693	1.2612612612612613	0.18249741144702109
85	2.549999999999997	-0.7919965205051402	1.2762762762762763	0.16650706986126265	12.75	0.16832118803964563	1.2762762762762763	0.16650706986126265
86	2.5799999999999983	-0.8020091281993673	1.2912912912912913	0.1504776515052317	12.900000000000006	0.02919583092549714	1.2912912912912913	0.1504776515052317
87	2.6099999999999994	-0.8137640954579642	1.3063063063063063	0.13441352404595772	13.049999999999997	-0.10025545040896393	1.3063063063063063	0.13441352404595772
88	2.6400000000000006	-0.8209974526053097	1.3213213213213213	0.11831906289918794	13.200000000000003	-0.22958220552234843	1.3213213213213213	0.11831906289918794
89	2.6700000000000017	-0.8321647212090777	1.3363363363363363	0.10219865003830113	13.349999999999994	-0.35312683030420966	1.3363363363363363	0.10219865003830113
90	2.700000000000003	-0.8416031425196617	1.3513513513513513	0.08605667280189883	13.5	-0.4721400743469314	1.3513513513513513	0.08605667280189883
91	2.730000000000004	-0.8424368773437438	1.3663663663663663	0.06989752270039602	13.650000000000006	-0.5836310164756716	1.3663663663663663	0.06989752270039602
92	2.760000000000005	-0.8516424385071588	1.3813813813813813	0.05372559422193931	13.799999999999997	-0.6809674107497987	1.3813813813813813	0.05372559422193931
93	2.7900000000000063	-0.8574692777302333	1.3963963963963963	0.03754528363797261	13.950000000000003	-0.7682938495933946	1.3963963963963963	0.03754528363797261
94	2.8200000000000074	-0.8555866205929821	1.4114114114114114	0.02136098780877817	14.099999999999994	-0.8294503494931517	1.4114114114114114	0.02136098780877817
95	2.8499999999999943	-0.8513894907818615	1.4264264264264264	0.005177102989315007	14.25	-0.8762088577339195	1.4264264264264264	0.005177102989315007
96	2.8799999999999955	-0.8587251511064483	1.4414414414414414	-0.011001976364317925	14.400000000000006	-0.8846426839073633	1.4414414414414414	-0.011001976364317925
97	2.9099999999999966	-0.8582611505732782	1.4564564564564564	-0.027171858787474145	14.549999999999997	-0.879057145938357	1.4564564564564564	-0.027171858787474145
98	2.9399999999999977	-0.8553682994954792	1.4714714714714714	-0.04332815699828075	14.700000000000003	-0.8415072251789051	1.4714714714714714	-0.04332815699828075
99	2.969999999999999	-0.856010611487708	1.4864864864864864	-0.05946648908736782	14.849999999999994	-0.7723083437533846	1.4864864864864864	-0.05946648908736782
100	3.0	-0.8482009460190533	1.5015015015015014	-0.07558247970568012	15.0	-0.6719242005913617	1.5015015015015014	-0.07558247970568012
101	3.030000000000001	-0.8456372329989983	1.5165165165165164	-0.09167176125005383	15.150000000000006	-0.5541156577055484	1.5165165165165164	-0.09167176125005383
102	3.0600000000000023	-0.8404091991121581	1.5315315315315314	-0.10772997504623336	15.299999999999997	-0.42611025058501867	1.5315315315315314	-0.10772997504623336
103	3.0900000000000034	-0.8320196812828518	1.5465465465465464	-0.12375277252901115	15.450000000000003	-0.28892327535601314	1.5465465465465464	-0.12375277252901115
104	3.1200000000000045	-0.8229752123151762	1.5615615615615615	-0.13973581641916719	15.599999999999994	-0.1501982864876158	1.5615615615615615	-0.13973581641916719
105	3.1500000000000057	-0.8142171580168672	1.5765765765765765	-0.15567478189689432	15.75	-0.017659009675385536	1.5765765765765765	-0.15567478189689432
106	3.180000000000007	-0.8007675081849964	1.5915915915915915	-0.17156535777138873	15.900000000000006	0.11112174939441771	1.5915915915915915	-0.17156535777138873
107	3.2099999999999937	-0.7942011884659725	1.6066066066066067	-0.1874032476462921	16.049999999999997	0.22656709539419073	1.6066066066066067	-0.1874032476462921
108	3.239999999999995	-0.7779531254723372	1.6216216216216217	-0.2031841710806662	16.200000000000003	0.34399398780164964	1.6216216216216217	-0.2031841710806662
109	3.269999999999996	-0.7647191763808263	1.6366366366366367	-0.21890386474519324	16.349999999999994	0.4577018962511587	1.6366366366366367	-0.21890386474519324
110	3.299999999999997	-0.7453428272643303	1.6516516516516517	-0.23455808357328298	16.5	0.5555863254780926	1.6516516516516517	-0.23455808357328298
111	3.3299999999999983	-0.7330184112900515	1.6666666666666667	-0.2501426019067799	16.650000000000006	0.6417630368872418	1.6666666666666667	-0.2501426019067799
112	3.3599999999999994	-0.7143162314083831	1.6816816816816818	-0.26565321463596137	16.799999999999997	0.718508724383906	1.6816816816816818	-0.26565321463596137
113	3.3900000000000006	-0.6942261315728075	1.6966966966966968	-0.28108573833351647	16.950000000000003	0.7747460506269728	1.6966966966966968	-0.28108573833351647
114	3.4200000000000017	-0.6797357465864236	1.7117117117117118	-0.29643601238220374	17.099999999999994	0.8160213401401148	1.7117117117117118	-0.29643601238220374
115	3.450000000000003	-0.6577041675073853	1.7267267267267268	-0.31169990009588117	17.25	0.8314325323695451	1.7267267267267268	-0.31169990009588117
116	3.480000000000004	-0.6365913696508585	1.7417417417417418	-0.32687328983360897	17.400000000000006	0.805481648971915	1.7417417417417418	-0.32687328983360897
117	3.510000000000005	-0.6193647468053753	1.7567567567567568	-0.34195209610652183	17.549999999999997	0.7631426109603063	1.7567567567567568	-0.34195209610652183
118	3.5400000000000063	-0.5959568367382466	1.7717717717717718	-0.3569322606771765	17.700000000000003	0.6946497351825524	1.7717717717717718	-0.3569322606771765
119	3.5700000000000074	-0.5735538569123408	1.7867867867867868	-0.3718097536510772	17.849999999999994	0.602585163972381	1.7867867867867868	-0.3718097536510772
120	3.5999999999999943	-0.5565162201608586	1.8018018018018018	-0.38658057456008627	18.0	0.47533407129581395	1.8018018018018018	-0.38658057456008627
121	3.6299999999999955	-0.5336890746542602	1.8168168168168168	-0.4012407534374268	18.150000000000006	0.3178774505812258	1.8168168168168168	-0.4012407534374268
122	3.6599999999999966	-0.5105949299563801	1.8318318318318318	-0.41578635188399243	18.299999999999997	0.16290618902147586	1.8318318318318318	-0.41578635188399243
123	3.6899999999999977	-0.4867289181973363	1.8468468468468469	-0.4302134641256742	18.450000000000003	0.026434781602563392	1.8468468468468469	-0.4302134641256742
124	3.719999999999999	-0.46323412744583803	1.8618618618618619	-0.4445182180614245	18.599999999999994	-0.13288983998985343	1.8618618618618619	-0.4445182180614245
125	3.75	-0.43815954932814344	1.8768768768768769	-0.45869677630177175	18.75	-0.2706372166234499	1.8768768768768769	-0.45869677630177175
126	3.780000000000001	-0.41498744265729687	1.8918918918918919	-0.47274533719751516	18.900000000000006	-0.39459813926260034	1.8918918918918919	-0.47274533719751516
127	3.8100000000000023	-0.39127667955964596	1.906906906906907	-0.4866601358583167	19.049999999999997	-0.5108266040239516	1.906906906906907	-0.4866601358583167
128	3.8400000000000034	-0.3670915463737077	1.921921921921922	-0.5004374451609201	19.200000000000003	-0.6201118172459678	1.921921921921922	-0.5004374451609201
129	3.8700000000000045	-0.3401395918202441	1.936936936936937	-0.5140735767467308	19.349999999999994	-0.7177435072823761	1.936936936936937	-0.5140735767467308
130	3.9000000000000057	-0.31770576800851397	1.951951951951952	-0.5275648820084841	19.5	-0.8006594245146521	1.951951951951952	-0.5275648820084841
131	3.930000000000007	-0.2941465051574793	1.966966966966967	-0.540907753065739	19.650000000000006	-0.8679571486199924	1.966966966966967	-0.540907753065739
132	3.9599999999999937	-0.2662787707216275	1.981981981981982	-0.5540986237289446	19.799999999999997	-0.9128202707984339	1.981981981981982	-0.5540986237289446
133	3.989999999999995	-0.24407239350452486	1.996996996996997	-0.5671339704518076	19.950000000000003	-0.9601981985289203	1.996996996996997	-0.5671339704518076
134	4.019999999999996	-0.2226613195578505	2.012012012012012	-0.5800103132717225	20.099999999999994	-0.9863666552712462	2.012012012012012	-0.5800103132717225
135	4.049999999999997	-0.19549162234430176	2.027027027027027	-0.5927242167379995	20.25	-0.9745736933559853	2.027027027027027	-0.5927242167379995
136	4.079999999999998	-0.1687163586642645	2.042042042042042	-0.605272290827655	20.400000000000006	-0.9373402609851609	2.042042042042042	-0.605272290827655
137	4.109999999999999	-0.14688899412068912	2.057057057057057	-0.6176511918485099	20.549999999999997	-0.8848692071002401	2.057057057057057	-0.6176511918485099
138	4.140000000000001	-0.11956595256999034	2.0720720720720722	-0.6298576233293643	20.700000000000003	-0.7985658835795234	2.0720720720720722	-0.6298576233293643
139	4.170000000000002	-0.09510941181024475	2.0870870870870872	-0.6418883368970072	20.849999999999994	-0.6793412108876112	2.0870870870870872	-0.6418883368970072
140	4.200000000000003	-0.07189597728457144	2.1021021021021022	-0.653740133139826	21.0	-0.549395137199015	2.1021021021021022	-0.653740133139826
141	4.230000000000004	-0.046226252811100196	2.1171171171171173	-0.6654098624577954	21.150000000000006	-0.40296484910682195	2.1171171171171173	-0.6654098624577954
142	4.260000000000005	-0.024892525480964905	2.1321321321321323	-0.676894425898607	21.299999999999997	-0.32497570661426844	2.1321321321321323	-0.676894425898607
143	4.290000000000006	0.0021181078378881457	2.1471471471471473	-0.6881907759797313	21.450000000000003	-0.308586517612153	2.1471471471471473	-0.6881907759797313
144	4.320000000000007	0.02765491267526559	2.1621621621621623	-0.6992959174961836	21.599999999999994	-0.28140952353527304	2.1621621621621623	-0.6992959174961836
145	4.349999999999994	0.053505248330236434	2.1771771771771773	-0.7102069083137863	21.75	-0.27046442947184307	2.1771771771771773	-0.7102069083137863
146	4.3799999999999955	0.0800493396405721	2.1921921921921923	-0.720920860147716			2.1921921921921923	-0.720920860147716
147	4.409999999999997	0.10408115623163139	2.2072072072072073	-0.7314349393261278			2.2072072072072073	-0.7314349393261278
148	4.439999999999998	0.12777438879153274	2.2222222222222223	-0.7417463675386581			2.2222222222222223	-0.7417463675386581
149	4.469999999999999	0.15290166454903226	2.2372372372372373	-0.7518524225696076			2.2372372372372373	-0.7518524225696076
150	4.5	0.17634936004111684	2.2522522522522523	-0.7617504390156083			2.2522522522522523	-0.7617504390156083
151	4.530000000000001	0.20474838646407054	2.2672672672672673	-0.7714378089875918			2.2672672672672673	-0.7714378089875918
152	4.560000000000002	0.2258914831445865	2.2822822822822824	-0.7809119827968674			2.2822822822822824	-0.7809119827968674
153	4.590000000000003	0.2510841536727396	2.2972972972972974	-0.7901704696251335			2.2972972972972974	-0.7901704696251335
154	4.6200000000000045	0.2783875904046074	2.3123123123123124	-0.7992108381782492			2.3123123123123124	-0.7992108381782492
155	4.650000000000006	0.30692106168686634	2.3273273273273274	-0.8080307173235864			2.3273273273273274	-0.8080307173235864
156	4.680000000000007	0.3254975737545552	2.3423423423423424	-0.8166277967108058			2.3423423423423424	-0.8166277967108058
157	4.709999999999994	0.348386669765979	2.3573573573573574	-0.8249998273758866			2.3573573573573574	-0.8249998273758866
158	4.739999999999995	0.3744555447874932	2.3723723723723724	-0.8331446223282559			2.3723723723723724	-0.8331446223282559
159	4.769999999999996	0.39800536787310814	2.3873873873873874	-0.841060057120866			2.3873873873873874	-0.841060057120866
160	4.799999999999997	0.42235840832349414	2.4024024024024024	-0.8487440704030675			2.4024024024024024	-0.8487440704030675
161	4.829999999999998	0.44638967394744217	2.4174174174174174	-0.8561946644561377			2.4174174174174174	-0.8561946644561377
162	4.859999999999999	0.46528711164156744	2.4324324324324325	-0.8634099057113256			2.4324324324324325	-0.8634099057113256
163	4.890000000000001	0.4863172119681837	2.4474474474474475	-0.8703879252502768			2.4474474474474475	-0.8703879252502768
164	4.920000000000002	0.5123525968786878	2.4624624624624625	-0.8771269192877129			2.4624624624624625	-0.8771269192877129
165	4.950000000000003	0.5330750601693781	2.4774774774774775	-0.8836251496362382			2.4774774774774775	-0.8836251496362382
166	4.980000000000004	0.5542207387849442	2.4924924924924925	-0.8898809441531543			2.4924924924924925	-0.8898809441531543
167	5.010000000000005	0.5748886653506707	2.5075075075075075	-0.8958926971691727			2.5075075075075075	-0.8958926971691727
168	5.040000000000006	0.597424230657215	2.5225225225225225	-0.9016588698989088			2.5225225225225225	-0.9016588698989088
169	5.070000000000007	0.6150041088982804	2.5375375375375375	-0.9071779908330578			2.5375375375375375	-0.9071779908330578
170	5.099999999999994	0.6328944568197583	2.5525525525525525	-0.9124486561121535			2.5525525525525525	-0.9124486561121535
171	5.1299999999999955	0.652813661928954	2.5675675675675675	-0.9174695298818109			2.5675675675675675	-0.9174695298818109
172	5.159999999999997	0.6704529937306309	2.5825825825825826	-0.9222393446293684			2.5825825825825826	-0.9222393446293684
173	5.189999999999998	0.6928609521784527	2.5975975975975976	-0.9267569015018423			2.5975975975975976	-0.9267569015018423
174	5.219999999999999	0.708806506067921	2.6126126126126126	-0.9310210706051149			2.6126126126126126	-0.9310210706051149
175	5.25	0.7287964568168039	2.6276276276276276	-0.9350307912842831			2.6276276276276276	-0.9350307912842831
176	5.280000000000001	0.744231768933151	2.6426426426426426	-0.9387850723850983			2.6426426426426426	-0.9387850723850983
177	5.310000000000002	0.7639342249485667	2.6576576576576576	-0.9422829924964322			2.6576576576576576	-0.9422829924964322
178	5.340000000000003	0.7724042687500554	2.6726726726726726	-0.9455237001737131			2.6726726726726726	-0.9455237001737131
179	5.3700000000000045	0.7873837555005253	2.6876876876876876	-0.9485064141432753			2.6876876876876876	-0.9485064141432753
180	5.400000000000006	0.8034278609309073	2.7027027027027026	-0.9512304234875791			2.7027027027027026	-0.9512304234875791
181	5.430000000000007	0.8059512054807334	2.7177177177177176	-0.953695087811251			2.7177177177177176	-0.953695087811251
182	5.459999999999994	0.8190307190135768	2.7327327327327327	-0.9558998373879133			2.7327327327327327	-0.9558998373879133
183	5.489999999999995	0.827963441926585	2.7477477477477477	-0.9578441732877667			2.7477477477477477	-0.9578441732877667
184	5.519999999999996	0.8398412820765369	2.7627627627627627	-0.9595276674858998			2.7627627627627627	-0.9595276674858998
185	5.549999999999997	0.8445155310840544	2.7777777777777777	-0.9609499629513026			2.7777777777777777	-0.9609499629513026
186	5.579999999999998	0.853037750391668	2.7927927927927927	-0.9621107737165696			2.7927927927927927	-0.9621107737165696
187	5.609999999999999	0.8610226416428786	2.8078078078078077	-0.9630098849282774			2.8078078078078077	-0.9630098849282774
188	5.640000000000001	0.8673615467338545	2.8228228228228227	-0.9636471528780348			2.8228228228228227	-0.9636471528780348
189	5.670000000000002	0.873496800555206	2.8378378378378377	-0.9640225050141988			2.8378378378378377	-0.9640225050141988
190	5.700000000000003	0.8665588587301172	2.8528528528528527	-0.9641359399342679			2.8528528528528527	-0.9641359399342679
191	5.730000000000004	0.8722253795716394	2.8678678678678677	-0.9639875273579553			2.8678678678678677	-0.9639875273579553
192	5.760000000000005	0.8796778459459569	2.8828828828828827	-0.9635774080809607			2.8828828828828827	-0.9635774080809607
193	5.790000000000006	0.8685463298853621	2.8978978978978978	-0.9629057939094605			2.8978978978978978	-0.9629057939094605
194	5.820000000000007	0.8766210846023916	2.9129129129129128	-0.9619729675753396			2.9129129129129128	-0.9619729675753396
195	5.849999999999994	0.8685055513939955	2.9279279279279278	-0.9607792826321965			2.9279279279279278	-0.9607792826321965
196	5.8799999999999955	0.8656202011685012	2.942942942942943	-0.9593251633321584			2.942942942942943	-0.9593251633321584
197	5.909999999999997	0.8571408414332016	2.957957957957958	-0.9576111044835441			2.957957957957958	-0.9576111044835441
198	5.939999999999998	0.8511229840336746	2.972972972972973	-0.9556376712894239			2.972972972972973	-0.9556376712894239
199	5.969999999999999	0.8435373953591025	2.987987987987988	-0.9534054991671264			2.987987987987988	-0.9534054991671264
200	6.0	0.8355561472755115	3.003003003003003	-0.9509152935487469			3.003003003003003	-0.9509152935487469
201	6.030000000000001	0.8324963586015701	3.018018018018018	-0.9481678296627215			3.018018018018018	-0.9481678296627215
202	6.060000000000002	0.8181064530779271	3.033033033033033	-0.9451639522965332			3.033033033033033	-0.9451639522965332
203	6.090000000000003	0.8042660269683026	3.048048048048048	-0.941904575540618			3.048048048048048	-0.941904575540618
204	6.1200000000000045	0.7952011415693105	3.063063063063063	-0.9383906825135546			3.063063063063063	-0.9383906825135546
205	6.150000000000006	0.7782574835266671	3.078078078078078	-0.9346233250686115			3.078078078078078	-0.9346233250686115
206	6.180000000000007	0.7700724074169526	3.093093093093093	-0.9306036234817449			3.093093093093093	-0.9306036234817449
207	6.209999999999994	0.7498135648622655	3.108108108108108	-0.9263327661211355			3.108108108108108	-0.9263327661211355
208	6.239999999999995	0.736970182624937	3.123123123123123	-0.9218120090983635			3.123123123123123	-0.9218120090983635
209	6.269999999999996	0.7202913599720566	3.138138138138138	-0.9170426759013202			3.138138138138138	-0.9170426759013202
210	6.299999999999997	0.7031470330592182	3.153153153153153	-0.9120261570089666			3.153153153153153	-0.9120261570089666
211	6.329999999999998	0.6790261337342429	3.168168168168168	-0.9067639094880487			3.168168168168168	-0.9067639094880487
212	6.359999999999999	0.6592677881283181	3.183183183183183	-0.9012574565718855			3.183183183183183	-0.9012574565718855
213	6.390000000000001	0.640572454530259	3.198198198198198	-0.8955083872213517			3.198198198198198	-0.8955083872213517
214	6.420000000000002	0.6148889197411178	3.2132132132132134	-0.8895183556681823			3.2132132132132134	-0.8895183556681823
215	6.450000000000003	0.6021910256642055	3.2282282282282284	-0.8832890809407268			3.2282282282282284	-0.8832890809407268
216	6.480000000000004	0.5803199284492772	3.2432432432432434	-0.8768223463722921			3.2432432432432434	-0.8768223463722921
217	6.510000000000005	0.5567891234395075	3.2582582582582584	-0.8701199990922104			3.2582582582582584	-0.8701199990922104
218	6.540000000000006	0.5316640804295866	3.2732732732732734	-0.863183949499782			3.2732732732732734	-0.863183949499782
219	6.570000000000007	0.513755522528873	3.2882882882882885	-0.8560161707212376			3.2882882882882885	-0.8560161707212376
220	6.599999999999994	0.48734144672744906	3.3033033033033035	-0.8486186980498749			3.3033033033033035	-0.8486186980498749
221	6.6299999999999955	0.4635213037875394	3.3183183183183185	-0.8409936283695326			3.3183183183183185	-0.8409936283695326
222	6.659999999999997	0.4417541795387365	3.3333333333333335	-0.8331431195615577			3.3333333333333335	-0.8331431195615577
223	6.689999999999998	0.4144382082966725	3.3483483483483485	-0.8250693898954384			3.3483483483483485	-0.8250693898954384
224	6.719999999999999	0.3888819460746761	3.3633633633633635	-0.8167747174032741			3.3633633633633635	-0.8167747174032741
225	6.75	0.36494454972845713	3.3783783783783785	-0.8082614392382544			3.3783783783783785	-0.8082614392382544
226	6.780000000000001	0.33672269449413306	3.3933933933933935	-0.7995319510173343			3.3933933933933935	-0.7995319510173343
227	6.810000000000002	0.3131407065012839	3.4084084084084085	-0.7905887061482819			3.4084084084084085	-0.7905887061482819
228	6.840000000000003	0.2876064766629825	3.4234234234234235	-0.7814342151412956			3.4234234234234235	-0.7814342151412956
229	6.8700000000000045	0.2595581641313638	3.4384384384384385	-0.772071044905378			3.4384384384384385	-0.772071044905378
230	6.900000000000006	0.23679644405127825	3.4534534534534536	-0.7625018180296648			3.4534534534534536	-0.7625018180296648
231	6.930000000000007	0.20980303118829938	3.4684684684684686	-0.7527292120499096			3.4684684684684686	-0.7527292120499096
232	6.959999999999994	0.18820008102562757	3.4834834834834836	-0.7427559587003342			3.4834834834834836	-0.7427559587003342
233	6.989999999999995	0.16088789812092041	3.4984984984984986	-0.7325848431510404			3.4984984984984986	-0.7325848431510404
234	7.019999999999996	0.13247004060767958	3.5135135135135136	-0.7222187032312143			3.5135135135135136	-0.7222187032312143
235	7.049999999999997	0.10975818609959725	3.5285285285285286	-0.711660428638321			3.5285285285285286	-0.711660428638321
236	7.079999999999998	0.08097917985504102	3.5435435435435436	-0.7009129601335239			3.5435435435435436	-0.7009129601335239
237	7.109999999999999	0.05506790139132184	3.5585585585585586	-0.6899792887235444			3.5585585585585586	-0.6899792887235444
238	7.140000000000001	0.03220344220529637	3.5735735735735736	-0.6788624548291925			3.5735735735735736	-0.6788624548291925
239	7.170000000000002	0.009269916579590453	3.5885885885885886	-0.6675655474407971			3.5885885885885886	-0.6675655474407971
240	7.200000000000003	-0.020045705056938617	3.6036036036036037	-0.6560917032607751			3.6036036036036037	-0.6560917032607751
241	7.230000000000004	-0.04462712575450726	3.6186186186186187	-0.6444441058335696			3.6186186186186187	-0.6444441058335696
242	7.260000000000005	-0.06653185952614835	3.6336336336336337	-0.6326259846632057			3.6336336336336337	-0.6326259846632057
243	7.290000000000006	-0.09401796236302697	3.6486486486486487	-0.6206406143187025			3.6486486486486487	-0.6206406143187025
244	7.320000000000007	-0.11543156043968514	3.6636636636636637	-0.608491313527593			3.6636636636636637	-0.608491313527593
245	7.349999999999994	-0.14100547530593122	3.6786786786786787	-0.5961814442578011			3.6786786786786787	-0.5961814442578011
246	7.3799999999999955	-0.16348088115432102	3.6936936936936937	-0.5837144107881288			3.6936936936936937	-0.5837144107881288
247	7.409999999999997	-0.1882993611069042	3.7087087087087087	-0.5710936587676084			3.7087087087087087	-0.5710936587676084
248	7.439999999999998	-0.21019378647594888	3.7237237237237237	-0.5583226742639882			3.7237237237237237	-0.5583226742639882
249	7.469999999999999	-0.23886114795889823	3.7387387387387387	-0.5454049828016028			3.7387387387387387	-0.5454049828016028
250	7.5	-0.2645549930280318	3.7537537537537538	-0.5323441483888973			3.7537537537537538	-0.5323441483888973
251	7.530000000000001	-0.28315911528065413	3.7687687687687688	-0.5191437725358818			3.7687687687687688	-0.5191437725358818
252	7.560000000000002	-0.3116282056076506	3.7837837837837838	-0.5058074932617732			3.7837837837837838	-0.5058074932617732
253	7.590000000000003	-0.3355788887026007	3.798798798798799	-0.49233898409310334			3.798798798798799	-0.49233898409310334
254	7.6200000000000045	-0.35786576213886534	3.813813813813814	-0.47874195305257755			3.813813813813814	-0.47874195305257755
255	7.650000000000006	-0.3863127430271175	3.828828828828829	-0.4650201416389472			3.828828828828829	-0.4650201416389472
256	7.680000000000007	-0.40998456361573765	3.843843843843844	-0.45117732379818276			3.843843843843844	-0.45117732379818276
257	7.709999999999994	-0.43215617623833613	3.858858858858859	-0.4372173048862382			3.858858858858859	-0.4372173048862382
258	7.739999999999995	-0.4564788796745304	3.873873873873874	-0.4231439206236784			3.873873873873874	-0.4231439206236784
259	7.769999999999996	-0.4779974574976109	3.888888888888889	-0.40896103604246076			3.888888888888889	-0.40896103604246076
260	7.799999999999997	-0.5021036920506797	3.903903903903904	-0.39467254442517036			3.903903903903904	-0.39467254442517036
261	7.829999999999998	-0.5280315409988853	3.918918918918919	-0.3802823662369814			3.918918918918919	-0.3802823662369814
262	7.859999999999999	-0.5489613167787867	3.933933933933934	-0.3657944480506543			3.933933933933934	-0.3657944480506543
263	7.890000000000001	-0.5723328904187629	3.948948948948949	-0.35121276146484903			3.948948948948949	-0.35121276146484903
264	7.920000000000002	-0.5958145301603099	3.963963963963964	-0.3365413020160675			3.963963963963964	-0.3365413020160675
265	7.950000000000003	-0.6133831975142363	3.978978978978979	-0.3217840880845056			3.978978978978979	-0.3217840880845056
266	7.980000000000004	-0.6368199208655925	3.993993993993994	-0.30694515979412196			3.993993993993994	-0.30694515979412196
267	8.010000000000005	-0.655809783838706	4.009009009009009	-0.29202857790723236			4.009009009009009	-0.29202857790723236
268	8.040000000000006	-0.6687384182847032	4.024024024024024	-0.2770384227139154			4.024024024024024	-0.2770384227139154
269	8.070000000000007	-0.6908374963364788	4.039039039039039	-0.26197879291654647			4.039039039039039	-0.26197879291654647
270	8.099999999999994	-0.7074490129910977	4.054054054054054	-0.24685380450975958			4.054054054054054	-0.24685380450975958
271	8.129999999999995	-0.7247545013507213	4.069069069069069	-0.2316675896561399			4.069069069069069	-0.2316675896561399
272	8.159999999999997	-0.7436321938067985	4.084084084084084	-0.21642429555796522			4.084084084084084	-0.21642429555796522
273	8.189999999999998	-0.758079374601899	4.099099099099099	-0.2011280833252894			4.099099099099099	-0.2011280833252894
274	8.219999999999999	-0.7730555223464473	4.114114114114114	-0.1857831268406836			4.114114114114114	-0.1857831268406836
275	8.25	-0.7875640818079016	4.129129129129129	-0.1703936116209525			4.129129129129129	-0.1703936116209525
276	8.280000000000001	-0.8019130648439874	4.1441441441441444	-0.15496373367612049			4.1441441441441444	-0.15496373367612049
277	8.310000000000002	-0.8106720638052112	4.1591591591591595	-0.1394976983660067			4.1591591591591595	-0.1394976983660067
278	8.340000000000003	-0.8209648781532903	4.1741741741741745	-0.1239997192547072			4.1741741741741745	-0.1239997192547072
279	8.370000000000005	-0.8350861085412593	4.1891891891891895	-0.10847401696328093			4.1891891891891895	-0.10847401696328093
280	8.400000000000006	-0.8430548499934651	4.2042042042042045	-0.09292481802096467			4.2042042042042045	-0.09292481802096467
281	8.430000000000007	-0.8557111403798261	4.2192192192192195	-0.07735635371521944			4.2192192192192195	-0.07735635371521944
282	8.459999999999994	-0.8583708176357836	4.2342342342342345	-0.06177285894093466			4.2342342342342345	-0.06177285894093466
283	8.489999999999995	-0.8652903199365105	4.2492492492492495	-0.04617857104908683			4.2492492492492495	-0.04617857104908683
284	8.519999999999996	-0.8739874584424667	4.2642642642642645	-0.030577728695173202			4.2642642642642645	-0.030577728695173202
285	8.549999999999997	-0.8827396539639001	4.2792792792792795	-0.014974570687740657			4.2792792792792795	-0.014974570687740657
286	8.579999999999998	-0.8843127068761625	4.2942942942942945	0.0006266651626925283			4.2942942942942945	0.0006266651626925283
287	8.61	-0.8843129600248216	4.3093093093093096	0.01622174319400219			4.3093093093093096	0.01622174319400219
288	8.64	-0.8939446329916061	4.324324324324325	0.03180643104179131			4.324324324324325	0.03180643104179131
289	8.670000000000002	-0.8862264457861082	4.33933933933934	0.04737650078739405			4.33933933933934	0.04737650078739405
290	8.700000000000003	-0.8882291698162109	4.354354354354355	0.06292773010423194			4.354354354354355	0.06292773010423194
291	8.730000000000004	-0.8869511239951462	4.36936936936937	0.07845590340220412			4.36936936936937	0.07845590340220412
292	8.760000000000005	-0.8800592669002212	4.384384384384385	0.09395681296981667			4.384384384384385	0.09395681296981667
293	8.790000000000006	-0.877725211244927	4.3993993993994	0.10942626011373414			4.3993993993994	0.10942626011373414
294	8.820000000000007	-0.8761711702702726	4.414414414414415	0.12486005629543749			4.414414414414415	0.12486005629543749
295	8.849999999999994	-0.8699843197587417	4.42942942942943	0.14025402426469663			4.42942942942943	0.14025402426469663
296	8.879999999999995	-0.8615927111958894	4.444444444444445	0.15560399918953766			4.444444444444445	0.15560399918953766
297	8.909999999999997	-0.8488450989358178	4.45945945945946	0.17090582978240937			4.45945945945946	0.17090582978240937
298	8.939999999999998	-0.8398809334634275	4.474474474474475	0.18615537942223143			4.474474474474475	0.18615537942223143
299	8.969999999999999	-0.8322383208157575	4.48948948948949	0.20134852727203653			4.48948948948949	0.20134852727203653
300	9.0	-0.8163533821642939	4.504504504504505	0.21648116939189804			4.504504504504505	0.21648116939189804
301	9.030000000000001	-0.8003517593108709	4.51951951951952	0.2315492198468342			4.51951951951952	0.2315492198468342
302	9.060000000000002	-0.7937597421843553	4.534534534534535	0.2465486118094058			4.534534534534535	0.2465486118094058
303	9.090000000000003	-0.777200480270047	4.54954954954955	0.26147529865670244			4.54954954954955	0.26147529865670244
304	9.120000000000005	-0.7597536216439176	4.564564564564565	0.27632525506141314			4.564564564564565	0.27632525506141314
305	9.150000000000006	-0.7381877370629821	4.57957957957958	0.2910944780767039			4.57957957957958	0.2910944780767039
306	9.180000000000007	-0.7223610413947488	4.594594594594595	0.3057789882146009			4.594594594594595	0.3057789882146009
307	9.209999999999994	-0.6987043323639257	4.60960960960961	0.32037483051758286			4.60960960960961	0.32037483051758286
308	9.239999999999995	-0.6886534843640024	4.624624624624625	0.3348780756231089			4.624624624624625	0.3348780756231089
309	9.269999999999996	-0.6648336239335009	4.63963963963964	0.3492848208207831			4.63963963963964	0.3492848208207831
310	9.299999999999997	-0.6462193504232732	4.654654654654655	0.3635911911018806			4.654654654654655	0.3635911911018806
311	9.329999999999998	-0.6206584048421682	4.66966966966967	0.37779334020094146			4.66966966966967	0.37779334020094146
312	9.36	-0.5989885126653678	4.684684684684685	0.39188745162916583			4.684684684684685	0.39188745162916583
313	9.39	-0.5720728273855678	4.6996996996997	0.4058697396993277			4.6996996996997	0.4058697396993277
314	9.420000000000002	-0.5478618568720708	4.714714714714715	0.41973645054192416			4.714714714714715	0.41973645054192416
315	9.450000000000003	-0.528718575521849	4.72972972972973	0.4334838631123015			4.72972972972973	0.4334838631123015
316	9.480000000000004	-0.5001608767045663	4.744744744744745	0.4471082901884817			4.744744744744745	0.4471082901884817
317	9.510000000000005	-0.476481684168779	4.75975975975976	0.4606060793594148			4.75975975975976	0.4606060793594148
318	9.540000000000006	-0.45478293617881704	4.774774774774775	0.4739736140034057			4.774774774774775	0.4739736140034057
319	9.570000000000007	-0.4255551519455734	4.78978978978979	0.48720731425644825			4.78978978978979	0.48720731425644825
320	9.599999999999994	-0.3999934493236681	4.804804804804805	0.5003036379701978			4.804804804804805	0.5003036379701978
321	9.629999999999995	-0.3752286795907581	4.81981981981982	0.5132590816593439			4.81981981981982	0.5132590816593439
322	9.659999999999997	-0.3494135587025621	4.834834834834835	0.5260701814381178			4.834834834834835	0.5260701814381178
323	9.689999999999998	-0.3212318684859622	4.84984984984985	0.5387335139456836			4.84984984984985	0.5387335139456836
324	9.719999999999999	-0.2977893313077823	4.864864864864865	0.5512456972601759			4.864864864864865	0.5512456972601759
325	9.75	-0.2681827696212996	4.87987987987988	0.5636033918011302			4.87987987987988	0.5636033918011302
326	9.780000000000001	-0.24543280214502414	4.894894894894895	0.575803301220073			4.894894894894895	0.575803301220073
327	9.810000000000002	-0.21560762399897054	4.90990990990991	0.5878421732790255			4.90990990990991	0.5878421732790255
328	9.840000000000003	-0.1884369912909932	4.924924924924925	0.599716800716697			4.924924924924925	0.599716800716697
329	9.870000000000005	-0.16510974706616288	4.93993993993994	0.6114240221021324			4.93993993993994	0.6114240221021324
330	9.900000000000006	-0.13669928488709288	4.954954954954955	0.6229607226755836			4.954954954954955	0.6229607226755836
331	9.930000000000007	-0.11101852465241059	4.96996996996997	0.6343238351763872			4.96996996996997	0.6343238351763872
332	9.959999999999994	-0.08519883515746718	4.984984984984985	0.6455103406576306			4.984984984984985	0.6455103406576306
333	9.989999999999995	-0.05637924669359545	5.0	0.6565172692873764			5.0	0.6565172692873764
334	10.019999999999996	-0.030104558691773815	5.015015015015015	0.6673417011362517			5.015015015015015	0.6673417011362517
335	10.049999999999997	-0.003394474467825863	5.03003003003003	0.6779807669511816			5.03003003003003	0.6779807669511816
336	10.079999999999998	0.023865410447803305	5.045045045045045	0.6884316489150613			5.045045045045045	0.6884316489150613
337	10.11	0.05008267940380729	5.06006006006006	0.698691581392175			5.06006006006006	0.698691581392175
338	10.14	0.07388957995997833	5.075075075075075	0.7087578516591561			5.075075075075075	0.7087578516591561
339	10.170000000000002	0.10238320752565808	5.09009009009009	0.7186278006213004			5.09009009009009	0.7186278006213004
340	10.200000000000003	0.12720792346944948	5.105105105105105	0.72829882351404			5.105105105105105	0.72829882351404
341	10.230000000000004	0.15088425911697484	5.12012012012012	0.7377683705893965			5.12012012012012	0.7377683705893965
342	10.260000000000005	0.17572031692883447	5.135135135135135	0.747033947787233			5.135135135135135	0.747033947787233
343	10.290000000000006	0.2018719630807001	5.15015015015015	0.756093117391122			5.15015015015015	0.756093117391122
344	10.320000000000007	0.22806242717712338	5.165165165165165	0.7649434986686662			5.165165165165165	0.7649434986686662
345	10.349999999999994	0.2503893210708811	5.18018018018018	0.7735827684961004			5.18018018018018	0.7735827684961004
346	10.379999999999995	0.2786213161043534	5.195195195195195	0.7820086619670057			5.195195195195195	0.7820086619670057
347	10.409999999999997	0.299880480622258	5.21021021021021	0.7902189729849859			5.21021021021021	0.7902189729849859
348	10.439999999999998	0.32464434813096055	5.225225225225225	0.798211554840147			5.225225225225225	0.798211554840147
349	10.469999999999999	0.34287979716032263	5.24024024024024	0.8059843207692258			5.24024024024024	0.8059843207692258
350	10.5	0.3683465143890885	5.255255255255255	0.8135352444992286			5.255255255255255	0.8135352444992286
351	10.530000000000001	0.39389045716692583	5.27027027027027	0.8208623607744372			5.27027027027027	0.8208623607744372
352	10.560000000000002	0.41401276157135125	5.285285285285285	0.8279637658666377			5.285285285285285	0.8279637658666377
353	10.590000000000003	0.43956727214058167	5.3003003003003	0.8348376180684522			5.3003003003003	0.8348376180684522
354	10.620000000000005	0.4607881342180429	5.315315315315315	0.8414821381696371			5.315315315315315	0.8414821381696371
355	10.650000000000006	0.4834125783657639	5.33033033033033	0.8478956099162291			5.33033033033033	0.8478956099162291
356	10.680000000000007	0.4998693234441167	5.345345345345345	0.8540763804524175			5.345345345345345	0.8540763804524175
357	10.709999999999994	0.5177655609498255	5.36036036036036	0.8600228607450339			5.36036036036036	0.8600228607450339
358	10.739999999999995	0.5343269294205446	5.375375375375375	0.8657335259905491			5.375375375375375	0.8657335259905491
359	10.769999999999996	0.5552542075486464	5.39039039039039	0.8712069160044683			5.39039039039039	0.8712069160044683
360	10.799999999999997	0.5757862651163741	5.405405405405405	0.8764416355930352			5.405405405405405	0.8764416355930352
361	10.829999999999998	0.5995998631196016	5.42042042042042	0.8814363549071438			5.42042042042042	0.8814363549071438
362	10.86	0.6100149951434646	5.435435435435435	0.8861898097783679			5.435435435435435	0.8861898097783679
363	10.89	0.6290402780750826	5.45045045045045	0.8907008020370307			5.45045045045045	0.8907008020370307
364	10.920000000000002	0.651068496818962	5.465465465465465	0.8949681998122294			5.465465465465465	0.8949681998122294
365	10.950000000000003	0.6678531149144074	5.48048048048048	0.8989909378137394			5.48048048048048	0.8989909378137394
366	10.980000000000004	0.6842131708440775	5.495495495495495	0.902768017595734			5.495495495495495	0.902768017595734
367	11.010000000000005	0.6988576395623656	5.51051051051051	0.906298507802251			5.51051051051051	0.906298507802251
368	11.040000000000006	0.7134167581232803	5.525525525525525	0.909581544394345			5.525525525525525	0.909581544394345
369	11.070000000000007	0.7255307119030487	5.54054054054054	0.912616330858877			5.54054054054054	0.912616330858877
370	11.099999999999994	0.7376508995296989	5.555555555555555	0.9154021383988841			5.555555555555555	0.9154021383988841
371	11.129999999999995	0.7579087832875615	5.57057057057057	0.9179383061054912			5.57057057057057	0.9179383061054912
372	11.159999999999997	0.7647399002950319	5.585585585585585	0.9202242411113196			5.585585585585585	0.9202242411113196
373	11.189999999999998	0.7706308553149271	5.6006006006006	0.9222594187253625			5.6006006006006	0.9222594187253625
374	11.219999999999999	0.7905086498654516	5.615615615615615	0.9240433825492959			5.615615615615615	0.9240433825492959
375	11.25	0.7930802993649151	5.63063063063063	0.9255757445751986			5.63063063063063	0.9255757445751986
376	11.280000000000001	0.8054096047800707	5.645645645645645	0.9268561852646658			5.645645645645645	0.9268561852646658
377	11.310000000000002	0.8159717423909179	5.66066066066066	0.9278844536092996			5.66066066066066	0.9278844536092996
378	11.340000000000003	0.8186639894304075	5.675675675675675	0.928660367172566			5.675675675675675	0.928660367172566
379	11.370000000000005	0.8214403736137192	5.6906906906906904	0.9291838121130181			5.6906906906906904	0.9291838121130181
380	11.400000000000006	0.8313853894390417	5.7057057057057055	0.9294547431888815			5.7057057057057055	0.9294547431888815
381	11.430000000000007	0.8389487786204529	5.7207207207207205	0.9294731837440118			5.7207207207207205	0.9294731837440118
382	11.459999999999994	0.8375716209080635	5.7357357357357355	0.9292392256752323			5.7357357357357355	0.9292392256752323
383	11.489999999999995	0.8429868787358525	5.7507507507507505	0.9287530293810715			5.7507507507507505	0.9287530293810715
384	11.519999999999996	0.8454523493802474	5.7657657657657655	0.9280148236919153			5.7657657657657655	0.9280148236919153
385	11.549999999999997	0.8371506725434543	5.7807807807807805	0.9270249057816088			5.7807807807807805	0.9270249057816088
386	11.579999999999998	0.8478238712735378	5.7957957957957955	0.9257836410605282			5.7957957957957955	0.9257836410605282
387	11.61	0.8367979663222025	5.8108108108108105	0.92429146305017			5.8108108108108105	0.92429146305017
388	11.64	0.8301726642804566	5.8258258258258255	0.9225488732392899			5.8258258258258255	0.9225488732392899
389	11.670000000000002	0.830508630363888	5.8408408408408405	0.9205564409216418			5.8408408408408405	0.9205564409216418
390	11.700000000000003	0.8250481304640176	5.8558558558558556	0.9183148030153667			5.8558558558558556	0.9183148030153667
391	11.730000000000004	0.8158263706789244	5.870870870870871	0.9158246638640902			5.870870870870871	0.9158246638640902
392	11.760000000000005	0.8174013954425103	5.885885885885886	0.9130867950197841			5.885885885885886	0.9130867950197841
393	11.790000000000006	0.8051116120045636	5.900900900900901	0.9101020350074631			5.900900900900901	0.9101020350074631
394	11.820000000000007	0.7933464447151717	5.915915915915916	0.906871289071787			5.915915915915916	0.906871289071787
395	11.849999999999994	0.7899400998418582	5.930930930930931	0.9033955289056411			5.930930930930931	0.9033955289056411
396	11.879999999999995	0.7753471731624004	5.945945945945946	0.8996757923607765			5.945945945945946	0.8996757923607765
397	11.909999999999997	0.7616120948910999	5.960960960960961	0.8957131831405999			5.960960960960961	0.8957131831405999
398	11.939999999999998	0.7488708020295427	5.975975975975976	0.8915088704751963			5.975975975975976	0.8915088704751963
399	11.969999999999999	0.7336015896068016	5.990990990990991	0.8870640887786856			5.990990990990991	0.8870640887786856
400	12.0	0.7182455174398578	6.006006006006006	0.8823801372890074			6.006006006006006	0.8823801372890074
401	12.030000000000001	0.7005730649181191	6.021021021021021	0.8774583796902463			6.021021021021021	0.8774583796902463
402	12.060000000000002	0.6896456802904047	6.036036036036036	0.8723002437175982			6.036036036036036	0.8723002437175982
403	12.090000000000003	0.6684466488634744	6.051051051051051	0.8669072207450959			6.051051051051051	0.8669072207450959
404	12.120000000000005	0.642154553671674	6.066066066066066	0.8612808653562153			6.066066066066066	0.8612808653562153
405	12.150000000000006	0.6340144783037411	6.081081081081081	0.8554227948974804			6.081081081081081	0.8554227948974804
406	12.180000000000007	0.6090156529282524	6.096096096096096	0.8493346890151946			6.096096096096096	0.8493346890151946
407	12.209999999999994	0.5929644476604827	6.111111111111111	0.8430182891754375			6.111111111111111	0.8430182891754375
408	12.239999999999995	0.5712631429402348	6.126126126126126	0.8364753981674554			6.126126126126126	0.8364753981674554
409	12.269999999999996	0.5501840316614406	6.141141141141141	0.8297078795905913			6.141141141141141	0.8297078795905913
410	12.299999999999997	0.5338826334296076	6.156156156156156	0.8227176573249014			6.156156156156156	0.8227176573249014
411	12.329999999999998	0.5065427788065813	6.171171171171171	0.8155067149856033			6.171171171171171	0.8155067149856033
412	12.36	0.4834705327896671	6.186186186186186	0.8080770953615146			6.186186186186186	0.8080770953615146
413	12.39	0.4597384538984322	6.201201201201201	0.8004308998376368			6.201201201201201	0.8004308998376368
414	12.420000000000002	0.4374902585484738	6.216216216216216	0.7925702878020532			6.216216216216216	0.7925702878020532
415	12.450000000000003	0.40950633877208986	6.231231231231231	0.7844974760373011			6.231231231231231	0.7844974760373011
416	12.480000000000004	0.3861460073719445	6.246246246246246	0.7762147380963916			6.246246246246246	0.7762147380963916
417	12.510000000000005	0.3626742566559568	6.261261261261261	0.767724403663658			6.261261261261261	0.767724403663658
418	12.540000000000006	0.33460737032087406	6.276276276276276	0.7590288579006025			6.276276276276276	0.7590288579006025
419	12.570000000000007	0.31626440308677584	6.291291291291291	0.7501305407769309			6.291291291291291	0.7501305407769309
420	12.599999999999994	0.28248610033911525	6.306306306306306	0.7410319463869646			6.306306306306306	0.7410319463869646
421	12.629999999999995	0.26328498904008857	6.321321321321321	0.7317356222516127			6.321321321321321	0.7317356222516127
422	12.659999999999997	0.24012910695878126	6.336336336336336	0.7222441686061069			6.336336336336336	0.7222441686061069
423	12.689999999999998	0.2108943309649507	6.351351351351351	0.7125602376736971			6.351351351351351	0.7125602376736971
424	12.719999999999999	0.18967884520657308	6.366366366366366	0.702686532925507			6.366366366366366	0.702686532925507
425	12.75	0.16880633265430764	6.381381381381381	0.6926258083267549			6.381381381381381	0.6926258083267549
426	12.780000000000001	0.13973424743264895	6.396396396396396	0.68238086756956			6.396396396396396	0.68238086756956
427	12.810000000000002	0.11164521344577637	6.411411411411412	0.6719545632925323			6.411411411411412	0.6719545632925323
428	12.840000000000003	0.08743175697181207	6.426426426426427	0.6613497962873784			6.426426426426427	0.6613497962873784
429	12.870000000000005	0.05912695182691283	6.441441441441442	0.6505695146927258			6.441441441441442	0.6505695146927258
430	12.900000000000006	0.028742323747553682	6.456456456456457	0.6396167131754128			6.456456456456457	0.6396167131754128
431	12.930000000000007	0.007140915104048021	6.471471471471472	0.6284944320994484			6.471471471471472	0.6284944320994484
432	12.959999999999994	-0.0143400123570614	6.486486486486487	0.6172057566828851			6.486486486486487	0.6172057566828851
433	12.989999999999995	-0.03405337295426854	6.501501501501502	0.6057538161428387			6.501501501501502	0.6057538161428387
434	13.019999999999996	-0.05947219970981035	6.516516516516517	0.594141782828885			6.516516516516517	0.594141782828885
435	13.049999999999997	-0.0881032868528608	6.531531531531532	0.5823728713450756			6.531531531531532	0.5823728713450756
436	13.079999999999998	-0.1113547380768515	6.546546546546547	0.5704503376608231			6.546546546546547	0.5704503376608231
437	13.11	-0.1357643281437345	6.561561561561562	0.5583774782108877			6.561561561561562	0.5583774782108877
438	13.14	-0.15789163191034336	6.576576576576577	0.5461576289847269			6.576576576576577	0.5461576289847269
439	13.170000000000002	-0.19021201776219354	6.591591591591592	0.533794164605448			6.591591591591592	0.533794164605448
440	13.200000000000003	-0.2120930213502557	6.606606606606607	0.5212904973986312			6.606606606606607	0.5212904973986312
441	13.230000000000004	-0.2358533577466096	6.621621621621622	0.5086500764512659			6.621621621621622	0.5086500764512659
442	13.260000000000005	-0.2594335342471479	6.636636636636637	0.4958763866610658			6.636636636636637	0.4958763866610658
443	13.290000000000006	-0.27922492092836204	6.651651651651652	0.48297294777643107			6.651651651651652	0.48297294777643107
444	13.320000000000007	-0.3036979945781555	6.666666666666667	0.46994331342730905			6.666666666666667	0.46994331342730905
445	13.349999999999994	-0.32703583354995747	6.681681681681682	0.45679107014722725			6.681681681681682	0.45679107014722725
446	13.379999999999995	-0.350396741346586	6.696696696696697	0.44351983638677234			6.696696696696697	0.44351983638677234
447	13.409999999999997	-0.3746738168722384	6.711711711711712	0.43013326151877534			6.711711711711712	0.43013326151877534
448	13.439999999999998	-0.39559054985922343	6.726726726726727	0.4166350248354814			6.726726726726727	0.4166350248354814
449	13.469999999999999	-0.42398830562500733	6.741741741741742	0.403028834537987			6.741741741741742	0.403028834537987
450	13.5	-0.4416660822493753	6.756756756756757	0.38931842671820716			6.756756756756757	0.38931842671820716
451	13.530000000000001	-0.4677680999325261	6.771771771771772	0.37550756433366483			6.771771771771772	0.37550756433366483
452	13.560000000000002	-0.47788721114180205	6.786786786786787	0.36160003617537406			6.786786786786787	0.36160003617537406
453	13.590000000000003	-0.5005925204734005	6.801801801801802	0.347599655829111			6.801801801801802	0.347599655829111
454	13.620000000000005	-0.5239009618721383	6.816816816816817	0.3335102606303455			6.816816816816817	0.3335102606303455
455	13.650000000000006	-0.5440304027825271	6.831831831831832	0.3193357106131231			6.831831831831832	0.3193357106131231
456	13.680000000000007	-0.5576801293592965	6.846846846846847	0.305079887453195			6.846846846846847	0.305079887453195
457	13.709999999999994	-0.5826171675159086	6.861861861861862	0.2907466934056694			6.861861861861862	0.2907466934056694
458	13.739999999999995	-0.6004788765214253	6.876876876876877	0.27634005023748237			6.876876876876877	0.27634005023748237
459	13.769999999999996	-0.6239585166267797	6.891891891891892	0.2618638981549874			6.891891891891892	0.2618638981549874
460	13.799999999999997	-0.6293499303764365	6.906906906906907	0.2473221947269425			6.906906906906907	0.2473221947269425
461	13.829999999999998	-0.6546027332811385	6.921921921921922	0.23271891380319548			6.921921921921922	0.23271891380319548
462	13.86	-0.6678558864499424	6.936936936936937	0.21805804442937113			6.936936936936937	0.21805804442937113
463	13.89	-0.6791136475119228	6.951951951951952	0.20334358975784048			6.951951951951952	0.20334358975784048
464	13.920000000000002	-0.7023227154384173	6.966966966966967	0.1885795659552785			6.966966966966967	0.1885795659552785
465	13.950000000000003	-0.7216874794221635	6.981981981981982	0.17377000110711371			6.981981981981982	0.17377000110711371
466	13.980000000000004	-0.7240145911127847	6.996996996996997	0.15891893411915373			6.996996996996997	0.15891893411915373
467	14.010000000000005	-0.7348857660052426	7.012012012012012	0.14403041361669933			7.012012012012012	0.14403041361669933
468	14.040000000000006	-0.7537405289199455	7.027027027027027	0.12910849684143694			7.027027027027027	0.12910849684143694
469	14.070000000000007	-0.7536426166213284	7.042042042042042	0.11415724854642231			7.042042042042042	0.11415724854642231
470	14.099999999999994	-0.7743530909075897	7.057057057057057	0.0991807398894421			7.057057057057057	0.0991807398894421
471	14.129999999999995	-0.7757508221063152	7.072072072072072	0.08418304732506049			7.072072072072072	0.08418304732506049
472	14.159999999999997	-0.7869197755533492	7.087087087087087	0.06916825149566018			7.087087087087087	0.06916825149566018
473	14.189999999999998	-0.8012657673427217	7.102102102102102	0.05414043612176465			7.102102102102102	0.05414043612176465
474	14.219999999999999	-0.8059144380860537	7.117117117117117	0.03910368689195021			7.117117117117117	0.03910368689195021
475	14.25	-0.8099538815920979	7.132132132132132	0.024062090352657214			7.132132132132132	0.024062090352657214
476	14.280000000000001	-0.8208231480471556	7.147147147147147	0.009019732798186998			7.147147147147147	0.009019732798186998
477	14.310000000000002	-0.8270281872650059	7.162162162162162	-0.0060193008388066925			7.162162162162162	-0.0060193008388066925
478	14.340000000000003	-0.8211138054194715	7.177177177177177	-0.02105092809602339			7.177177177177177	-0.02105092809602339
479	14.370000000000005	-0.825667705660285	7.192192192192192	-0.03607107008913258			7.192192192192192	-0.03607107008913258
480	14.400000000000006	-0.8222146777480985	7.207207207207207	-0.05107565261799371			7.207207207207207	-0.05107565261799371
481	14.430000000000007	-0.8197745341197893	7.222222222222222	-0.06606060727117236			7.222222222222222	-0.06606060727117236
482	14.459999999999994	-0.8360362697777625	7.237237237237237	-0.08102187252846882			7.237237237237237	-0.08102187252846882
483	14.489999999999995	-0.8329454861906701	7.252252252252252	-0.09595539486114724			7.252252252252252	-0.09595539486114724
484	14.519999999999996	-0.8230284104847055	7.267267267267267	-0.11085712982957752			7.267267267267267	-0.11085712982957752
485	14.549999999999997	-0.8190991687452667	7.282282282282282	-0.12572304317797967			7.282282282282282	-0.12572304317797967
486	14.579999999999998	-0.8107056812988878	7.297297297297297	-0.14054911192598993			7.297297297297297	-0.14054911192598993
487	14.61	-0.808815144117331	7.312312312312312	-0.15533132545674708			7.312312312312312	-0.15533132545674708
488	14.64	-0.8105654075362736	7.327327327327327	-0.1700656866011918			7.327327327327327	-0.1700656866011918
489	14.670000000000002	-0.7961539439890439	7.342342342342342	-0.18474821271831754			7.342342342342342	-0.18474821271831754
490	14.700000000000003	-0.7874431583082815	7.357357357357357	-0.19937493677104642			7.357357357357357	-0.19937493677104642
491	14.730000000000004	-0.7787049785490681	7.372372372372372	-0.21394190839745547			7.372372372372372	-0.21394190839745547
492	14.760000000000005	-0.7686461903020795	7.387387387387387	-0.22844519497707763			7.387387387387387	-0.22844519497707763
493	14.790000000000006	-0.7540022883216153	7.402402402402402	-0.24288088269196198			7.402402402402402	-0.24288088269196198
494	14.820000000000007	-0.7428888115886544	7.4174174174174174	-0.2572450775822209			7.4174174174174174	-0.2572450775822209
495	14.849999999999994	-0.7230812154821922	7.4324324324324325	-0.271533906595794			7.4324324324324325	-0.271533906595794
496	14.879999999999995	-0.7109225440665783	7.4474474474474475	-0.2857435186321177			7.4474474474474475	-0.2857435186321177
497	14.909999999999997	-0.6918849632182849	7.4624624624624625	-0.2998700855794335			7.4624624624624625	-0.2998700855794335
498	14.939999999999998	-0.6753950082798602	7.4774774774774775	-0.31390980334546964			7.4774774774774775	-0.31390980334546964
499	14.969999999999999	-0.6533076031058052	7.4924924924924925	-0.327858892881191			7.4924924924924925	-0.327858892881191
500	15.0	-0.633335353050978	7.5075075075075075	-0.34171360119735594			7.5075075075075075	-0.34171360119735594
501	15.030000000000001	-0.6126061845464641	7.5225225225225225	-0.35547020237362004			7.5225225225225225	-0.35547020237362004
502	15.060000000000002	-0.5880566527784552	7.5375375375375375	-0.36912499855988873			7.5375375375375375	-0.36912499855988873
503	15.090000000000003	-0.5702936965609464	7.5525525525525525	-0.38267432096966336			7.5525525525525525	-0.38267432096966336
504	15.120000000000005	-0.5549544906720998	7.5675675675675675	-0.3961145308651279			7.5675675675675675	-0.3961145308651279
505	15.150000000000006	-0.5221493675436397	7.5825825825825826	-0.40944202053368345			7.5825825825825826	-0.40944202053368345
506	15.180000000000007	-0.5102550307205165	7.597597597597598	-0.42265321425568486			7.597597597597598	-0.42265321425568486
507	15.209999999999994	-0.4920714968960158	7.612612612612613	-0.4357445692631307			7.612612612612613	-0.4357445692631307
508	15.239999999999995	-0.4576990400585666	7.627627627627628	-0.4487125766890245			7.627627627627628	-0.4487125766890245
509	15.269999999999996	-0.4378389498832485	7.642642642642643	-0.46155376250716634			7.642642642642643	-0.46155376250716634
510	15.299999999999997	-0.4109712952210645	7.657657657657658	-0.474264688462136			7.657657657657658	-0.474264688462136
511	15.329999999999998	-0.3877447236817737	7.672672672672673	-0.4868419529891925			7.672672672672673	-0.4868419529891925
512	15.36	-0.3601100276976927	7.687687687687688	-0.4992821921238582			7.687687687687688	-0.4992821921238582
513	15.39	-0.3346096138342992	7.702702702702703	-0.5115820804009559			7.702702702702703	-0.5115820804009559
514	15.420000000000002	-0.3104313461884199	7.717717717717718	-0.5237383317428342			7.717717717717718	-0.5237383317428342
515	15.450000000000003	-0.2846491168260201	7.732732732732733	-0.5357477003365573			7.732732732732733	-0.5357477003365573
516	15.480000000000004	-0.2561484112398026	7.747747747747748	-0.5476069814998347			7.747747747747748	-0.5476069814998347
517	15.510000000000005	-0.2333624083632655	7.762762762762763	-0.5593130125354415			7.762762762762763	-0.5593130125354415
518	15.540000000000006	-0.21279920837274974	7.777777777777778	-0.5708626735739059			7.777777777777778	-0.5708626735739059
519	15.570000000000007	-0.1813818074037979	7.792792792792793	-0.5822528884042592			7.792792792792793	-0.5822528884042592
520	15.599999999999994	-0.1546000509188062	7.807807807807808	-0.5934806252925925			7.807807807807808	-0.5934806252925925
521	15.629999999999995	-0.12770626769814397	7.822822822822823	-0.6045428977882402			7.822822822822823	-0.6045428977882402
522	15.659999999999997	-0.10289907986815991	7.837837837837838	-0.6154367655173446			7.837837837837838	-0.6154367655173446
523	15.689999999999998	-0.07986839090245487	7.852852852852853	-0.6261593349636059			7.852852852852853	-0.6261593349636059
524	15.719999999999999	-0.05124358906593546	7.867867867867868	-0.6367077602360183			7.867867867867868	-0.6367077602360183
525	15.75	-0.029970213792182135	7.882882882882883	-0.6470792438233686			7.882882882882883	-0.6470792438233686
526	15.780000000000001	-0.006119633316854757	7.897897897897898	-0.6572710373353086			7.897897897897898	-0.6572710373353086
527	15.810000000000002	0.022609670893439446	7.912912912912913	-0.6672804422298146			7.912912912912913	-0.6672804422298146
528	15.840000000000003	0.0442498139584876	7.927927927927928	-0.6771048105268214			7.927927927927928	-0.6771048105268214
529	15.870000000000005	0.07478309607542291	7.942942942942943	-0.686741545507853			7.942942942942943	-0.686741545507853
530	15.900000000000006	0.09604636600658928	7.957957957957958	-0.6961881024014759			7.957957957957958	-0.6961881024014759
531	15.930000000000007	0.1195993486189782	7.972972972972973	-0.7054419890543707			7.972972972972973	-0.7054419890543707
532	15.959999999999994	0.14428391455272938	7.987987987987988	-0.714500766587862			7.987987987987988	-0.714500766587862
533	15.989999999999995	0.16551565015747172	8.003003003003004	-0.7233620500397381			8.003003003003004	-0.7233620500397381
534	16.019999999999996	0.17913741205670747	8.018018018018019	-0.7320235089911686			8.018018018018019	-0.7320235089911686
535	16.049999999999997	0.21319246419552398	8.033033033033034	-0.7404828681785868			8.033033033033034	-0.7404828681785868
536	16.08	0.22760099861704186	8.048048048048049	-0.7487379080903455			8.048048048048049	-0.7487379080903455
537	16.11	0.2502688655580328	8.063063063063064	-0.7567864655480172			8.063063063063064	-0.7567864655480172
538	16.14	0.27385582990796353	8.078078078078079	-0.7646264342721668			8.078078078078079	-0.7646264342721668
539	16.17	0.29712658904967776	8.093093093093094	-0.7722557654324558			8.093093093093094	-0.7722557654324558
540	16.200000000000003	0.32125181015563464	8.108108108108109	-0.7796724681819435			8.108108108108109	-0.7796724681819435
541	16.230000000000004	0.3430908947807736	8.123123123123124	-0.7868746101754305			8.123123123123124	-0.7868746101754305
542	16.260000000000005	0.36687810559438916	8.138138138138139	-0.7938603180717182			8.138138138138139	-0.7938603180717182
543	16.290000000000006	0.37960934596341034	8.153153153153154	-0.8006277780196595			8.153153153153154	-0.8006277780196595
544	16.320000000000007	0.4078818479417624	8.168168168168169	-0.8071752361278623			8.168168168168169	-0.8071752361278623
545	16.349999999999994	0.4245080729294233	8.183183183183184	-0.8135009989179321			8.183183183183184	-0.8135009989179321
546	16.379999999999995	0.4434365904254163	8.198198198198199	-0.819603433761141			8.198198198198199	-0.819603433761141
547	16.409999999999997	0.4682373192623869	8.213213213213214	-0.8254809692984001			8.213213213213214	-0.8254809692984001
548	16.439999999999998	0.4899127889519882	8.228228228228229	-0.8311320958434342			8.228228228228229	-0.8311320958434342
549	16.47	0.5049704267088543	8.243243243243244	-0.8365553657690594			8.243243243243244	-0.8365553657690594
550	16.5	0.5247556732286038	8.258258258258259	-0.8417493938764561			8.258258258258259	-0.8417493938764561
551	16.53	0.5403789010412875	8.273273273273274	-0.846712857747348			8.273273273273274	-0.846712857747348
552	16.560000000000002	0.5522430015647154	8.288288288288289	-0.8514444980790038			8.288288288288289	-0.8514444980790038
553	16.590000000000003	0.5681755013725847	8.303303303303304	-0.8559431190019664			8.303303303303304	-0.8559431190019664
554	16.620000000000005	0.5883395729914975	8.318318318318319	-0.8602075883804357			8.318318318318319	-0.8602075883804357
555	16.650000000000006	0.5995158724196878	8.333333333333334	-0.8642368380952333			8.333333333333334	-0.8642368380952333
556	16.680000000000007	0.6186798772066967	8.348348348348349	-0.8680298643092733			8.348348348348349	-0.8680298643092733
557	16.709999999999994	0.6371051350255674	8.363363363363364	-0.8715857277154729			8.363363363363364	-0.8715857277154729
558	16.739999999999995	0.6532794627360964	8.378378378378379	-0.8749035537670521			8.378378378378379	-0.8749035537670521
559	16.769999999999996	0.6586723171321469	8.393393393393394	-0.8779825328901517			8.393393393393394	-0.8779825328901517
560	16.799999999999997	0.6823072199984577	8.408408408408409	-0.8808219206787344			8.408408408408409	-0.8808219206787344
561	16.83	0.6837118537049998	8.423423423423424	-0.88342103807171			8.423423423423424	-0.88342103807171
562	16.86	0.6949135476101793	8.438438438438439	-0.88577927151225			8.438438438438439	-0.88577927151225
563	16.89	0.7129238203680549	8.453453453453454	-0.8878960730892556			8.453453453453454	-0.8878960730892556
564	16.92	0.7162529335082842	8.468468468468469	-0.8897709606609441			8.468468468468469	-0.8897709606609441
565	16.950000000000003	0.7313288536881601	8.483483483483484	-0.891403517960528			8.483483483483484	-0.891403517960528
566	16.980000000000004	0.7352968711691092	8.498498498498499	-0.8927933946839685			8.498498498498499	-0.8927933946839685
567	17.010000000000005	0.7416334028947403	8.513513513513514	-0.8939403065597807			8.513513513513514	-0.8939403065597807
568	17.040000000000006	0.7483811226780848	8.528528528528529	-0.8948440354008826			8.528528528528529	-0.8948440354008826
569	17.070000000000007	0.7521471146506098	8.543543543543544	-0.8955044291384804			8.543543543543544	-0.8955044291384804
570	17.099999999999994	0.7561858727207837	8.558558558558559	-0.8959214018379842			8.558558558558559	-0.8959214018379842
571	17.129999999999995	0.7701017328703432	8.573573573573574	-0.8960949336969628			8.573573573573574	-0.8960949336969628
572	17.159999999999997	0.7547606596502456	8.588588588588589	-0.8960250710251386			8.588588588588589	-0.8960250710251386
573	17.189999999999998	0.775428243928501	8.603603603603604	-0.8957119262064398			8.603603603603604	-0.8957119262064398
574	17.22	0.7776760845807927	8.618618618618619	-0.8951556776431241			8.618618618618619	-0.8951556776431241
575	17.25	0.7655939786786468	8.633633633633634	-0.8943565696819976			8.633633633633634	-0.8943565696819976
576	17.28	0.7631370986735979	8.64864864864865	-0.893314912522755			8.64864864864865	-0.893314912522755
577	17.310000000000002	0.7510234367127951	8.663663663663664	-0.8920310821084743			8.663663663663664	-0.8920310821084743
578	17.340000000000003	0.7479160515530061	8.67867867867868	-0.8905055199982983			8.67867867867868	-0.8905055199982983
579	17.370000000000005	0.7464233915646119	8.693693693693694	-0.8887387332223515			8.693693693693694	-0.8887387332223515
580	17.400000000000006	0.7379435435750612	8.70870870870871	-0.8867312941189319			8.70870870870871	-0.8867312941189319
581	17.430000000000007	0.7365207937644372	8.723723723723724	-0.8844838401540311			8.723723723723724	-0.8844838401540311
582	17.459999999999994	0.7293182023402645	8.73873873873874	-0.8819970737232401			8.73873873873874	-0.8819970737232401
583	17.489999999999995	0.723972859345482	8.753753753753754	-0.8792717619361002			8.753753753753754	-0.8792717619361002
584	17.519999999999996	0.7122971096753463	8.76876876876877	-0.8763087363829623			8.76876876876877	-0.8763087363829623
585	17.549999999999997	0.6998403153364157	8.783783783783784	-0.873108892884427			8.783783783783784	-0.873108892884427
586	17.58	0.6922582711608365	8.7987987987988	-0.8696731912234418			8.7987987987988	-0.8696731912234418
587	17.61	0.68219656421926	8.813813813813814	-0.866002654860129			8.813813813813814	-0.866002654860129
588	17.64	0.6613759529226267	8.82882882882883	-0.8620983706294353			8.82882882882883	-0.8620983706294353
589	17.67	0.6586931562741714	8.843843843843844	-0.8579614884216854			8.843843843843844	-0.8579614884216854
590	17.700000000000003	0.6424662871791977	8.85885885885886	-0.8535932208461384			8.85885885885886	-0.8535932208461384
591	17.730000000000004	0.6332155575916742	8.873873873873874	-0.8489948428776429			8.873873873873874	-0.8489948428776429
592	17.760000000000005	0.617009727610155	8.88888888888889	-0.844167691486489			8.88888888888889	-0.844167691486489
593	17.790000000000006	0.6044350160442116	8.903903903903904	-0.8391131652515718			8.903903903903904	-0.8391131652515718
594	17.820000000000007	0.5857500914663376	8.91891891891892	-0.8338327239569735			8.91891891891892	-0.8338327239569735
595	17.849999999999994	0.5613986507171218	8.933933933933934	-0.8283278881720784			8.933933933933934	-0.8283278881720784
596	17.879999999999995	0.5395584645008961	8.94894894894895	-0.8226002388153443			8.94894894894895	-0.8226002388153443
597	17.909999999999997	0.5172652487813767	8.963963963963964	-0.816651416701857			8.963963963963964	-0.816651416701857
598	17.939999999999998	0.5065168807134364	8.97897897897898	-0.8104831220747871			8.97897897897898	-0.8104831220747871
599	17.97	0.4774882422093395	8.993993993993994	-0.804097114120896			8.993993993993994	-0.804097114120896
600	18.0	0.4513962713096935	9.00900900900901	-0.7974952104702205			9.00900900900901	-0.7974952104702205
601	18.03	0.43593158833652546	9.024024024024024	-0.7906792866800761			9.024024024024024	-0.7906792866800761
602	18.060000000000002	0.39619952810640524	9.03903903903904	-0.7836512757035318			9.03903903903904	-0.7836512757035318
603	18.090000000000003	0.37833221476850476	9.054054054054054	-0.7764131673425062			9.054054054054054	-0.7764131673425062
604	18.120000000000005	0.34944574207402124	9.06906906906907	-0.7689670076856284			9.06906906906907	-0.7689670076856284
605	18.150000000000006	0.3091374110380274	9.084084084084084	-0.7613148985310376			9.084084084084084	-0.7613148985310376
606	18.180000000000007	0.28297545297126164	9.0990990990991	-0.7534589967942769			9.0990990990991	-0.7534589967942769
607	18.209999999999994	0.24940680532977288	9.114114114114114	-0.7454015139014406			9.114114114114114	-0.7454015139014406
608	18.239999999999995	0.22088583377451015	9.12912912912913	-0.7371447151677591			9.12912912912913	-0.7371447151677591
609	18.269999999999996	0.1956466077840255	9.144144144144144	-0.72869091916179			9.144144144144144	-0.72869091916179
610	18.299999999999997	0.17038822191056727	9.15915915915916	-0.720042497055384			9.15915915915916	-0.720042497055384
611	18.33	0.1443265190807356	9.174174174174174	-0.7112018719596251			9.174174174174174	-0.7112018719596251
612	18.36	0.12092989269761645	9.18918918918919	-0.7021715182469219			9.18918918918919	-0.7021715182469219
613	18.39	0.09362635758564536	9.204204204204204	-0.6929539608594297			9.204204204204204	-0.6929539608594297
614	18.42	0.06254529113414875	9.21921921921922	-0.6835517746040165			9.21921921921922	-0.6835517746040165
615	18.450000000000003	0.04312594602132457	9.234234234234235	-0.6739675834339585			9.234234234234235	-0.6739675834339585
616	18.480000000000004	0.01299720818115458	9.24924924924925	-0.6642040597175553			9.24924924924925	-0.6642040597175553
617	18.510000000000005	-0.02044312060826671	9.264264264264265	-0.654263923493896			9.264264264264265	-0.654263923493896
618	18.540000000000006	-0.0416724649514057	9.27927927927928	-0.6441499417159487			9.27927927927928	-0.6441499417159487
619	18.570000000000007	-0.07952465130439865	9.294294294294295	-0.6338649274812137			9.294294294294295	-0.6338649274812137
620	18.599999999999994	-0.10021393288454988	9.30930930930931	-0.6234117392501403			9.30930930930931	-0.6234117392501403
621	18.629999999999995	-0.13071118289492747	9.324324324324325	-0.6127932800525172			9.324324324324325	-0.6127932800525172
622	18.659999999999997	-0.1552130473981458	9.33933933933934	-0.6020124966820734			9.33933933933934	-0.6020124966820734
623	18.689999999999998	-0.19205711648040286	9.354354354354355	-0.5910723788795061			9.354354354354355	-0.5910723788795061
624	18.72	-0.20851893160560483	9.36936936936937	-0.5799759585041487			9.36936936936937	-0.5799759585041487
625	18.75	-0.2392406898035171	9.384384384384385	-0.5687263086945307			9.384384384384385	-0.5687263086945307
626	18.78	-0.269167068382021	9.3993993993994	-0.5573265430180503			9.3993993993994	-0.5573265430180503
627	18.810000000000002	-0.2723340315234813	9.414414414414415	-0.5457798146099853			9.414414414414415	-0.5457798146099853
628	18.840000000000003	-0.3110587388450169	9.42942942942943	-0.5340893153020998			9.42942942942943	-0.5340893153020998
629	18.870000000000005	-0.33487906367499065	9.444444444444445	-0.5222582747410784			9.444444444444445	-0.5222582747410784
630	18.900000000000006	-0.3415255161356245	9.45945945945946	-0.5102899594970193			9.45945945945946	-0.5102899594970193
631	18.930000000000007	-0.3716618752770518	9.474474474474475	-0.4981876721622538			9.474474474474475	-0.4981876721622538
632	18.959999999999994	-0.40294218215228206	9.48948948948949	-0.4859547504407306			9.48948948948949	-0.4859547504407306
633	18.989999999999995	-0.4069568284629578	9.504504504504505	-0.4735945662282044			9.504504504504505	-0.4735945662282044
634	19.019999999999996	-0.44249614390744985	9.51951951951952	-0.4611105246835029			9.51951951951952	-0.4611105246835029
635	19.049999999999997	-0.4554257750360391	9.534534534534535	-0.4485060632911196			9.534534534534535	-0.4485060632911196
636	19.08	-0.47158118785452185	9.54954954954955	-0.4357846509153762			9.54954954954955	-0.4357846509153762
637	19.11	-0.5096782840250726	9.564564564564565	-0.4229497868464385			9.564564564564565	-0.4229497868464385
638	19.14	-0.537455150395624	9.57957957957958	-0.410004999838437			9.57957957957958	-0.410004999838437
639	19.17	-0.5375645603618072	9.594594594594595	-0.3969538471399437			9.594594594594595	-0.3969538471399437
640	19.200000000000003	-0.5542018500458445	9.60960960960961	-0.3837999135170958			9.60960960960961	-0.3837999135170958
641	19.230000000000004	-0.5847163507964686	9.624624624624625	-0.3705468102696222			9.624624624624625	-0.3705468102696222
642	19.260000000000005	-0.6006649023305844	9.63963963963964	-0.35719817424003003			9.63963963963964	-0.35719817424003003
643	19.290000000000006	-0.6191579509151264	9.654654654654655	-0.3437576668162478			9.654654654654655	-0.3437576668162478
644	19.320000000000007	-0.6370336115662075	9.66966966966967	-0.3302289729279872			9.66966966966967	-0.3302289729279872
645	19.349999999999994	-0.6425092689693719	9.684684684684685	-0.316615800037082			9.684684684684685	-0.316615800037082
646	19.379999999999995	-0.6647705297539431	9.6996996996997	-0.3029218771221184			9.6996996996997	-0.3029218771221184
647	19.409999999999997	-0.6896739573426399	9.714714714714715	-0.28915095365759047			9.714714714714715	-0.28915095365759047
648	19.439999999999998	-0.6976720959956788	9.72972972972973	-0.27530679858789614			9.72972972972973	-0.27530679858789614
649	19.47	-0.7140128178907181	9.744744744744745	-0.26139319929644056			9.744744744744745	-0.26139319929644056
650	19.5	-0.7200705448234641	9.75975975975976	-0.2474139605701144			9.75975975975976	-0.2474139605701144
651	19.53	-0.7349950545563303	9.774774774774775	-0.23337290355945742			9.774774774774775	-0.23337290355945742
652	19.560000000000002	-0.7516842490320403	9.78978978978979	-0.21927386473477753			9.78978978978979	-0.21927386473477753
653	19.590000000000003	-0.7658397496905163	9.804804804804805	-0.20512069483849715			9.804804804804805	-0.20512069483849715
654	19.620000000000005	-0.7690255067310817	9.81981981981982	-0.19091725783403973			9.81981981981982	-0.19091725783403973
655	19.650000000000006	-0.7925547761555233	9.834834834834835	-0.17666742985152942			9.834834834834835	-0.17666742985152942
656	19.680000000000007	-0.804408519758238	9.84984984984985	-0.1623750981305782			9.84984984984985	-0.1623750981305782
657	19.709999999999994	-0.8166048997230306	9.864864864864865	-0.1480441599604755			9.864864864864865	-0.1480441599604755
658	19.739999999999995	-0.8049025073099257	9.87987987987988	-0.133678521618056			9.87987987987988	-0.133678521618056
659	19.769999999999996	-0.8253812460672854	9.894894894894895	-0.11928209730352035			9.894894894894895	-0.11928209730352035
660	19.799999999999997	-0.8169585041103793	9.90990990990991	-0.10485880807452697			9.90990990990991	-0.10485880807452697
661	19.83	-0.8413312416418073	9.924924924924925	-0.09041258077883066			9.924924924924925	-0.09041258077883066
662	19.86	-0.8622238938368078	9.93993993993994	-0.07594734698574475			9.93993993993994	-0.07594734698574475
663	19.89	-0.8737506357638851	9.954954954954955	-0.06146704191674521			9.954954954954955	-0.06146704191674521
664	19.92	-0.8671342472937	9.96996996996997	-0.04697560337549342			9.96996996996997	-0.04697560337549342
665	19.950000000000003	-0.8809699929225915	9.984984984984985	-0.032476970677554395			9.984984984984985	-0.032476970677554395
666	19.980000000000004	-0.875718812967607	10.0	-0.017975083580129374			10.0	-0.017975083580129374
667	20.010000000000005	-0.8831818012006949	10.015015015015015	-0.003473881212079087			10.015015015015015	-0.003473881212079087
668	20.040000000000006	-0.87968229543723	10.03003003003003	0.011022698995485625			10.03003003003003	0.011022698995485625
669	20.070000000000007	-0.8880224874832215	10.045045045045045	0.02551072237772776			10.045045045045045	0.02551072237772776
670	20.099999999999994	-0.8809686162062998	10.06006006006006	0.039986258103446824			10.06006006006006	0.039986258103446824
671	20.129999999999995	-0.9012824067672607	10.075075075075075	0.05444538024100494			10.075075075075075	0.05444538024100494
672	20.159999999999997	-0.908561821141143	10.09009009009009	0.06888416882249931			10.09009009009009	0.06888416882249931
673	20.189999999999998	-0.885160811737864	10.105105105105105	0.08329871090590696			10.105105105105105	0.08329871090590696
674	20.22	-0.8912346408274343	10.12012012012012	0.09768510163492951			10.12012012012012	0.09768510163492951
675	20.25	-0.8768029617535584	10.135135135135135	0.11203944529621214			10.135135135135135	0.11203944529621214
676	20.28	-0.8709678158786592	10.15015015015015	0.12635785637369765			10.15015015015015	0.12635785637369765
677	20.310000000000002	-0.8637000078730458	10.165165165165165	0.14063646059979115			10.165165165165165	0.14063646059979115
678	20.340000000000003	-0.8647714991921804	10.18018018018018	0.15487139600306699			10.18018018018018	0.15487139600306699
679	20.370000000000005	-0.8445631521532753	10.195195195195195	0.16905881395224837			10.195195195195195	0.16905881395224837
680	20.400000000000006	-0.8436887025690356	10.21021021021021	0.18319488019615032			10.21021021021021	0.18319488019615032
681	20.430000000000007	-0.8415730972819029	10.225225225225225	0.19727577589931847			10.225225225225225	0.19727577589931847
682	20.459999999999994	-0.8110634872003285	10.24024024024024	0.21129769867309828			10.24024024024024	0.21129769867309828
683	20.489999999999995	-0.8305415048077331	10.255255255255255	0.22525686360182853			10.255255255255255	0.22525686360182853
684	20.519999999999996	-0.8146441573227805	10.27027027027027	0.23914950426389672			10.27027027027027	0.23914950426389672
685	20.549999999999997	-0.7990541488496339	10.285285285285285	0.252971873747394			10.285285285285285	0.252971873747394
686	20.58	-0.7982454048446831	10.3003003003003	0.2667202456600691			10.3003003003003	0.2667202456600691
687	20.61	-0.7735192497972597	10.315315315315315	0.28039091513332265			10.315315315315315	0.28039091513332265
688	20.64	-0.7537655729349786	10.33033033033033	0.2939801998199851			10.33033033033033	0.2939801998199851
689	20.67	-0.7359137317244523	10.345345345345345	0.3074844408855828			10.345345345345345	0.3074844408855828
690	20.700000000000003	-0.7336030349945974	10.36036036036036	0.32090000399283874			10.36036036036036	0.32090000399283874
691	20.730000000000004	-0.7040161040435053	10.375375375375375	0.3342232802791571			10.375375375375375	0.3342232802791571
692	20.760000000000005	-0.6704270041257461	10.39039039039039	0.3474506873268013			10.39039039039039	0.3474506873268013
693	20.790000000000006	-0.6677002205601793	10.405405405405405	0.3605786701255197			10.405405405405405	0.3605786701255197
694	20.820000000000007	-0.6509099605654765	10.42042042042042	0.3736037020273717			10.42042042042042	0.3736037020273717
695	20.849999999999994	-0.6200601119807098	10.435435435435435	0.38652228569347347			10.435435435435435	0.38652228569347347
696	20.879999999999995	-0.5878102811680571	10.45045045045045	0.3993309540324215			10.45045045045045	0.3993309540324215
697	20.909999999999997	-0.5706359574225707	10.465465465465465	0.41202627113015516			10.465465465465465	0.41202627113015516
698	20.939999999999998	-0.5669664950528968	10.48048048048048	0.42460483317098363			10.48048048048048	0.42460483317098363
699	20.97	-0.5402141972758503	10.495495495495495	0.437063269349544			10.495495495495495	0.437063269349544
700	21.0	-0.5403243400432425	10.51051051051051	0.4493982427734568			10.51051051051051	0.4493982427734568
701	21.03	-0.5013459796085391	10.525525525525525	0.4616064513564156			10.525525525525525	0.4616064513564156
702	21.060000000000002	-0.49026167042335556	10.54054054054054	0.4736846287014807			10.54054054054054	0.4736846287014807
703	21.090000000000003	-0.4632978952027901	10.555555555555555	0.48562954497435773			10.555555555555555	0.48562954497435773
704	21.120000000000005	-0.4376559925660388	10.57057057057057	0.4974380077663918			10.57057057057057	0.4974380077663918
705	21.150000000000006	-0.4267366614432951	10.585585585585585	0.509106862947088			10.585585585585585	0.509106862947088
706	21.180000000000007	-0.3700319425868078	10.6006006006006	0.5206329955058967			10.6006006006006	0.5206329955058967
707	21.209999999999994	-0.40932621990069595	10.615615615615615	0.5320133303830551			10.615615615615615	0.5320133303830551
708	21.239999999999995	-0.4073725860190823	10.63063063063063	0.5432448332892698			10.63063063063063	0.5432448332892698
709	21.269999999999996	-0.38260561252342873	10.645645645645645	0.5543245115140061			10.645645645645645	0.5543245115140061
710	21.299999999999997	-0.3408649100958404	10.66066066066066	0.5652494147221736			10.66066066066066	0.5652494147221736
711	21.33	-0.3296490783864018	10.675675675675675	0.5760166357390127			10.675675675675675	0.5760166357390127
712	21.36	-0.2960513364303441	10.69069069069069	0.5866233113229476			10.69069069069069	0.5866233113229476
713	21.39	-0.29534960087303497	10.705705705705705	0.5970666229262134			10.705705705705705	0.5970666229262134
714	21.42	-0.3216957842694598	10.72072072072072	0.6073437974430659			10.72072072072072	0.6073437974430659
715	21.450000000000003	-0.29673355433318843	10.735735735735735	0.6174521079453539			10.735735735735735	0.6174521079453539
716	21.480000000000004	-0.3096577691349209	10.75075075075075	0.6273888744052702			10.75075075075075	0.6273888744052702
717	21.510000000000005	-0.3084915198581584	10.765765765765765	0.6371514644051006			10.765765765765765	0.6371514644051006
718	21.540000000000006	-0.29711061521672594	10.78078078078078	0.6467372938337606			10.78078078078078	0.6467372938337606
719	21.570000000000007	-0.2624544409155381	10.795795795795796	0.6561438275699489			10.795795795795796	0.6561438275699489
720	21.599999999999994	-0.28709953553662726	10.81081081081081	0.665368580151746			10.81081081081081	0.665368580151746
721	21.629999999999995	-0.27712197014097667	10.825825825825826	0.6744091164324596			10.825825825825826	0.6744091164324596
722	21.659999999999997	-0.23043756997574988	10.84084084084084	0.6832630522225581			10.84084084084084	0.6832630522225581
723	21.689999999999998	-0.27093450200507124	10.855855855855856	0.6919280549175276			10.855855855855856	0.6919280549175276
724	21.72	-0.2620991359789914	10.87087087087087	0.7004018441114728			10.87087087087087	0.7004018441114728
725	21.75	-0.28276953423971624	10.885885885885886	0.708682192196308			10.885885885885886	0.708682192196308
726	21.78	-0.2623404228511742	10.9009009009009	0.7167669249463899			10.9009009009009	0.7167669249463899
727	21.810000000000002	-0.24402333306156085	10.915915915915916	0.7246539220884215			10.915915915915916	0.7246539220884215
728	21.840000000000003	-0.15719438923483053	10.93093093093093	0.7323411178564868			10.93093093093093	0.7323411178564868
729	21.870000000000005	-0.2229235255208041	10.945945945945946	0.7398265015320817			10.945945945945946	0.7398265015320817
730			10.96096096096096	0.7471081179689779			10.96096096096096	0.7471081179689779
731			10.975975975975976	0.7541840681027999			10.975975975975976	0.7541840681027999
732			10.99099099099099	0.7610525094451809			10.99099099099099	0.7610525094451809
733			11.006006006006006	0.767711656562362			11.006006006006006	0.767711656562362
734			11.02102102102102	0.774159781538114			11.02102102102102	0.774159781538114
735			11.036036036036036	0.7803952144208707			11.036036036036036	0.7803952144208707
736			11.05105105105105	0.7864163436549385			11.05105105105105	0.7864163436549385
737			11.066066066066066	0.792221616495697			11.066066066066066	0.792221616495697
738			11.08108108108108	0.7978095394086605			11.08108108108108	0.7978095394086605
739			11.096096096096096	0.8031786784523106			11.096096096096096	0.8031786784523106
740			11.11111111111111	0.8083276596446048			11.11111111111111	0.8083276596446048
741			11.126126126126126	0.8132551693130566			11.126126126126126	0.8132551693130566
742			11.14114114114114	0.8179599544283059			11.14114114114114	0.8179599544283059
743			11.156156156156156	0.8224408229210988			11.156156156156156	0.8224408229210988
744			11.17117117117117	0.826696643982587			11.17117117117117	0.826696643982587
745			11.186186186186186	0.830726348347878			11.186186186186186	0.830726348347878
746			11.2012012012012	0.8345289285627688			11.2012012012012	0.8345289285627688
747			11.216216216216216	0.8381034392335887			11.216216216216216	0.8381034392335887
748			11.23123123123123	0.8414489972600937			11.23123123123123	0.8414489972600937
749			11.246246246246246	0.8445647820513614			11.246246246246246	0.8445647820513614
750			11.26126126126126	0.8474500357246241			11.26126126126126	0.8474500357246241
751			11.276276276276276	0.8501040632869973			11.276276276276276	0.8501040632869973
752			11.29129129129129	0.8525262328000671			11.29129129129129	0.8525262328000671
753			11.306306306306306	0.8547159755272854			11.306306306306306	0.8547159755272854
754			11.32132132132132	0.8566727860641505			11.32132132132132	0.8566727860641505
755			11.336336336336336	0.8583962224511402			11.336336336336336	0.8583962224511402
756			11.35135135135135	0.8598859062693721			11.35135135135135	0.8598859062693721
757			11.366366366366366	0.8611415227189737			11.366366366366366	0.8611415227189737
758			11.381381381381381	0.8621628206801485			11.381381381381381	0.8621628206801485
759			11.396396396396396	0.8629496127569249			11.396396396396396	0.8629496127569249
760			11.411411411411411	0.8635017753035852			11.411411411411411	0.8635017753035852
761			11.426426426426426	0.8638192484337746			11.426426426426426	0.8638192484337746
762			11.441441441441441	0.8639020360122918			11.441441441441441	0.8639020360122918
763			11.456456456456456	0.8637502056295725			11.456456456456456	0.8637502056295725
764			11.471471471471471	0.8633638885588781			11.471471471471471	0.8633638885588781
765			11.486486486486486	0.8627432796962085			11.486486486486486	0.8627432796962085
766			11.501501501501501	0.8618886374829615			11.501501501501501	0.8618886374829615
767			11.516516516516516	0.8608002838113664			11.516516516516516	0.8608002838113664
768			11.531531531531531	0.8594786039127256			11.531531531531531	0.8594786039127256
769			11.546546546546546	0.8579240462284968			11.546546546546546	0.8579240462284968
770			11.561561561561561	0.8561371222642644			11.561561561561561	0.8561371222642644
771			11.576576576576576	0.8541184064266393			11.576576576576576	0.8541184064266393
772			11.591591591591591	0.8518685358431419			11.591591591591591	0.8518685358431419
773			11.606606606606606	0.8493882101651238			11.606606606606606	0.8493882101651238
774			11.621621621621621	0.8466781913537859			11.621621621621621	0.8466781913537859
775			11.636636636636636	0.8437393034493589			11.636636636636636	0.8437393034493589
776			11.651651651651651	0.8405724323235167			11.651651651651651	0.8405724323235167
777			11.666666666666666	0.8371785254150941			11.666666666666666	0.8371785254150941
778			11.681681681681681	0.8335585914491863			11.681681681681681	0.8335585914491863
779			11.696696696696696	0.8297137001397169			11.696696696696696	0.8297137001397169
780			11.711711711711711	0.8256449818755586			11.711711711711711	0.8256449818755586
781			11.726726726726726	0.8213536273902963			11.726726726726726	0.8213536273902963
782			11.741741741741741	0.8168408874157324			11.741741741741741	0.8168408874157324
783			11.756756756756756	0.8121080723192353			11.756756756756756	0.8121080723192353
784			11.771771771771771	0.8071565517250279			11.771771771771771	0.8071565517250279
785			11.786786786786786	0.8019877541195354			11.786786786786786	0.8019877541195354
786			11.801801801801801	0.7966031664409009			11.801801801801801	0.7966031664409009
787			11.816816816816816	0.791004333652782			11.816816816816816	0.791004333652782
788			11.831831831831831	0.7851928583025592			11.831831831831831	0.7851928583025592
789			11.846846846846846	0.7791704000640773			11.846846846846846	0.7791704000640773
790			11.861861861861861	0.7729386752650453			11.861861861861861	0.7729386752650453
791			11.876876876876876	0.7664994563992384			11.876876876876876	0.7664994563992384
792			11.891891891891891	0.7598545716236367			11.891891891891891	0.7598545716236367
793			11.906906906906906	0.7530059042406343			11.906906906906906	0.7530059042406343
794			11.921921921921921	0.745955392165484			11.921921921921921	0.745955392165484
795			11.936936936936936	0.738705027379106			11.936936936936936	0.738705027379106
796			11.951951951951951	0.7312568553664318			11.951951951951951	0.7312568553664318
797			11.966966966966966	0.7236129745404358			11.966966966966966	0.7236129745404358
798			11.981981981981981	0.7157755356520092			11.981981981981981	0.7157755356520092
799			11.996996996996996	0.7077467411858548			11.996996996996996	0.7077467411858548
800			12.012012012012011	0.6995288447425654			12.012012012012011	0.6995288447425654
801			12.027027027027026	0.6911241504070531			12.027027027027026	0.6911241504070531
802			12.042042042042041	0.6825350121035191			12.042042042042041	0.6825350121035191
803			12.057057057057056	0.673763832937137			12.057057057057056	0.673763832937137
804			12.072072072072071	0.6648130645226275			12.072072072072071	0.6648130645226275
805			12.087087087087086	0.6556852062999249			12.087087087087086	0.6556852062999249
806			12.102102102102101	0.6463828048371212			12.102102102102101	0.6463828048371212
807			12.117117117117116	0.6369084531208713			12.117117117117116	0.6369084531208713
808			12.132132132132131	0.6272647898344738			12.132132132132131	0.6272647898344738
809			12.147147147147146	0.6174544986238213			12.147147147147146	0.6174544986238213
810			12.162162162162161	0.6074803073514147			12.162162162162161	0.6074803073514147
811			12.177177177177176	0.597344987338664			12.177177177177176	0.597344987338664
812			12.192192192192191	0.5870513525966813			12.192192192192191	0.5870513525966813
813			12.207207207207206	0.5766022590457666			12.207207207207206	0.5766022590457666
814			12.222222222222221	0.566000603723822			12.222222222222221	0.566000603723822
815			12.237237237237236	0.5552493239839057			12.237237237237236	0.5552493239839057
816			12.252252252252251	0.5443513966811363			12.252252252252251	0.5443513966811363
817			12.267267267267266	0.533309837349192			12.267267267267266	0.533309837349192
818			12.282282282282281	0.5221276993666244			12.282282282282281	0.5221276993666244
819			12.297297297297296	0.5108080731132039			12.297297297297296	0.5108080731132039
820			12.312312312312311	0.4993540851165533			12.312312312312311	0.4993540851165533
821			12.327327327327327	0.4877688971892924			12.327327327327327	0.4877688971892924
822			12.342342342342342	0.47605570555692084			12.342342342342342	0.47605570555692084
823			12.357357357357357	0.4642177399767087			12.357357357357357	0.4642177399767087
824			12.372372372372372	0.45225826284780246			12.372372372372372	0.45225826284780246
825			12.387387387387387	0.44018056831282043			12.387387387387387	0.44018056831282043
826			12.402402402402402	0.42798798135117366			12.402402402402402	0.42798798135117366
827			12.417417417417417	0.4156838568643499			12.417417417417417	0.4156838568643499
828			12.432432432432432	0.40327157875343494			12.432432432432432	0.40327157875343494
829			12.447447447447447	0.39075455898911315			12.447447447447447	0.39075455898911315
830			12.462462462462462	0.37813623667439206			12.462462462462462	0.37813623667439206
831			12.477477477477477	0.36542007710032937			12.477477477477477	0.36542007710032937
832			12.492492492492492	0.35260957079501254			12.492492492492492	0.35260957079501254
833			12.507507507507507	0.3397082325660381			12.507507507507507	0.3397082325660381
834			12.522522522522522	0.3267196005367767			12.522522522522522	0.3267196005367767
835			12.537537537537537	0.31364723517667875			12.537537537537537	0.31364723517667875
836			12.552552552552552	0.30049471832586966			12.552552552552552	0.30049471832586966
837			12.567567567567567	0.28726565221433087			12.567567567567567	0.28726565221433087
838			12.582582582582582	0.27396365847591914			12.582582582582582	0.27396365847591914
839			12.597597597597597	0.2605923771574834			12.597597597597597	0.2605923771574834
840			12.612612612612612	0.24715546572337485			12.612612612612612	0.24715546572337485
841			12.627627627627627	0.23365659805560848			12.627627627627627	0.23365659805560848
842			12.642642642642642	0.2200994634499389			12.642642642642642	0.2200994634499389
843			12.657657657657657	0.20648776560814727			12.657657657657657	0.20648776560814727
844			12.672672672672672	0.1928252216268047			12.672672672672672	0.1928252216268047
845			12.687687687687687	0.17911556098277223			12.687687687687687	0.17911556098277223
846			12.702702702702702	0.16536252451574196			12.702702702702702	0.16536252451574196
847			12.717717717717717	0.15156986340808365			12.717717717717717	0.15156986340808365
848			12.732732732732732	0.13774133816226009			12.732732732732732	0.13774133816226009
849			12.747747747747747	0.12388071757611854			12.747747747747747	0.12388071757611854
850			12.762762762762762	0.10999177771632197			12.762762762762762	0.10999177771632197
851			12.777777777777777	0.0960783008901863			12.777777777777777	0.0960783008901863
852			12.792792792792792	0.08214407461623956			12.792792792792792	0.08214407461623956
853			12.807807807807807	0.06819289059373897			12.807807807807807	0.06819289059373897
854			12.822822822822824	0.054228543671461495			12.822822822822824	0.054228543671461495
855			12.837837837837839	0.04025483081604259			12.837837837837839	0.04025483081604259
856			12.852852852852854	0.026275550080107294			12.852852852852854	0.026275550080107294
857			12.867867867867869	0.012294499570530845			12.867867867867869	0.012294499570530845
858			12.882882882882884	-0.0016845235829267937			12.882882882882884	-0.0016845235829267937
859			12.897897897897899	-0.015657724258337398			12.897897897897899	-0.015657724258337398
860			12.912912912912914	-0.02962131037136657			12.912912912912914	-0.02962131037136657
861			12.927927927927929	-0.04357149390381576			12.927927927927929	-0.04357149390381576
862			12.942942942942944	-0.05750449193067903			12.942942942942944	-0.05750449193067903
863			12.957957957957959	-0.07141652764540894			12.957957957957959	-0.07141652764540894
864			12.972972972972974	-0.08530383138312769			12.972972972972974	-0.08530383138312769
865			12.987987987987989	-0.09916264164151968			12.987987987987989	-0.09916264164151968
866			13.003003003003004	-0.1129892060991023			13.003003003003004	-0.1129892060991023
867			13.018018018018019	-0.12677978263061307			13.018018018018019	-0.12677978263061307
868			13.033033033033034	-0.1405306403192515			13.033033033033034	-0.1405306403192515
869			13.048048048048049	-0.15423806046547592			13.048048048048049	-0.15423806046547592
870			13.063063063063064	-0.16789833759209513			13.063063063063064	-0.16789833759209513
871			13.078078078078079	-0.18150778044539917			13.078078078078079	-0.18150778044539917
872			13.093093093093094	-0.195062712992021			13.093093093093094	-0.195062712992021
873			13.108108108108109	-0.20855947541130507			13.108108108108109	-0.20855947541130507
874			13.123123123123124	-0.22199442508287764			13.123123123123124	-0.22199442508287764
875			13.138138138138139	-0.23536393756916765			13.138138138138139	-0.23536393756916765
876			13.153153153153154	-0.24866440759262598			13.153153153153154	-0.24866440759262598
877			13.168168168168169	-0.2618922500073542			13.168168168168169	-0.2618922500073542
878			13.183183183183184	-0.2750439007648935			13.183183183183184	-0.2750439007648935
879			13.198198198198199	-0.28811581787392715			13.198198198198199	-0.28811581787392715
880			13.213213213213214	-0.30110448235361215			13.213213213213214	-0.30110448235361215
881			13.228228228228229	-0.31400639918029727			13.228228228228229	-0.31400639918029727
882			13.243243243243244	-0.32681809822738417			13.243243243243244	-0.32681809822738417
883			13.258258258258259	-0.33953613519805526			13.258258258258259	-0.33953613519805526
884			13.273273273273274	-0.35215709255062944			13.273273273273274	-0.35215709255062944
885			13.288288288288289	-0.3646775804163097			13.288288288288289	-0.3646775804163097
886			13.303303303303304	-0.37709423750905285			13.303303303303304	-0.37709423750905285
887			13.318318318318319	-0.3894037320273269			13.318318318318319	-0.3894037320273269
888			13.333333333333334	-0.4016027625475298			13.333333333333334	-0.4016027625475298
889			13.348348348348349	-0.4136880589088035			13.348348348348349	-0.4136880589088035
890			13.363363363363364	-0.4256563830890192			13.363363363363364	-0.4256563830890192
891			13.378378378378379	-0.4375045300717122			13.378378378378379	-0.4375045300717122
892			13.393393393393394	-0.44922932870370785			13.393393393393394	-0.44922932870370785
893			13.408408408408409	-0.4608276425432258			13.408408408408409	-0.4608276425432258
894			13.423423423423424	-0.47229637069824176			13.423423423423424	-0.47229637069824176
895			13.438438438438439	-0.48363244865486515			13.438438438438439	-0.48363244865486515
896			13.453453453453454	-0.49483284909551906			13.453453453453454	-0.49483284909551906
897			13.468468468468469	-0.5058945827067179			13.468468468468469	-0.5058945827067179
898			13.483483483483484	-0.516814698976204			13.483483483483484	-0.516814698976204
899			13.498498498498499	-0.5275902869792415			13.498498498498499	-0.5275902869792415
900			13.513513513513514	-0.5382184761538719			13.513513513513514	-0.5382184761538719
901			13.528528528528529	-0.5486964370648931			13.528528528528529	-0.5486964370648931
902			13.543543543543544	-0.5590213821563961			13.543543543543544	-0.5590213821563961
903			13.558558558558559	-0.569190566492627			13.558558558558559	-0.569190566492627
904			13.573573573573574	-0.5792012884869956			13.573573573573574	-0.5792012884869956
905			13.588588588588589	-0.5890508906190393			13.588588588588589	-0.5890508906190393
906			13.603603603603604	-0.5987367601391371			13.603603603603604	-0.5987367601391371
907			13.618618618618619	-0.6082563297607975			13.618618618618619	-0.6082563297607975
908			13.633633633633634	-0.6176070783403437			13.633633633633634	-0.6176070783403437
909			13.64864864864865	-0.6267865315437982			13.64864864864865	-0.6267865315437982
910			13.663663663663664	-0.6357922625008027			13.663663663663664	-0.6357922625008027
911			13.67867867867868	-0.6446218924454059			13.67867867867868	-0.6446218924454059
912			13.693693693693694	-0.6532730913435344			13.693693693693694	-0.6532730913435344
913			13.70870870870871	-0.6617435785069907			13.70870870870871	-0.6617435785069907
914			13.723723723723724	-0.6700311231938245			13.723723723723724	-0.6700311231938245
915			13.73873873873874	-0.6781335451949012			13.73873873873874	-0.6781335451949012
916			13.753753753753754	-0.6860487154065259			13.753753753753754	-0.6860487154065259
917			13.76876876876877	-0.6937745563889764			13.76876876876877	-0.6937745563889764
918			13.783783783783784	-0.7013090429107857			13.783783783783784	-0.7013090429107857
919			13.7987987987988	-0.7086502024786386			13.7987987987988	-0.7086502024786386
920			13.813813813813814	-0.715796115852753			13.813813813813814	-0.715796115852753
921			13.82882882882883	-0.7227449175475936			13.82882882882883	-0.7227449175475936
922			13.843843843843844	-0.7294947963177973			13.843843843843844	-0.7294947963177973
923			13.85885885885886	-0.7360439956291928			13.85885885885886	-0.7360439956291928
924			13.873873873873874	-0.7423908141147721			13.873873873873874	-0.7423908141147721
925			13.88888888888889	-0.7485336060155111			13.88888888888889	-0.7485336060155111
926			13.903903903903904	-0.7544707816059243			13.903903903903904	-0.7544707816059243
927			13.91891891891892	-0.760200807604236			13.91891891891892	-0.760200807604236
928			13.933933933933934	-0.7657222075670669			13.933933933933934	-0.7657222075670669
929			13.94894894894895	-0.7710335622685406			13.94894894894895	-0.7710335622685406
930			13.963963963963964	-0.7761335100637032			13.963963963963964	-0.7761335100637032
931			13.97897897897898	-0.7810207472361659			13.97897897897898	-0.7810207472361659
932			13.993993993993994	-0.7856940283298913			13.993993993993994	-0.7856940283298913
933			14.00900900900901	-0.7901521664650237			14.00900900900901	-0.7901521664650237
934			14.024024024024024	-0.7943940336376999			14.024024024024024	-0.7943940336376999
935			14.03903903903904	-0.798418561003752			14.03903903903904	-0.798418561003752
936			14.054054054054054	-0.802224739146238			14.054054054054054	-0.802224739146238
937			14.06906906906907	-0.8058116183267372			14.06906906906907	-0.8058116183267372
938			14.084084084084084	-0.8091783087203371			14.084084084084084	-0.8091783087203371
939			14.0990990990991	-0.8123239806342656			14.0990990990991	-0.8123239806342656
940			14.114114114114114	-0.8152478647101099			14.114114114114114	-0.8152478647101099
941			14.12912912912913	-0.8179492521095737			14.12912912912913	-0.8179492521095737
942			14.144144144144144	-0.8204274946837292			14.144144144144144	-0.8204274946837292
943			14.15915915915916	-0.8226820051257264			14.15915915915916	-0.8226820051257264
944			14.174174174174174	-0.8247122571069203			14.174174174174174	-0.8247122571069203
945			14.18918918918919	-0.8265177853963874			14.18918918918919	-0.8265177853963874
946			14.204204204204204	-0.8280981859638091			14.204204204204204	-0.8280981859638091
947			14.21921921921922	-0.8294531160656932			14.21921921921922	-0.8294531160656932
948			14.234234234234235	-0.8305822943149216			14.234234234234235	-0.8305822943149216
949			14.24924924924925	-0.831485500733612			14.24924924924925	-0.831485500733612
950			14.264264264264265	-0.832162576789282			14.264264264264265	-0.832162576789282
951			14.27927927927928	-0.8326134254143146			14.27927927927928	-0.8326134254143146
952			14.294294294294295	-0.8328380110087278			14.294294294294295	-0.8328380110087278
953			14.30930930930931	-0.8328363594262491			14.30930930930931	-0.8328363594262491
954			14.324324324324325	-0.8326085579437107			14.324324324324325	-0.8326085579437107
955			14.33933933933934	-0.8321547552137757			14.33933933933934	-0.8321547552137757
956			14.354354354354355	-0.8314751612010168			14.354354354354355	-0.8314751612010168
957			14.36936936936937	-0.8305700471013719			14.36936936936937	-0.8305700471013719
958			14.384384384384385	-0.8294397452450016			14.384384384384385	-0.8294397452450016
959			14.3993993993994	-0.8280846489825844			14.3993993993994	-0.8280846489825844
960			14.414414414414415	-0.8265052125550871			14.414414414414415	-0.8265052125550871
961			14.42942942942943	-0.8247019509470486			14.42942942942943	-0.8247019509470486
962			14.444444444444445	-0.8226754397234276			14.444444444444445	-0.8226754397234276
963			14.45945945945946	-0.8204263148500608			14.45945945945946	-0.8204263148500608
964			14.474474474474475	-0.81795527249779			14.474474474474475	-0.81795527249779
965			14.48948948948949	-0.8152630688303171			14.48948948948949	-0.8152630688303171
966			14.504504504504505	-0.8123505197758463			14.504504504504505	-0.8123505197758463
967			14.51951951951952	-0.8092185007825891			14.51951951951952	-0.8092185007825891
968			14.534534534534535	-0.8058679465581998			14.534534534534535	-0.8058679465581998
969			14.54954954954955	-0.8022998507932176			14.54954954954955	-0.8022998507932176
970			14.564564564564565	-0.7985152658686012			14.564564564564565	-0.7985152658686012
971			14.57957957957958	-0.7945153025474384			14.57957957957958	-0.7945153025474384
972			14.594594594594595	-0.7903011296509164			14.594594594594595	-0.7903011296509164
973			14.60960960960961	-0.7858739737186593			14.60960960960961	-0.7858739737186593
974			14.624624624624625	-0.7812351186535161			14.624624624624625	-0.7812351186535161
975			14.63963963963964	-0.7763859053509116			14.63963963963964	-0.7763859053509116
976			14.654654654654655	-0.7713277313128594			14.654654654654655	-0.7713277313128594
977			14.66966966966967	-0.7660620502467608			14.66966966966967	-0.7660620502467608
978			14.684684684684685	-0.7605903716490883			14.684684684684685	-0.7605903716490883
979			14.6996996996997	-0.7549142603740766			14.6996996996997	-0.7549142603740766
980			14.714714714714715	-0.74903533618756			14.714714714714715	-0.74903533618756
981			14.72972972972973	-0.7429552733060587			14.72972972972973	-0.7429552733060587
982			14.744744744744745	-0.7366757999212555			14.744744744744745	-0.7366757999212555
983			14.75975975975976	-0.7301986977100112			14.75975975975976	-0.7301986977100112
984			14.774774774774775	-0.7235258013300322			14.774774774774775	-0.7235258013300322
985			14.78978978978979	-0.7166589979013446			14.78978978978979	-0.7166589979013446
986			14.804804804804805	-0.7096002264737347			14.804804804804805	-0.7096002264737347
987			14.81981981981982	-0.7023514774802798			14.81981981981982	-0.7023514774802798
988			14.834834834834835	-0.6949147921771361			14.834834834834835	-0.6949147921771361
989			14.84984984984985	-0.6872922620697541			14.84984984984985	-0.6872922620697541
990			14.864864864864865	-0.6794860283256553			14.864864864864865	-0.6794860283256553
991			14.87987987987988	-0.6714982811739499			14.87987987987988	-0.6714982811739499
992			14.894894894894895	-0.6633312592917765			14.894894894894895	-0.6633312592917765
993			14.90990990990991	-0.6549872491778069			14.90990990990991	-0.6549872491778069
994			14.924924924924925	-0.6464685845130055			14.924924924924925	-0.6464685845130055
995			14.93993993993994	-0.6377776455088375			14.93993993993994	-0.6377776455088375
996			14.954954954954955	-0.6289168582430774			14.954954954954955	-0.6289168582430774
997			14.96996996996997	-0.6198886939834165			14.96996996996997	-0.6198886939834165
998			14.984984984984985	-0.6106956684990758			14.984984984984985	-0.6106956684990758
999			15.0	-0.6013403413605827			15.0	-0.6013403413605827
