# Supplementary material for: Statistics of pathogenic bacteria in the search of host cells
Source: Nat Commun. 2021 Mar 31;12:1990. doi: 10.1038/s41467-021-22156-6 (PMC8012381; doi:10.1038/s41467-021-22156-6)
Supplement: Supplementary file 9 — Source Data [file 41467_2021_22156_MOESM9_ESM.zip › Fig2/Fig2_panel_a.csv]

	t	<x^2>[D_v=0]	<x^2>[D_v=1000]	Inset x	Inset y
0	0.0	0.0	0.0	0.0	0.0
1	0.15015015015015015	0.0011026343940500653	0.0026255372338792075	0.2002465771233633	0.001001657691870086
2	0.3003003003003003	0.004385725278099409	0.007206535965765267	0.4009725676153706	0.0040131894742272255
3	0.45045045045045046	0.009775394102606305	0.01373276802031829	0.6021572501186749	0.009044270390912993
4	0.6006006006006006	0.017150358536582137	0.022134089448215873	0.8037797584275501	0.01610435658035226
5	0.7507507507507507	0.02634466165268412	0.03228465896408958	1.0058190838477246	0.02520268335895179
6	0.9009009009009009	0.03715140641325642	0.04400823100991698	1.2082540775798623	0.03634826333035934
7	1.0510510510510511	0.04932741142114133	0.05708433913978686	1.411063453126435	0.049549884520739565
8	1.2012012012012012	0.06259868316809761	0.0712551986441349	1.614225788721673	0.0648161085405283
9	1.3513513513513513	0.07666658164022777	0.08623316525024186	1.8177195297843092	0.08215526877282064
10	1.5015015015015014	0.09121454053738128	0.10170859092707692	2.0215229913928363	0.10157546858866434
11	1.6516516516516517	0.10591519088316574	0.11735791974905355	2.2256143607829504	0.12308457958957014
12	1.8018018018018018	0.12043772772480221	0.1328518677371506	2.4299716998669085	0.14669023987741858
13	1.951951951951952	0.13445535415187343	0.14786353171075028	2.634572947774477	0.17239985235224348
14	2.1021021021021022	0.14765263512312565	0.16207627436064448	2.839395923415162	0.2002205830377785
15	2.2522522522522523	0.1597325956200518	0.1751912366987855	3.0444183280614414	0.23015935943537646
16	2.4024024024024024	0.17042340339933196	0.18693433525901731	3.2496177479526347	0.2622228689063396
17	2.5525525525525525	0.17948448596387198	0.19706261023123364	3.4549716569191506	0.2964175570830143
18	2.7027027027027026	0.18671194410381498	0.20536980225052504	3.660457419026738	0.33274962630881233
19	2.8528528528528527	0.19194314018800462	0.21169104981704645	3.8660522912404787	0.3712250341074259
20	3.003003003003003	0.19506035795675836	0.2159066161376419	4.0717334261081355	0.41184949168154183
21	3.1531531531531534	0.19599345146057462	0.21794457328471953	4.27747787446258	0.45462846244115496
22	3.3033033033033035	0.1947214235363888	0.21778239259176652	4.483262588142942	0.4995671605617975
23	3.4534534534534536	0.19127289830133137	0.21544741270103437	4.689064422734157	0.5466705495729318
24	3.6036036036036037	0.18572547703158457	0.21101618014249846	4.894860140324576	0.5959433409766082
25	3.7537537537537538	0.178203991920828	0.20461268121095488	5.100626412281299	0.6473899928967797
26	3.903903903903904	0.16887769701349972	0.1964055076567786	5.306339822042894	0.7010147087592822
27	4.054054054054054	0.15795645952457654	0.18660402174943527	5.511976867929164	0.756821436002868
28	4.2042042042042045	0.14568603725162754	0.17545360805883764	5.717513965967607	0.8148138648214192
29	4.354354354354355	0.1323425483503194	0.16323011930396825	5.922927452736216	0.8749954269375051
30	4.504504504504505	0.11822625791859515	0.1502336413586161	6.128193588222317	0.9373692944075893
31	4.654654654654655	0.10365482120842251	0.13678171755208335	6.333288558697008	1.0019383784589495
32	4.804804804804805	0.08895613551138028	0.12320218439374396	6.5381884796049405	1.0687053283586159
33	4.954954954954955	0.07446096157026214	0.10982577949216388	6.742869398469004	1.1376725303144717
34	5.105105105105105	0.0604954805551745	0.09697868751880909	6.947307297809608	1.2088421064086505
35	5.255255255255255	0.04737395409258042	0.08497519145335364	7.15147809807819	1.2822159135634528
36	5.405405405405405	0.035391652516767534	0.07411059399855686	7.355357660604593	1.357795542540018
37	5.555555555555555	0.02481821047747811	0.06465456801065089	7.558921790557896	1.4355823169697626
38	5.7057057057057055	0.01589155942075331	0.05684508518461602	7.762146239920412	1.5155772924189344
39	5.8558558558558556	0.008812573478814078	0.0508830592732142	7.96500671047443	1.5977812554862814
40	6.006006006006006	0.0037405492511416484	0.04692782409185267	8.167478856801356	1.6821947229341259
41	6.156156156156157	0.0007896211940806223	0.04509354782618358	8.369538289292855	1.7688179408528928
42	6.306306306306307	2.6193282530690532e-05	0.045446664135684524	8.571160577173654	1.8576508838593169
43	6.456456456456457	0.0014674447383827018	0.048004377706431345	8.772321251535605	1.9486932543284468
44	6.606606606606607	0.005080943450908141	0.05273427776343771	8.972995808382624	2.041944481659554
45	6.756756756756757	0.010785375788203214	0.05955506815057466	9.173159711686196	2.1374037215761392
46	6.906906906906907	0.018452376376928467	0.06833839748484444	9.372788396450915	2.2350698554601793
47	7.057057057057057	0.027909416675281247	0.07891174815695645	9.57185727178988	2.33494148972063
48	7.207207207207207	0.0389436873383864	0.09106231913887658	9.770341724009366	2.4370169551964525
49	7.357357357357357	0.05130688701223585	0.10454181520768724	9.968217119702562	2.5412943065941773
50	7.5075075075075075	0.06472080979517865	0.11907203480723784	10.165458808851795	2.6477713219602244
51	7.657657657657658	0.07888360563375349	0.13435113080400543	10.362042127939095	2.7564455021879546
52	7.807807807807808	0.09347657277678645	0.15006040325607356	10.55794240306442	2.8673140705596882
53	7.957957957957958	0.10817132943890714	0.1658714713452437	10.753134953071449	2.9803739723237186
54	8.108108108108109	0.12263720329138396	0.1814536630917219	10.94759509268033	3.095621874306449
55	8.258258258258259	0.13654867249646715	0.19648145657084798	11.141298135627085	3.213054164559723
56	8.408408408408409	0.149592690841559	0.2106418051924766	11.334219397809246	3.3326669520434926
57	8.558558558558559	0.16147573213759991	0.22364118221216078	11.526334200437407	3.454456066343817
58	8.70870870870871	0.17193039536338722	0.23521218596069507	11.717617873192154	3.5784170574263845
59	8.85885885885886	0.1807214219219625	0.24511955716280923	11.908045757386084	3.7045451954255064
60	9.00900900900901	0.18765098960429524	0.2531654729445342	12.097593209130501	3.832835470468826
61	9.15915915915916	0.19256316413156022	0.2591939984043755	12.28623560250637	3.9632825925376007
62	9.30930930930931	0.19534740810409745	0.2630945955797182	12.47394833273907	4.095880991362781
63	9.45945945945946	0.19594106839607942	0.2648046108503173	12.660706819376717	4.230624816356926
64	9.60960960960961	0.19433078602268336	0.26431068480801784	12.846486509471468	4.367507936581918
65	9.75975975975976	0.19055279675388948	0.2616490528687263	13.031262880763482	4.506523940752599
66	9.90990990990991	0.1846921157102719	0.256904729863505	13.215011444867205	4.647666137276413
67	10.06006006006006	0.17688062428961118	0.2502095969587809	13.397707750459404	4.790927554328954
68	10.21021021021021	0.16729410247372867	0.2417394339559406	13.579327386468727	4.936300939965625
69	10.36036036036036	0.15614827329677755	0.23170996375217778	13.759845985266292	5.0837787622693185
70	10.51051051051051	0.14369394848530295	0.22037199797334403	13.939239225856898	5.233353209534204
71	10.66066066066066	0.13021138450648453	0.20800579301550032	14.117482837070472	5.3850161904855955
72	10.81081081081081	0.11600397602895547	0.19491474349972995	14.294552600753342	5.538759334536012
73	10.96096096096096	0.10139142871062684	0.181418555054721	14.47042435495893	5.694573992077347
74	11.11111111111111	0.08670256494451647	0.16784605005813136	14.645073997137501	5.852451234809134
75	11.26126126126126	0.07226792445303307	0.15452776822715977	14.818477487324458	6.0123818561031275
76	11.411411411411411	0.05841232623763908	0.14178852856518845	14.990610851326878	6.174356371403876
77	11.561561561561561	0.04544755926042493	0.1299401200409568	15.161450183907839	6.3383650186655505
78	11.711711711711711	0.03366536633730739	0.1192742854798994	15.330971651968099	6.504397758824883
79	11.861861861861861	0.02333087912449794	0.11005615654921141	15.499151497724903	6.672444276310262
80	12.012012012012011	0.014676651929051964	0.10251828756737542	15.665966041887103	6.842493979586923
81	12.162162162162163	0.007897428599124956	0.09685542239370341	15.83139168682672	7.0145360017382465
82	12.312312312312313	0.0031457602532583774	0.09322011215715269	15.9954049197461	7.1885592010830806
83	12.462462462462463	0.0005285724618046179	0.09171928243747	16.1579823158405	7.364552161829204
84	12.612612612612613	0.00010475912832583067	0.0924118271464511	16.31910054145559	7.5425031947626575
85	12.762762762762764	0.0018838572152332302	0.09530728325354405	16.478736357239548	7.722400337973106
86	12.912912912912914	0.0058258321359755645	0.10036561617807267	16.636866621289236	7.904231357615128
87	13.063063063063064	0.011841978643040707	0.10749812067732045	16.79346829229018	8.087983748705334
88	13.213213213213214	0.019796916939319793	0.11656941695800377	16.948518432649784	8.273644735955287
89	13.363363363363364	0.02951163909485318	0.12740049709314047	17.10199421162362	8.461201274640217
90	13.513513513513514	0.040767537216225926	0.13977275319157062	17.253872908434126	8.650640051503409
91	13.663663663663664	0.053311322723753364	0.1534328966752629	17.404131915381413	8.841947485696153
92	13.813813813813814	0.0668607260392276	0.1680986579671729	17.55274874094591	9.035109729753358
93	13.963963963963964	0.08111084842561807	0.18346513833104414	17.699701012882237	9.230112670604552
94	14.114114114114114	0.09574102304491136	0.19921167092933473	17.844966481304006	9.42694193062026
95	14.264264264264265	0.11042203084147094	0.21500903670665153	17.988523021759192	9.625582868693773
96	14.414414414414415	0.12482350887374977	0.23052687272152442	18.13034863829555	9.826020581358087
97	14.564564564564565	0.1386213843865734	0.24544110621873907	18.2704214665158	10.028239903937902
98	14.714714714714715	0.15150516733697733	0.2594412471552144	18.408719776622178	10.232225411736767
99	14.864864864864865	0.1631849372717659	0.27223737507759166	18.545221976449824	10.43796142125905
100	15.015015015015015	0.17339786733288412	0.28356666312762996	18.67990661448875	10.645431991466761
101	15.165165165165165	0.18191413858258887	0.2931992923673937	18.81275238289399	10.85462092507106
102	15.315315315315315	0.1885421115598804	0.300943623335696	18.943738120483452	11.065511769858343
103	15.465465465465465	0.19313263869399147	0.3066505084615955	19.0728428157231	11.278087820050832
104	15.615615615615615	0.19558242053380184	0.31021664829381496	19.20004560969918	11.492332117701437
105	15.765765765765765	0.1958363302688117	0.3115869160217177	19.32532579907697	11.708227454122873
106	15.915915915915916	0.19388865423357596	0.31075559797974156	19.448662839045703	11.925756371350868
107	16.066066066066067	0.189783220480848	0.30776652222054257	19.57003634624939	12.144901163641197
108	16.216216216216218	0.1836124125301841	0.30271207226359753	19.68942610170292	12.36564387900069
109	16.366366366366368	0.17551509048536948	0.2957311082126284	19.806812053693335	12.587966320751669
110	16.516516516516518	0.16567346630122687	0.28700584202240875	19.922174320665647	12.811850049130125
111	16.666666666666668	0.15430900351487364	0.2767577372300189	20.03549319409302	13.037276382916978
112	16.816816816816818	0.14167743370872068	0.26524252541784255	20.14674914133078	13.264226401102718
113	16.966966966966968	0.12806300184846414	0.25274445155155684	20.255922808453953	13.492680944584997
114	17.117117117117118	0.11377206999174824	0.23956987768879343	20.362995023078028	13.722620617898965
115	17.26726726726727	0.09912622330159834	0.22604038899257	20.46794679716232	13.954025790980452
116	17.41741741741742	0.08445503349822962	0.212485557183098	20.570759329795948	14.186876600961597
117	17.56756756756757	0.0700886425914141	0.1992355242701482	20.671414009965638	14.42115295399864
118	17.71771771771772	0.05635033377976861	0.18661357345233828	20.76989241930533	14.656834527132094
119	17.86786786786787	0.04354925669210541	0.1749288543584826	20.86617633482698	14.89390077017871
120	18.01801801801802	0.03197347067286826	0.16446942633302758	20.960247731632435	15.132330907655184
121	18.16816816816817	0.02188346265681174	0.15549577631073108	21.052088785605655	15.372103940733474
122	18.31831831831832	0.01350628549852247	0.14823495714618287	21.141681876085308	15.613198649227481
123	18.46846846846847	0.007030448660444965	0.14287547830183067	21.22900958851728	15.855593593610816
124	18.61861861861862	0.002601676232944943	0.139563063868043	21.314054717086442	16.09926711706554
125	18.76876876876877	0.0003196277425934757	0.13839737337139363	21.396800267327777	16.344197347561614
126	18.91891891891892	0.00023565553947935602	0.1394297591619737	21.477229458716174	16.59036219996692
127	19.06906906906907	0.0023516492284862333	0.1426621108446687	21.555325727234788	16.83773937818743
128	19.21921921921922	0.006619993147999962	0.14804681275786613	21.631072727921314	17.0863063773376
129	19.36936936936937	0.012944637852892188	0.15548781545643892	21.704454337392193	17.336040485940487
130	19.51951951951952	0.021183261490473913	0.1648427970876992	21.775454656344152	17.58691878815744
131	19.66966966966967	0.031150472432532248	0.17592636602343478	21.84405801203276	17.83891816604732
132	19.81981981981982	0.042621981095445446	0.18851423268002462	21.910248960727877	18.092015301854637
133	19.96996996996997	0.05533964707098142	0.202348256649237	21.974012290145296	18.346186680326696
134	20.12012012012012	0.06901728799349394	0.2171422555654261	22.03533302185469	18.601408591059332
135	20.27027027027027	0.0833471194280722	0.23258844499368125	22.09419641366305	18.85765713087104
136	20.42042042042042	0.09800668086449772	0.24836436442378407	22.150587961973777	19.114908206205186
137	20.57057057057057	0.1126660919631482	0.2641401335161124	22.204493404120683	19.37313753556012
138	20.72072072072072	0.1269954757674136	0.27958587531405615	22.25589872067691	19.632320651946884
139	20.87087087087087	0.14067238183998523	0.29437913938030663	22.304790137738145	19.892432905374257
140	21.02102102102102	0.1533890422820914	0.3082121578160921	22.351154129180117	20.153449465360858
141	21.17117117117117	0.16485929735534607	0.3207987708830265	22.39497741888988	20.415345323473993
142	21.32132132132132	0.17482503486072262	0.3318808663820832	22.436246982970545	20.67809529589517
143	21.47147147147147	0.18306199837096596	0.341234187886007	22.474950051919357	20.941674026011583
144	21.62162162162162	0.18938483361528158	0.34867338112400326	22.51107411277853	21.206055987033878
145	21.77177177177177	0.19365125945880632	0.3540561649612089	22.54460691125881	21.471215484639288
146	21.92192192192192	0.19576526961838236	0.35728653311446606	22.575536453835305	21.737126659640268
147	22.07207207207207	0.19567929306724807	0.35831691455701303	22.60385100981535	22.00376349067823
148	22.22222222222222	0.19339526451361494	0.3571492439970611	22.62953911337803	22.271099796942053
149	22.37237237237237	0.18896458086442636	0.35383491834155395	22.652589565585323	22.539109240910975
150	22.52252252252252	0.1824869446539834	0.3484736401247924	22.672991436364114	22.807765331121757
151	22.67267267267267	0.17410812046346522	0.3412111739279557	22.690734066459413	23.07704142495973
152	22.822822822822822	0.16401665481805877	0.33223606627623076	22.705807069357903	23.346910731473308
153	22.972972972972972	0.1524396333730091	0.32177540282486256	22.71820033318196	23.617346314211815
154	23.123123123123122	0.1396375708635398	0.3100896983090748	22.727904022553687	23.888321094086216
155	23.273273273273272	0.12589854880878823	0.2974670342480047	22.734908580428723	24.159807852252484
156	23.423423423423422	0.11153173288749266	0.28421657632039066	22.739204729899562	24.43177923301718
157	23.573573573573572	0.09686041586226139	0.2706616172888408	22.740783475968215	24.704207746765128
158	23.723723723723722	0.0822147426057074	0.25713230202596826	22.739636107287737	24.97706577290851
159	23.873873873873872	0.0679242809353142	0.24395819834925656	22.735754197872645	25.250325562857547
160	24.024024024024023	0.05431060543362531	0.23146088084124913	22.729129608777725	25.523959243011795
161	24.174174174174176	0.04168006113814242	0.2199466945394477	22.719754489745206	25.79793881777247
162	24.324324324324326	0.030316869937759467	0.20969986133274623	22.707621280819815	26.07223617257464
163	24.474474474474476	0.020476734800715088	0.20097608418938326	22.692722713931687	26.346823076939756
164	24.624624624624627	0.01238108575648288	0.19399679313883245	22.675051814446867	26.621671187547456
165	24.774774774774777	0.006212097112783844	0.18894416248881488	22.654601902684924	26.89675205132683
166	24.924924924924927	0.002108588034006676	0.18595701140371915	22.631366595403854	27.172037108566492
167	25.075075075075077	0.0001628987292647883	0.1851276800926586	22.60533980725176	27.44749769604325
168	25.225225225225227	0.00041881254442641835	0.18649995190150168	22.57651575218506	27.72310505016891
169	25.375375375375377	0.0028705707167464584	0.19006806806750312	22.544888944853312	27.99883031015493
170	25.525525525525527	0.00746300196282302	0.19577685730726113	22.510454201950125	28.274644521194624
171	25.675675675675677	0.014092763983794157	0.20352297732191363	22.47320664352995	28.550518637662265
172	25.825825825825827	0.022610668950502958	0.21315724028230387	22.43314169429099	28.826423526329208
173	25.975975975975977	0.032825040638836296	0.2244879699643186	22.39025508482333	29.102329969596177
174	26.126126126126128	0.04450602767048461	0.23728531498964836	22.344542852822762	29.37820866874167
175	26.276276276276278	0.05739077579937552	0.25128642111222066	22.296001344269584	29.654030247185794
176	26.426426426426428	0.07118934285315007	0.2662013461596766	22.24462721457258	29.929765253769745
177	26.576576576576578	0.08559122322727566	0.2817195845274837	22.190417429677694	30.20538416604966
178	26.726726726726728	0.10027233511278279	0.2975170544066722	22.133369267141468	30.48085739360551
179	26.876876876876878	0.11490231322583765	0.31326339051340846	22.0734803171689	30.756155281363554
180	27.027027027027028	0.129151942932733	0.3286293782139852	22.010748483615522	31.031248112932964
181	27.177177177177178	0.14270056848209534	0.343294361757029	21.94517198495381	31.306106113955614
182	27.32732732732733	0.15524330863876484	0.3569534599073799	21.876749355203287	31.580699455468796
183	27.47747747747748	0.1664979173477951	0.3693244266100915	21.805479444824712	31.854998257280563
184	27.62762762762763	0.17621113504481553	0.3801540023007934	21.731361421577724	32.12897259135728
185	27.77777777777778	0.18416438769085425	0.38922361294051355	21.654394771342034	32.40259248522294
186	27.92792792792793	0.19017870528770517	0.3963542885310459	21.57457929890203	32.6758279253697
187	28.07807807807808	0.19411874919375546	0.4014106904307776	21.491915128694544	32.9486488606798
188	28.22822822822823	0.19589585761461997	0.40430415684532345	21.406402705519646	33.22102520585762
189	28.37837837837838	0.1954700407366904	0.4049946979610753	21.318042795214488	33.492926844872244
190	28.52852852852853	0.19285088060762337	0.40349189582568973	21.226836485289873	33.76432363440979
191	28.67867867867868	0.1880973155139869	0.39985468872573465	21.13278518552943	34.0351854073349
192	28.82882882882883	0.1813163137081606	0.39419004491358983	21.035890628551662	34.30548197616151
193	28.97897897897898	0.17266046632927132	0.38665055552838196	20.936154870333958	34.57518313653208
194	29.12912912912913	0.16232455368404597	0.37743100087683795	20.833580290699388	34.84425867070485
195	29.27927927927928	0.15054116215567875	0.36676396734215216	20.728169593765507	35.11267835104918
196	29.42942942942943	0.1375754503722868	0.3549146135524416	20.619925808355205	35.380411943547855
197	29.57957957957958	0.12371918241051715	0.3421747035843534	20.508852288369773	35.64742921130668
198	29.72972972972973	0.10928416230359073	0.3288560414711084	20.3949527131238	35.91369991807045
199	29.87987987987988	0.09459521759535854	0.3152834547565576	20.2782310876419	36.17919383174498
200	30.03003003003003	0.07998288982964909	0.30178748498452956	20.15869174291715	36.443880727924935
201	30.18018018018018	0.06577599645894408	0.288696949607506	20.036339336131306	36.707730393426914
202	30.33033033033033	0.05229423154983826	0.2763315426920816	19.91117885083662	36.97071262982734
203	30.48048048048048	0.039840971789704596	0.2649946409256293	19.783215597098938	37.23279725700502
204	30.63063063063063	0.028696449679146457	0.2549664768087526	19.65245521160262	37.493954116687334
205	30.78078078078078	0.019111447532130205	0.24649783265541778	19.518903657716564	37.75415307600049
206	30.93093093093093	0.011301654186091437	0.23980439730306044	19.382567225521655	38.01336403102265
207	31.08108108108108	0.005442811411515161	0.23506191252216554	19.243452531799605	38.27155691033988
208	31.23123123123123	0.0016667592400866824	0.23240221834441846	19.101566519982804	38.528701678604676
209	31.38138138138138	5.846920237628672e-05	0.23191028630038948	18.956916460065536	38.78476834009605
210	31.53153153153153	0.0006541322353469939	0.23362230732704165	18.809509948476297	39.03972694228142
211	31.68168168168168	0.003440344287010677	0.2375248773723867	18.65935490791118	39.29354757937942
212	31.83183183183183	0.008354407944361607	0.24355529902341902	18.50645958712836	39.54620039592339
213	31.98198198198198	0.015285743297131492	0.2516029923698703	18.3508325607037	39.79765559032519
214	32.132132132132135	0.024078376289062193	0.2615119833554824	18.192482728747272	40.047883418438616
215	32.28228228228228	0.03453444856196606	0.27308441362206776	18.031419316581008	40.296854197122485
216	32.432432432432435	0.04641866981146086	0.28608499286524397	17.867651874377238	40.54453830780233
217	32.58258258258258	0.05946361246415376	0.3002462935116183	17.701190276758382	40.79090620003089
218	32.732732732732735	0.07337572953153029	0.3152747685726762	17.53204472235747	41.035928395046625
219	32.88288288288288	0.08784196022231283	0.33085735725714016	17.360225733339746	41.27957548932979
220	33.033033033033036	0.10253677466891249	0.34666852969742123	17.185744154885285	41.52181815815601
221	33.18318318318318	0.11712949924228701	0.36237761226447723	17.008611154632597	41.76262715914635
222	33.333333333333336	0.13129175761554995	0.37765622863142156	16.828838222083192	42.001973335813986
223	33.48348348348348	0.14470486013196973	0.3921856891415227	16.64643716796739	42.23982762110691
224	33.633633633633636	0.15706697519633284	0.4056641621995672	16.461420123570917	42.47616104094588
225	33.78378378378378	0.1680999213136754	0.4178134663105912	16.273799540022935	42.710944717757826
226	33.933933933933936	0.1775554269359029	0.42838532992650014	16.08358818754489	42.944149874003756
227	34.08408408408408	0.18522071725256134	0.4371669782368399	15.890799154660776	43.17574783570082
228	34.234234234234236	0.1909233022076611	0.44398592118562114	15.69544584736849	43.4057100359385
229	34.38438438438438	0.1945348579990285	0.44871383497067	15.497541988272545	43.63400801838799
230	34.53453453453454	0.19597411471581505	0.4512694496811379	15.297101615677974	43.86061344080461
231	34.68468468468468	0.19520868513439207	0.4516203780933963	15.094139082645782	44.085498078522775
232	34.83483483483484	0.19225579351971261	0.44978384447239833	14.888669056009704	44.308633827943126
233	34.98498498498498	0.1871818880321085	0.4458262969784756	14.680706515354508	44.52999271001147
234	35.13513513513514	0.18010114546143222	0.4398619124014807	14.470266751955961	44.74954687368867
235	35.28528528528528	0.17117290193613008	0.43205002686986	14.257365367682269	44.96726859941187
236	35.43543543543544	0.160598067423333	0.42259155035074436	14.042018273857508	45.183130302545806
237	35.585585585585584	0.1486146047035562	0.41172444562464894	13.824241690086566	45.397104536824216
238	35.73573573573574	0.13549217455546475	0.399718373470239	13.604052143042345	45.60916399778107
239	35.885885885885884	0.12152606764874978	0.38686862455720533	13.381466465214636	45.81928152617064
240	36.03603603603604	0.10703055969415128	0.3734894745962883	13.156501793621366	46.027430111376674
241	36.186186186186184	0.09233183937799644	0.35990711227381483	12.92917556848186	46.23358289480964
242	36.33633633633634	0.07776066822210259	0.3464522991116024	12.699505531852573	46.437713173292096
243	36.486486486486484	0.06364493754235023	0.3334529264255314	12.467509726225124	46.639794402431406
244	36.63663663663664	0.050302289994751156	0.32122663687161385	12.233206493086975	46.83980019997982
245	36.786786786786784	0.038032971744483564	0.3100736766150276	11.996614471444737	47.03770434918094
246	36.93693693693694	0.02711307610367471	0.3002701389679002	11.757752596310262	47.233480802102676
247	37.087087087087085	0.017788330674631606	0.2920617515325385	11.516640097149683	47.427103682956
248	37.23723723723724	0.01026856780481916	0.28565834665640755	11.273296496295536	47.618547291399125
249	37.387387387387385	0.0047230027835310565	0.28122913962880075	11.027741607322	47.80778610582682
250	37.53753753753754	0.0012764260337650136	0.2788989208727161	10.779995533383648	47.99479478664426
251	37.687687687687685	6.394985440221657e-06	0.27874524781807275	10.530078665517443	48.17954817952521
252	37.83783783783784	0.0009414888205034068	0.2807966996468174	10.278011680908687	48.362021318654
253	37.987987987987985	0.0040606653629502885	0.2850322341829456	10.023815541120495	48.54218942995091
254	38.13813813813814	0.009293734585499203	0.29138166139917593	9.767511490287461	48.720027934280665
255	38.288288288288285	0.016522938077716445	0.29972722288507464	9.509121053273269	48.89551245064348
256	38.43843843843844	0.025585598933233197	0.30990624173427284	9.248666033792812	49.06861879934837
257	38.58858858858859	0.03627778242631641	0.32171478322103747	8.986168512498594	49.23932300516829
258	38.73873873873874	0.04835888510253756	0.33491224389094	8.721650845031899	49.40760130047683
259	38.88888888888889	0.06155704901641099	0.3492267657984949	8.455135660038884	49.57343012836566
260	39.03903903903904	0.07557527928079781	0.3643613540565631	8.186645857151476	49.736786145743025
261	39.18918918918919	0.09009812726644975	0.3800005600358965	7.916204604933743	49.89764622641235
262	39.33933933933934	0.10479878906135447	0.3958175798244825	7.643835338793533	50.05598746413054
263	39.48948948948949	0.11934645945509781	0.4114816082119074	7.36956175885982	50.21178717564621
264	39.63963963963964	0.13341377596340404	0.426665282713895	7.0934078278257715	50.365022903716564
265	39.78978978978979	0.14668418538190614	0.44105205012607857	6.815397768758029	50.515672420103314
266	39.93993993993994	0.15885906710146072	0.45434328983931443	6.53555606287204	50.663713728547066
267	40.090090090090094	0.16966445289089602	0.4662650336224312	6.253907447274095	50.80912506771921
268	40.24024024024024	0.17885719193363123	0.4765741306588478	5.970476912669774	50.951884914152075
269	40.390390390390394	0.18623042238795187	0.48506371910684987	5.685289701039579	51.091971985145705
270	40.54054054054054	0.19161822634581266	0.4915678810583921	5.398371303281557	51.229365241651934
271	40.690690690690694	0.19489936344083986	0.4959653761471007	5.109747456821381	51.364043891134926
272	40.84084084084084	0.19599999908910307	0.49818236978904534	4.819444143189951	51.495987390407564
273	40.990990990990994	0.1948953659697638	0.4981940946633875	4.527487585569073	51.625175448443954
274	41.14114114114114	0.1916103213577241	0.4960254080450292	4.233904246304945	51.75158802916721
275	41.291291291291294	0.1862187877667636	0.4917502324477502	3.9387208243903267	51.87520535421227
276	41.44144144144144	0.17884208949023125	0.48548989216489913	3.641964252915038	51.996007905663575
277	41.591591591591595	0.16964622247168212	0.4774103831400314	3.343661696485551	52.11397642876686
278	41.74174174174174	0.15883811894086736	0.4677186376028981	3.043840548613584	52.22909193461524
279	41.891891891891895	0.14666099087100082	0.456657867526713	2.7425284290741843	52.34133570280886
280	42.04204204204204	0.13338885704229977	0.4445020916916933	2.439753181233378	52.45068928408759
281	42.192192192192195	0.11932037686786416	0.4315499695109391	2.1355428693459224	52.55713450293729
282	42.34234234234234	0.10477212973774318	0.41811808037449955	1.8299257758230851	52.66065346016818
283	42.492492492492495	0.09007149111436019	0.40453379974479803	1.5229303984710896	52.76122853546575
284	42.64264264264264	0.07554926568670929	0.3911279323108285	1.2145854477003084	52.858842389913605
285	42.792792792792795	0.06153224335753759	0.3782272679753382	0.90491984370545	52.95347796848816
286	42.94294294294294	0.04833584557424057	0.36614722818572254	0.5939627136172625	53.04511850252419
287	43.093093093093096	0.03625702748117264	0.3551847680863361	0.28174338862572057	53.13374751215191
288	43.24324324324324	0.025567595614434804	0.3456116942132797	-0.031708598924613085	53.21934880870447
289	43.393393393393396	0.016508091509314187	0.3376685481018405	-0.34636351846717517	53.30190649709563
290	43.54354354354354	0.00928237885600235	0.33155919344221	-0.6621914441732173	53.38140497816802
291	43.693693693693696	0.004053056007418279	0.32744622858730743	-0.9791622579389241	53.45782895101057
292	43.84384384384384	0.0009377970703061576	0.3254473276438767	-1.2972456523991411	53.53116341524583
293	43.993993993993996	6.703915082681089e-06	0.3256325924823346	-1.6164111339677802	53.60139367328608
294	44.14414414414414	0.001280728691482889	0.3280229752524162	-1.9366280259042323	53.668505332558425
295	44.294294294294296	0.004731202347724666	0.3325898069023394	-2.2578654714057524	53.7324843076986
296	44.44444444444444	0.010280479762804896	0.33925544231110105	-2.580092436725236	53.7933168227125
297	44.5945945945946	0.017803686974683455	0.34789500751666097	-2.9032777143143154	53.85098941310632
298	44.74474474474474	0.027131531186923224	0.35833920972258215	-3.2273899259911616	53.90548892798387
299	44.8948948948949	0.03805411032093822	0.3703781468502786	-3.5523975261329763	53.95680253211144
300	45.04504504504504	0.05032563638846421	0.38376603091148603	-3.8782688048924587	54.00491770794979
301	45.1951951951952	0.06366996639543014	0.39822671891213335	-4.204971891438307	54.04982225765296
302	45.34534534534534	0.07778681631670753	0.41345992682709215	-4.53247475721904	54.09150430503351
303	45.4954954954955	0.09235851831028051	0.42914798681434657	-4.860745219250107	54.12995229749423
304	45.645645645645644	0.1070571691149648	0.44496299561271224	-5.189750943423611	54.16515500792582
305	45.7957957957958	0.12155200877314186	0.4605741932645708	-5.519459447840682	54.1971015365701
306	45.945945945945944	0.13551686363698692	0.4756554061220971	-5.849838106165693	54.22578131284925
307	46.0960960960961	0.14863748617015857	0.48989238664895035	-6.1808541510024035	54.25118409715961
308	46.246246246246244	0.16061862637925917	0.5029898848517322	-6.512474677291254	54.273299982630945
309	46.3963963963964	0.17119067574848396	0.5146782922146385	-6.844666645727835	54.29211939685048
310	46.546546546546544	0.18011573417068696	0.5247197086305228	-7.177396886201845	54.30763310355104
311	46.6966966966967	0.18719296335229293	0.5329132958058104	-7.510632101256277	54.31983220426396
312	46.846846846846844	0.1922631062257459	0.5390997966729446	-7.844338869566622	54.32870813993564
313	46.996996996997	0.19521207067033167	0.5431651191112119	-8.178483649439352	54.334252692508144
314	47.147147147147145	0.19597349689781662	0.5450429033323781	-8.513032782329743	54.336457986463174
315	47.2972972972973	0.19453025072969157	0.5447160151579346	-8.847952496378193	54.3353164903296
316	47.447447447447445	0.19091480916318226	0.5422169315851066	-9.183208909965117	54.330821018154
317	47.5975975975976	0.18520852954973555	0.5376270099653414	-9.518768035283568	54.32296473093422
318	47.747747747747745	0.17753981883147135	0.5310746572407586	-9.85459578192965	54.311741138015435
319	47.8978978978979	0.1680812440327967	0.5227324404357655	-10.190657960509888	54.29714409844898
320	48.048048048048045	0.15704564902905366	0.5128132034257038	-10.526920286265597	54.279167822313426
321	48.1981981981982	0.1446813649755459	0.5015652773658773	-10.863348382713404	54.2578068719974
322	48.34834834834835	0.13126662217544133	0.4892668925594542	-11.199907785301992	54.233056163444985
323	48.4984984984985	0.11710328913483718	0.47621991751253157	-11.53656394508418	54.20491096736224
324	48.64864864864865	0.10251007969342513	0.46274306606480087	-11.873282232404442	54.17336691038551
325	48.7987987987988	0.08781538108895505	0.44916472545401215	-12.21002794060093	54.138419976211196
326	48.94894894894895	0.07334986434370083	0.43581556670243937	-12.546766289722132	54.10006650668633
327	49.0990990990991	0.05943904325952148	0.4230211036119415	-12.88346243025722	54.05830320286067
328	49.24924924924925	0.04639594946451552	0.4110943678106169	-13.220081446880199	54.013127125999176
329	49.3993993993994	0.03451408834283105	0.40032886468261386	-13.556588362206943	53.964535698555395
330	49.54954954954955	0.024060834358509697	0.3909919686919739	-13.892948140565178	53.91252670510531
331	49.6996996996997	0.015271414396712707	0.3833189067238583	-14.229125691776538	53.857098293241535
332	49.84984984984985	0.008343614513635758	0.3775074648344629	-14.565085874950713	53.79824897442785
333	50.0	0.003433329207772894	0.3737135375222813	-14.900793502290849	53.735977624813444
334	50.150150150150154	0.0006510533661204553	0.3720476196743103	-15.236213342910172	53.67028348600758
335	50.3003003003003	5.939582616320638e-05	0.37257232012803454	-15.571310126659101	53.60116616581355
336	50.450450450450454	0.0016716705053103748	0.3753009528008632	-15.906048547962518	53.528625638922705
337	50.6006006006006	0.005451596801237688	0.3801972370904718	-16.240393269666974	53.452662247567645
338	50.750750750750754	0.011314116004948242	0.3871761142878638	-16.57430892689697	53.373276702135215
339	50.9009009009009	0.019127305355017228	0.39610566163161415	-16.907760130920394	53.29047008173826
340	51.051051051051054	0.02871534666155533	0.40681006093183375	-17.240711473022166	53.20424383474713
341	51.2012012012012	0.0398624826977012	0.41907355496166093	-17.57312752838618	53.1145997792797
342	51.351351351351354	0.05231787232899447	0.43264530258663564	-17.90497285998457	53.02154010365069
343	51.5015015015015	0.06580123512688789	0.4472450233782105	-18.2362120224744	52.9250673667799
344	51.651651651651655	0.08000915844712941	0.4625693046921334	-18.56680956610084	52.82518449855884
345	51.8018018018018	0.09462192504643352	0.478298429285119	-18.896730040606844	52.72189480017619
346	51.951951951951955	0.10931070759736039	0.49410356982972725	-19.225937999148456	52.6152019444021
347	52.1021021021021	0.12374496820506427	0.5096541884311125	-19.554398002215773	52.505109975830635
348	52.252252252252255	0.13759989641651105	0.5246254746362408	-19.882074621558576	52.39162331108079
349	52.4024024024024	0.15056371834653548	0.5387056545599466	-20.208932444116797	52.27474673895571
350	52.552552552552555	0.16234471244537582	0.5516030066524683	-20.534936075954768	52.15448542056059
351	52.7027027027027	0.1726777740336537	0.5630524262344276	-20.86005014619937	52.03084488937823
352	52.852852852852855	0.18133038088477682	0.5728213910792321	-21.184239310981127	51.90383105130326
353	53.003003003003	0.18810782561278025	0.5807151938009171	-21.507468257378275	51.773450184634044
354	53.153153153153156	0.19285759712254483	0.5865813233043631	-21.82970170736289	51.639708940023
355	53.3033033033033	0.19547281252773246	0.590312896703232	-22.150904421749132	51.50261434038471
356	53.453453453453456	0.19589462230888197	0.591851064478063	-22.471041204142608	51.362173780762035
357	53.6036036036036	0.19411353458900463	0.591186334751867	-22.790076904890917	51.21839502815024
358	53.753753753753756	0.1901696287268505	0.5883587868833943	-23.10797642503457	51.071286221279024
359	53.9039039039039	0.18415165342140988	0.5834571695716351	-23.424704720258006	50.920855870352355
360	54.054054054054056	0.1761950296227704	0.576616903766677	-23.74022680484025	50.76711285674614
361	54.2042042042042	0.16647880318931843	0.5680170353269065	-24.05450775560459	50.61006643266404
362	54.354354354354356	0.15522161586484703	0.5578762059961165	-24.36751271586717	50.44972622075065
363	54.5045045045045	0.14267678523964764	0.5464477333645985	-24.6792068993836	50.286102213662915
364	54.65465465465466	0.129126604409941	0.5340139105285733	-24.989555594293606	50.11920477359921
365	54.8048048048048	0.11487598960896171	0.5208796537212754	-25.298524167062798	49.94904463178625
366	54.95495495495496	0.1002456187554007	0.5073656408613958	-25.606078066421553	49.77563288792396
367	55.1051051051051	0.08556471532070507	0.4938010954203816	-25.91218282730015	49.59898100958789
368	55.25525525525526	0.07116363989799232	0.4805163779913502	-26.216804074760077	49.41910083159004
369	55.4054054054054	0.05736645618261875	0.46783555226965806	-26.519907527920722	49.23600455529713
370	55.55555555555556	0.0444836386502075	0.4560690927309282	-26.821459003881344	49.049704747906844
371	55.705705705705704	0.032805086029402804	0.44550689810380495	-27.121424421637464	48.86021434168239
372	55.85585585585586	0.02259359778535506	0.4364117678534387	-27.419769805991677	48.66754663314464
373	56.006006006006004	0.014078960410969817	0.42901348847273474	-27.716461291458003	48.47171528222252
374	56.15615615615616	0.007452776600569967	0.4235036626560164	-28.01146512615972	48.27273431136153
375	56.306306306306304	0.002864153663761136	0.420031397712889	-28.30474767571983	48.070618104590324
376	56.45645645645646	0.00041634820200109443	0.4186999502448103	-28.596275427144178	47.86538140654535
377	56.606606606606604	0.00016444255186313938	0.41956440258835376	-28.886014992696175	47.65703932145422
378	56.75675675675676	0.0021141052813859825	0.4226304233115581	-29.173933113763447	47.4456073120768
379	56.906906906906904	0.006221463631745577	0.427854139655599	-29.459996664715035	47.231101198605174
380	57.05705705705706	0.012394090774660757	0.4351431247921957	-29.744172656749683	47.01353715752181
381	57.207207207207205	0.020493085669530446	0.4443584776807467	-30.026428241733903	46.79293172041653
382	57.35735735735736	0.030336198717818265	0.45531794872271597	-30.30673071602997	46.569301772761875
383	57.507507507507505	0.041701932878879105	0.46780004087745825	-30.585047524313048	46.342664552647264
384	57.65765765765766	0.05433452796088515	0.48154899395314577	-30.86134626337723	46.11303764947225
385	57.80780780780781	0.06794971592662102	0.496280539912563	-31.135594685929934	45.88043900259825
386	57.95795795795796	0.08224111770399468	0.5116882996836181	-31.407760704374134	45.644886899959715
387	58.10810810810811	0.09688713755547844	0.5274506775287833	-31.677812394578226	45.40639997663429
388	58.25825825825826	0.11155819986425082	0.5432380978312371	-31.94571799963284	45.164997213372146
389	58.40840840840841	0.1259241654895192	0.558720421450187	-32.211445933594334	44.92069793508479
390	58.55855855855856	0.13966176080266676	0.5735743747570158	-32.47496478521437	44.67352180929353
391	58.70870870870871	0.15246185223055558	0.5874908241785861	-32.736243321655344	44.423488844537275
392	58.85885885885886	0.1640364026087891	0.600181732550501	-32.99525049219098	44.17061938874029
393	59.00900900900901	0.17412495280792537	0.6113866407433186	-33.25195543189197	43.91493412753974
394	59.15915915915916	0.182500482778256	0.6208785287073307	-33.50632746529577	43.65645408257359
395	59.30930930930931	0.18897452012358412	0.6284689240463402	-33.75833611006075	43.39520060972819
396	59.45945945945946	0.19340138124706574	0.6340121431635033	-34.00795108060359	43.131195397346744
397	59.60960960960961	0.19568144963171288	0.6374085695418318	-34.25514229171999	42.86446046439781
398	59.75975975975976	0.1957634174852458	0.6386068953890461	-34.49987986218806	42.59501815860486
399	59.90990990990991	0.19364544030614378	0.6376052762036256	-34.74213411835402	42.32289115453641
400	60.06006006006006	0.1893751783899885	0.6344513722811517	-34.981875597699656	42.04810245165737
401	60.210210210210214	0.18304872434209296	0.6292412762269376	-35.2190750523914	41.77067537234133
402	60.36036036036036	0.17480844073032684	0.6221173506088529	-35.453703452810245	41.490633559844355
403	60.510510510510514	0.1648397565368743	0.6132650244090817	-35.685731991062305	41.20800097624037
404	60.66066066066066	0.1533669944975551	0.602908620363444	-35.91513208446972	40.92280190031819
405	60.810810810810814	0.14064832322500703	0.5913063070845773	-36.141875379041096	40.63506092544043
406	60.96096096096096	0.12696994770681763	0.5787442895600692	-36.36593375292145	40.34480295736468
407	61.111111111111114	0.11263966890831392	0.565530368755247	-36.587279319821	40.05205321202696
408	61.26126126126126	0.09797995740663104	0.5519870152472455	-36.80588443242263	39.75683721328757
409	61.411411411411414	0.08332069691826981	0.5384441127525657	-37.02172168576732	39.45918079063992
410	61.56156156156156	0.06899176101069704	0.5252315348386744	-37.23476392061735	39.159110076882186
411	61.711711711711715	0.055315590042316044	0.5126717218639748	-37.444984226796976	38.85665150575201
412	61.86186186186186	0.04259993537003925	0.5010724251853794	-37.6523559465097	38.55183180952507
413	62.012012012012015	0.031130934099671926	0.49071978190869353	-37.85685267763236	38.24467801657664
414	62.16216216216216	0.021166670216237794	0.48187187601894066	-38.05844827698525	37.93521744890755
415	62.312312312312315	0.012931366986455646	0.47475293078284003	-38.257116863577906	37.62347771963401
416	62.46246246246246	0.006610341320256623	0.4695482631103224	-38.45283282183018	37.30948673044185
417	62.612612612612615	0.002345833632032492	0.4664001134157797	-38.64557080476854	36.99327266900521
418	62.76276276276276	0.00023380704118622475	0.4654044448186148	-38.83530573719659	36.6748640063704
419	62.912912912912915	0.0003217879387424394	0.4666087837098525	-39.02201281884004	36.35428949430438
420	63.06306306306306	0.002607796513197756	0.47001115027798923	-39.20566752746517	36.03157816260914
421	63.213213213213216	0.007040391301709771	0.47556010306018265	-39.386245621971085	35.70675931640122
422	63.36336336336336	0.01351982676410053	0.4831558965162548	-39.56372314545474	35.379862533357354
423	63.513513513513516	0.02190029783108776	0.49265272557692347	-39.73807642824869	35.05091766092629
424	63.66366366366366	0.03199322091824619	0.5038620066577634	-39.90928209093113	34.71995481350703
425	63.813813813813816	0.04357147757389505	0.5165566213070936	-40.077317047307986	34.38700436959354
426	63.96396396396396	0.05637452526718309	0.530476026994063	-40.242158507366405	34.0520969688868
427	64.11411411411412	0.07011426030963638	0.5453321200301977	-40.4037839801995	33.7152635093739
428	64.26426426426427	0.08448150097833709	0.5608157186925798	-40.56217127690197	33.37653514437491
429	64.41441441441441	0.09915294495269394	0.576603520660618	-40.717298513436184	33.035943279557344
430	64.56456456456456	0.11379844450339321	0.5923653782049987	-40.86914411346841	32.69351956991896
431	64.71471471471472	0.12808843572180817	0.6077717274170953	-41.01768681117482	32.349295916739024
432	64.86486486486487	0.14170135461185512	0.6225010043008236	-41.16290565401684	32.00330446449844
433	65.01501501501501	0.154330873161868	0.6362468808445177	-41.30478000548579	31.6555775977686
434	65.16516516516516	0.16569279256504235	0.6487251582413736	-41.443289547816065	31.306147938070026
435	65.31531531531532	0.17553143847206332	0.659680162142076	-41.578414284666934	30.955048340700536
436	65.46546546546547	0.18362541436521737	0.6688904960289115	-41.710134543772114	30.602311891533567
437	65.61561561561561	0.1897925835872713	0.6761740232446467	-41.838430979557515	30.247971903786627
438	65.76576576576576	0.1938941679158148	0.6813919655668716	-41.963284575725964	29.89206191476069
439	65.91591591591592	0.1958378704538931	0.6844520260986314	-42.084676647809395	29.534615682550424
440	66.06606606606607	0.19557995256333702	0.6853104662017568	-42.20258884568753	29.17566718272591
441	66.21621621621621	0.19312621810408506	0.6839730897361861	-42.31700315607314	28.815250604986062
442	66.36636636636636	0.18853188283141514	0.6804951124571977	-42.427901904963576	28.453400349783855
443	66.51651651651652	0.18190033189000976	0.6749799195094737	-42.53526776005784	28.09015102492424
444	66.66666666666667	0.17338079336464227	0.6675767389777878	-42.63908373313946	27.725537442134545
445	66.81681681681681	0.16316498023897705	0.6584772838458037	-42.73933318242438	27.359594613608337
446	66.96696696696696	0.15148277632761514	0.6479114379281232	-42.83599981487394	26.99235774852206
447	67.11711711711712	0.13859706325976107	0.6361420828539508	-42.92906768847235	26.623862249526198
448	67.26726726726727	0.12479780492154699	0.6234591825094181	-43.018521214468606	26.254143709210155
449	67.41741741741743	0.1103955224733014	0.6101732580548539	-43.10434515958232	25.88323790654188
450	67.56756756756756	0.09571430677176568	0.5966084003469996	-43.18652464817352	25.511180803282137
451	67.71771771771772	0.08108452543691631	0.5830949770058316	-43.26504516437568	25.13800854037443
452	67.86786786786787	0.06683538867441259	0.5699621982370093	-43.33989255419216	24.76375743431015
453	68.01801801801803	0.053287541143027174	0.5575307086993054	-43.41105302755545	24.38846397347018
454	68.16816816816817	0.04074584657038265	0.546105372120342	-43.47851316034914	24.012164814442514
455	68.31831831831832	0.02949252748291483	0.5359684110265558	-43.5422598963923	23.6348967783169
456	68.46846846846847	0.019780814424973158	0.5273730559622956	-43.602280549385924	23.256696846956558
457	68.61861861861863	0.011829247577023591	0.5205378471080274	-43.658562804821244	22.87760215924765
458	68.76876876876877	0.005816759002191881	0.5156417165268772	-43.71109472184985	22.497650007326413
459	68.91891891891892	0.0018786461840777685	0.5128199617024444	-43.759864735114945	22.116877832784866
460	69.06906906906907	0.00010352746229214539	0.5121612009743401	-43.804861656543906	21.735323222855186
461	69.21921921921923	0.0005313478767567226	0.5137053793824862	-43.8460746771016	21.35302390657344
462	69.36936936936937	0.003152480294747364	0.5174428697941581	-43.88349336850447	20.970017750922437
463	69.51951951951952	0.007907942047786273	0.5233146895408786	-43.917107684895036	20.58634275695504
464	69.66966966966967	0.014690722203455134	0.5312138276902288	-43.94690796447648	20.202037055897563
465	69.81981981981983	0.02334818960487799	0.5409876530853331	-43.97288493110728	19.81713890523396
466	69.96996996996997	0.033685527490376746	0.5524413489645134	-43.99502969585561	19.4316866847715
467	70.12012012012012	0.04547011740494378	0.5653422968727616	-44.01333375851324	19.045718892687603
468	70.27027027027027	0.05843677375348475	0.5794253112149841	-44.02778900906881	18.65927414155913
469	70.42042042042043	0.07229371120404603	0.5943986066592268	-44.03838772914006	18.272391154373892
470	70.57057057057057	0.08672911065807129	0.6099503641069334	-44.04512259336525	17.88510876052527
471	70.72072072072072	0.10141813603536208	0.6257557474779056	-44.047986670753005	17.497465891789766
472	70.87087087087087	0.11603024397681341	0.6414842134130384	-44.0469734259909	17.10950157828868
473	71.02102102102103	0.1302366219765923	0.6568069494064988	-44.042076720712316	16.721254944433774
474	71.17117117117117	0.14371758756536215	0.67140427298895	-44.03329081472132	16.332765204857623
475	71.32132132132132	0.15616978204265242	0.6849728254599216	-44.02061036717571	15.944071660328852
476	71.47147147147147	0.16731299687964413	0.6972323982905949	-44.00403043772784	15.55521369365296
477	71.62162162162163	0.17689647917961163	0.7079322385842437	-43.983546487622846	15.166230765559092
478	71.77177177177177	0.1847045743058459	0.7168566917041593	-43.95915438075455	14.77716241057319
479	71.92192192192192	0.19056157870246673	0.7238300540944617	-43.93085038467865	14.388048232877658
480	72.07207207207207	0.1943356937063341	0.7287205270920104	-43.8986311715829	13.998927902158648
481	72.22222222222223	0.19594199137846105	0.7314431827578188	-43.86249381921447	13.609841149440783
482	72.37237237237237	0.19534432561557488	0.731961874988614	-43.82243581176394	13.220827762910204
483	72.52252252252252	0.1925561455365796	0.7302900529033001	-43.77845504070622	12.8319275837259
484	72.67267267267268	0.18764019284049369	0.7264904582008956	-43.730549805597825	12.443180501820457
485	72.82282282282283	0.18070708994613816	0.7206737133002217	-43.678718814830646	12.054626451689956
486	72.97297297297297	0.17191285068430578	0.7129958320320705	-43.62296118634211	11.666305408174168
487	73.12312312312312	0.16145536955866027	0.7036547089001065	-43.56327644828136	11.278257382226691
488	73.27327327327328	0.1495699685766364	0.692885665911764	-43.499664539631624	10.890522416676383
489	73.42342342342343	0.1365241018588435	0.6809561571876527	-43.43212581078837	10.503140581979892
490	73.57357357357357	0.12261133718779782	0.6681597505102881	-43.360661024093474	10.116151971965927
491	73.72372372372372	0.10814474992763189	0.6548095212438038	-43.285271354324955	9.72959669957202
492	73.87387387387388	0.09344987796972627	0.6412310072795796	-43.20595838914247	9.343514892573566
493	74.02402402402403	0.07885739623728402	0.6277548835408189	-43.122724129488184	8.95794668930646
494	74.17417417417417	0.06469567559260724	0.6147095208898232	-43.03557098994318	8.572932234383067
495	74.32432432432432	0.051283393592055505	0.602413596882953	-42.944501799039244	8.188511674402562
496	74.47447447447448	0.03892236336698748	0.5911689246515665	-42.84951979952591	7.804725153655426
497	74.62462462462463	0.027890742000506293	0.5812536612787665	-42.750628648592524	7.421612809823401
498	74.77477477477477	0.018436771230180504	0.5729160485021222	-42.647832418045816	7.039214769674686
499	74.92492492492492	0.010773191328083983	0.5663688265937071	-42.541135594442125	6.657571144755302
500	75.07507507507508	0.005072453861189163	0.5617844471204937	-42.43054307917485	6.2767220270765876
501	75.22522522522523	0.0014628410581174539	0.5592911923111036	-42.31606018851689	5.896707484799897
502	75.37537537537537	2.5579107151953773e-05	0.5589702883538192	-42.197692653617786	5.517567557918625
503	75.52552552552552	0.0007930103442188024	0.5608540775845675	-42.07544662045585	5.1393422539381035
504	75.67567567567568	0.0037478654616231667	0.5649252906956534	-41.94932864974511	4.7620715435535885
505	75.82582582582583	0.0088236521148368	0.5711174353425484	-41.8193457167969	4.385795356327407
506	75.97597597597597	0.01590615118262027	0.5793162924040132	-41.68550521133638	4.010553576365197
507	76.12612612612612	0.02483598701052664	0.5893624862256011	-41.547814937273586	3.636386037992004
508	76.27627627627628	0.03541221380024775	0.6010550710090036	-41.406283112429314	3.26333252142841
509	76.42642642642643	0.04739683744121994	0.6141560526436574	-41.26091836821556	2.891432748467622
510	76.57657657657657	0.06052017103086473	0.6283957442269834	-41.111729749270744	2.520726378153533
511	76.72672672672672	0.07448690356958182	0.6434788347593821	-40.95872671304952	2.151253002460791
512	76.87687687687688	0.08898274526819272	0.6590910344516744	-40.80191912936729	1.783052141976441
513	77.02702702702703	0.10368149993021589	0.674906147107379	-40.641317279899326	1.4161632415847407
514	77.17717717717719	0.11825240526095641	0.6905934104318009	-40.476931857634625	1.0506256661547724
515	77.32732732732732	0.13236757592632883	0.7058249390908546	-40.308773966284406	0.6864786962316742
516	77.47747747747748	0.1457093818721823	0.7202831030303894	-40.13685511964542	0.3237615237320668
517	77.62762762762763	0.15797759587168592	0.7336676750235746	-39.96118724091778	-0.03748675235630117
518	77.77777777777779	0.16889614946138223	0.7457025866069522	-39.78178266197779	-0.39722713026956313
519	77.92792792792793	0.17821934523879532	0.7561421403780467	-39.59865412260538	-0.7554207097575301
520	78.07807807807808	0.18573738572787316	0.764776538860806	-39.41181476966655	-1.1120286963672257
521	78.22822822822823	0.19128109439761226	0.7714366055242267	-39.221278156250534	-1.4670124057204603
522	78.37837837837839	0.19472572259801582	0.7759975917183116	-39.02705824076193	-1.8203332677839512
523	78.52852852852853	0.19599375674686992	0.778381983860847	-38.82916938596792	-2.1719528311324936
524	78.67867867867868	0.195056662597943	0.7785612477056014	-38.62762635800047	-2.521832767203911
525	78.82882882882883	0.1919355273397873	0.7765564704411273	-38.42244432531349	-2.8699348745460753
526	78.97897897897899	0.18670058507616052	0.7724378861711819	-38.21363885759548	-3.216221083054691
527	79.12912912912913	0.1794696363660581	0.7663232954547609	-38.0012259246371	-3.5606534582021467
528	79.27927927927928	0.1704053973880373	0.7583754144704216	-37.785221895154365	-3.903194205256291
529	79.42942942942943	0.15971183837991612	0.7487982134559817	-37.56564353556699	-4.243805673489309
530	79.57957957957959	0.14762959374898363	0.7378323268187307	-37.34250800873245	-4.58245036037566
531	79.72972972972973	0.13443054713784086	0.7257496382012693	-37.11583287263549	-4.919090915778927
532	79.87987987987988	0.12041171329673267	0.7128471623538424	-36.88563607903354	-5.253690146126932
533	80.03003003003003	0.10588855443704145	0.6994403614878327	-36.651935972057586	-5.58621101857495
534	80.18018018018019	0.09118788146629682	0.6858560465107695	-36.414751286769366	-5.9166166651561625
535	80.33033033033033	0.07664049984640266	0.6724250228845566	-36.174101147674236	-6.244870386919107
536	80.48048048048048	0.06257376556342702	0.6594746465952624	-35.93000506719049	-6.570935658051521
537	80.63063063063063	0.04930421872007277	0.6473214577455897	-35.68248294407469	-6.894776129990518
538	80.78078078078079	0.03713046051517545	0.6362640575343738	-35.431555061803536	-7.216355635517935
539	80.93093093093093	0.026326433897747647	0.6265763889106272	-35.17724208691229	-7.535638192841052
540	81.08108108108108	0.017135259099269117	0.6185015721058302	-34.91956506728977	-7.852588009657772
541	81.23123123123123	0.00976376276167012	0.6122464337619127	-34.65854543043038	-8.167169487206053
542	81.38138138138139	0.004377823770612933	0.607976852764537	-34.3942049816427	-8.479347224297129
543	81.53153153153153	0.0010986405256037928	0.6058140275132091	-34.126565902215674	-8.789086021331837
544	81.68168168168168	3.643587771939849e-09	0.6058317486248745	-33.85565074754173	-9.096350884299866
545	81.83183183183183	0.0011066354676812836	0.6080547384426495	-33.58148244519758	-9.401107028761224
546	81.98198198198199	0.004393633746643574	0.6124580947152932	-33.304084292982395	-9.703319883809776
547	82.13213213213213	0.009787032003829813	0.6189678509661608	-33.023479956914	-10.002955096018152
548	82.28228228228228	0.0171654639857883	0.6274626409418007	-32.73969346918282	-10.299978533363543
549	82.43243243243244	0.026362894735835626	0.6377764296855295	-32.45274922606424	-10.594356289134147
550	82.58258258258259	0.03717235683597389	0.6497022497793492	-32.162671985788975	-10.886054685815811
551	82.73273273273273	0.04935060774145101	0.6629968586785077	-31.869486866372164	-11.175040278958129
552	82.88288288288288	0.06262360340517231	0.6773862123359103	-31.57321934340119	-11.461279861019918
553	83.03303303303304	0.07669266502038372	0.6925716319448032	-31.27389524778242	-11.74474046519327
554	83.18318318318319	0.09124120011302517	0.7082365250311261	-30.971540763446892	-12.025389369206305
555	83.33333333333333	0.10594182674072401	0.7240535096525064	-30.666182425015624	-12.303194099103418
556	83.48348348348348	0.12046374048442611	0.7396917813898898	-30.357847115424246	-12.578122433003237
557	83.63363363363364	0.13448015845512523	0.7548245573542703	-30.046562063507636	-12.85014240483352
558	83.78378378378379	0.1476756728051505	0.7691364296979771	-29.732354841544286	-13.119222308042783
559	83.93393393393393	0.15975334826981677	0.7823304631563247	-29.415253362761113	-13.385330699287909
560	84.08408408408408	0.1704414040252994	0.7941348769054888	-29.09528587879862	-13.648436402097712
561	84.23423423423424	0.17949932950258662	0.8043091603764574	-28.772480977136937	-13.908508510511616
562	84.38438438438439	0.18672329653494374	0.8126494854024959	-28.44686757848245	-14.165516392693522
563	84.53453453453453	0.1919507460507099	0.8189932929119434	-28.118474934116044	-14.419429694519874
564	84.68468468468468	0.19506404609826886	0.8232229509531839	-27.787332623202495	-14.670218343142032
565	84.83483483483484	0.19599313888759076	0.8252684017361872	-27.453470550061677	-14.917852550522186
566	84.98498498498499	0.19471711728265978	0.8251087381249378	-27.11691894140182	-15.162302816942479
567	85.13513513513513	0.19126469526937748	0.8227726741053367	-26.777708343514718	-15.40353993448716
568	85.28528528528528	0.18571356181212312	0.8183378986417638	-26.43586961943374	-15.64153499049704
569	85.43543543543544	0.1781886326389771	0.8119293274622993	-26.09143394605443	-15.876259370995948
570	85.58558558558559	0.16885923929522734	0.8037162921122308	-25.74443281121832	-16.10768476408891
571	85.73573573573573	0.15793531871916958	0.7939087295298545	-25.394898010759803	-16.335783163331598
572	85.88588588588588	0.1456626890851902	0.7827524578895565	-25.04286164551686	-16.560526871070522
573	86.03603603603604	0.1323175182206343	0.7705236450186821	-24.688356118305656	-16.781888501753755
574	86.18618618618619	0.11820010907223122	0.7575225938639605	-24.331414130859315	-16.99984098521161
575	86.33633633633633	0.1036281420661437	0.7440669848515542	-23.972068680731127	-17.214357569907225
576	86.48648648648648	0.08892952642706031	0.7304847272061523	-23.610353058162673	-17.42541182615622
577	86.63663663663664	0.0744350213212799	0.7171065800940534	-23.246300842916973	-17.63297764931538
578	86.78678678678679	0.060470792868279374	0.7042587096347341	-22.879945901077257	-17.837029262939822
579	86.93693693693695	0.04735107450843941	0.6922553492685757	-22.511322381811112	-18.037541221908455
580	87.08708708708708	0.03537109588877756	0.6813917286425951	-22.140464714101064	-18.234488415517106
581	87.23723723723724	0.02480043938614923	0.6719374301336485	-21.76740760344129	-18.427846070539154
582	87.38738738738739	0.015876973764381908	0.6641303225055625	-21.392186028501285	-18.61758975425316
583	87.53753753753755	0.008801501474673196	0.6581712082095351	-21.014835237756245	-18.80369537743735
584	87.68768768768768	0.0037332400496925093	0.6542193047782359	-20.635390746085122	-18.986139197330306
585	87.83783783783784	0.0007862392724025749	0.6523886619946274	-20.253888331336242	-19.16489782055779
586	87.98798798798799	2.6814743137298257e-05	0.6527455954590434	-19.870364030861133	-19.339948206024985
587	88.13813813813815	0.0014720555967059053	0.6553071943062936	-19.484854138016484	-19.511267667774398
588	88.28828828828829	0.005089439949988968	0.6600409366532579	-19.097395198635162	-19.678833877808437
589	88.43843843843844	0.010797566733509038	0.6668654214304593	-18.70802400746618	-19.842624868876698
590	88.58858858858859	0.018467987438753452	0.6756522001293853	-18.31677760458413	-20.00261903722761
591	88.73873873873875	0.027928096561917387	0.6862286672462307	-17.923693271768613	-20.158795145323868
592	88.88888888888889	0.03896501570114938	0.6983819443791439	-17.52880852885357	-20.311132324521736
593	89.03903903903904	0.051330383904466446	0.7118636705761424	-17.13216113004744	-20.45961007771342
594	89.1891891891892	0.06474594647235597	0.7263955911377135	-16.73378906022411	-20.604208281932596
595	89.33933933933935	0.07890981645169783	0.7416758191107368	-16.333730531185388	-20.744907190922444
596	89.48948948948949	0.09350326792020335	0.7573856285729236	-15.932023977894746	-20.88168743766619
597	89.63963963963964	0.10819790819385335	0.773196626840255	-15.528708054683584	-21.01453003687963
598	89.7897897897898	0.1226630675629746	0.7887781442030577	-15.123821631429674	-21.14341638746537
599	89.93993993993995	0.13657324026765263	0.8038046749014172	-14.717403789708678	-21.26832827492846
600	90.09009009009009	0.1496154092701035	0.8179632018975495	-14.309493818918586	-21.38924787375336
601	90.24024024024024	0.1614960899965518	0.830960240617679	-13.900131212378072	-21.5061577497415
602	90.3903903903904	0.17194793454508372	0.8425284431598925	-13.489355663398754	-21.619040862309603
603	90.54054054054055	0.18073574774671008	0.8524326143552003	-13.077207061332047	-21.727880566748116
604	90.69069069069069	0.1876617797017445	0.8604750043039161	-12.663725487590511	-21.8326606164398
605	90.84084084084084	0.19257017569492477	0.866499758290778	-12.248951211644822	-21.933365165037863
606	90.990990990991	0.1953504833539706	0.870396423943505	-11.832924686996167	-22.02997876860372
607	91.14114114114115	0.19594013813090438	0.8721024367141202	-11.415686547124944	-22.122486387703688
608	91.29129129129129	0.1943258711759781	0.8716045277528753	-10.997277601415561	-22.210873389464847
609	91.44144144144144	0.190544007923185	0.8689390224937636	-10.577738831058557	-22.295125549589397
610	91.5915915915916	0.18467965066836425	0.8641910232326243	-10.157111384929792	-22.375229054327388
611	91.74174174174175	0.17686476353413155	0.8574924940920728	-9.735436575447627	-22.45117050240768
612	91.89189189189189	0.16727520291517817	0.8490192914668011	-9.31275587440794	-22.52293690692682
613	92.04204204204204	0.1561267602270591	0.8389872067723636	-8.889110908798092	-22.59051569719538
614	92.1921921921922	0.1436703060074898	0.8276471105464756	-8.464543456589753	-22.653894720541995
615	92.34234234234235	0.13018614464117254	0.8152793071738398	-8.039095442511428	-22.713062244074298
616	92.49249249249249	0.11597770674234176	0.8021872272686905	-7.612808933800511	-22.76800695639701
617	92.64264264264264	0.1013647211337086	0.7886905996537386	-7.185726135936118	-22.81871796928666
618	92.7927927927928	0.08667602007102616	0.7751182565847375	-6.75788938835251	-22.865184819322867
619	92.94294294294295	0.07224213961542983	0.7618007341228225	-6.329341160133785	-22.90739746947586
620	93.09309309309309	0.05838788166549127	0.7490628341665655	-5.900124045690458	-22.945346310650045
621	93.24324324324324	0.04542500502364958	0.7372163155184053	-5.4702807604178165	-22.97902216318362
622	93.3933933933934	0.03364520996809231	0.7265528784565293	-5.039854136337275	-23.008416278303667
623	93.54354354354355	0.023313574196434133	0.7173376006785527	-4.60888711772053	-23.033520339536782
624	93.69369369369369	0.014662587850484519	0.7098029723262845	-4.177422756697509	-23.054326464075068
625	93.84384384384384	0.007886921850394937	0.7041436643198761	-3.745504208847883	-23.0708272040971
626	93.993993993994	0.003139047265029463	0.7005121477281923	-3.3131747287774154	-23.083015548043917
627	94.14414414414415	0.0005258042947240176	0.6990152627515681	-2.8804776656789874	-23.090884921849625
628	94.29429429429429	0.00010599807374522774	0.6997118145242708	-2.4474564588792176	-23.094429190126693
629	94.44444444444444	0.0018890753934825747	0.7026112498376895	-2.014154633370542	-23.093642657305544
630	94.5945945945946	0.0058349121237322365	0.7076734445616205	-1.5806157953299862	-23.08852006872844
631	94.74474474474475	0.011854716115676288	0.7148096065472461	-1.1468836276244778	-23.079056611697386
632	94.89489489489489	0.01981302526876371	0.7238842736940149	-0.7130018853036533	-23.065247916475972
633	95.04504504504504	0.029530755799512802	0.7347183622184454	-0.27901439107999915	-23.047090057245008
634	95.1951951951952	0.04078923211781442	0.7470931965304284	0.15503496920241622	-23.024579553011755
635	95.34534534534535	0.053335107627481664	0.7607554300337771	0.5891022511107549	-22.99771336847264
636	95.49549549549549	0.06688606571952484	0.7754227461195016	1.0231434561768369	-22.96648891482932
637	95.64564564564564	0.0811371726701788	0.7907902110638371	1.457114536461301	-22.93090405055803
638	95.7957957957958	0.09576773948603251	0.8065371358733722	1.8909713991272632	-22.890957082131887
639	95.94594594594595	0.11044853828595116	0.8223342926669723	2.3246699110235856	-22.846646764696363
640	96.09609609609609	0.12484921083138398	0.8378513232060864	2.7581659032768275	-22.797972302697428
641	96.24624624624624	0.13864570249282254	0.8527641728612064	3.191415175891997	-22.74493335046262
642	96.3963963963964	0.1515275543677526	0.8667623827298178	3.624373502360835	-22.687530012734623
643	96.54654654654655	0.16320488945747308	0.8795560758132198	4.0569966342777475	-22.625762845157524
644	96.6966966966967	0.17341493569462113	0.8908824800440494	4.4892403059626735	-22.559632854715403
645	96.84684684684684	0.18192793903540183	0.9005118413785113	4.921060239090229	-22.48914150012339
646	96.996996996997	0.18855233355573087	0.9082525938925219	5.352412147325189	-22.414290692170997
647	97.14714714714715	0.19313905220993646	0.9139556705404089	5.7832517409630535	-22.335082794017584
648	97.2972972972973	0.19558488124814194	0.9175178575722958	6.213534731575832	-22.25152062144003
649	97.44744744744744	0.19583478280872507	0.9188841171265603	6.643216836662074	-22.163607443032465
650	97.5975975975976	0.1938831334211589	0.9180488257326754	7.072253784301249	-22.071346980357944
651	97.74774774774775	0.18977385054952195	0.9150559008547201	7.500601317811254	-21.974743408052134
652	97.8978978978979	0.18359940432910302	0.9099978126279825	7.928215200409124	-21.87380135387889
653	98.04804804804805	0.1754987367347365	0.9030135030272972	8.355051219873998	-21.768525898737597
654	98.1981981981982	0.16565413500528456	0.8942852592915267	8.781065193212465	-21.65892257662241
655	98.34834834834835	0.15428712968080122	0.8840346119607249	9.20621297132503	-21.54499737453319
656	98.4984984984985	0.1416535095577789	0.8725173498313841	9.630450443673755	-21.426756732338188
657	98.64864864864865	0.128037565739668	0.8600177640069545	10.053733542950214	-21.30420754258848
658	98.7987987987988	0.11374569430730899	0.8468422505682769	10.476018249743774	-21.177357150284003
659	98.94894894894895	0.09909950156675731	0.8333124158214068	10.897260597208994	-21.04621335259132
660	99.0990990990991	0.08442856702531142	0.8197578392736422	11.317416675732245	-20.910784398513016
661	99.24924924924925	0.07006302694865128	0.8065086571906633	11.736442637596559	-20.771078988508787
662	99.3993993993994	0.056326145389378926	0.7938881336250725	12.154294701644869	-20.627106274068062
663	99.54954954954955	0.04352703985921503	0.7822053860885901	12.570929157940297	-20.478875857234396
664	99.6996996996997	0.03195372533715217	0.7717484295602087	12.986302372423689	-20.3263977900815
665	99.84984984984985	0.021866633142480735	0.7627776953592185	13.400370791567367	-20.169682574140943
666	100.0	0.013492750515806978	0.7555201707262262	13.813090947025238	-20.008741159781476
667	100.15015015015015	0.007020512783579041	0.7501642909876797	14.22441946027796	-19.843584945540204
668	100.30030030030031	0.0025955630464096612	0.7468556992441916	14.6343130472733	-19.674225777405436
669	100.45045045045045	0.0003174748098529323	0.7456939690013162	15.042728523060926	-19.500675948051327
670	100.6006006006006	0.00023751130742493732	0.7467303634925697	15.449622806420967	-19.322948196024445
671	100.75075075075075	0.0023574719372493813	0.7499666821160756	15.85495292448641	-19.141055704881982
672	100.90090090090091	0.006629651770663462	0.7553552199431712	16.258676017358077	-18.955012102282197
673	101.05105105105105	0.012957915043954467	0.7627998412101435	16.660749342712272	-18.764831459026617
674	101.2012012012012	0.021199858476720842	0.7721581426365915	17.06113028040015	-18.57052828805444
675	101.35135135135135	0.031170015736252193	0.7832446578898042	17.45977633703893	-18.37211754338886
676	101.50150150150151	0.04264403093870264	0.795835031085936	17.856645150593682	-18.169614619035805
677	101.65165165165165	0.05536370727182454	0.8096710654127393	18.251694494949753	-17.963035347834754
678	101.8018018018018	0.06904281713141441	0.8244665332660105	18.644882284474974	-17.752396000262113
679	101.95195195195195	0.08337354302744718	0.8399136171557249	19.036166578571688	-17.53771328318674
680	102.10210210210211	0.09803340432186831	0.8556898364438273	19.42550558621732	-17.319004338578235
681	102.25225225225225	0.11269251392742682	0.8714653040430671	19.812857670493685	-17.096286742167784
682	102.4024024024024	0.1270210016719369	0.8869101497812587	20.198181353104047	-16.869578502061785
683	102.55255255255256	0.14069643728189057	0.9017019433848938	20.581435318877936	-16.63889805730813
684	102.70270270270271	0.1534110859479582	0.9155329500446427	20.96257842026273	-16.4042642764157
685	102.85285285285285	0.1648788332022312	0.9281170552925972	21.341569681801744	-16.165696455826705
686	103.003003003003	0.17484162327849065	0.9391962033625381	21.718368304598336	-15.923214318342527
687	103.15315315315316	0.1830752660747194	0.9485462041524484	22.092933670765664	-15.676838011502447
688	103.30330330330331	0.18939448204529602	0.9559817781167064	22.46522534786125	-15.426588105916245
689	103.45345345345345	0.193657071498943	0.9613607255640348	22.835203093306212	-15.17248559355018
690	103.6036036036036	0.19576711448179768	0.964587126540571	23.202826858788384	-14.914551885966866
691	103.75375375375376	0.19567712923945513	0.9656134992919096	23.568056794649305	-14.652808812518856
692	103.90390390390391	0.19338914068667373	0.9644418687328098	23.930853254253954	-14.387278618496449
693	104.05405405405405	0.18895463484123956	0.9611237208810569	24.29117679834327	-14.117983963229618
694	104.2042042042042	0.18247340024735165	0.9557588442808505	24.64898819936878	-13.84494791814437
695	104.35435435435436	0.1740912824596863	0.9484930844868668	25.004248445808674	-13.568193964773696
696	104.50450450450451	0.16399690211839987	0.9395150621392616	25.356918746465404	-13.287745992723044
697	104.65465465465465	0.15241741046739	0.929051928481933	25.706960534743644	-13.003628297590925
698	104.8048048048048	0.13961337782828748	0.9173642538365119	26.054335472908615	-12.715865578844529
699	104.95495495495496	0.12587293005355085	0.9047401640554565	26.399005456323998	-12.424482937650616
700	105.10510510510511	0.11150526490452856	0.8914888569001158	26.74093261766945	-12.12950587466182
701	105.25525525525525	0.09683369425378334	0.8779336442430521	27.08007933113654	-11.830960287758764
702	105.4054054054054	0.08218836868119504	0.8644046766641451	27.416408216603283	-11.528872469747895
703	105.55555555555556	0.06789884818040581	0.8512315141570374	27.749882143786326	-11.223269106015657
704	105.70570570570571	0.05428668615506165	0.8387357101253746	28.080464236370858	-10.914177272138616
705	105.85585585585586	0.04165819358529579	0.8272235755492903	28.408117876117146	-10.601624431450432
706	106.006006006006	0.030297546190546573	0.8169792861482225	28.73280670694378	-10.285638432565378
707	106.15615615615616	0.020460389696447104	0.8082584876478043	29.054494638986807	-9.966247506859052
708	106.30630630630631	0.012368087104836209	0.8012825430498748	29.373145852634618	-9.643480265905986
709	106.45645645645646	0.006202737419072485	0.7962335513577926	29.688724802537845	-9.317365698874998
710	106.6066066066066	0.0021030779170107014	0.793250249849412	30.001196221593958	-8.987933169882066
711	106.75675675675676	0.0001613621817290052	0.7924248921078119	30.310525124906086	-8.655212415301342
712	106.90690690690691	0.00042128414288483283	0.7938011720626491	30.616676813715774	-8.319233541034041
713	107.05705705705707	0.002876994843454925	0.7973732407569006	30.91961687930889	-7.980027019736113
714	107.2072072072072	0.007473234057310478	0.8030858379644376	31.219311206894663	-7.637623688004407
715	107.35735735735736	0.014106573795871135	0.8108355356966794	31.515725979456885	-7.2920547435220655
716	107.50750750750751	0.022627745721521157	0.8204730656160112	31.80882768157759	-6.943351742162797
717	107.65765765765767	0.0328450000946108	0.831806677982782	32.09858310323203	-6.5915465950550605
718	107.8078078078078	0.044528420668515915	0.8446064565503686	32.384959343554854	-6.236671565605853
719	107.95795795795796	0.057415098435790915	0.858609492311325	32.667923814577314	-5.878759266484629
720	108.10810810810811	0.07121504780191969	0.8735257996711353	32.94744424493438	-5.51784265656773
721	108.25825825825827	0.08561773205655034	0.8890448419194473	33.2234886835423	-5.153955037843229
722	108.4084084084084	0.10029905130119576	0.904842519157774	33.496025503245164	-4.787130052277057
723	108.55855855855856	0.11492863558587554	0.9205884614361354	33.76502340443098	-4.417401678640196
724	108.70870870870871	0.12917727913909968	0.9359534629830409	34.030451418616025	-4.044804229297625
725	108.85885885885887	0.142724348400657	0.9506168902382798	34.29227891199794	-3.6693723469590154
726	109.009009009009	0.15526499715613065	0.9642738969874346	34.55047558897623	-3.2911410013917255
727	109.15915915915916	0.16651702641283958	0.9766422842378251	34.80501149564061	-2.91014548609634
728	109.30930930930931	0.1762272346511641	0.9874688504698311	35.05585702322614	-2.5264214149451796
729	109.45945945945947	0.1841771155532069	0.9965350893655553	35.30298291153524	-2.1400047187836506
730	109.6096096096096	0.1901877749942493	1.003662106800279	35.54636025232588	-1.7509316419955425
731	109.75975975975976	0.19412395665121862	1.0087146464509298	35.785960492665794	-1.3592387390318876
732	109.90990990990991	0.19589708564092637	1.0116041334343189	36.02175543825193	-0.9649628709043228
733	110.06006006006007	0.19546726169787995	1.0122906674849539	36.253717256695396	-0.5681412016425469
734	110.2102102102102	0.1928441570396917	1.010783920820447	36.481818480771	-0.16881119471712935
735	110.36036036036036	0.1880867987156532	1.0071429204900901	36.706032011630995	0.2329893905726479
736	110.51051051051051	0.18130224033623207	1.0014747201043503	36.926331121983175	0.6372225027452671
737	110.66066066066067	0.17264315307321584	0.9939319908350155	37.14268945923238	1.0438498018176219
738	110.8108108108108	0.1623043901396114	0.9847095858950923	37.35508104858536	1.4528326630191728
739	110.96096096096096	0.15051860205791717	0.9740401558070796	37.563480296118605	1.8641321805394497
740	111.11111111111111	0.13755100138527418	0.962188913128118	37.767861991808545	2.2777091713083664
741	111.26126126126127	0.1236933947035184	0.9494476644400437	37.9682013125243	2.6935241788094118
742	111.41141141141141	0.10925761617074349	0.9361282439009502	38.164473824982	3.111537476924653
743	111.56156156156156	0.09456851039745956	0.9225554961213477	38.35665548866079	3.5317090738116548
744	111.71171171171171	0.07995662255190188	0.9090599662694715	38.54472265867997	3.9539987158118777
745	111.86186186186187	0.06575076018714217	0.8959704618983931	38.72865208863689	4.378365891389812
746	112.01201201201201	0.05227059416931487	0.8836066538742471	38.908420933405594	4.804769835103137
747	112.16216216216216	0.03981946520635135	0.872271882904965	39.084006751895444	5.233169531602719
748	112.31231231231232	0.028677557850075724	0.8622463335423709	39.25538750976967	5.663523719662614
749	112.46246246246247	0.019095595575311444	0.8537807292612879	39.4225415821234	6.095790896239272
750	112.61261261261261	0.011289198814031535	0.8470906904936895	39.58544775612114	6.5299293205601
751	112.76276276276276	0.005434032904246532	0.842351882577586	39.74408523359287	6.965897018240241
752	112.91291291291292	0.0016618551381000863	0.8396960628051209	39.89843363358891	7.403651785427698
753	113.06306306306307	5.7549861417177885e-05	0.8392081155221194	40.04847299489306	7.84315119297608
754	113.21321321321321	0.0006572183431084124	0.840924141997492	40.19418377849381	8.284352590644929
755	113.36336336336336	0.0034473663976036717	0.8448306480456688	40.33554687001312	8.727213111326662
756	113.51351351351352	0.008365208041038137	0.8508648476827846	40.472543582092705	9.171689675300144
757	113.66366366366367	0.015300078348094617	0.8589160759835226	40.60515565673741	9.617738994510162
758	113.81381381381381	0.024095923716346928	0.8688282793454561	40.73336526761557	10.06531757687275
759	113.96396396396396	0.03455481350033182	0.8804035271231226	40.85715502231568	10.514381730605436
760	114.11411411411412	0.046441393993938325	0.8934064656104107	40.97650796455966	10.96488756858237
761	114.26426426426427	0.05948818453431141	0.907569614144465	41.09140757637185	11.416791012713503
762	114.41441441441441	0.07340159655039293	0.9225993841542277	41.20183778020409	11.87004779834804
763	114.56456456456456	0.08786854011101158	0.9381826857085278	41.30778294101603	12.324613478700826
764	114.71471471471472	0.10256346930704942	0.9539939728982471	41.40922786831089	12.780443429301968
765	114.86486486486487	0.11715570792728836	0.9697025695121674	41.50615781812602	13.23749285246862
766	115.01501501501501	0.1313168905801177	0.9849801101586785	41.59855849497846	13.695716781799291
767	115.16516516516516	0.14472835181546997	0.9995079293877119	41.68641605376483	14.155070086689214
768	115.31531531531532	0.15708829697145468	1.0129842325373781	41.76971710161559	14.61550747686708
769	115.46546546546547	0.16811859338199914	1.0251308869416038	41.84844869970324	15.076983506952395
770	115.61561561561562	0.1775710291246781	1.0356996806779644	41.92259836500449	15.53945258103277
771	115.76576576576576	0.18523289846974755	1.0444779080167153	41.99215407201601	16.002868957261377
772	115.91591591591592	0.19093178834246224	1.0512931558831113	42.05710425442332	16.467186752473125
773	116.06606606606607	0.19453945809013642	1.056017183624467	42.11743780672326	16.932359946819943
774	116.21621621621622	0.19597472524856271	1.0585688087765748	42.17314408579904	17.398342388423963
775	116.36636636636636	0.19520529237011827	1.0589157338918116	42.22421291244831	17.865087798049053
776	116.51651651651652	0.19224847380491897	1.0570752733202937	42.27063457286362	18.332549773789076
777	116.66666666666667	0.1871708060804536	1.0531139635895097	42.312399820065394	18.800681795773393
778	116.81681681681683	0.18008655064722337	1.047146066149961	42.34949987528694	19.269437230888293
779	116.96696696696696	0.17115512268271715	1.0393309961791362	42.38192642931163	19.738769337514846
780	117.11711711711712	0.16057750381268124	1.0298697353027815	42.40967164376171	20.208631270281586
781	117.26726726726727	0.1485917194733052	1.0190003089570872	42.43272815233891	20.67897608483232
782	117.41741741741743	0.13546748268606382	1.0069924301635271	42.45108906201645	21.149756742608147
783	117.56756756756756	0.1215001247749844	0.994141430246129	42.46474795418247	21.62092611564367
784	117.71771771771772	0.10700394960183496	0.980761613066661	42.473698885734436	22.09243699137624
785	117.86786786786787	0.09230516086719007	0.9671791823256977	42.47793639012477	22.5642420774683
786	118.01801801801803	0.07773452163247209	0.953724901084661	42.47745547835712	23.036294006641825
787	118.16816816816817	0.06361991124387613	0.9407266486897463	42.47225163993364	23.508545341525185
788	118.31831831831832	0.05027894714778898	0.9285020425873407	42.462320843752515	23.980948579510745
789	118.46846846846847	0.03801183762711266	0.9173512910603459	42.44765953895618	24.453456157623826
790	118.61861861861863	0.027094626291501837	0.9075504377184164	42.42826465572978	24.926020457401563
791	118.76876876876877	0.017772980339034003	0.89934514975963	42.404133606049854	25.3985938097822
792	118.91891891891892	0.010256662370449207	0.8929451897847266	42.37526428438309	25.87112850000316
793	119.06906906906907	0.004714810155315331	0.8885196955632741	42.341655068335	26.34357677250827
794	119.21921921921923	0.001272130568308882	0.8861933739699491	42.30330481924858	26.815890835863087
795	119.36936936936937	6.093342497798471e-06	0.8860436947378192	42.260212882752754	27.28802286767835
796	119.51951951951952	0.0009451877878681026	0.888099147176871	42.21237908926029	27.759925019540376
797	119.66966966966967	0.0040682817037113	0.8923385990863957	42.15980375441548	28.2315494219483
798	119.81981981981983	0.009305096911099714	0.8986917722874658	42.10248767949135	28.702848189257878
799	119.96996996996997	0.016537790704666194	0.9070408240747134	42.04043215173619	29.17377342463037
800	120.12012012012012	0.02560360763668927	0.9172229990004179	41.97363894466943	29.644277224987427
801	120.27027027027027	0.03629854196105794	0.929034291318468	41.902110318326834	30.114311685970087
802	120.42042042042043	0.04838192832209555	0.942234035673187	41.82584901945499	30.583828906902134
803	120.57057057057057	0.061581857385142096	0.9565503227299149	41.74485828165477	31.052780995757182
804	120.72072072072072	0.07560129454236462	0.9716861178808189	41.65914182547409	31.52112007412886
805	120.87087087087087	0.09012476400611344	0.9873259453382491	41.568703858449666	31.988798282203156
806	121.02102102102103	0.10482544787941574	1.0031429872052329	41.473549075097644	32.455767783733855
807	121.17117117117117	0.1193725404550301	1.0188064377745285	41.373682656853546	32.92198077101855
808	121.32132132132132	0.13343869225117766	1.0339889475643576	41.269110271960784	33.38738946987606
809	121.47147147147147	0.1467073762727067	1.0483739895795683	41.15983807530837	33.85194614462447
810	121.62162162162163	0.1588800107366393	1.0616629820371821	41.04587270821743	34.315603103058905
811	121.77177177177177	0.16968267798121667	1.073582007275441	40.92722129817669	34.77831270142897
812	121.92192192192192	0.17887228836457655	1.0838879756524822	40.80389145852665	35.24002734941507
813	122.07207207207207	0.1862420504484197	1.0923740957300068	40.67589128809297	35.70069951510277
814	122.22222222222223	0.19162612437254992	1.0988745276478187	40.54322937076836	36.16028172995585
815	122.37237237237237	0.19490335370658224	1.1032681149755321	40.405914775043634	36.61872659378584
816	122.52252252252252	0.19599999180192756	1.1054811110645588	40.263957053487616	37.075986779718846
817	122.67267267267268	0.19489136129365178	1.1054888385499644	40.11736624217582	37.53201503915859
818	122.82282282282283	0.19160240940887158	1.1033162446588656	39.966152860068334	37.986764206745164
819	122.97297297297297	0.18620714658572088	1.0990373398293964	39.810327908336376	38.44018720530905
820	123.12312312312312	0.17882698103549965	1.0927735322728565	39.649902869638154	38.892237050819894
821	123.27327327327328	0.1696279867249319	1.0846908959559702	39.484889707343505	39.34286685732942
822	123.42342342342343	0.15881716625641573	1.0749964334811355	39.315300864707936	39.79202984190785
823	123.57357357357357	0.1466377927417173	1.0639334179601183	39.14114926399542	40.23967932957389
824	123.72372372372372	0.13336393548971778	1.0517759187018005	38.96244830555078	40.685768758216966
825	123.87387387387388	0.11929429269527071	1.0388226339010347	38.77921186682104	41.13025168351162
826	124.02402402402403	0.10474546991056286	1.0253901691100082	38.59145430132635	41.5730817838234
827	124.17417417417417	0.09004485555182751	1.0118059127449543	38.399190437580074	42.01421286510605
828	124.32432432432432	0.07552325376203346	0.9984006689488416	38.20243557795864	42.45359886578901
829	124.47447447447448	0.061507440410368354	0.9855012135908578	38.00120549752057	42.891193861654855
830	124.62462462462463	0.04831280973891655	0.9734229409130877	37.795516442775664	43.3269520707062
831	124.77477477477477	0.03623627712717159	0.962462766295024	37.585385130403445	43.76082785802196
832	124.92492492492492	0.02554959768163279	0.9528924448431666	37.37082874592173	44.19277574060154
833	125.07507507507508	0.01649325100056339	0.9449524561557786	37.151864942305124	44.62275039219709
834	125.22522522522523	0.009271029723452942	0.9388465928723496	36.92851183855352	45.05070664813326
835	125.37537537537538	0.004045453637680691	0.9347373747802586	36.70078801821082	45.4765995101137
836	125.52552552552552	0.0009341125375508726	0.9327423916738103	36.46871252783389	45.90038415101411
837	125.67567567567568	7.020131402176055e-06	0.9329316572613432	36.232304875412	46.32201591966091
838	125.82582582582583	0.0012850385411428162	0.9353260336647653	35.991585028737006	46.74145034559517
839	125.97597597597598	0.004739408847286869	0.9398967619645907	35.74657341372368	47.1586431438219
840	126.12612612612612	0.010292398243520674	0.946566109354506	35.49729091268155	47.573550219542966
841	126.27627627627628	0.017819049238047648	0.9552091183427142	35.243758862537234	47.986127672874304
842	126.42642642642643	0.027149991539876014	0.9656564186382242	34.98599905300817	48.39633180354611
843	126.57657657657658	0.0380752533549059	0.9776980384469354	34.72403372472755	48.80411911558598
844	126.72672672672672	0.050348986327192126	0.9910881294129029	34.457885567320744	49.209446321984316
845	126.87687687687688	0.06369499780125477	1.005550498880647	34.18757771743333	49.61227034934139
846	127.02702702702703	0.07781296591434397	1.0207848249874176	33.913133756710906	50.012548342495904
847	127.17717717717719	0.09238519766205984	1.036473414728815	33.63457770973107	50.41023766913394
848	127.32732732732732	0.10708377786229688	1.0522883529227334	33.35193404188722	50.80529592437874
849	127.47747747747748	0.12157794814623164	1.0678988812003494	33.065227657225066	51.197680935359706
850	127.62762762762763	0.1355415499287957	1.082978840976595	32.774483896231445	51.58735076576108
851	127.77777777777779	0.148660363871412	1.0972140129128929	32.47972853357608	51.974263720349064
852	127.92792792792793	0.16063918067893104	1.1103091877140931	32.18098777580616	52.35837834947762
853	128.07807807807808	0.17120844411845723	1.1219948091473009	31.87828825899413	52.73965345357178
854	128.22822822822823	0.18013031677390365	1.1320330397964287	31.57165704633885	53.11804808758839
855	128.3783783783784	0.18720403204018402	1.1402231130563905	31.261121625720563	53.49352156545358
856	128.52852852852854	0.19227041192247551	1.1464058509323631	30.94670990720924	53.86603346447688
857	128.6786786786787	0.19521544897768545	1.1504672459812546	30.628450220527412	54.23554362974085
858	128.82882882882882	0.19597287179461342	1.152341026791864	30.306371312467135	54.60201217846641
859	128.97897897897897	0.19452563628246822	1.1520101492734	29.980502344261513	54.96539950435266
860	129.12912912912913	0.19090630920965723	1.1495071801942705	29.650872888910943	55.325666281891706
861	129.27927927927928	0.1851963353621764	1.1449135643404713	29.317512928464524	55.68277347065702
862	129.42942942942943	0.17752420481254325	1.1383577917845196	28.98045285125653	56.03668231956557
863	129.5795795795796	0.16806256154075094	1.1300125065064086	28.639723449098863	56.38735437111256
864	129.72972972972974	0.15702431847120185	1.120090621430541	28.29535591442872	56.734751465579436
865	129.8798798798799	0.14465786634794428	1.108840527300965	27.947381837412774	57.07883574521342
866	130.03003003003002	0.13124148426166407	1.096540503208366	27.595833203007693	57.41956965837891
867	130.18018018018017	0.11707707760688779	1.083492454547271	27.24074238797707	57.756915963680036
868	130.33033033033033	0.10248338438257443	1.0700151193166392	26.88214215786551	58.09083773405405
869	130.48048048048048	0.08778880271291467	1.056436895640661	26.520065663929753	58.42129836083485
870	130.63063063063063	0.07332400098882984	1.0430884519102575	26.15454644002737	58.748261557786584
871	130.7807807807808	0.05941447692224018	1.0302952858373493	25.7856183994635	59.07169136510626
872	130.93093093093094	0.046373232954792405	1.018370399863583	25.413315831795092	59.391552153395885
873	131.0810810810811	0.03449373284443971	1.0076072577469115	25.037673399594137	59.70780862760259
874	131.23123123123122	0.024043297925996118	0.9982731808221493	24.65872613516947	60.02042583092717
875	131.38138138138137	0.015257091647903754	0.9906033325377384	24.27650943724745	60.32936914870014
876	131.53153153153153	0.008332827749663594	0.9847954266331794	23.89105906761223	60.634604312224994
877	131.68168168168168	0.003426321160411973	0.9810052780376095	23.50241114770551	60.93609740258846
878	131.83183183183183	0.0006479817356578787	0.9793432966065367	23.110602155186516	61.233814854436844
879	131.981981981982	6.032973270908704e-05	0.9798720025972695	22.71566892045207	61.52772345971864
880	132.13213213213214	0.0016765889334060583	0.9826046197916478	22.317648623117854	61.81779037139229
881	132.2822822822823	0.005460389072761279	0.9875047779246846	21.91657878845994	62.103983107099594
882	132.43243243243242	0.011326584269674183	0.9944873311152786	21.512497283818426	62.38626955280337
883	132.58258258258257	0.019143169042793343	1.0034202738820792	21.105442314962435	62.66461796638971
884	132.73273273273273	0.02873424879589643	1.0141277116288638	20.695452422417308	62.938996981233984
885	132.88288288288288	0.039883997928741616	1.0263938187553905	20.28256647775427	63.20937560973047
886	133.03303303303304	0.05234151650502472	1.0399676953253547	19.86682367984281	63.475723246785094
887	133.1831831831832	0.06582647618909822	1.0545690130031096	19.44826355106635	63.73800967327094
888	133.33333333333334	0.08003542840238989	1.069894323210083	19.026925933501687	63.9962050594457
889	133.4834834834835	0.09464863274869995	1.0856238855500744	18.60285098506169	64.25027996833198
890	133.63363363363362	0.10933725205007615	1.1014288628451319	18.17607917560308	64.50020535905811
891	133.78378378378378	0.1237707520852423	1.1169787208739794	17.746651282998528	64.74595259016101
892	133.93393393393393	0.1376243395161283	1.1319486662985465	17.3146083891739	64.9874934228494
893	134.08408408408408	0.1505862706288102	1.1460269554049103	16.879991876111	65.2248000242276
894	134.23423423423424	0.16236486642210116	1.1589219091918828	16.44284342181621	65.4578449704796
895	134.3843843843844	0.17269507618507685	1.1703684769485398	16.00320499625532	65.6866012500126
896	134.53453453453454	0.18134444186503496	1.180134200622179	15.561118857255439	65.91104226656002
897	134.6846846846847	0.18811832901125228	1.188024445762078	15.11662754637321	66.13114184224374
898	134.83483483483485	0.1928643065839567	1.193886781328464	14.669773884731367	66.34687422059474
899	134.98498498498498	0.19547557707079996	1.1976144098089885	14.22060096882272	66.5582140695322
900	135.13513513513513	0.19589337972380416	1.1991485704556741	13.76915216628268	66.76513648430063
901	135.28528528528528	0.19410831283735372	1.198479861562905	13.315471111630442	66.96761699036462
902	135.43543543543544	0.1901605453123606	1.195648452031593	12.85960170197946	67.1656315462609
903	135.5855855855856	0.18413891274582	1.190743177458734	12.401588092717436	67.35915654640758
904	135.73573573573574	0.17617891838622593	1.1838995410928215	11.9414746931564	67.54816882386972
905	135.8858858858859	0.16645968393882996	1.175296664639107	11.47930616215356	67.73264565308155
906	136.03603603603605	0.15519991883599005	1.1651532575299486	11.01512740370238	67.91256475252487
907	136.18618618618618	0.14265299867508244	1.1537226953627222	10.548983562495783	68.08790428736263
908	136.33633633633633	0.1291012635726089	1.1412873182539298	10.08092001946077	68.2586428720287
909	136.48648648648648	0.11484966473720522	1.1281520774122078	9.610982387265445	68.42475957277207
910	136.63663663663664	0.10021890223103713	1.1146376728997214	9.13921650579866	68.58623391015644
911	136.7867867867868	0.0855382083388083	1.1010733370011738	8.665668437622962	68.74304586151392
912	136.93693693693695	0.0711379389383574	1.0877894255944043	8.19038446340099	68.8951758633535
913	137.0870870870871	0.05734213958732772	1.075109984237056	7.713411077296483	69.0426048137229
914	137.23723723723725	0.0444612536093491	1.063345456252759	7.234794982348902	69.18531407452465
915	137.38738738738738	0.032785136267794154	1.0527856969048852	6.754583085824043	69.32328547378536
916	137.53753753753753	0.02257653222734754	1.0436934508581202	6.272822494539682	69.45650130787813
917	137.68768768768768	0.01406516307842453	1.0362984397028785	5.789560510167252	69.58494434369801
918	137.83783783783784	0.007442557971312075	1.0307921925894474	5.304844624510032	69.70859782078988
919	137.987987987988	0.0028577436849757704	1.0273237362967924	4.818722514758242	69.82744545342914
920	138.13813813813815	0.0004138911157920726	1.0259962417212902	4.33124203872147	69.94147143265391
921	138.2882882882883	0.00016599364940934858	1.026864702248589	3.8424512300394458	70.05066042824984
922	138.43843843843845	0.002119629658738438	1.0299346962515996	3.352398293370319	70.15499759068597
923	138.58858858858858	0.006230836975261212	1.0351622615618037	2.8611315995586963	70.2544685530025
924	138.73873873873873	0.0124071021584023	1.042454884738626	2.3686996807826297	70.34905943264937
925	138.88888888888889	0.020509442301677346	1.0516735828755825	1.8751512256805238	70.43875683327616
926	139.03903903903904	0.030355532529284957	1.0626360310968717	1.3805350744584324	70.52354784647248
927	139.1891891891892	0.041723808805880634	1.0751206653671488	0.88490021397822	70.60342005345909
928	139.33933933933935	0.05435845373506359	1.088871668290013	0.38829577282707817	70.67836152672913
929	139.4894894894895	0.06797515315243528	1.1036047257010662	-0.10922898363117639	70.74836083163991
930	139.63963963963965	0.08226749397409701	1.1190134245164094	-0.6076246582219795	70.81340702795417
931	139.78978978978978	0.09691385933144499	1.1347761478674387	-1.1068417269438928	70.87348967133127
932	139.93993993993993	0.11158466583283498	1.15056331236251	-1.6068305439682176	70.92859881476814
933	140.0900900900901	0.125949780093838	1.1660447846171946	-2.1075413466551067	70.9787250099892
934	140.24024024024024	0.13968594764386955	1.1808973101609075	-2.608924260585214	71.02385930878584
935	140.3903903903904	0.15248406703837655	1.194811787549096	-3.110929304606354	71.06399326430473
936	140.54054054054055	0.16405614548912342	1.2075002239935242	-3.6135063958947446	71.099118932285
937	140.6906906906907	0.17414177949181545	1.2187022159898977	-4.116605355030337	71.12922887224434
938	140.84084084084085	0.1825140146191635	1.2281908091109273	-4.620175911085208	71.15431614861318
939	140.99099099099098	0.18898445261797286	1.2357776051034175	-5.124167706725823	71.17437433181777
940	141.14114114114113	0.1934074908865714	1.2413170013656976	-5.628530303326854	71.18939749931124
941	141.2912912912913	0.19568359893268916	1.244709467405497	-6.133213186097372	71.19938023655274
942	141.44144144144144	0.1957615580825257	1.245903784549015	-6.638165769218338	71.2043176379346
943	141.5915915915916	0.19363961404138835	1.244898198501559	-7.143337400990971	71.20420530765753
944	141.74174174174175	0.18936551637013435	1.2417404588239864	-7.648677368995446	71.19903936055307
945	141.8918918918919	0.18303544398908733	1.236526744436621	-8.154134905259472	71.18881642285427
946	142.04204204204206	0.17479184088853641	1.2293994993297515	-8.659659191435711	71.17353363291326
947	142.19219219219218	0.16482021074827072	1.220544227183167	-9.165199363988808	71.1531886418665
948	142.34234234234233	0.1533449425959886	1.2101853170245664	-9.67070451938973	71.12777961424743
949	142.4924924924925	0.14062426143874596	1.198580993861005	-10.176123719318195	71.09730522854588
950	142.64264264264264	0.12694441749204724	1.1860175079079878	-10.68140599587216	71.06176467771509
951	142.7927927927928	0.11261324476488982	1.172802693174512	-11.18650035678386	71.02115766962528
952	142.94294294294295	0.097953233950254	1.1592590403535574	-11.691355790641893	70.97548442746442
953	143.0930930930931	0.0832942755000044	1.1457164398969892	-12.195921272118808	70.9247456900858
954	143.24324324324326	0.06896623618492054	1.132504758575587	-12.700145767203736	70.86894271230226
955	143.39339339339338	0.05529153618761947	1.1199464165719668	-13.203978238438967	70.80807726512735
956	143.54354354354354	0.0425778937641234	1.1083491321421524	-13.707367650161324	70.74215163596294
957	143.6936936936937	0.031111400739124828	1.0979989971108353	-14.210262973745905	70.6711686287336
958	143.84384384384384	0.021150084655246187	1.089154039020638	-14.712613192853116	70.59513156396736
959	143.993993993994	0.01291810244563215	1.0820384148047053	-15.214367308677792	70.51404427882323
960	144.14414414414415	0.006600696288150655	1.0768373666409055	-15.71547434520002	70.42791112706513
961	144.2942942942943	0.0023400251483205476	1.0736930534947569	-16.215883354437103	70.33673697898196
962	144.44444444444446	0.00023196581268290583	1.0727013521528006	-16.715543421696193	70.24052722125465
963	144.5945945945946	0.00032395539813923177	1.0739096997319382	-17.21440367082651	70.13928775676928
964	144.74474474474474	0.0026139238867129806	1.0773160262141932	-17.712413269471966	70.03302500437658
965	144.8948948948949	0.007050340706633742	1.0828688010277954	-18.209521434321818	69.92174589859792
966	145.04504504504504	0.01353337431153422	1.0904681926263775	-18.705677436360176	69.80545788927776
967	145.1951951951952	0.021917138664056323	1.0999683149725807	-19.200830606113264	69.68416894118239
968	145.34534534534535	0.03201297607181837	1.1111805103740244	-19.694930338893965	69.55788753354508
969	145.4954954954955	0.04359370250293188	1.123877594798819	-20.18792610004315	69.4266226595577
970	145.64564564564566	0.05639871984982479	1.1377989701393938	-20.679767430167235	69.29038382580852
971	145.7957957957958	0.07013988010141356	1.1526564883846642	-21.17040395037101	69.14918105166733
972	145.94594594594594	0.08450796946366367	1.1681409357405952	-21.659785367486414	69.0030248686157
973	146.0960960960961	0.09917966651805807	1.1839289907886712	-22.147861479294992	68.8519263195249
974	146.24624624624624	0.11382481784028269	1.199690500104577	-22.634582179744793	68.69589695788014
975	146.3963963963964	0.12811386735780783	1.215095907615784	-23.11989746416064	68.53494884695097
976	146.54654654654655	0.14172527226540274	1.22982367051706	-23.60375743444733	68.36909455890897
977	146.6966966966967	0.1543527386201601	1.243567494865499	-24.086112304285162	68.19834717389192
978	146.84684684684686	0.16571211379529494	1.2560432280343155	-24.566912404317303	68.0227202790146
979	146.996996996997	0.17554778069360266	1.2669952529263042	-25.046108187328514	67.8422279673268
980	147.14714714714714	0.1836384098332351	1.2762022400596178	-25.52365023341416	67.65688483671833
981	147.2972972972973	0.1898019398680961	1.2834821280881603	-25.999489255140293	67.4667059887705
982	147.44744744744744	0.19389967446746556	1.2886962206812114	-26.473576102692437	67.27170702755542
983	147.5975975975976	0.1958394033638547	1.2917523075712818	-26.945861769014005	67.07190405838212
984	147.74774774774775	0.19557747733693098	1.2926067395380396	-27.416297394933096	66.86731368649008
985	147.8978978978979	0.19311979044069405	1.291265410635484	-27.884834274277342	66.65795301569035
986	148.04804804804806	0.18852164737109495	1.2877836255595667	-28.351423858976226	66.44383964695395
987	148.1981981981982	0.1818865189586908	1.282264855140844	-28.816017764150406	66.22499167694798
988	148.34834834834834	0.1733637137911662	1.2748584079670005	-29.27856777318702	66.00142769651987
989	148.4984984984985	0.16314501836058934	1.2657560705301052	-29.739025842801702	65.77316678912878
990	148.64864864864865	0.1514603813413306	1.2551877915045278	-30.197344108085016	65.540228529226
991	148.7987987987988	0.1385727391141946	1.243416507271073	-30.65347488753422	65.30263298058259
992	148.94894894894895	0.12477209897668852	1.2307322251272486	-31.10737068806906	65.0604006945661
993	149.0990990990991	0.11036901318341487	1.2174454973276565	-31.558984210031404	64.81355270836518
994	149.24924924924926	0.09568759066858014	1.2038804328065027	-32.00826835216798	64.56211054316329
995	149.3993993993994	0.08105820370603004	1.1903674038376342	-32.45517621659591	64.30609620226072
996	149.54954954954954	0.0668100536269667	1.1772356117522522	-32.89966111374998	64.04553216914614
997	149.6996996996997	0.05326376288707378	1.1648056790060408	-33.34167656731229	63.78044140551657
998	149.84984984984985	0.04072416018189706	1.1533824342945453	-33.781176319122196	63.510847349247285
999	150.0	0.029473420965119238	1.143248053071449	-34.21811433406724	63.236773912310824
1000				-34.65244480495404	62.95824547864585
1001				-35.08412215735867	62.675286901975596
1002				-35.513101054456065	62.387923503576886
1003				-35.939336401827994	62.096181069998806
1004				-36.36278335224892	61.80008585073223
1005				-36.78339731044911	61.49966455583012
1006				-37.2011339378554	61.19494435347828
1007				-37.61594915730767	60.885952867517545
1008				-38.027799157751566	60.57271817491744
1009				-38.43664039890676	60.255268803201204
1010				-38.84242961591	59.933633727822624
1011				-39.24512382393265	59.607842369495216
1012				-39.64468032277235	59.27792459147332
1013				-40.04105670141763	58.94391069678639
1014				-40.434210842586346	58.60583142542539
1015				-40.824100927235754	58.263717951482874
1016				-41.210685439045065	57.91760188024614
1017				-41.59392316886941	57.567515245244245
1018				-41.97377321916473	57.213490505248814
1019				-42.35019500838343	56.855560541229075
1020				-42.723148275340016	56.493758653261494
1021				-43.09259308354606	56.12811855739429
1022				-43.458489825515066	55.75867438246666
1023				-43.8207992270352	55.385460666883986
1024				-44.17948235141073	55.00851235534835
1025				-44.53450060367102	54.62786479554525
1026				-44.88581573474693	54.24355373478667
1027				-45.23338984561404	53.85561531661088
1028				-45.57718539140231	53.46408607733909
1029				-45.91716518547161	53.06900294258953
1030				-46.253292403452704	52.670403223749545
1031				-46.58553058725374	52.268324614404925
1032				-46.913843649030795	51.86280518672849
1033				-47.238195875123	51.45388338782687
1034				-47.558551929951335	51.0415980360465
1035				-47.87487685988077	50.625988317239205
1036				-48.18713609704537	50.20709378098729
1037				-48.49529546313596	49.78495433678909
1038				-48.799321173149586	49.3596102502052
1039				-49.099179839101254	48.931102138964924
1040				-49.39483847369639	48.4994709690349
1041				-49.686264493964416	48.06475805064904
1042				-49.973425724852845	47.62700503430049
1043				-50.25629040278134	47.18625390669627
1044				-50.53482717915558	46.74254698667465
1045				-50.80900512384038	46.29592692108581
1046				-51.078793728591585	45.84643668063671
1047				-51.344162910446954	45.394119555699035
1048				-51.60508301507468	44.93901915208264
1049				-51.861524820080064	44.48117938677351
1050				-52.11345953826947	44.02064448363716
1051				-52.36085882087137	43.55745896908784
1052				-52.60369476071423	43.09166766772391
1053				-52.841939895360476	42.62331569793001
1054				-53.07556721019685	42.15244846744611
1055				-53.30455014148	41.67911166890463
1056				-53.52886257933782	41.20335127533461
1057				-53.748478870725506	40.725213535635284
1058				-53.96337382233632	40.244744970017926
1059				-54.17352270346676	39.76199236541743
1060				-54.378901248835675	39.27700277087338
1061				-54.579485661357054	38.78982349288154
1062				-54.77525261486639	38.300502090716115
1063				-54.966179256799634	37.8090863717233
1064				-55.15224321082565	37.315624386586116
1065				-55.333422579430454	36.82016442456177
1066				-55.50969594645402	36.32275500869164
1067				-55.681042379578805	35.82344489098409
1068				-55.84744143277002	35.322283047571275
1069				-56.00887314866707	34.81931867383973
1070				-56.16531806092617	34.31460117953546
1071				-56.31675719651361	33.80818018384483
1072				-56.46317207794977	33.30010551044977
1073				-56.60454472550309	32.79042718256024
1074				-56.74085765933432	32.27919541792261
1075				-56.87209390159031	31.766460623805315
1076				-56.99823697844748	31.252273391962056
1077				-57.11927092210448	30.736684493573208
1078				-57.23518027272383	30.219744874165563
1079				-57.34595008032257	29.701505648511407
1080				-57.451565906611236	29.18201809550756
1081				-57.55201382678148	28.661333653033587
1082				-57.64728043124161	28.139503912791795
1083				-57.73735282730024	27.616580615127788
1084				-57.8222186407976	27.092615643832936
1085				-57.901866017684476	26.567661020929165
1086				-57.97628362554841	26.041768901436434
1087				-58.04546065508721	25.514991568123463
1088				-58.10938682152931	24.98738142624287
1089				-58.16805236600104	24.45899099824971
1090				-58.22144805684059	23.929872918505872
1091				-58.26956519085833	23.400079927969472
1092				-58.31239559454353	22.869664868870558
1093				-58.349931625217316	22.33868067937304
1094				-58.38216617213155	21.807180388223948
1095				-58.40909265751364	21.27521710939034
1096				-58.430705037557104	20.742844036684644
1097				-58.446997803357775	20.210114438377943
1098				-58.45796598179544	19.67708165180362
1099				-58.46360513636097	19.14379907795012
1100				-58.46391136792849	18.610320176044517
1101				-58.458881315472965	18.07669845812687
1102				-58.448512156732704	17.542987483616145
1103				-58.43280160881676	17.00924085386829
1104				-58.41174792875731	16.475512206726762
1105				-58.385349914006774	15.941855211066859
1106				-58.35360690287959	15.408323561332672
1107				-58.316518774938636	14.874970972069647
1108				-58.274085951326235	14.34185117245115
1109				-58.22630939503962	13.809017900800974
1110				-58.17319061115086	13.276524899111607
1111				-58.11473164697108	12.744425907559176
1112				-58.05093509215916	12.212774659015501
1113				-57.9818040787747	11.681624873558242
1114				-57.90734228127509	11.151030252978444
1115				-57.82755391645703	10.621044475287889
1116				-57.74244374334216	10.091721189225396
1117				-57.65201706300689	9.563114008763137
1118				-57.556279718356436	9.035276507613581
1119				-57.45523809384299	8.50826221373758
1120				-57.34889911512822	7.982124603853983
1121				-57.23727024868982	7.456917097952029
1122				-57.12035950137215	6.932693053805629
1123				-56.99817541988146	6.409505761491992
1124				-56.87072709022503	5.88740843791372
1125				-56.738024137094726	5.3664542213255615
1126				-56.600076723194846	4.846696165866291
1127				-56.45689554851427	4.328187236096184
1128				-56.30849184954313	3.8109803015408374
1129				-56.15487739843375	3.2951281312416114
1130				-55.99606450210638	2.7806833883139745
1131				-55.83206600129914	2.2676986245128603
1132				-55.66289526956288	1.7562262748073678
1133				-55.488566212200716	1.246318651964188
1134				-55.30909326515229	0.7380279411407571
1135				-55.12449139382302	0.2314061944884216
1136				-54.93477609185828	-0.2734946742333335
1137				-54.73996337986258	-0.7766228950316858
1138				-54.540069804064274	-1.2779268470427922
1139				-54.335112434925065	-1.777355063882645
1140				-54.12510886569538	-2.2748562389839293
1141				-53.910077210915006	-2.770379230919872
1142				-53.69003610485955	-3.2638730687137993
1143				-53.465004699932585	-3.755286957134068
1144				-53.2350026650039	-4.244570281973758
1145				-53.000050183693595	-4.731672615314686
1146				-52.76016795260274	-5.216543720774581
1147				-52.51537717949007	-5.699133558738318
1148				-52.26569958139552	-6.179392291570892
1149				-52.011157382710316	-6.657270288812683
1150				-51.75177331319406	-7.132718132356288
1151				-51.48757060593887	-7.6056866216042
1152				-51.218572995280745	-8.07612677860687
1153				-50.94480471465841	-8.54398985318069
1154				-50.666290494419755	-9.009227328005238
1155				-50.38305555957637	-9.471790923699054
1156				-50.09512562750564	-9.93163260387437
1157				-49.802526905601596	-10.388704580168742
1158				-49.505286088874	-10.842959317254305
1159				-49.2034303574962	-11.29434953782356
1160				-48.8969873743019	-11.742828227551335
1161				-48.58598528223115	-12.188348640032292
1162				-48.270452701725574	-12.63086430169362
1163				-47.9504187280737	-13.070329016681917
1164				-47.62591292870545	-13.506696871724863
1165				-47.296965340437495	-13.939922240965657
1166				-46.963606466668665	-14.369959790770857
1167				-46.625867274526115	-14.796764484510703
1168				-46.283779191962466	-15.220291587311326
1169				-45.93737410480418	-15.6404966707786
1170				-45.5866843537513	-16.05733561769296
1171				-45.23174273132946	-16.470764626674388
1172				-44.87258247879317	-16.88074021681817
1173				-44.50923728298229	-17.287219232299382
1174				-44.14174127313077	-17.69015884694678
1175				-43.77012901762843	-18.08951656878517
1176				-43.394435520736174	-18.485250244545842
1177				-43.014696219254695	-18.877318064144532
1178				-42.63094697914714	-19.265678565126503
1179				-42.2432240921161	-19.650290637078328
1180				-41.851564272135406	-20.03111352600548
1181				-41.456004651936205	-20.408106838676293
1182				-41.056582779449066	-20.781230546930395
1183				-40.65333661420132	-21.150444991952373
1184				-40.246304523670446	-21.51571088850951
1185				-39.835525279593796	-21.87698932915355
1186				-39.42103805423501	-22.234241788385667
1187				-39.00288241660744	-22.587430126784632
1188				-38.5810983286553	-22.936516595097025
1189				-38.155726141391966	-23.281463838290257
1190				-37.726806590997086	-23.62223489956651
1191				-37.29438079487204	-23.958793224338272
1192				-36.8584902476542	-24.29110266416452
1193				-36.41917681719079	-24.619127480647283
1194				-35.97648274047219	-24.942832349288132
1195				-35.5304506195256	-25.262182363304255
1196				-35.08112341726942	-25.57714303740332
1197				-34.62854445332782	-25.88768031151762
1198				-34.172757399807594	-26.19376055449596
1199				-33.71380627703624	-26.49535056775364
1200				-33.25173544926242	-26.792417588880006
1201				-32.78658962031902	-27.08492929520299
1202				-32.31841382924924	-27.372853807310413
1203				-31.847253445896122	-27.656159692527684
1204				-31.373154166456423	-27.934815968351188
1205				-30.896162008998022	-28.20879210583774
1206				-30.416323308942953	-28.478058032948812
1207				-29.933684714515284	-28.74258413784979
1208				-29.448293182154863	-29.00234127216368
1209				-28.960195971897157	-29.257300754178992
1210				-28.46944064271974	-29.507434372011385
1211				-27.976075047855932	-29.752714386718687
1212				-27.48014733007586	-29.993113535369154
1213				-26.981705916936015	-30.22860503406214
1214				-26.48079951599643	-30.45916258090179
1215				-25.97747711000777	-30.684760358922183
1216				-25.47178795206738	-30.90537303896467
1217				-24.96378156074546	-31.1209757825065
1218				-24.4535077151816	-31.33154424444058
1219				-23.941016450152354	-31.53705457580613
1220				-23.426358051110004	-31.737483426469893
1221				-22.909583049193902	-31.932807947757333
1222				-22.39074221621313	-32.123005795034196
1223				-21.869886559603174	-32.308055130237314
1224				-21.34706731735546	-32.48793462435503
1225				-20.822335952921012	-32.662623459856555
1226				-20.29574415008851	-32.83210133307024
1227				-19.767343807837385	-32.99634845651036
1228				-19.237187035166283	-33.15534556115221
1229				-18.705326145898006	-33.30907389865506
1230				-18.171813653460113	-33.45751524353325
1231				-17.636702265643464	-33.600651895274424
1232				-17.100044879337897	-33.738466680405296
1233				-16.561894575246217	-33.87094295450432
1234				-16.022304612576722	-33.99806460416136
1235				-15.481328423715025	-34.11981604888372
1236				-14.939019608875563	-34.23618224294875
1237				-14.395431930733324	-34.34714867720258
1238				-13.850619309036858	-34.4527013808046
1239				-13.304635815201701	-34.552826922918065
1240				-12.757535666886687	-34.64751241434592
1241				-12.20937322255223	-34.73674550911211
1242				-11.660202976001747	-34.82051440598812
1243				-11.110079550906624	-34.89880784996439
1244				-10.559057695315344	-34.97161513366661
1245				-10.007192276147178	-35.03892609871669
1246				-9.454538273671623	-35.100731137038146
1247				-8.901150775972678	-35.15702119210582
1248				-8.347084973400449	-35.20778776013987
1249				-7.792396153009221	-35.25302289124362
1250				-7.237139692983119	-35.29271919048542
1251				-6.681371057049837	-35.32686981892418
1252				-6.125145788883019	-35.3554684945786
1253				-5.568519506493729	-35.37850949333983
1254				-5.011547896612216	-35.39598764982741
1255				-4.454286709059038	-35.40789835818876
1256				-3.896791751108097	-35.414237572841536
1257				-3.3391188818406956	-35.41500180915913
1258				-2.781324006491761	-35.410188144099195
1259				-2.22346307078874	-35.399794216775014
1260				-1.6655920552837205	-35.38381822896955
1261				-1.1077669696793784	-35.362258945592366
1262				-0.5500438471492148	-35.33511569507905
1263				0.007521261346725261	-35.30238836973331
1264				0.5648722927515664	-35.26407742601152
1265				1.1219531776041913	-35.220183884749694
1266				1.6787078457355769	-35.17070933133305
1267				2.2350802319677463	-35.115655915807636
1268				2.7910142818148076	-35.05502635293456
1269				3.346453957185517	-34.988823922186455
1270				3.9013432420868845	-34.91705246768608
1271				4.455626148327615	-34.83971639808742
1272				5.00924672122233	-34.75682068639879
1273				5.562149045293944	-34.66837086974832
1274				6.114277249975164	-34.574373049091726
1275				6.665575515307863	-34.474833888862165
1276				7.215988077639886	-34.369760616562445
1277				7.765459235318698	-34.25916102229955
1278				8.313933354381355	-34.143043458261374
1279				8.861354874239662	-34.02141683813585
1280				9.407668313361386	-33.89429063647236
1281				9.95281827494497	-33.76167488798568
1282				10.496749452588638	-33.623580186802215
1283				11.03940663595273	-33.48001768564886
1284				11.580734716414803	-33.33099909498445
1285				12.120678692716782	-33.17653668207365
1286				12.659183676603824	-33.0166432700038
1287				13.196194898454145	-32.85133223664424
1288				13.731657712898825	-32.68061751354894
1289				14.265517604432386	-32.50451358480149
1290				14.797720193011662	-32.32303548580366
1291				15.328211239643796	-32.13619880200679
1292				15.856936651962238	-31.94401966758656
1293				16.383842489790247	-31.746514764061125
1294				16.90887497069133	-31.543701318852644
1295				17.431980475506116	-31.335597103792463
1296				17.953105553874575	-31.122220433570213
1297				18.472196929744364	-30.903590164126346
1298				18.989201506862845	-30.67972569098913
1299				19.504066374253703	-30.45064694755556
1300				20.01673881167695	-30.21637440331665
1301				20.527166295071805	-29.976929062027274
1302				21.035296501982025	-29.732332459820427
1303				21.541077316963083	-29.482606663266505
1304				22.04445683697014	-29.22777426737765
1305				22.545383376727635	-28.967858393556824
1306				23.043805474078	-28.70288268749276
1307				23.539671895310526	-28.43287131700015
1308				24.03293164046905	-28.157848969805684
1309				24.523533948638143	-27.877840851280013
1310				25.011428303207147	-27.59287268211593
1311				25.496564437111672	-27.30297069595284
1312				25.97889233805189	-27.00816163694789
1313				26.45836225368671	-26.708472757294068
1314				26.934924696804543	-26.40393181468501
1315				27.40853045046837	-26.094567069727404
1316				27.879130573135864	-25.78040728330093
1317				28.346676403753612	-25.461481713865865
1318				28.81111956682483	-25.13782011471877
1319				29.27241197745016	-24.809452731196615
1320				29.730505846341103	-24.476410297829222
1321				30.18535368480494	-24.138724035441
1322				30.63690830970206	-23.796425648201215
1323				31.08512284837333	-23.449547320624134
1324				31.529950743538343	-23.098121714518683
1325				31.971345758163537	-22.742181965888122
1326				32.40926198029963	-22.38176168178
1327				32.84365382788808	-22.0168949370867
1328				33.27447605353592	-21.647616271296773
1329				33.70168374925813	-21.273960685197896
1330				34.125232351188195	-20.89596363753064
1331				34.54507764425477	-20.513661041594776
1332				34.96117576682514	-20.127089261807388
1333				35.37348321531456	-19.7362851102136
1334				35.78195684876089	-19.341285842950207
1335				36.186553893364405	-18.942129156662393
1336				36.58723194699187	-18.538853184874082
1337				36.98394898364476	-18.131496494312103
1338				37.37666335789066	-17.720098081184886
1339				37.765333809258436	-17.30469736741526
1340				38.14991946659517	-16.885334196828705
1341				38.530379852385806	-16.462048831296805
1342				38.90667488703412	-16.034881946836435
1343				39.27876489310512	-15.603874629665075
1344				39.64661059952814	-15.169068372212624
1345				40.01017314576023	-14.730505069090082
1346				40.36941408590925	-14.288227013015867
1347				40.72429539281701	-13.842276890699075
1348				41.07477946210068	-13.392697778681615
1349				41.42082911615313	-12.939533139138504
1350				41.76240760810146	-12.482826815637086
1351				42.09947862572321	-12.022623028855715
1352				42.432006295319724	-11.558966372262049
1353				42.7599551855467	-11.091901807751622
1354				43.0832903112008	-10.621474661247365
1355				43.40197713696296	-10.147730618259342
1356				43.715981581096834	-9.670715719406886
1357				44.02527001910271	-9.190476355902206
1358				44.329809287326405	-8.70705926499653
1359				44.62956668652255	-8.220511525389028
1360				44.92450998537207	-7.730880552599082
1361				45.214607423953424	-7.2382140943023
1362				45.49982771716716	-6.742560225630662
1363				45.78014005811336	-6.243967344437813
1364				46.055514121422156	-5.742484166528655
1365				46.32592006653604	-5.238159720855386
1366				46.591328540944374	-4.731043344679307
1367				46.851710683369376	-4.221184678699245
1368				47.107038126903404	-3.7086336621471503
1369				47.35728300209711	-3.1934405278511093
1370				47.602417939998176	-2.6756557972665433
1371				47.842416075140065	-2.155330275476267
1372				48.07725104848122	-1.6325150461587512
1373				48.30689701029321	-1.1072614665269
1374				48.531328622998515	-0.5796211622363785
1375				48.75052106395724	-0.04964602226468173
1376				48.964450028202336	0.48261180623872946
1377				49.17309173112339	1.0170999231306794
1378				49.37642291109832	1.5537656804805167
1379				49.574420832072775	2.0925561878030976
1380				49.76706328608733	2.633418317319766
1381				49.95432859575164	3.176298709244456
1382				50.1361956166655	3.721143777096131
1383				50.31264373978681	4.267899713036307
1384				50.483652893745685	4.816512493231407
1385				50.649203547104946	5.366927883239022
1386				50.80927671056636	5.919091443417955
1387				50.963853939122586	6.472948534361464
1388				51.11291733415449	7.0284443223523
1389				51.25644954547381	7.58552378484098
1390				51.39443377331049	8.14413171594424
1391				51.52685377024501	8.704212731965065
1392				51.653693843085065	9.265711276932677
1393				51.77493885468651	9.828571628162507
1394				51.89057422571862	10.392737901835197
1395				52.00058593637296	10.958154058594346
1396				52.10496052801603	11.524763909161841
1397				52.203685104785635	12.092511119971618
1398				52.296747335130235	12.66133921881947
1399				52.384135453291606	13.231191600529485
1400				52.46583826073049	13.802011532636328
1401				52.54184512749497	14.373742161082646
1402				52.61214599353157	14.94632651593112
1403				52.67673136993869	15.519707517090609
1404				52.73559234016257	16.093827980055302
1405				52.78872056113532	16.66863062165769
1406				52.83610826435499	17.24405806583293
1407				52.877748256907616	17.820052849395267
1408				52.91363392243112	18.396557427825606
1409				52.9437592220207	18.97351418106959
1410				52.96811869507603	19.55086541934552
1411				52.98670746008964	20.12855338896182
1412				52.9995212153769	20.706520278143152
1413				53.00655623974713	21.284708222864367
1414				53.00780939311585	21.863059312692968
1415				53.00327811705824	22.441515596637508
1416				52.992960435303466	23.020019089002986
1417				52.97685495417005	23.5985117752518
1418				52.954960862942016	24.176935617870036
1419				52.92727793418592	24.7552325622382
1420				52.893806524008575	25.333344542506225
1421				52.854547572255605	25.911213487471173
1422				52.809502602650376	26.48878132645889
1423				52.75867372287395	27.065989995206863
1424				52.70206362458532	27.642781441748973
1425				52.63967558338239	28.219097632301448
1426				52.57151345870346	28.794880557148993
1427				52.49758169366922	29.370072236530717
1428				52.41788531486538	29.944614726525543
1429				52.332429932065835	30.51845012493542
1430				52.24122173789618	31.0915205771679
1431				52.14426750743816	31.663768282114603
1432				52.04157459777436	32.23513549802756
1433				51.93315094747365	32.80556454839106
1434				51.81900507601732	33.37499782778951
1435				51.69914608316579	33.9433778077701
1436				51.57358364826611	34.510647042699816
1437				51.44232802950013	35.076748175616416
1438				51.30539006307376	35.64162394407207
1439				51.162781162346725	36.20521718597059
1440				51.01451331690361	36.767470845395515
1441				50.860599091565774	37.32832797843029
1442				50.70105162534446	37.88773175896904
1443				50.53588463033498	38.44562548451738
1444				50.36511239055241	39.001952581983204
1445				50.18874976070839	39.55665661345603
1446				50.00681216492964	40.109681281974844
1447				49.81931559541805	40.66097043728425
1448				49.626276611052305	41.21046808157716
1449				49.427712335931645	41.75811837522447
1450				49.22364045786135	42.30386564249066
1451				49.01407922678047	42.84765437723508
1452				48.799047453131735	43.38942924859768
1453				48.57856450617386	43.92913510666942
1454				48.35265031223658	44.46671698814597
1455				48.12132535291795	45.00212012196508
1456				47.884610663225	45.53528993492597
1457				47.64252782965712	46.066172057290835
1458				47.3950989882328	46.594712328367756
1459				47.14234682245972	47.120856802074435
1460				46.88429456124838	47.64455175248201
1461				46.6209659767696	48.165743679338675
1462				46.35238538225586	48.68437931357234
1463				46.07857762974717	49.2004056227715
1464				45.79956810778071	49.713769816644664
1465				45.51538273902565	50.224419352456636
1466				45.226047977862606	50.732301940441765
1467				44.93159080790808	51.23736554919341
1468				44.632038739484294	51.73955841102927
1469				44.3274198070345	52.23882902733161
1470				44.01776256648407	52.73512617386229
1471				43.70309609254784	53.228398906051424
1472				43.383449975983225	53.71859656426029
1473				43.058854320790374	54.20566877901641
1474				42.729339741359	54.68956547622133
1475				42.39493735956215	55.170236882330336
1476				42.05567880179758	55.647633529503345
1477				41.71159619597657	56.12170626072657
1478				41.362722168460714	56.59240623490474
1479				41.009089840947325	57.05968493192228
1480				40.650732827302654	57.5234941576748
1481				40.287685230344536	57.9837860490682
1482				39.91998163857403	58.44051307898657
1483				39.5476571228565	58.893628061227446
1484				39.17074723305247	59.34308415540425
1485				38.78928799459863	59.788834871815325
1486				38.40331590503932	60.23083407627908
1487				38.01286793050869	60.66903599493483
1488				37.61798150216432	61.10339521900825
1489				37.2186945125717	61.53386670954222
1490				36.81504531204121	61.9604058020912
1491				36.40707270491683	62.382968211379186
1492				35.99481594581768	62.80151003592109
1493				35.57831473583231	63.21598776260657
1494				35.157609218666316	63.626358271246055
1495				34.732739976743645	64.03257883907858
1496				34.303748027262195	64.43460714524028
1497				33.87067481820314	64.83240127519463
1498				33.433562224295976	65.22591972512193
1499				32.992452542938146	65.61512140626924
1500				32.547388490070674	65.99996564925948
1501				32.09841319600959	66.38041220835926
1502				31.64557020123393	66.75642126570554
1503				31.188903452130475	67.12795343549007
1504				30.72845729669621	67.49496976810109
1505				30.264276480197616	67.85743175422303
1506				29.796406140788953	68.21530132889204
1507				29.324891805088726	68.56854087550818
1508				28.849779383715163	68.91711322980345
1509				28.37111516678118	69.26098168376518
1510				27.88894581934929	69.60010998951455
1511				27.40331837684672	69.93446236313949
1512				26.91428024044143	70.26400348848213
1513				26.421879172379597	70.58869852087949
1514				25.92616329128418	70.90851309085842
1515				25.427181067416342	71.22341330778269
1516				24.924981317899203	71.53336576345322
1517				24.419613201904816	71.83833753566043
1518				23.911126215804686	72.13829619168826
1519				23.399570188284454	72.4332097917701
1520				22.88499527542298	72.72304689249552
1521				22.367451955737096	73.00777655016763
1522				21.84699102519082	73.28736832411143
1523				21.323663592171705	73.56179227993154
1524				20.79752107243323	73.83101899272006
1525				20.268615184004336	74.09501955021355
1526				19.736997942066537	74.3537655558994
1527				19.202721653799184	74.60722913207022
1528				18.665838913193124	74.85538292282743
1529				18.126402595834065	75.09820009703198
1530				17.584465853654557	75.33565435120377
1531				17.040082109657128	75.56771991236755
1532				16.493305052607617	75.7943715408467
1533				15.944188631699864	76.0155845330031
1534				15.392787051192135	76.23133472392422
1535				14.839154765015826	76.44159849005575
1536				14.28334647135706	76.64635275178064
1537				13.725417107211536	76.8455749759436
1538				13.16542184291379	77.03924317832104
1539				12.603416076639988	77.22733592603586
1540				12.039455428886692	77.40983233991761
1541				11.473595736924747	77.58671209680665
1542				10.905893049229395	77.75795543180303
1543				10.33640361988712	77.9235431404593
1544				9.765183902979706	78.08345658091727
1545				9.192290546946072	78.23767767598811
1546				8.617780388923	78.38618891517625
1547				8.041710449063793	78.52897335664606
1548				7.464137924837507	78.6660146291318
1549				6.885120185307818	78.7972969337898
1550				6.3047147653926	78.92280504599378
1551				5.722979360104862	79.04252431707204
1552				5.139971818775487	79.15644067598691
1553				4.555750139258284	79.26454063095619
1554				3.970372462118643	79.36681127101616
1555				3.383897064804673	79.46324026752649
1556				2.7963823558036447	79.55381587561627
1557				2.2078868687826327	79.63852693557122
1558				1.618469256714694	79.71736287416232
1559				1.0281882859909786	79.79031370591505
1560				0.4371028305194109	79.85737003431954
1561				-0.15472813418956566	79.91852305298141
1562				-0.7472455369489692	79.97376454671281
1563				-1.3403902168339403	80.02308689256434
1564				-1.9341029291304057	80.06648306079677
1565				-2.5283243512946942	80.10394661579299
1566				-3.122995088922891	80.13547171691016
1567				-3.7180556817294113	80.16105311927168
1568				-4.313446609534212	80.18068617449875
1569				-4.909108298258003	80.19436683138207
1570				-5.504981125924988	80.20209163649274
1571				-6.101005428671864	80.20385773473313
1572				-6.697121506764083	80.19966286982691
1573				-7.293269630616622	80.1895053847486
1574				-7.889390046820255	80.17338422209244
1575				-8.485422984172077	80.15129892438078
1576				-9.08130865970978	80.12324963431124
1577				-9.676987284749034	80.08923709494358
1578				-10.272399070923528	80.04926264982542
1579				-10.867484236226346	80.00332824305713
1580				-11.46218301105373	79.95143641929592
1581				-12.056435644248417	79.89359032369903
1582				-12.6501824091436	79.82979370180578
1583				-13.243363609606204	79.76005089935899
1584				-13.835919586079008	79.68436686206526
1585				-14.42779072162096	79.60274713529432
1586				-15.018917447945219	79.51519786371773
1587				-15.609240251453631	79.42172579088626
1588				-16.198699679268646	79.32233825874673
1589				-16.787236345259917	79.21704320709797
1590				-17.374790936066578	79.10584917298584
1591				-17.96130421711393	78.98876529003759
1592				-18.54671703862406	78.86580128773554
1593				-19.130970341619708	78.7369674906299
1594				-19.714005163920874	78.6022748174914
1595				-20.29576264613357	78.46173478040303
1596				-20.876184037629525	78.31535948379144
1597				-21.455210702517757	78.16316162339805
1598				-22.03278412560536	78.00515448518982
1599				-22.608845918348457	77.84135194420976
1600				-23.18333782479204	77.67176846336756
1601				-23.756201727498336	77.49641909216994
1602				-24.327379653462362	77.31531946539164
1603				-24.896813780016338	77.12848580168574
1604				-25.464446440718028	76.9359349021356
1605				-26.030220131228205	76.73768414874591
1606				-26.594077515170316	76.53375150287589
1607				-27.15596142997813	76.32415550361159
1608				-27.71581489272458	76.10891526608088
1609				-28.27358110593619	75.88805047970799
1610				-28.829203463390506	75.66158140641005
1611				-29.382625555893952	75.42952887873534
1612				-29.933791177044466	75.19191429794203
1613				-30.482644328972178	74.94875963202013
1614				-31.029129228063876	74.70008741365375
1615				-31.573190310664412	74.44592073812727
1616				-32.11477223876063	74.18628326117204
1617				-32.65381990564129	73.92119919675709
1618				-33.19027844153723	73.65069331482196
1619				-33.724093219239165	73.37479093895188
1620				-34.25520985969084	73.09351794399765
1621				-34.783574237561396	72.8069007536372
1622				-35.30913248679095	72.51496633788233
1623				-35.83183100611437	72.21774221052777
1624				-36.35161646455719	71.91525642654602
1625				-36.86843580690767	71.60753757942513
1626				-37.38223625916258	71.29461479845168
1627				-37.89296533394422	70.97651774593903
1628				-38.40057083589288	70.65327661439969
1629				-38.90500086702835	70.32492212366438
1630				-39.4062038320859	69.99148551794543
1631				-39.904128443820156	69.65299856284763
1632				-40.39872372828248	69.30949354232348
1633				-40.8899390300652	68.96100325557725
1634				-41.377724017517295	68.60756101391402
1635				-41.86202868792843	68.2492006375363
1636				-42.34280337267981	67.8859564522894
1637				-42.81999874236516	67.5178632863524
1638				-43.29356581187614	67.14495646687942
1639				-43.76345594545716	66.76727181658751
1640				-44.229620861723554	66.38484565029489
1641				-44.6920126386481	65.99771477140663
1642				-45.15058371851006	65.60591646835157
1643				-45.6052869128105	65.20948851096772
1644				-46.056075407151546	64.8084691468378
1645				-46.50290276607774	64.40289709757673
1646				-46.94572293788275	63.99281155506783
1647				-47.384490259376044	63.5782521776526
1648				-47.81915946061426	63.15925908626963
1649				-48.249685669591656	62.73587286054799
1650				-48.67602441689337	62.308134534851284
1651				-49.098131640309035	61.87608559427452
1652				-49.515963689405204	61.43976797059571
1653				-49.929477330059505	60.99922403817865
1654				-50.33862974895171	60.55449660983231
1655				-50.74337855801576	60.1056289326218
1656				-51.14368179884772	59.652664683636914
1657				-51.53949794707382	59.19564796571316
1658				-51.93078591667369	58.734623303110986
1659				-52.317505064261844	58.26963563714915
1660				-52.699615193325585	57.800730321795015
1661				-53.077076558417545	57.32795311921288
1662				-53.44984986930573	56.85135019526756
1663				-53.817896295076594	56.3709681149884
1664				-54.18117746819492	55.886853837988596
1665				-54.53965548851572	55.39905471384631
1666				-54.893292927252276	54.90761847744188
1667				-55.24205283089537	54.412593244257366
1668				-55.58589872508711	53.91402750563455
1669				-55.92479461844707	53.411970123993385
1670				-56.25870500634957	52.90647032801325
1671				-56.58759487465454	52.39757770777302
1672				-56.9114297033878	51.88534220985614
1673				-57.23017547037431	51.369814132415286
1674				-57.543798654820385	50.85104412020245
1675				-57.85226624084715	50.32908315956104
1676				-58.15554572097401	49.80398257338177
1677				-58.45360509955047	49.27579401602487
1678				-58.74641289613881	48.74456946820451
1679				-59.033938148843745	48.21036123184174
1680				-59.31615041759235	47.67322192488036
1681				-59.59301978736027	47.133204476072386
1682				-59.864516871347504	46.59036211972751
1683				-60.13061281409994	46.04474839043298
1684				-60.391279294579086	45.496417117739654
1685				-60.646488529178484	44.945422420816655
1686				-60.8962132746857	44.39181870307721
1687				-61.140426831191746	43.83566064677119
1688				-61.37910304494496	43.27700320755098
1689				-61.61221631115176	42.71590160900514
1690				-61.83974157672128	42.15241133716634
1691				-62.061654342956174	41.58658813498818
1692				-62.27793066818698	41.01848799679743
1693				-62.48854717035154	40.44816716271704
1694				-62.69348102951847	39.87568211306299
1695				-62.892709990353794	39.30108956271707
1696				-63.08621236453207	38.724446455471316
1697				-63.27396703308976	38.14580995835111
1698				-63.455953448722774	37.56523745591052
1699				-63.63215163802563	36.98278654450741
1700				-63.802542203673944	36.39851502655329
1701				-63.96710632654913	35.812480904740674
1702				-64.1258257678046	35.22474237625069
1703				-64.27868287087475	34.635357826936335
1704				-64.42566056342449	34.04438582548825
1705				-64.56674235924123	33.45188511757692
1706				-64.70191236006715	32.85791461997901
1707				-64.83115525737331	32.26253341468111
1708				-64.95445633407377	31.6658007429683
1709				-65.07180146618087	31.067775999493108
1710				-65.18317712440097	30.468518726326877
1711				-65.28857037566988	29.868088606997084
1712				-65.38796888462907	29.266545460505334
1713				-65.4813609150413	28.663949235333362
1714				-65.56873533114629	28.060360003431022
1715				-65.65008159895585	27.455837954193086
1716				-65.72538978748844	26.850443388420686
1717				-65.79465056994334	26.244236712269498
1718				-65.85785522481355	25.637278431188044
1719				-65.91499563693809	25.029629143840808
1720				-65.96606429849314	24.42134953602391
1721				-66.01105430992189	23.812500374566667
1722				-66.0499593808033	23.203142501226928
1723				-66.08277383065925	22.593336826573562
1724				-66.1094925897003	21.983144323863634
1725				-66.13011119950984	21.37262602290933
1726				-66.14462581366669	20.761843003937656
1727				-66.15303319830564	20.150856391445352
1728				-66.15533073261653	19.539727348044465
1729				-66.15151640928111	18.92851706830598
1730				-66.1415888348483	18.317286772594947
1731				-66.12554723004706	17.706097700904813
1732				-66.10339143003748	17.095011106684744
1733				-66.0751218845997	16.48408825066703
1734				-66.04073965826065	15.87339039469002
1735				-66.00024643035873	15.262978795519281
1736				-65.95364449504625	14.652914698669697
1737				-65.90093676122953	14.043259332223933
1738				-65.84212675244723	13.434073900654262
1739				-65.77721860668585	12.825419578641927
1740				-65.70621707613358	12.217357504900903
1741				-65.62912752687174	11.609948776001538
1742				-65.54595593850378	11.003254440196862
1743				-65.45670890372271	10.397335491254232
1744				-65.36139362781569	9.792252862287668
1745				-65.26001792810726	9.188067419598042
1746				-65.15259023333977	8.584839956515054
1747				-65.03911958299253	7.982631187248323
1748				-64.91961562653829	7.381501740741399
1749				-64.79408862263848	6.781512154536095
1750				-64.66254943827623	6.182722868642166
1751				-64.52500954782754	5.585194219415293
1752				-64.38148103207129	4.988986433446094
1753				-64.23197657713696	4.394159621455401
1754				-64.0765094733916	3.8007737722030583
1755				-63.91509361426457	3.2088887464039857
1756				-63.747743495011896	2.6185642706591636
1757				-63.574474211418476	2.0298599313949595
1758				-63.395301458440066	1.4428351688184975
1759				-63.21024152878387	0.8575492708837587
1760				-63.019311311428076	0.2740613672718979
1761				-62.8225282900815	-0.3075695766122024
1762				-62.619910541581724	-0.8872847656313496
1763				-62.41147673423373	-1.4650255808884864
1764				-62.19724612608742	-2.0407335856861835
1765				-61.97723856315591	-2.6143505314661724
1766				-61.751474477573346	-3.185818363733439
1767				-61.51997488569279	-3.7550792279623053
1768				-61.28276138612552	-4.322075475481576
1769				-61.03985615771958	-4.88674966934375
1770				-60.79128195748051	-5.449044590170807
1771				-60.537062118431734	-6.0089032419829636
1772				-60.277220547417585	-6.566268858002964
1773				-60.01178172284617	-7.121084906441972
1774				-59.74077069237542	-7.673295096260226
1775				-59.46421307053993	-8.222843382906746
1776				-59.182135036319885	-8.769673974035676
1777				-58.89456333065334	-9.313731335196543
1778				-58.60152525388946	-9.854960195502954
1779				-58.30304866318624	-10.39330555327281
1780				-57.99916196984957	-10.928712681646026
1781				-57.689894136617305	-11.461127134172713
1782				-57.375274674885176	-11.990494750377515
1783				-57.055333641878136	-12.516761661293664
1784				-56.73010163776472	-13.039874294970723
1785				-56.39960980271579	-13.559779381953916
1786				-56.06388981390903	-14.07642396073216
1787				-55.72297388247674	-14.589755383159375
1788				-55.37689475040067	-15.099721319842324
1789				-55.02568568735056	-15.606269765500688
1790				-54.66938048747034	-16.109349044292905
1791				-54.30801346610922	-16.608907815111944
1792				-53.94161945649936	-17.10489507684847
1793				-53.57023380638152	-17.597260173619304
1794				-53.19389237457603	-18.085952799964886
1795				-52.81263152750318	-18.570923006009824
1796				-52.42648813564949	-19.05212120259161
1797				-52.035499569984125	-19.52949816635137
1798				-51.639703698321746	-20.003005044791706
1799				-51.23913888163627	-20.472593361295687
1800				-50.83384397032244	-20.938215020110892
1801				-50.42385830040705	-21.399822311296134
1802				-50.0092216897115	-21.857367915628757
1803				-49.5899744339626	-22.310804909476246
1804				-49.1661573028564	-22.760086769626287
1805				-48.73781153607076	-23.205167378080294
1806				-48.30497883923184	-23.646001026804523
1807				-47.86770137983014	-24.082542422443545
1808				-47.42602178309098	-24.514746690990542
1809				-46.97998312779637	-24.942569382418014
1810				-46.52962894205978	-25.365966475266713
1811				-46.075003199056226	-25.784894381190924
1812				-45.61615031270381	-26.19930994946338
1813				-45.15311513330229	-26.60917047143459
1814				-44.68594294312385	-27.014433684951037
1815				-44.2146794519616	-27.41505777872714
1816				-43.73937079263214	-27.81100139667415
1817				-43.26006351643425	-28.202223642184112
1818				-42.776804588565824	-28.58868408236706
1819				-42.28964138349544	-28.97034275224447
1820				-41.79862168029401	-29.347160158894212
1821				-41.30379365792179	-29.71909728555113
1822				-40.805205890476486	-30.08611559565817
1823				-40.302907342397596	-30.44817703687223
1824				-39.796947363632704	-30.805244045020096
1825				-39.28737568476189	-31.157279548007217
1826				-38.774242412082494	-31.504246969677826
1827				-38.257598022656545	-31.846110233624504
1828				-37.73749335931677	-32.18283376695018
1829				-37.2139796256374	-32.51438250397809
1830				-36.68710838086431	-32.8407218899134
1831				-36.15693153481103	-33.16181788445209
1832				-35.6235013427151	-33.47763696534084
1833				-35.086870400061045	-33.788146131883344
1834				-34.547091637365895	-34.093312908396285
1835				-34.00421831492962	-34.3931053476128
1836				-33.45830401755284	-34.68749203403256
1837				-32.90940264921758	-34.97644208722017
1838				-32.35756842773774	-35.25992516504913
1839				-31.802855879373265	-35.53791146689336
1840				-31.245319833414964	-35.810371736763535
1841				-30.685015416735368	-36.07727726639011
1842				-30.121998048308242	-36.33859989825167
1843				-29.556323433699294	-36.59431202854754
1844				-28.988047559523572	-36.84438661011642
1845				-28.417226687876415	-37.08879715529814
1846				-27.843917350732003	-37.32751773874099
1847				-27.26817634431654	-37.56052300015142
1848				-26.690060723450173	-37.787788146988895
1849				-26.109627795864522	-38.00928895710251
1850				-25.52693511649123	-38.2250017813117
1851				-24.942040481724234	-38.43490354592946
1852				-24.355001923658328	-38.638971755227416
1853				-23.765877704299438	-38.83718449384422
1854				-23.174726309753712	-39.02952042913456
1855				-22.581606444389156	-39.2159588134612
1856				-21.986577024977272	-39.396479486427324
1857				-21.389697174808518	-39.57106287705108
1858				-20.79102621778862	-39.73969000588015
1859				-20.190623672511194	-39.902342487047854
1860				-19.58854924630928	-40.059002530269574
1861				-18.984862829288552	-40.20965294277901
1862				-18.379624488337473	-40.35427713120543
1863				-17.772894461121634	-40.492859103389875
1864				-17.164733150055998	-40.625383470141934
1865				-16.55520111626233	-40.7518354469353
1866				-15.944359073507059	-40.872200855543134
1867				-15.332267882122261	-40.98646612561254
1868				-14.718988542912657	-41.09461829617765
1869				-14.104582191043715	-41.196645017112104
1870				-13.489110089918263	-41.29253455051949
1871				-12.872633625035249	-41.38227577206305
1872				-12.255214297838226	-41.46585817223297
1873				-11.63691371954724	-41.54327185755255
1874				-11.017793604981463	-41.61450755172192
1875				-10.397915766367774	-41.67955659670003
1876				-9.777342107138054	-41.738410953724355
1877				-9.156134615718068	-41.79106320426822
1878				-8.534355359303015	-41.8375065509359
1879				-7.912066477627237	-41.877734818294996
1880				-7.2893301767216325	-41.9117424536464
1881				-6.666208722666493	-41.93952452773138
1882				-6.042764435333298	-41.96107673537606
1883				-5.41905968212298	-41.97639539607284
1884				-4.7951568716957365	-41.985477454499076
1885				-4.17111844769525	-41.988320480972554
1886				-3.547006882470163	-41.984922671844124
1887				-2.9228846707879086	-41.97528284982697
1888				-2.298814323548384	-41.95940046426294
1889				-1.6748583614910233	-41.93727559132556
1890				-1.051079308902787	-41.90890893415975
1891				-0.42753968732213554	-41.874301822958465
1892				0.19569799075813332	-41.8334562149758
1893				0.8185712281863458	-41.786374694477054
1894				1.4410175494506072	-41.733060472625276
1895				2.06297450697315	-41.67351738730457
1896				2.6843796874068238	-41.60774990288011
1897				3.3051707179260044	-41.535763109894894
1898				3.925285272518363	-41.457562724703045
1899				4.544661078270009	-41.37315508904011
1900				5.163235921648896	-41.282547169529934
1901				5.78094765478363	-41.18574655712833
1902				6.39773420173486	-41.08276146650388
1903				7.013533564764099	-40.97360073535515
1904				7.62828383059257	-40.85827382366547
1905				8.24192317665637	-40.73679081289409
1906				8.854389877350426	-40.60916240510504
1907				9.465622310267534	-40.47539992203255
1908				10.075558962425067	-40.335515304084325
1909				10.68413843648425	-40.18952110928169
1910				11.291299456959091	-40.03743051213718
1911				11.896980876412265	-39.87925730247013
1912				12.501121681642644	-39.71501588415919
1913				13.103660999857238	-39.54472127383333
1914				13.704538104833746	-39.36838909949988
1915				14.303692423066467	-39.18603559911149
1916				14.901063539900264	-38.99767761907053
1917				15.496591205649892	-38.8033326126717
1918				16.090215341701853	-38.603018638483874
1919				16.681876046603527	-38.39675435866932
1920				17.271513602132377	-38.184559037242806
1921				17.859068479351365	-37.96645253826847
1922				18.444481344643204	-37.742455323996886
1923				19.02769306572961	-37.51258845294012
1924				19.608644717668398	-37.27687357788738
1925				20.18727758883303	-37.03533294385952
1926				20.76353318687196	-36.78798938600316
1927				21.337353244645083	-36.534866327425874
1928				21.908679726141813	-36.27598777697005
1929				22.477454832373862	-36.01137832692871
1930				23.043621007248653	-35.74106315070047
1931				23.607120943416216	-35.46506800038688
1932				24.1678975880955	-35.18341920432917
1933				24.72589414887325	-34.896143664588024
1934				25.28105409947986	-34.60326885436365
1935				25.833321185539603	-34.30482281535788
1936				26.382639430292677	-34.00083415507926
1937				26.92895314029348	-33.69133204408893
1938				27.472206911078327	-33.37634621319072
1939				28.01234563280837	-33.055906950562544
1940				28.54931449588107	-32.730045098832385
1941				29.083058996514605	-32.39879205209678
1942				29.613524942302444	-32.06217975288291
1943				30.14065845773594	-31.720240689055885
1944				30.664405989698906	-31.37300789066855
1945				31.18471431292781	-31.02051492675793
1946				31.701530535443094	-30.662795902084536
1947				32.21480210394501	-30.299885453818995
1948				32.72447680917943	-29.931818748172205
1949				33.23050279126726	-29.558631476973304
1950				33.73282854500169	-29.180359854192638
1951				34.23140292511059	-28.79704061241126
1952				34.7261751514821	-28.408710999238693
1953				35.21709481435711	-28.015408773676036
1954				35.70411187948253	-27.617172202428723
1955				36.18717669323073	-27.21404005616524
1956				36.66623998767878	-26.806051605726367
1957				37.14125288565264	-26.393246618280926
1958				37.61216690573043	-25.97566535343275
1959				38.07893396720852	-25.553348559275783
1960				38.541506395028215	-25.12633746839899
1961				38.999836924660954	-24.694673793843094
1962				39.4538787069555	-24.25839972500571
1963				39.90358531294171	-23.81755792350007
1964				40.34891073859546	-23.372191518962666
1965				40.78980940955934	-22.92234410481525
1966				41.22623618582253	-22.468059733977537
1967				41.65814636635788	-22.009382914532672
1968				42.08549569371412	-21.5463586053475
1969				42.5082403585665	-21.07903221164399
1970				42.926337004220905	-20.607449580527398
1971				43.33974273107551	-20.131656996466194
1972				43.74841510103492	-19.651701176729695
1973				44.152312141881055	-19.167629266778334
1974				44.55139235159575	-18.679488835612386
1975				44.94561470263824	-18.18732787107528
1976				45.334938646175665	-17.69119477511365
1977				45.719324116264865	-17.191138358996493
1978				46.098731533988214	-16.68720783848931
1979				46.47312181153918	-16.179452828989337
1980				46.84245635626128	-15.66792334061661
1981				47.20669707463577	-15.152669773267142
1982				47.565806376221936	-14.633742911622715
1983				47.91974717754551	-14.11119392012381
1984				48.26848290593808	-13.585074337901169
1985				48.61197750332564	-13.055436073668623
1986				48.95019542996492	-12.522331400579496
1987				49.28310166812993	-11.985812951042277
1988				49.610661725744734	-11.445933711502164
1989				49.93284163996586	-10.902747017182676
1990				50.24960798071026	-10.356306546794002
1991				50.56092785413148	-9.806666317203629
1992				50.86676890604238	-9.253880678071816
1993				51.16709932528311	-8.698004306454386
1994				51.46188784703649	-8.139092201368442
1995				51.75110375608747	-7.577199678327638
1996				52.034716890029294	-7.01238236384139
1997				52.312697642413056	-6.44469618988461
1998				52.58501696584338	-5.87419738833249
[truncated: 2,001 more rows]
