# Supplementary material for: Statistics of pathogenic bacteria in the search of host cells
Source: Nat Commun. 2021 Mar 31;12:1990. doi: 10.1038/s41467-021-22156-6 (PMC8012381; doi:10.1038/s41467-021-22156-6)
Supplement: Supplementary file 9 — Source Data [file 41467_2021_22156_MOESM9_ESM.zip › Fig2/Fig2_panel_b.csv]

	t	<x^2>[D_v=0]	<x^2>[D_v=1000]	Inset x	Inset y
0	0.0	0.0	0.0	0.0	0.0
1	0.15015015015015015	0.0016874661423987788	0.0031925163073974294	0.20014644641062257	0.0010009900328104573
2	0.3003003003003003	0.005537220525880756	0.008325272315489263	0.4005715429404184	0.004007840384769378
3	0.45045045045045046	0.011459577058109849	0.015372294751737032	0.6012538630139128	0.009026191245389791
4	0.6006006006006006	0.019318544648061237	0.024248558713352016	0.8021718989257698	0.016061441739091444
5	0.7507507507507507	0.0289350219387533	0.034814760987043	1.0033040646415046	0.025118748939141712
6	0.9009009009009009	0.04009095120133633	0.046883101632290265	1.204628698608738	0.03620302691454143
7	1.0510510510510511	0.052534335171379565	0.060223879655035555	1.406124066578644	0.049318945810101086
8	1.2012012012012012	0.06598500150533654	0.07457272381462843	1.607768364437153	0.06447093095945361
9	1.3513513513513513	0.08014098308101676	0.08963828951499082	1.8095397210455806	0.08166316203147284
10	1.5015015015015014	0.09468536892224795	0.10511025895298724	2.0114162010902357	0.10089957220994394
11	1.6516516516516517	0.10929347038785064	0.12066748571344213	2.2133758079406647	0.12218384740670829
12	1.8018018018018018	0.12364014064651543	0.13598612810781732	2.4153964865161024	0.1455194255082657
13	1.951951951951952	0.13740708250034186	0.1507476188414652	2.617456126159775	0.17090949565579966
14	2.1021021021021022	0.1502899803761833	0.16464632293510265	2.8195325635206263	0.1983569975591259
15	2.2522522522522523	0.16200529674740138	0.1773967418769369	3.021603585442117	0.2278646208440519
16	2.4024024024024024	0.17229658126827216	0.18874013019385816	3.223646931857666	0.2594348044336263
17	2.5525525525525525	0.18094015230815308	0.19845040126286556	3.4256402986923487	0.2930697359631358
18	2.7027027027027026	0.1877500250962026	0.20633921232356253	3.6275613407705105	0.32877135122898027
19	2.8528528528528527	0.19258197799420845	0.21226013423213844	3.829387674728798	0.36654133367144714
20	3.003003003003003	0.1953366681076898	0.2161118293181117	4.0310968819343405	0.406381113891378
21	3.1531531531531534	0.19596172907421255	0.2178401804588639	4.232666511407572	0.4482918692008826
22	3.3033033033033035	0.19445280694097156	0.2174393357773227	4.43407408274939	0.4922745232080319
23	3.4534534534534536	0.1908535140383331	0.21495165573204053	4.6352970890722	0.538329745435477
24	3.6036036036036037	0.18525430513024302	0.2104665722970989	4.83631299993448	0.5864579509733563
25	3.7537537537537538	0.1777903043273361	0.2041183928856511	5.037099264278467	0.6366593001660099
26	3.903903903903904	0.16863813474082098	0.19608310411074603	5.237633313370582	0.688933698332935
27	4.054054054054054	0.1580118251090024	0.18657425186381107	5.437892563744144	0.7432807955239091
28	4.2042042042042045	0.14615788814727854	0.17583799401183606	5.637854420144093	0.7996999863079639
29	4.354354354354355	0.1333496837007354	0.16414743979331295	5.837496278473205	0.8581904095967037
30	4.504504504504505	0.11988119551075839	0.15179640530423444	6.0367955287394945	0.9187509485015952
31	4.654654654654655	0.10606036319765566	0.1390927269427185	6.235729558004369	0.9813802302253949
32	4.804804804804805	0.09220212063153804	0.1263512840262327	6.4342757533311605	1.0460766259876149
33	4.954954954954955	0.07862129800822831	0.1138868877861084	6.632411504733659	1.1128382509840593
34	5.105105105105105	0.06562554753797405	0.10200719643689005	6.830114208124197	1.181662964380409
35	5.255255255255255	0.05350845164464655	0.09100581495233946	7.0273612682609965	1.2525483693398463
36	5.405405405405405	0.04254296799541822	0.08115573357807598	7.224130101694257	1.3254918130845188
37	5.555555555555555	0.03297535764918725	0.07270325107742129	7.42039813971077	1.4004903869912027
38	5.7057057057057055	0.025019731317099878	0.06586251742565377	7.616142831276441	1.4775409267205641
39	5.8558558558558556	0.01885333443400325	0.06081081639651469	7.811341645976604	1.5566400123805093
40	6.006006006006006	0.014612674775755822	0.05768469154937084	8.005972076953526	1.6377839687232658
41	6.156156156156157	0.012390577113229394	0.05657699991196329	8.200011643840739	1.7209688653762303
42	6.306306306306307	0.012234228308836389	0.05753495659920011	8.393437895694017	1.8061905171064891
43	6.456456456456457	0.014144253814829654	0.06055921119079213	8.586228413918374	1.893444484119037
44	6.606606606606607	0.018074843232938797	0.06560397341724149	8.778360815190748	1.9827260723885614
45	6.756756756756757	0.023934918968254264	0.07257818210039073	8.969812754378133	2.0740303340246635
46	6.906906906906907	0.03159031858855116	0.0813476878931464	9.160561927450662	2.1673520676706213
47	7.057057057057057	0.04086693880915711	0.0917383976888351	9.350586074389248	2.2626858189354104
48	7.207207207207207	0.05155476757072046	0.10354030713182827	9.539862982087424	2.360025880859097
49	7.357357357357357	0.0634127109411813	0.11651232793621442	9.728370487247123	2.4593662944113017
50	7.5075075075075075	0.07617410399223529	0.13038779914707432	9.916086479267804	2.5607008490228447
51	7.657657657657658	0.08955277976321424	0.14488055644827258	10.102988903128704	2.6640230831504086
52	7.807807807807808	0.10324955826186794	0.1596914214622301	10.289055762263914	2.769326284873963
53	7.957957957957958	0.11695900842672947	0.17451496396590996	10.474265121429589	2.876603492527183
54	8.108108108108109	0.1303763302829692	0.189046384256903	10.658595109563365	2.9858474953604164
55	8.258258258258259	0.1432042022808201	0.20298836066221906	10.8420239226352	3.0970508342362972
56	8.408408408408409	0.15515944005285096	0.21605770843044436	11.024529826489612	3.2102058023577458
57	8.558558558558559	0.16597931752507056	0.22799170094699497	11.206091159678682	3.3253044460285173
58	8.70870870870871	0.17542740935114537	0.23855391224649866	11.386686336285592	3.4423385654456338
59	8.85885885885886	0.1832988248183534	0.24753945097544228	11.566293848738418	3.56129971552428
60	9.00900900900901	0.18942471743763115	0.25477947002156887	11.744892270613573	3.6821792067543893
61	9.15915915915916	0.1936759710535354	0.26014485264950554	11.922460259428767	3.804968106089188
62	9.30930930930931	0.1959659821118923	0.2635489947835516	12.098976559425111	3.9296572378654098
63	9.45945945945946	0.19625247827432463	0.26494962362947955	12.274420004337792	4.056237184755027
64	9.60960960960961	0.1945383354026617	0.2643496146605451	12.448769520155246	4.184698288748406
65	9.75975975975976	0.1908713775579719	0.2617967916142105	12.622004127866305	4.315030652168748
66	9.90990990990991	0.18534316755791663	0.2573827170446684	12.794102946195078	4.447224138717484
67	10.06006006006006	0.1780868182968989	0.25124050363670203	12.965045194323107	4.581268374550797
68	10.21021021021021	0.1692738769475797	0.24354169840024598	13.13481019459848	4.717152749386756
69	10.36036036036036	0.15911035483955466	0.23449231254200786	13.30337737523173	4.854866417643173
70	10.51051051051051	0.14783199479039116	0.22432808878973803	13.470726272977824	4.994398299605798
71	10.66066066066066	0.1356988845244223	0.21330911480479176	13.636836535804363	5.135737082626854
72	10.81081081081081	0.12298953918316556	0.20171390568699069	13.801687925545224	5.27887122235367
73	10.96096096096096	0.10999458749257152	0.18983309013705024	13.965260320539596	5.423788943987084
74	11.11111111111111	0.09701020465513198	0.17796284334460502	14.127533718255915	5.570478243569751
75	11.26126126126126	0.0843314402972946	0.16639821493224527	14.288488237900562	5.718926889303853
76	11.411411411411411	0.07224559171609644	0.1554265021994179	14.448104123010744	5.869122422898226
77	11.561561561561561	0.061025771200495155	0.1453208174415975	14.606361744031389	6.02105216094461
78	11.711711711711711	0.05092481139567506	0.13633399331292884	14.763241600875858	6.174703196322797
79	11.861861861861861	0.04216964465067556	0.12869296217260895	14.91872432546974	6.33006239963464
80	12.012012012012011	0.03495628123108278	0.12259373429667793	15.072790684277905	6.487116420666499
81	12.162162162162163	0.029445497446832784	0.11819708600519914	15.225421580814228	6.645851689880056
82	12.312312312312313	0.025759328459525055	0.11562505246916889	15.376598058133673	6.806254419931319
83	12.462462462462463	0.02397844216735271	0.1149583015952109	15.526301301306432	6.968310607217369
84	12.612612612612613	0.024140450537780394	0.11623444535814378	15.674512639874052	7.132006033450967
85	12.762762762762764	0.026239193523466698	0.11944732371688326	15.821213550286863	7.297326267262584
86	12.912912912912914	0.03022500873643381	0.1245472742886534	15.966385658322665	7.464256665829538
87	13.063063063063064	0.03600597786477822	0.1314423787657785	16.11001074148632	7.632782376532354
88	13.213213213213214	0.043450118894643903	0.14000065513775997	16.252070731389956	7.802888338637736
89	13.363363363363364	0.052388472039534825	0.15005314362070318	16.392547716113427	7.974559285008187
90	13.513513513513514	0.0626190073525555	0.16139781426967245	16.531423942544826	8.14777974383787
91	13.663663663663664	0.07391126374890598	0.17380420600129629	16.66868181870079	8.322534040414599
92	13.813813813813814	0.08601161300095102	0.1870186905889373	16.8043039160261	8.498806298907617
93	13.963963963963964	0.09864902854343367	0.20077024146799569	16.93827297167263	8.676580444180892
94	14.114114114114114	0.111541227943004	0.21477657620551543	17.070571890756995	8.855840203631942
95	14.264264264264265	0.12440104988277782	0.2287505334848091	17.201183748597053	9.036569109055492
96	14.414414414414415	0.13694292166003708	0.2424065406032122	17.33009179292653	9.21875049853205
97	14.564564564564565	0.148889271593032	0.25546702587892933	17.457279446087867	9.402367518341158
98	14.714714714714715	0.15997674240739762	0.2676686320374853	17.58273030720283	9.58740312489872
99	14.864864864864865	0.16996206657650495	0.2787680915521027	17.706428154320598	9.773840086718579
100	15.015015015015015	0.17862747260324366	0.28854763292550467	17.828356946543373	9.961660986397689
101	15.165165165165165	0.18578550216390072	0.2968197978338077	17.948500826128736	10.150848222624958
102	15.315315315315315	0.19128313163350882	0.3034315626518798	18.066844120568973	10.341384012213176
103	15.465465465465465	0.19500510746272703	0.308267673830228	18.183371344646964	10.533250392153917
104	15.615615615615615	0.19687642281349188	0.3112531245306525	18.298067202468147	10.726429221695255
105	15.765765765765765	0.1968638823753226	0.31235471944255383	18.410916589468812	10.920902184441712
106	15.915915915915916	0.19497672293301843	0.3115816953506305	18.521904594400034	11.116650790476353
107	16.066066066066067	0.1912662785721567	0.3089853863403765	18.63101650128712	11.313656378504835
108	16.216216216216218	0.18582470091028874	0.30465794402927493	18.738237791364668	11.511900118020822
109	16.366366366366368	0.17878276594531747	0.29873014441517526	18.843554144986363	11.711363011492825
110	16.516516516516518	0.1703068195426519	0.29136833336344464	18.946951443510038	11.912025896571837
111	16.666666666666668	0.16059493278259368	0.2827705819543537	19.048415771157067	12.113869448319761
112	16.816816816816818	0.14987235593126585	0.27316214045400267	19.147933416846456	12.316874181458175
113	16.966966966966968	0.1383863752930322	0.2627902951667396	19.245490876003046	12.521020452637174
114	17.117117117117118	0.12640069030772366	0.2519187455323849	19.34107485233973	12.72628846272395
115	17.26726726726727	0.11418943868476725	0.2408216292603597	19.434672259613514	12.932658259110877
116	17.41741741741742	0.10203100489217037	0.2297773308186682	19.52627022335517	13.140109738042725
117	17.56756756756757	0.09020175178084737	0.21906221305822407	19.61585608257228	13.348622646962855
118	17.71771771771772	0.07896981643288656	0.2089444130611165	19.70341739142558	13.558176586877764
119	17.86786786786787	0.06858910945611058	0.19967784143516995	19.788941920878152	13.768751014740001
120	18.01801801801802	0.05929365195813742	0.19149651928800493	19.87241766031758	13.980325245849016
121	18.16816816816817	0.0512923764425757	0.1846093791232328	19.95383281915069	14.192878456269568
122	18.31831831831832	0.04476450706654893	0.1791956450979797	20.033175828370723	14.406389685267381
123	18.46846846846847	0.039855621333636654	0.17540089471582793	20.110435342096814	14.62083783776195
124	18.61861861861862	0.0366744796775577	0.1733338884104988	20.185600239085588	14.83620168679581
125	18.76876876876877	0.03529069187723529	0.17306423596091774	20.25865962421466	15.052459876020222
126	18.91891891891892	0.03573327023253302	0.17462094966695035	20.329602829937798	15.269590922196905
127	19.06906906906907	0.03799009935363367	0.17799191413878085	20.398419417711892	15.487573217715386
128	19.21921921921922	0.042008331730082116	0.18312428186595556	20.46509917939518	15.706385033125727
129	19.36936936936937	0.047695697414619626	0.18992578290121678	20.52963213861687	15.92600451968632
130	19.51951951951952	0.05492269565062939	0.1982669164879486	20.59200855211769	16.146409711926328
131	19.66966966966967	0.06352561655011958	0.20798397273815986	20.65221891106166	16.367578530222527
132	19.81981981981982	0.07331032243251359	0.21888281397127451	20.710253942318566	16.58948878339017
133	19.96996996996997	0.08405670157506691	0.2307433284645483	20.76610460971714	16.81211817128758
134	20.12012012012012	0.09552369227743006	0.24332445451763196	20.819762115268695	17.03544428743404
135	20.27027027027027	0.10745476263335373	0.25636966022427654	20.871217900361422	17.25944462164083
136	20.42042042042042	0.11958372150588238	0.2696127544475264	20.920463646924652	17.48409656265479
137	20.57057057057057	0.1316407291331546	0.28278389742552035	20.967491278563557	17.709377400814454
138	20.72072072072072	0.14335837170050555	0.2956156753435934	21.012292961663775	17.935264330717956
139	20.87087087087087	0.15447766318395287	0.3078491021777632	21.054861106465772	18.161734453902817
140	21.02102102102102	0.16475383981433087	0.31923941415886403	21.095188368109447	18.3887647815369
141	21.17117117117117	0.17396181757515397	0.32956152727041044	21.133267647647948	18.61633223712046
142	21.32132132132132	0.18190119110790762	0.3386150361538876	21.169092093031452	18.844413659198786
143	21.47147147147147	0.18840066306829595	0.34622864346499976	21.202655100060156	19.072985804085157
144	21.62162162162162	0.193321806108152	0.3522639218555798	21.23395031330677	19.30202534859366
145	21.77177177177177	0.19656207494776415	0.3566183260459161	21.262971627008362	19.531508892781808
146	21.92192192192192	0.19805700310224802	0.35922738955112427	21.28971318592731	19.761412962702195
147	22.07207207207207	0.1977815373436309	0.3600660591432316	21.314169386181305	19.991714013163204
148	22.22222222222222	0.19575048249714125	0.3591491396474664	21.33633487604257	20.222388430498185
149	22.37237237237237	0.19201804924424315	0.3565308417452929	21.356204556705826	20.45341253534287
150	22.52252252252252	0.18667651778347338	0.3523034456352478	21.373773583025297	20.684762585420685
151	22.67267267267267	0.17985405002936447	0.3465951132318634	21.389037364220393	20.916414778335472
152	22.822822822822822	0.1717117020651462	0.33956690061836986	21.40199156455013	21.148345254371456
153	22.972972972972972	0.16243970638112987	0.33140904028507806	21.412632103956398	21.380530099299946
154	23.123123123123122	0.15225310963100241	0.32233657888567535	21.42095515867556	21.612945347192557
155	23.273273273273272	0.14138686586349725	0.3125844704688948	21.42695716181884	21.845566983240367
156	23.423423423423422	0.1300904971233228	0.3024022370794449	21.430634803921066	22.0783709465791
157	23.573573573573572	0.11862244270146491	0.2920483180083117	21.431985033457927	22.311333133119348
158	23.723723723723722	0.10724422494774921	0.2817842356053206	21.43100505733174	22.54442939838212
159	23.873873873873872	0.09621456329707749	0.2718687093053735	21.42769234132531	22.777635560338872
160	24.024024024024023	0.08578356892969764	0.2625518502887183	21.42204461052451	23.010927402255994
161	24.174174174174176	0.07618715027685681	0.2540695669866021	21.4140598497087	23.244280675543166
162	24.324324324324326	0.06764175445479705	0.24663830651526691	21.403736303710005	23.47767110260539
163	24.474474474474476	0.06033956178626181	0.24045024919745628	21.391072477740202	23.711074379698267
164	24.624624624624627	0.054444240035954924	0.23566906279787395	21.376067137686405	23.94446617978619
165	24.774774774774777	0.05008735208920377	0.2324263102018474	21.358719310374546	24.177822155403028
166	24.924924924924927	0.047365495838363775	0.230818589301732	21.339028283801376	24.411117941515066
167	25.075075075075077	0.04633823835171398	0.23090546716580682	21.31699360733441	24.644329158385823
168	25.225225225225227	0.04702688836495763	0.232708252529775	21.292615091880243	24.87743141444222
169	25.375375375375377	0.04941413216524595	0.23620963168078793	21.265892810020894	25.110400309142065
170	25.525525525525527	0.05344453846097862	0.24135417332724515	21.23682709611859	25.343211435842058
171	25.675675675675677	0.059025918286681835	0.24804968850367295	21.2054185463885	25.57584038466654
172	25.825825825825827	0.06603150682040589	0.2561694123881216	21.171668018939812	25.808262745376112
173	25.975975975975977	0.07430291562101508	0.2655549565394553	21.135576633784986	26.04045411023595
174	26.126126126126128	0.08365378663486046	0.2760199629040253	21.09714577281735	26.272390076883553
175	26.276276276276278	0.09387406375755122	0.2873543753774407	21.056377079756786	26.50404625119564
176	26.426426426426428	0.10473478411183451	0.2993292310824485	21.013272460064044	26.735398250153338
177	26.576576576576578	0.11599327981730226	0.3117018621386409	20.967834080822925	26.966421704706185
178	26.726726726726728	0.12739867213089504	0.32422138980295817	20.920064370591206	27.19709226263359
179	26.876876876876878	0.1386975336214278	0.3366343866442156	20.86996601921993	27.427385591404246
180	27.027027027027028	0.14963959063825477	0.3486905790117671	20.817541977640822	27.657277381032706
181	27.177177177177178	0.15998333781175772	0.36014846153599456	20.762795457622637	27.886743346932867
182	27.32732732732733	0.1695014386846924	0.37078069775965383	20.705729931495753	28.115759232767957
183	27.47747747747748	0.17798579175684245	0.38037918618252853	20.646349131845433	28.344300813296883
184	27.62762762762763	0.18525214910597718	0.3887596788823878	20.58465705117387	28.572343897216342
185	27.77777777777778	0.19114418514061315	0.3957658502677483	20.52065794153065	28.79986432999847
186	27.92792792792793	0.19553692570347328	0.40127272618133314	20.45435631411238	29.026837996723764
187	28.07807807807808	0.19833946238745476	0.4051893982160391	20.385756938830824	29.253240824908737
188	28.22822822822823	0.1994968932133725	0.4074609643926814	20.314864843850174	29.479048787328097
189	28.37837837837838	0.19899144837981259	0.4080696549098461	20.241685315093243	29.70423790483119
190	28.52852852852853	0.19684277823167112	0.4070351201124292	20.166223895716733	29.92878424915208
191	28.67867867867868	0.19310739948845598	0.4044138767199387	20.088486385555726	30.1526639457133
192	28.82882882882883	0.18787731470024094	0.40029792728244823	20.008478840537308	30.375853176422567
193	28.97897897897898	0.18127783843287168	0.3948125863658035	19.92620757206368	30.598328182462467
194	29.12912912912913	0.17346468140934107	0.38811356469299746	19.841679146364605	30.820065267072472
195	29.27927927927928	0.16462036035528296	0.3803833789896639	19.75490038381939	31.04104079832316
196	29.42942942942943	0.154950016245654	0.3718271702307595	19.665878358248605	31.26123121188229
197	29.57957957957958	0.14467673669565556	0.36266802603148574	19.57462039617546	31.4806130137722
198	29.72972972972973	0.1340364890943565	0.35314191378091125	19.481134076056996	31.69916278311856
199	29.87987987987988	0.12327277950692839	0.34349233954420766	19.385427227485366	31.916857174889657
200	30.03003003003003	0.11263115818882014	0.33396485357682393	19.287507930359126	32.13367292262646
201	30.18018018018018	0.10235369563966783	0.32480152637839627	19.1873845140247	32.34958684116273
202	30.33033033033033	0.09267355341514617	0.3162355195045992	19.085065556388216	32.564575829334835
203	30.48048048048048	0.08380977141317292	0.3084858728533505	18.980559882997845	32.778616872681255
204	30.63063063063063	0.07596238812146579	0.30175262491236793	18.87387656609657	32.991687046131275
205	30.78078078078078	0.06930800248211376	0.2962123746237405	18.765024923645846	33.20376351668244
206	30.93093093093093	0.06399587577934236	0.29201438327169366	18.654014518319983	33.41482354606669
207	31.08108108108108	0.06014465952659586	0.28927730236967175	18.540855156471572	33.624844493404595
208	31.23123123123123	0.05783982100428511	0.2880865991980856	18.425556887068147	33.83380381784773
209	31.38138138138138	0.05713182220763264	0.2884927357521577	18.30813000059996	34.04167908120842
210	31.53153153153153	0.0580350908668008	0.2905101397620505	18.188585027959206	34.24844795057697
211	31.68168168168168	0.06052780428671958	0.2941169885326938	18.066932739291097	34.45408820092585
212	31.83183183183183	0.06455248842676113	0.2992558080234599	17.943184142816342	34.65857771770059
213	31.98198198198198	0.0700174163137073	0.3058348712611306	17.817350483625773	34.86189449939689
214	32.132132132132135	0.07679877196714936	0.3137303622652973	17.689443242446885	35.06401666012413
215	32.28228228228228	0.08474352891586326	0.32278925456473584	17.55947413438279	35.26492243215443
216	32.432432432432435	0.09367297647865575	0.3328328374782528	17.427455107623423	35.46459016845721
217	32.58258258258258	0.10338681262748196	0.3436608089778036	17.293398342129414	35.662998345219044
218	32.732732732732735	0.11366770976227411	0.3550558414633204	17.157316248288673	35.860125564348344
219	32.88288288288288	0.12428624938086179	0.3667885164326326	17.019221465546046	36.05595055596464
220	33.033033033033036	0.13500611364975681	0.3786225160522522	16.879126861005837	36.25045218087224
221	33.18318318318318	0.14558941644448367	0.3903199541977037	16.737045528007904	36.44360943301778
222	33.333333333333336	0.15580205364623037	0.401646726750175	16.59299078467714	36.63540144193174
223	33.48348348348348	0.1654189524093113	0.41237776086398037	16.44697617244664	36.82580747515315
224	33.633633633633636	0.17422910174488937	0.42230204555028306	16.29901545455464	37.014806940637655
225	33.78378378378378	0.18204025203325536	0.4312273311893737	16.149122614515896	37.20237938914845
226	33.933933933933936	0.18868317885356814	0.43898439336041095	15.997311854566888	37.38850451662977
227	34.08408408408408	0.19401541662393182	0.44543076648149915	15.843597594085857	37.57316216656276
228	34.234234234234236	0.19792437974210453	0.4504538649503965	15.68799446798733	37.75633233230356
229	34.38438438438438	0.20032980292753272	0.4539734234865493	15.5305173250917	37.93799515940283
230	34.53453453453454	0.20118544796860202	0.4559432038783432	15.371181226469822	38.11813094790736
231	34.68468468468468	0.20048004072207	0.45635193198253576	15.210001443762927	38.29672015464237
232	34.83483483483484	0.19823741961724045	0.45522344622843086	15.046993457478145	38.47374339547531
233	34.98498498498498	0.19451589469210853	0.45261605665402344	14.882172955259776	38.649181447560096
234	35.13513513513514	0.18940683393194144	0.4486211312445809	14.71555583013653	38.823015251562
235	35.28528528528528	0.18303251099394324	0.4433609436573074	14.547158178745008	38.995225913862825
236	35.43543543543544	0.17554326489700736	0.436985832911096	14.376996299529637	39.165794708745906
237	35.585585585585584	0.1671140375649053	0.42967074092971846	14.205086690919238	39.334703080561056
238	35.73573573573574	0.15794036889407553	0.42161120760961335	14.031446049480486	39.50193264586879
239	35.885885885885884	0.14823394096839276	0.4130189150346551	13.85609126804863	39.667465195564105
240	36.03603603603604	0.13821777289976833	0.4041168823167553	13.679039433835491	39.83128269697896
241	36.186186186186184	0.1281211753200416	0.3951344200877531	13.500307826515062	39.993367295963736
242	36.33633633633634	0.1181745786236128	0.386301958742049	13.319913916287135	40.15370131894724
243	36.486486486486484	0.10860435155514658	0.3778458670243073	13.137875361918823	40.312267274974985
244	36.63663663663664	0.09962772660399592	0.36998337742388115	12.954210008764655	40.46904785772543
245	36.786786786786784	0.0914479459177365	0.3629177320883463	12.768935886765092	40.62402594750442
246	36.93693693693694	0.08424973615087214	0.35683365767220654	12.582071208424054	40.777184613216804
247	37.087087087087085	0.07819521294813282	0.35189326982019176	12.393634366765518	40.928507114315906
248	37.23723723723724	0.07342030580539909	0.3482324980281826	12.203643933269483	41.07797690272996
249	37.387387387387385	0.07003178208568825	0.3459581096591963	12.012118655787496	41.22557762476552
250	37.53753753753754	0.06810493526765335	0.34514539819188605	11.819077456438318	41.37129312298768
251	37.687687687687685	0.06768198738280429	0.34583658565776154	11.624539429483448	41.51510743807711
252	37.83783783783784	0.06877123939915539	0.3480399730248373	11.428523839183313	41.6570048106629
253	37.987987987987985	0.07134698640051094	0.3517298553769174	11.23105011763403	41.79696968313216
254	38.13813813813814	0.07535019717417643	0.35684720150130744	11.032137862585117	41.93498670141511
255	38.288288288288285	0.08068994064384231	0.36330108032169794	10.831806835238591	42.071040716746325
256	38.43843843843844	0.08724552485452816	0.37097079988310844	10.630076958029438	42.20511678740118
257	38.58858858858859	0.09486929830736891	0.3797087086866738	10.426968312387867	42.33720018040802
258	38.73873873873874	0.1033900487087517	0.3893435944387811	10.222501136483768	42.46727637323524
259	38.88888888888889	0.11261692096837825	0.39968460204913225	10.016695822953352	42.59533105545353
260	39.03903903903904	0.12234376484703971	0.41052558127851824	9.80957291660852	42.721350130373025
261	39.18918918918919	0.13235381326881113	0.42164976505101426	9.601153112129154	42.845319716654814
262	39.33933933933934	0.14242458517872086	0.4328346723116485	9.391457251738466	42.96722614989726
263	39.48948948948949	0.15233290209936062	0.4438571245830129	9.180506322862069	43.08705598419645
264	39.63963963963964	0.1618599053172917	0.4544982631516685	8.968321455770536	43.20479599368082
265	39.78978978978979	0.1707959609550169	0.46454845414011836	8.754923921206277	43.320433174019755
266	39.93993993993994	0.17894534304167242	0.4738119715774984	8.540335127994613	43.43395474390604
267	40.090090090090094	0.1861305900137592	0.4821113539003098	8.324576620639498	43.545348146511856
268	40.24024024024024	0.192196437729184	0.48929133696645905	8.107670076904277	43.654601050918586
269	40.390390390390394	0.19701324188477864	0.4952222764727784	7.88963730537764	43.761701353519484
270	40.54054054054054	0.20047981446237406	0.4998029844010984	7.670500243025003	43.86663717939591
271	40.690690690690694	0.20252561222203658	0.5029629175114855	7.450280952725919	43.969396883666704
272	40.84084084084084	0.20311223000720688	0.5046636706473804	7.229001620797476	44.069969052810094
273	40.990990990990994	0.2022341673898626	0.5048997433807606	7.006684554504151	44.16834250595872
274	41.14114114114114	0.1999188536071298	0.5036985649487524	6.783352179554434	44.264506296167184
275	41.291291291291294	0.19622593245299821	0.5011197791453453	6.55902703758456	44.3584497116521
276	41.44144144144144	0.19124582541353125	0.497253807456603	6.333731783629361	44.45016227700462
277	41.591591591591595	0.18509760749787194	0.4922197248916683	6.107489183581119	44.53963375437512
278	41.74174174174174	0.1779262455586249	0.48616249830314584	5.880322111636001	44.6268541446301
279	41.891891891891895	0.16989926307152292	0.47924965116676843	5.652253547729103	44.7118136884811
280	42.04204204204204	0.16120290804065562	0.47166743148662565	5.423306574957831	44.794502867585535
281	42.192192192192195	0.1520379116310151	0.46361657042770965	5.193504376994344	44.87491240561931
282	42.34234234234234	0.14261493406432255	0.45530772821174176	4.962870235487067	44.953033269321125
283	42.492492492492495	0.13314980105219318	0.446956730550337	4.731427527451807	45.0288566695085
284	42.64264264264264	0.12385863843793686	0.4387797032868052	4.499199722652733	45.102374062065124
285	42.792792792792795	0.11495301468279269	0.4309882148823857	4.2662103809733445	45.17357714889964
286	42.94294294294294	0.10663520032740524	0.4237845358777228	4.032483149778113	45.24245787887587
287	43.093093093093096	0.09909365060351541	0.41735712150455756	3.798041761264706	45.30900844871401
288	43.24324324324324	0.09249881203804247	0.4118764182898092	3.5629100298074796	45.37322130386329
289	43.393393393393396	0.0869993463088227	0.40749108791131394	3.3271118492922156	45.43508913934539
290	43.54354354354354	0.08271885495549945	0.4043247319087153	3.09067119044278	45.49460490056887
291	43.693693693693696	0.07975317704351988	0.40247318934746035	2.8536120981396387	45.55176178411472
292	43.84384384384384	0.07816831878806553	0.4020024664427305	2.6159586887309025	45.60655323849237
293	43.993993993993996	0.07799905976687849	0.402947342772268	2.377735147335951	45.65897296486688
294	44.14414414414414	0.07924826501335121	0.4053106833694654	2.1389657251421816	45.70901491775635
295	44.294294294294296	0.08188691633141167	0.4090634700382504	1.8996747366949513	45.75667330570039
296	44.44444444444444	0.08585485997193484	0.41414554902949813	1.6598865571813555	45.80194259189885
297	44.5945945945946	0.09106225172146362	0.4204670761297516	1.4196256197077517	45.84481749482124
298	44.74474474474474	0.09739166483912275	0.4279106245981353	1.1789164125718798	45.88529298878656
299	44.8948948948949	0.10470081148624426	0.4363339065959813	0.9377834765292867	45.9233643045135
300	45.04504504504504	0.11282581465526506	0.44557304511572665	0.6962514020549904	45.9590269296412
301	45.1951951951952	0.12158495542296399	0.4554463212341502	0.4543448266001562	45.99227660921994
302	45.34534534534534	0.13078280989737334	0.465758311059284	0.2120884318446521	46.02310934617273
303	45.4954954954955	0.14021468172759086	0.4763043182402263	-0.030493059054808924	46.05152140172662
304	45.645645645645644	0.14967122968628022	0.48687500154964014	-0.27337488421995815	46.07750929581444
305	45.7957957957958	0.15894318575247215	0.49726109296655663	-0.5165322458099553	46.10106980744696
306	45.945945945945944	0.16782605740215717	0.5072580999669661	-0.7599403127832574	46.122199975054855
307	46.0960960960961	0.17612470848777706	0.5166708864033107	-1.003574223662513	46.14089709680107
308	46.246246246246244	0.18365771613264992	0.5253180293989081	-1.2474090893016285	46.15715873086343
309	46.3963963963964	0.1902614064071784	0.5330358550241613	-1.491419995655276	46.1709826956871
310	46.546546546546544	0.19579347906338732	0.5396820630310948	-1.735582006549972	46.182367070207434
311	46.6966966966967	0.20013614110776162	0.5451388604261935	-1.9798701664567133	46.19131019404283
312	46.846846846846844	0.20319868026988333	0.5493155349390398	-2.2242595032648893	46.19781066765778
313	46.996996996997	0.20491942221733644	0.5521504122372175	-2.468725031056829	46.20186735249591
314	47.147147147147145	0.20526702938368213	0.5536121547542878	-2.7132417528830644	46.20347937108343
315	47.2972972972973	0.20424111419741653	0.5537003749187469	-2.9577846635376126	46.20264610710245
316	47.447447447447445	0.20187215498766603	0.5524455510597209	-3.2023287523332904	46.199367205434555
317	47.5975975975976	0.19822071854724604	0.5499082499700255	-3.4468490058764125	46.19364257217461
318	47.747747747747745	0.19337600890203807	0.5461776756755421	-3.6913204108408912	46.18547237461476
319	47.8978978978979	0.18745377691798795	0.5413695790422166	-3.9357179567410263	46.17485704119849
320	48.048048048048045	0.18059363963596464	0.5356235771109178	-4.180016638703133	46.16179726144509
321	48.1981981981982	0.17295587134224752	0.5290999441679253	-4.424191460235166	46.14629398584448
322	48.34834834834835	0.1647177400672492	0.5219759482436515	-4.668217435994514	46.128348425721924
323	48.4984984984985	0.15606947319888276	0.5144418167260096	-4.9120695945532376	46.10796205307369
324	48.64864864864865	0.14720994398031037	0.506696422858162	-5.155722981160753	46.08513660037265
325	48.7987987987988	0.13834217665871373	0.4989427908872898	-5.399152660503362	46.05987406034437
326	48.94894894894895	0.1296687718336909	0.49138352141299163	-5.642333719460606	46.03217668571389
327	49.0990990990991	0.12138735504262882	0.48421623997265406	-5.885241269857786	46.002046988922814
328	49.24924924924925	0.1136861507892528	0.4776291710700026	-6.127850451214713	45.969487741817076
329	49.3993993993994	0.10673978109625336	0.4717969367277278	-6.370136433489979	45.93450197530545
330	49.54954954954955	0.10070538232043806	0.46687667330263705	-6.612074419820823	45.89709297898844
331	49.6996996996997	0.09571912653605584	0.46300455286897935	-6.853639649257907	45.857264300758345
332	49.84984984984985	0.09189322444198589	0.460292786125634	-7.09480739949503	45.815019746369785
333	50.0	0.08931347569731736	0.45882717273169	-7.335552989593159	45.770363378981486
334	50.150150150150154	0.08803742009082521	0.45866525247592244	-7.575851782698754	45.723299518668654
335	50.3003003003003	0.08809312928824688	0.45983509702406866	-7.815679188755835	45.67383274190688
336	50.450450450450454	0.08947866438751018	0.4623347674740567	-8.055010667211596	45.62196788102658
337	50.6006006006006	0.09216220947489302	0.46613244791216407	-8.293821729715344	45.56771002363935
338	50.750750750750754	0.09608287615395508	0.47116724994195075	-8.532087942810183	45.511064512035006
339	50.9009009009009	0.10115215895657315	0.47735066809529336	-8.769784930617522	45.452036942550365
340	51.051051051051054	0.10725600697953734	0.48456865146898204	-9.006888377513686	45.39063316490952
341	51.2012012012012	0.1142574633467252	0.49268424318689447	-9.243374030798737	45.32685928153553
342	51.351351351351354	0.12199981148227251	0.5015407266731664	-9.479217703356799	45.26072164683406
343	51.5015015015015	0.1303101559744274	0.5109652065160458	-9.714395276307984	45.19222686644842
344	51.651651651651655	0.13900335626055868	0.5207725421529017	-9.948882701651245	45.12138179648694
345	51.8018018018018	0.14788622368062712	0.5307695449236948	-10.18265600489821	45.04819354272212
346	51.951951951951955	0.15676188679646366	0.5407593433902559	-10.415691287697339	44.972669459761946
347	52.1021021021021	0.1654342263781962	0.550545818322713	-10.647964730448514	44.89481715019335
348	52.252252252252255	0.17371228018933688	0.5599380074845783	-10.879452594907335	44.81464446369833
349	52.4024024024024	0.1814145186801298	0.5687543813260958	-11.110131226779217	44.73215949614223
350	52.552552552552555	0.18837289589615963	0.5768268938928502	-11.33997705830272	44.647370588634686
351	52.7027027027027	0.19443658524732094	0.584004718594736	-11.568966610822006	44.560286326563585
352	52.852852852852855	0.19947531713477712	0.5901575858329168	-11.797076497347973	44.47091553860146
353	53.003003003003	0.20338224462913887	0.5951786486780031	-12.024283425107985	44.37926729568521
354	53.153153153153156	0.20607627421969232	0.5989868136192812	-12.250564198083644	44.285350909969
355	53.3033033033033	0.2075038108638473	0.6015284856141607	-12.475895719536652	44.18917593375001
356	53.453453453453456	0.20763987987962224	0.6027786899806602	-12.700254994522098	44.09075215836816
357	53.6036036036036	0.206488602339391	0.6027415477911535	-12.923619132389316	43.99008961307905
358	53.753753753753756	0.20408301522073663	0.6014500960232239	-13.145965349269604	43.88719856390075
359	53.9039039039039	0.20048424232058817	0.5989654584737999	-13.367270970550916	43.782089512434396
360	54.054054054054056	0.19578003650995487	0.5953753880138912	-13.58751343333897	43.67477319465887
361	54.2042042042042	0.19008272797162587	0.5907922148262867	-13.8066702889046	43.5652605796997
362	54.354354354354356	0.18352662630761532	0.5853502485130007	-14.02471920511723	43.45356286857219
363	54.5045045045045	0.17626493653177466	0.5792026940878847	-14.241637968863847	43.339691492899206
364	54.65465465465466	0.1684662597066217	0.5725181526134563	-14.457404488453623	43.22365811360345
365	54.8048048048048	0.1603107581048393	0.5654767863623984	-14.67199679600756	43.10547461957486
366	54.95495495495496	0.15198607207489787	0.5582662356831816	-14.8853930498332	42.985153126312625
367	55.1051051051051	0.14368308110838557	0.5510773800673939	-15.097571536783834	42.86270597454285
368	55.25525525525526	0.13559160483023125	0.5441000391399642	-15.30851067460229	42.73814572881129
369	55.4054054054054	0.12789614069601682	0.5375187103564742	-15.518189014248694	42.61148517605167
370	55.55555555555556	0.12077173406549004	0.5315084390766721	-15.726585242212295	42.48273732412987
371	55.705705705705704	0.11438007305989388	0.5262309134218005	-15.933678182806709	42.351915400363765
372	55.85585585585586	0.10886589528245044	0.5218308709950817	-16.139446800448844	42.2190328500196
373	56.006006006006004	0.10435378621230473	0.5184328972756606	-16.34387020192068	42.08410333478419
374	56.15615615615616	0.10094544004151634	0.5161386864555967	-16.546927638614136	41.947140731213906
375	56.306306306306304	0.09871744312083852	0.5150248248856435	-16.7485985087585	41.8081591291603
376	56.45645645645646	0.09771962825593801	0.5151411453714676	-16.948862359630322	41.66717283017249
377	56.606606606606604	0.0979740351233577	0.5165096875896118	-17.147698889745428	41.524196345876774
378	56.75675675675676	0.0994744983495027	0.5191242861664814	-17.34508795103294	41.37924439633343
379	56.906906906906904	0.10218687062697686	0.52295079379468	-17.54100955099094	41.23233190837111
380	57.05705705705706	0.10604987395041292	0.5279279324688407	-17.735443854823632	41.08347401389871
381	57.207207207207205	0.11097655796006185	0.5339687518292142	-17.928371187559737	40.93268604819552
382	57.35735735735736	0.1168563308019567	0.5409626600218338	-18.119772036151943	40.77998354817909
383	57.507507507507505	0.1235575151520276	0.5487779797226292	-18.309627051557065	40.625382250651725
384	57.65765765765766	0.13093037039246205	0.5572649703137883	-18.49791705079689	40.46889809052537
385	57.80780780780781	0.13881051163052155	0.5662592469025723	-18.68462301899925	40.31054719902531
386	57.95795795795796	0.14702264754032793	0.5755855181631032	-18.8697261114193	40.15034590187297
387	58.10810810810811	0.15538455207771856	0.5850615580512184	-19.05320765544076	39.988310717447675
388	58.25825825825826	0.1637111801175758	0.5945023214418003	-19.235049152556705	39.824458354928126
389	58.40840840840841	0.17181883409864923	0.6037241107735983	-19.41523228033006	39.65880571241337
390	58.55855855855856	0.1795292878932752	0.6125486999189489	-19.593738894333185	39.491369875023736
391	58.70870870870871	0.1866737753618346	0.6208073227382329	-19.77055103006672	39.322168112981885
392	58.85885885885886	0.19309675436995113	0.628344437097074	-19.945650904857192	39.15121787967419
393	59.00900900900901	0.19865936235961446	0.6350211804374619	-20.11902091973338	38.9785368096929
394	59.15915915915916	0.2032424867481546	0.6407184401767266	-20.290643661281123	38.804142716858735
395	59.30930930930931	0.20674938231437015	0.6453394710936666	-20.46050190347648	38.628053592225015
396	59.45945945945946	0.20910777811427037	0.6488120022442915	-20.628578609496884	38.450287602062886
397	59.60960960960961	0.2102714281120928	0.6510897875928385	-20.794856933510435	38.270863085828054
398	59.75975975975976	0.21022107235002088	0.6521535671814911	-20.959320222442617	38.08979855410951
399	59.90990990990991	0.20896478882543731	0.6520114190076323	-21.12195201772087	37.90711268656008
400	60.06006006006006	0.2065377299955588	0.6506984955284782	-21.282736056996264	37.722824329809555
401	60.210210210210214	0.20300125167571084	0.6482761525593548	-21.44165627584261	37.5369524953601
402	60.36036036036036	0.1984414557278805	0.6448304919622491	-21.598696809432422	37.34951635746464
403	60.510510510510514	0.19296718104487384	0.6404703526299671	-21.75384199418974	37.160535250988346
404	60.66066066066066	0.18670748962942915	0.635324796565247	-21.907076369419727	36.97002866925328
405	60.810810810810814	0.17980870577313293	0.6295401480596753	-22.058384678914692	36.778016261866696
406	60.96096096096096	0.1724310762084721	0.6232766538457389	-22.207751872536495	36.584517832533194
407	61.111111111111114	0.16474512742102063	0.6167048404090121	-22.355163107775102	36.38955333685108
408	61.26126126126126	0.15692780288551622	0.6100016512242322	-22.50060375128326	36.193142880092736
409	61.411411411411414	0.14915846768677465	0.6033464513762152	-22.644059380386985	35.99530671497003
410	61.56156156156156	0.14161487070418854	0.5969169897443538	-22.785515784571743	35.79606523938429
411	61.711711711711715	0.13446915522172992	0.5908854096126197	-22.924958966944306	35.59543899416168
412	61.86186186186186	0.12788400746476927	0.5854143972063836	-23.06237514566991	35.393448660773906
413	62.012012012012015	0.12200902919724749	0.5806535542895864	-23.19775075538491	35.19011505904439
414	62.16216216216216	0.11697741521957411	0.5767360756626376	-23.331072448584337	34.98545914484086
415	62.312312312312315	0.11290300951371106	0.5737758053074993	-23.46232709698466	34.77950200775377
416	62.46246246246246	0.10987780505212251	0.5718647361966352	-23.591501792861294	34.5722648687615
417	62.612612612612615	0.10796994212262931	0.5710710086178665	-23.71858385036103	34.36376907788215
418	62.76276276276276	0.10722224865447975	0.5714374505004416	-23.843560806788865	34.1540361118125
419	62.912912912912915	0.1076513537211136	0.5729806909178	-23.966420423869508	33.943087571554265
420	63.06306306306306	0.10924739242163624	0.5756908649690472	-24.087150688983204	33.73094518002812
421	63.213213213213216	0.1119743069994309	0.5795319148975665	-24.20573981637581	33.51763077967521
422	63.36336336336336	0.11577073564358649	0.5844424788924467	-24.322176248342974	33.3031663300474
423	63.513513513513516	0.1205514672385138	0.5903373458380985	-24.436448656388485	33.08757390538552
424	63.66366366366366	0.12620942767473747	0.5971094416250466	-24.54854594235637	32.8708756921866
425	63.813813813813816	0.13261815149213332	0.6046323007931672	-24.65845723953691	32.653093986760005
426	63.96396396396396	0.13963468185946992	0.6127629665112284	-24.766171913746383	32.43425119277297
427	64.11411411411412	0.1471028324397841	0.6213452524422671	-24.87167956438037	32.21436981878565
428	64.26426426426427	0.15485673675833808	0.6302132921115456	-24.974970025440513	31.993472475776137
429	64.41441441441441	0.16272460445241899	0.6391952951563511	-25.076033366534958	31.771581874655553
430	64.56456456456456	0.17053259937508847	0.6481174254297452	-25.17485989385177	31.548720823773643
431	64.71471471471472	0.1781087520417274	0.6568077134471086	-25.27144015110589	31.324912226415094
432	64.86486486486487	0.1852868183989222	0.6650999151550281	-25.365764920459064	31.100179078286963
433	65.01501501501501	0.1919099983653448	0.6728372304721753	-25.45782522341301	30.874544464997342
434	65.16516516516516	0.1978344310049168	0.6798757984624718	-25.547612321675437	30.648031559525634
435	65.31531531531532	0.20293238846116882	0.6860878912694485	-25.635117717999098	30.420663619684724
436	65.46546546546547	0.20709509778443616	0.6913647359434405	-25.720333156993604	30.1924639855756
437	65.61561561561561	0.21023512835771063	0.6956189018674392	-25.80325062591019	29.963456077033975
438	65.76576576576576	0.21228829257530746	0.6987862014357609	-25.883862355399017	29.733663391070152
439	65.91591591591592	0.21321501852326394	0.700827062734442	-25.96216082023922	29.50310949930178
440	66.06606606606607	0.21300116539885797	0.7017273449607605	-26.0381387400416	29.271818045379845
441	66.21621621621621	0.21165826501670792	0.701498579929335	-26.111789079923767	29.039812742408756
442	66.36636636636636	0.2092231856953938	0.7001776359587455	-26.183105051157867	28.807117370359826
443	66.51651651651652	0.2057572278094738	0.69782581342355	-26.252080111790704	28.573755773479405
444	66.66666666666667	0.20134467303510478	0.6945273939999057	-26.31870796723625	28.33975185769151
445	66.81681681681681	0.19609082152760396	0.6903876778431294	-26.382982570840504	28.105129587995208
446	66.96696696696696	0.19011956267342145	0.6855305543396715	-26.444898124418824	27.869912985857162
447	67.11711711711712	0.18357053540330165	0.6800956624202763	-26.504449078765248	27.63412612659969
448	67.26726726726727	0.17659594310858334	0.6742352054762826	-26.561630134134305	27.397793136784408
449	67.41741741741743	0.16935709576907074	0.6681104934874945	-26.616436240694938	27.160938191592294
450	67.56756756756756	0.16202075781307315	0.6618882908822215	-26.668862598956665	26.923585512199452
451	67.71771771771772	0.15475538436020372	0.6557370527800768	-26.7189046601678	26.685759363150083
452	67.86786786786787	0.1477273307578894	0.6498231345284868	-26.76655812668598	26.44748404972615
453	68.01801801801803	0.14109712066804	0.6443070597893622	-26.811818952320635	26.20878391531423
454	68.16816816816817	0.13501585638901212	0.6393399308610587	-26.85468334264779	25.969683338769983
455	68.31831831831832	0.12962185165085288	0.6350600614736241	-26.895147755296694	25.730206731780257
456	68.46846846846847	0.12503756188198512	0.6315899070554809	-26.93320890020881	25.490378536223666
457	68.61861861861863	0.12136688003604099	0.6290333605602614	-26.968863739868738	25.25022322152924
458	68.76876876876877	0.11869285764882281	0.6274734735237677	-27.002109489507227	25.009765282033868
459	68.91891891891892	0.11707590106099064	0.6269706522866602	-27.03294361727635	24.769029234338824
460	69.06906906906907	0.1165524819147934	0.6275613684911876	-27.06136384439671	24.528039614665616
461	69.21921921921923	0.11713438935951608	0.6292574112866347	-27.087368145276784	24.286820976211295
462	69.36936936936937	0.11880853914519732	0.6320456964230406	-27.11095474760434	24.04539788650378
463	69.51951951951952	0.12153734222468775	0.6358886348532556	-27.132122132410018	23.803794924757234
464	69.66966966966967	0.12525962290342005	0.6407250508827125	-27.150869034103017	23.562036679228186
465	69.81981981981983	0.1298920642571196	0.6464716275871367	-27.16719444047902	23.32014774457211
466	69.96996996996997	0.13533114675612565	0.6530248454368672	-27.181097592700134	23.078152719201398
467	70.12012012012012	0.1414555350541713	0.6602633690856374	-27.192577985247333	22.836076202644364
468	70.27027027027027	0.14812885796371242	0.668050827345903	-27.20163536584478	22.593942792906184
469	70.42042042042043	0.15520281796937654	0.676238922702292	-27.208269735356772	22.351777083831685
470	70.57057057057057	0.16252055941680876	0.6846707995004487	-27.21248134765674	22.10960366247042
471	70.72072072072072	0.169920218913933	0.6931845943482975	-27.214270709468785	21.86744710644419
472	70.87087087087087	0.17723857761636602	0.7016170884014551	-27.213638580181453	21.62533198131748
473	71.02102102102103	0.18431473302014875	0.7098073791559624	-27.210585971634003	21.38328283797096
474	71.17117117117117	0.19099370769358665	0.7176004891801249	-27.205114147875285	21.141324209978627
475	71.32132132132132	0.19712991404464766	0.7248508308819105	-27.197224624894957	20.899480610988128
476	71.47147147147147	0.20259039769799495	0.7314254498859823	-27.18691917032738	20.657776532105693
477	71.62162162162163	0.20725778726283034	0.7372069748015424	-27.174199803128168	20.416236439284866
478	71.77177177177177	0.2110328850870097	0.7420962079764462	-27.15906879322355	20.174884770720098
479	71.92192192192192	0.21383684185650276	0.7460143000966639	-27.141528661132234	19.933745934244996
480	72.07207207207207	0.21561286742210456	0.7489044610129904	-27.1215821775604	19.692844304735864
481	72.22222222222223	0.21632744079964294	0.7507331697412534	-27.099232362969403	19.45220422152046
482	72.37237237237237	0.2159709936552109	0.7514908579475458	-27.074482487116597	19.21184998579279
483	72.52252252252252	0.21455805349542556	0.751192053138485	-27.047336068569106	18.971805858033484
484	72.67267267267268	0.21212684496512427	0.7498749799589084	-27.01779687419077	18.732096055436735
485	72.82282282282283	0.20873835983669578	0.7476006301812044	-26.985868918602304	18.492744749343657
486	72.97297297297297	0.2044749181826574	0.7444513238778905	-26.951556463614835	18.253776062682554
487	73.12312312312312	0.19943825458938594	0.7405287956353436	-26.914864017636656	18.015214067416224
488	73.27327327327328	0.1937471738413067	0.735951850237989	-26.875796335053586	17.77708278199654
489	73.42342342342343	0.187534830046137	0.730853641793544	-26.83435841558291	17.539406168827014
490	73.57357357357357	0.18094569147170808	0.7253786385698395	-26.790555503600864	17.302208131732947
491	73.72372372372372	0.17413226024060677	0.7196793426894628	-26.744393087444042	17.065512513440083
492	73.87387387387388	0.16725162133020557	0.7139128391297862	-26.695876898684475	16.82934309306141
493	74.02402402402403	0.16046189893811513	0.7082372520884205	-26.645012911378927	16.59372358359301
494	74.17417417417417	0.1539187001206641	0.7028081886216938	-26.591807341292014	16.35867762941882
495	74.32432432432432	0.14777162565838498	0.6977752495101394	-26.536266645093676	16.124228803824707
496	74.47447447447448	0.14216092635208274	0.6932786855545615	-26.478397519530873	15.890400606521972
497	74.62462462462463	0.13721437945054607	0.6894462740037497	-26.418206900573754	15.657216461180852
498	74.77477477477477	0.13304445474036136	0.6863904846442894	-26.355701962536244	15.42469971297406
499	74.92492492492492	0.12974583311072382	0.6842059983653764	-26.290890117171454	15.19287362613067
500	75.07507507507508	0.12739333229725974	0.682967632902637	-26.223779012741694	14.961761381500487
501	75.22522522522523	0.12604028519501798	0.6827287211511198	-26.1543765330635	14.731386074129539
502	75.37537537537537	0.12571740582491092	0.6835199771317373	-26.08269079652763	14.501770710846479
503	75.52552552552552	0.12643216697450668	0.6853488736320578	-26.008730155094298	14.272938207860548
504	75.67567567567568	0.1281687019640943	0.6881995439723698	-25.932503193263585	14.044911388371048
505	75.82582582582583	0.13088823117387102	0.6920332085328712	-25.854018727021433	13.817712980188702
506	75.97597597597597	0.13453000217416555	0.6967891148838903	-25.77328580276103	13.591365613369362
507	76.12612612612612	0.1390127207927766	0.7023859688532259	-25.69031369618012	13.365891817859954
508	76.27627627627628	0.14423643948950282	0.7087238229006767	-25.60511191115399	13.141314021157001
509	76.42642642642643	0.15008485923253523	0.7156863779944337	-25.517690178584537	12.91765454597828
510	76.57657657657657	0.1564279919108241	0.7231436460234473	-25.428058455225514	12.694935607947386
511	76.72672672672672	0.16312512237367643	0.730954911837024	-25.33622692248404	12.473179313291958
512	76.87687687687688	0.17002800263846482	0.738971927452537	-25.242205985198606	12.252407656555114
513	77.02702702702703	0.1769842057925243	0.7470422659573213	-25.146006270393688	12.032642518321275
514	77.17717717717719	0.1838405637440797	0.7550127592596012	-25.04763862601105	11.81390566295564
515	77.32732732732732	0.19044661132028956	0.7627329421865355	-24.947114119618213	11.596218736358281
516	77.47747747747748	0.19665795930025343	0.7700584255172239	-24.84444403709376	11.379603263732811
517	77.62762762762763	0.20233952079985712	0.7768541223675524	-24.7396398812901	11.164080647369659
518	77.77777777777779	0.20736851894735253	0.7829972558657722	-24.632713370673585	10.949672164444564
519	77.92792792792793	0.21163720891928783	0.7883800811884321	-24.523676437942285	10.736398964832347
520	78.07807807807808	0.2150552540257851	0.7929122616456539	-24.412541228621514	10.524282068936152
521	78.22822822822823	0.21755170348892983	0.7965228464595233	-24.299320099637306	10.31334236553235
522	78.37837837837839	0.21907652866548677	0.7991618069868048	-24.18402561786808	10.103600609631414
523	78.52852852852853	0.21960168451712456	0.8008010981891671	-24.06667055867461	9.895077420355051
524	78.67867867867868	0.21912167389915307	0.8014352229219203	-23.947267904408427	9.687793278829723
525	78.82882882882883	0.21765360347830753	0.8010812878517993	-23.825830842899034	9.481768526096573
526	78.97897897897899	0.21523673154738904	0.7997785512716054	-23.702372765919847	9.277023361038395
527	79.12912912912913	0.2119315194214689	0.7975874744964097	-23.57690726763333	9.073577838323544
528	79.27927927927928	0.2078182092204607	0.7945882996461261	-23.449448143015367	8.871451866367174
529	79.42942942942943	0.20299496141717036	0.7908791871935603	-23.320009386258924	8.670665205309703
530	79.57957957957959	0.19757559532245134	0.7865739564495661	-23.188605189157585	8.471237465013239
531	79.72972972972973	0.1916869844721405	0.7817994809499796	-23.055249939468762	8.273188103075626
532	79.87987987987988	0.1854661664794112	0.7766927983079749	-22.91995821925704	8.076536422862738
533	80.03003003003003	0.17905723315390154	0.7713980003331898	-22.782744803217692	7.881301571558822
534	80.18018018018019	0.17260807142933038	0.7660629739593432	-22.643624656980663	7.687502538235577
535	80.33033033033033	0.16626702878232894	0.7608360666630665	-22.50261293539522	7.49515815193962
536	80.48048048048048	0.1601795783010391	0.7558627515325012	-22.35972498079552	7.304287079799003
537	80.63063063063063	0.15448505834455364	0.7512823669267403	-22.214976321247057	7.114907825148649
538	80.78078078078079	0.1493135598333915	0.7472250037663029	-22.068382668774575	6.927038725675068
539	80.93093093093093	0.1447830306747632	0.743808609958399	-21.91995991757139	6.740697951580451
540	81.08108108108108	0.14099666173867048	0.7411363763730308	-21.769724142190437	6.555903503766416
541	81.23123123123123	0.1380406122809539	0.7392944622660389	-21.61769159571722	6.372673212037526
542	81.38138138138139	0.13598212490799286	0.7383501102438025	-21.463878707924906	6.191024733324646
543	81.53153153153153	0.13486807127408906	0.7383501919606232	-21.30830208341181	6.010975549928595
544	81.68168168168168	0.13472395989994967	0.7393202159372083	-21.150978499721408	5.832542967784001
545	81.83183183183183	0.13555342702214307	0.7412638184101262	-20.991924905445224	5.655744114743705
546	81.98198198198199	0.137338220466396	0.744162747205104	-20.831158418308696	5.4805959388837096
547	82.13213213213213	0.1400386754287907	0.747977337518223	-20.668696323240276	5.307115206829039
548	82.28228228228228	0.1435946699984879	0.752647467438645	-20.504556070424087	5.135318502100517
549	82.43243243243244	0.14792703751169475	0.7580939703025763	-20.338755273336297	4.9652222234827335
550	82.58258258258259	0.15293940262974332	0.7642204707713495	-20.17131170676532	4.796842583413209
551	82.73273273273273	0.1585203986118036	0.7709156021041343	-20.002243304816353	4.630195606393144
552	82.88288288288288	0.16454621481437615	0.7780555536574314	-19.831568158900186	4.465297127419674
553	83.03303303303304	0.17088341618192152	0.7855068903757013	-19.65930451570685	4.302162790439901
554	83.18318318318319	0.17739197055564532	0.7931295801001499	-19.48547077516388	4.140808046826891
555	83.33333333333333	0.18392841514993274	0.8007801600451617	-19.310085488379976	3.981248153877594
556	83.48348348348348	0.19034909062452066	0.8083149708704742	-19.133167355573843	3.8234981733330713
557	83.63363363363364	0.1965133698761279	0.8155933854728061	-18.954735223988806	3.667572969921096
558	83.78378378378379	0.20228680901046614	0.822480959957869	-18.77480808579303	3.5134872099210597
559	83.93393393393393	0.20754414992174308	0.8288524362198703	-18.593405075966103	3.36125535975156
560	84.08408408408408	0.21217210745296006	0.834594529101812	-18.41054547017179	3.2108916845808437
561	84.23423423423424	0.21607187915200768	0.8396084361515843	-18.226248682617463	3.062410246959999
562	84.38438438438439	0.21916132205805397	0.8438120144083551	-18.040534263900273	2.9158249054790986
563	84.53453453453453	0.2213767486015578	0.8471415763025835	-17.853421898840477	2.771149313446614
564	84.68468468468468	0.22267430240391342	0.8495532654556637	-17.664931404302095	2.628396917591971
565	84.83483483483484	0.22303088432048138	0.8510239827229563	-17.475082727001105	2.4875809567914686
566	84.98498498498499	0.22244460926627604	0.8515518430194755	-17.28389594130158	2.3487144608178028
567	85.13513513513513	0.22093478496582117	0.8511561540697451	-17.09139124699973	2.2118102491129292
568	85.28528528528528	0.21854141453819725	0.8498769189928458	-16.897588967096507	2.0768809295849238
569	85.43543543543544	0.21532423552259078	0.8477738753279639	-16.702509545558602	1.9439388974283958
570	85.58558558558559	0.21136131832860422	0.8449250934847021	-16.506173545068528	1.812996333969103
571	85.73573573573573	0.2067472569269385	0.8414251674337608	-16.308601644763538	1.6840652055322494
572	85.88588588588588	0.2015909936605224	0.8373830395180692	-16.10981463796419	1.5571572623351742
573	86.03603603603604	0.19601332815235467	0.8329195093606261	-15.909833429892329	1.4322840374041377
574	86.18618618618619	0.19014416723519506	0.828164483794191	-15.708679035379156	1.3094568455154771
575	86.33633633633633	0.18411957847712251	0.8232540303868431	-15.50637257656322	1.1886867821610636
576	86.48648648648648	0.17807871410278117	0.8183273013632264	-15.30293528057898	1.0699847225383792
577	86.63663663663664	0.17216067482221778	0.8135233974333875	-15.098388477236082	0.9533613205650724
578	86.78678678678679	0.1665013842211151	0.8089782421830094	-14.892753596689433	0.8388270079182831
579	86.93693693693695	0.1612305439170603	0.8048215372296794	-14.686052167100522	0.7263919930985239
580	87.08708708708708	0.15646873766105707	0.8011738663244006	-14.478305812290268	0.6160662605185863
581	87.23723723723724	0.15232474901207196	0.79814401302614	-14.269536249383536	0.507859569617203
582	87.38738738738739	0.14889315221937874	0.7958265515841714	-14.059765286445737	0.40178145399778487
583	87.53753753753755	0.14625222962931855	0.7942997643448358	-13.849014820111526	0.29784122059201934
584	87.68768768768768	0.14446226143583513	0.7936239315020769	-13.637306833206186	0.1960479488487863
585	87.83783783783784	0.14356422508971908	0.7938400305066856	-13.424663392359722	0.09641048994808443
586	87.98798798798799	0.14357893236408034	0.7949688731317712	-13.211106645614146	-0.0010625339598391292
587	88.13813813813815	0.1445066221549339	0.7970106982733494	-12.996658820023859	-0.09636273048989352
588	88.28828828828829	0.14632701680065358	0.7999452282697938	-12.781342219249861	-0.18948193773243105
589	88.43843843843844	0.14899983926486451	0.8037321860847292	-12.565179221147723	-0.28041222493801854
590	88.58858858858859	0.15246577817913864	0.8083122603497279	-12.348192275349696	-0.3691458931767997
591	88.73873873873875	0.15664787771689068	0.8136084952382047	-12.130403900841346	-0.45567547597237024
592	88.88888888888889	0.16145331979243868	0.819528072664477	-11.911836683532622	-0.5399937399101873
593	89.03903903903904	0.16677555736063937	0.8259644455834024	-11.692513273824153	-0.6220936852203067
594	89.1891891891892	0.17249674982644694	0.8327997733999346	-11.47245638416856	-0.7019685463346192
595	89.33933933933935	0.17849044493187619	0.8399076038560882	-11.251688786627415	-0.7796117924183363
596	89.48948948948949	0.1846244461159992	0.847155740390936	-11.030233310423789	-0.8550171278759962
597	89.63963963963964	0.19076380035873056	0.8544092299843918	-10.808112839490974	-0.9281784928314991
598	89.7897897897898	0.19677383900659315	0.8615334039829791	-10.58535031001744	-0.999090063582706
599	89.93993993993995	0.2025232030905104	0.8683969034176209	-10.361968707988453	-1.0677462530300517
600	90.09009009009009	0.2078867851995005	0.8748746208773354	-10.13799106672435	-1.134141711079529
601	90.24024024024024	0.21274852205296163	0.8808504930815213	-9.913440464416137	-1.198271325019867
602	90.3903903903904	0.21700397546668332	0.8862200818459675	-9.688340021658354	-1.2601302198738864
603	90.54054054054055	0.22056264434960873	0.8908928860796176	-9.46271289897969	-1.319713758723978
604	90.69069069069069	0.2233499565844331	0.8947943336651664	-9.236582294371383	-1.3770175430119806
605	90.84084084084084	0.22530889699189738	0.8978674094233553	-9.009971440813974	-1.4320374128129245
606	90.990990990991	0.22640123588761615	0.9000738836697988	-8.782903603802435	-1.4847694470831954
607	91.14114114114115	0.22660833182188128	0.9013951149547884	-8.555402078870152	-1.5352099638827923
608	91.29129129129129	0.22593149174069757	0.9018324102243293	-8.327490189111746	-1.5833555205716578
609	91.44144144144144	0.22439188180186231	0.9014069356362185	-8.099191282705327	-1.6292029139803716
610	91.5915915915916	0.2220299921975205	0.9001591813826012	-7.870528730434234	-1.6727491805548809
611	91.74174174174175	0.21890466934660355	0.8981479938824091	-7.641525923208706	-1.7139915964754877
612	91.89189189189189	0.21509173850221916	0.8954491983887489	-7.412206269587411	-1.7529276777499945
613	92.04204204204204	0.21068224895383963	0.8921538441910941	-7.182593193299606	-1.789555180281269
614	92.1921921921922	0.2057803823884088	0.888366112976388	-6.952710130767746	-1.8238720999087121
615	92.34234234234235	0.20050107242208115	0.884200938360785	-6.722580528631131	-1.8558766724243583
616	92.49249249249249	0.19496738966070465	0.879781390950133	-6.492227841270562	-1.8855673735630276
617	92.64264264264264	0.1893077517530159	0.8752358883931687	-6.261675528334564	-1.9129429189668983
618	92.7927927927928	0.18365302165485356	0.870695293645731	-6.0309470522672735	-1.9380022641243997
619	92.94294294294295	0.17813355964515595	0.866289966986758	-5.800065875838257	-1.9607446042835548
620	93.09309309309309	0.1728762954772561	0.8621468381695826	-5.56905545967469	-1.9811693743396575
621	93.24324324324324	0.1680018863974581	0.8583865644405092	-5.337939259795822	-1.9992762486974414
622	93.3933933933934	0.16362202463625183	0.8551208380300277	-5.1067407251504155	-2.0150651411078258
623	93.54354354354355	0.15983695442795046	0.8524499031724508	-4.875483295157093	-2.028536204479117
624	93.69369369369369	0.15673325372611344	0.8504603378213383	-4.64419039724811	-2.039689830662816
625	93.84384384384384	0.15438192966864694	0.8492231491145964	-4.41288544441646	-2.048526650214143
626	93.993993993994	0.1528368696490523	0.8487922244457263	-4.181591832767031	-2.055047532127155
627	94.14414414414415	0.15213368173386846	0.8492031718812671	-3.950332939071701	-2.059253583544759
628	94.29429429429429	0.1522889493161069	0.85047257481423	-3.7191321183289054	-2.061146149443374
629	94.44444444444444	0.1532999155114467	0.8525976763602946	-3.488012701327608	-2.060726812292586
630	94.5945945945946	0.15514460310061212	0.8555564993001846	-3.2569979922163212	-2.0579973916896748
631	94.74474474474475	0.1577823660166961	0.8593083975669931	-3.0261112660771508	-2.0529599439692134
632	94.89489489489489	0.16115485869084287	0.8637950255918644	-2.7953757665053125	-2.045616761787656
633	95.04504504504504	0.16518740022095327	0.8689417024726994	-2.564814703194095	-2.0359703736831136
634	95.1951951951952	0.16979070152498055	0.8746591391274512	-2.3344512495259195	-2.024023543610369
635	95.34534534534535	0.1748629155791535	0.8808454885323488	-2.104308540169404	-2.0097792704510766
636	95.49549549549549	0.18029196370097492	0.8873886720048946	-1.8744096686829677	-1.993240787499552
637	95.64564564564564	0.18595808477483622	0.8941689284294806	-1.6447776851248674	-1.9744115619237093
638	95.7957957957958	0.19173654946750976	0.9010615284728789	-1.4154355936703578	-1.9532952942018866
639	95.94594594594595	0.19750047794704212	0.9079395923031357	-1.1864063502358606	-1.929895917534985
640	96.09609609609609	0.20312369747707318	0.9146769471838914	-0.9577128601106741	-1.9042175972345348
641	96.24624624624624	0.20848357555335667	0.9211509606108993	-0.7293779755961296	-1.8762647300864685
642	96.3963963963964	0.21346376499174607	0.9272452854000134	-0.5014244936528467	-1.846041943690814
643	96.54654654654655	0.2179567995461612	0.9328524553051531	-0.2738751535560233	-1.8135540957774339
644	96.6966966966967	0.22186648217798177	0.9378762732876983	-0.046752634559132034	-1.778806273497807
645	96.84684684684684	0.22511001293125227	0.9422339393916933	0.1799204464336519	-1.7418037926930623
646	96.996996996997	0.22761980937851334	0.9458578711896788	0.4061215371863689	-1.7025521971382176
647	97.14714714714715	0.229344979651424	0.9486971768133141	0.6318281524408498	-1.6610572577630478
648	97.2972972972973	0.23025241599709156	0.9507187485097065	0.8570178762170642	-1.617324971849193
649	97.44744744744744	0.23032748542440126	0.9519079532877406	1.0816683641037574	-1.5713615622041246
650	97.5975975975976	0.22957430312879928	0.9522689063428633	1.3057573455394476	-1.523173476311868
651	97.74774774774775	0.22801558380237436	0.9518243223671629	1.5292626260831543	-1.4727673854603225
652	97.8978978978979	0.2256920754361947	0.9506149493517079	1.7521620896749557	-1.420150183845898
653	98.04804804804805	0.2226615895899563	0.948698598856194	1.9744337008858643	-1.3653289876551469
654	98.1981981981982	0.21899765112996575	0.9461487957469281	2.1960555071571655	-1.3083111341234854
655	98.34834834834835	0.21478779891853791	0.9430530788862248	2.417005641028531	-1.2491041805714858
656	98.4984984984985	0.21013157668702498	0.9395109920054363	2.6372623223550367	-1.1877159034185354
657	98.64864864864865	0.20513826016902262	0.9356318108381587	2.856803860512617	-1.124154297174151
658	98.7987987987988	0.19992437235868732	0.9315320583785479	3.0756086565920224	-1.0584275734070658
659	98.94894894894895	0.19461104336468474	0.9273328647352699	3.2936552055806683	-0.9905441596921136
660	99.0990990990991	0.18932127465307105	0.9231572313743808	3.510922098532495	-0.9205126985352337
661	99.24924924924925	0.18417716944163606	0.9191272615136704	3.727388024725361	-0.8483420462766631
662	99.3993993993994	0.1792971915836467	0.9153614190064057	3.943031773806048	-0.7740412719723011
663	99.54954954954955	0.17479351445183	0.9119718772253134	4.157832237922301	-0.6976196562536927
664	99.6996996996997	0.1707695191265619	0.90906201725077	4.371768413841968	-0.6190866901664265
665	99.84984984984985	0.1673174976593733	0.9067241311343058	4.5848194050588305	-0.5384520739875072
666	100.0	0.1645166124073468	0.905037381233004	4.796964423885182	-0.4557257160213908
667	100.15015015015015	0.1624311565268506	0.9040660607032324	5.00818279353059	-0.3709177313752434
668	100.30030030030031	0.1611091538124247	0.903858193339531	5.218453950166877	-0.2840384407133456
669	100.45045045045045	0.16058132832664268	0.9044445032044736	5.427757444979081	-0.195098368990827
670	100.6006006006006	0.16086046586581493	0.9058377760943703	5.636072946202042	-0.10410824416700848
671	100.75075075075075	0.16194118043526712	0.9080326260145473	5.843380241142713	-0.01107899589833039
672	100.90090090090091	0.16380008976736013	0.9110056706973649	6.049659238187607	0.0839782457887921
673	101.05105105105105	0.1663963947116318	0.9147161109923609	6.2548899687955135	0.181052151845158
674	101.2012012012012	0.16967284826644283	0.9191066998978966	6.459052589475034	0.28013119556571553
675	101.35135135135135	0.17355709130844757	0.9241050782906259	6.662127383746984	0.3812036539762431
676	101.50150150150151	0.17796332390486783	0.929625446237771	6.8640947640912575	0.4842576092394637
677	101.65165165165165	0.18279427364587508	0.9355705313295025	7.064935273878056	0.5892809500804219
678	101.8018018018018	0.1879434158756188	0.9418338089099709	7.264629589283222	0.6962613732310245
679	101.95195195195195	0.19329739517525185	0.9483019235603287	7.463158521187708	0.8051863848936449
680	102.10210210210211	0.1987385930808021	0.9548572568166034	7.660503017060661	0.9160433022232795
681	102.25225225225225	0.2041477838976164	0.9613805829841422	7.8566441628262	1.0288192548285124
682	102.4024024024024	0.20940681866780425	0.9677537531050545	8.051563184713501	1.14350118629077
683	102.55255255255256	0.21440127689420327	0.9738623466821783	8.245241451090319	1.2600758557018281
684	102.70270270270271	0.21902302653005576	0.9795982316687555	8.437660474279383	1.3785298392193965
685	102.85285285285285	0.2231726349833338	0.9848619754727579	8.628801912357758	1.4988495316405448
686	103.003003003003	0.22676157740421404	0.9895650532443628	8.818647570938827	1.6210211479927565
687	103.15315315315316	0.22971419324060408	0.9936318044314774	9.007179404937	1.745030725142513
688	103.30330330330331	0.2319693478503339	0.9970010943919319	9.19437952031456	1.8708641234211498
689	103.45345345345345	0.23348176271592147	0.9996276446082438	9.38023017581087	1.998507028267774
690	103.6036036036036	0.234222985364047	1.001483002607094	9.56471378465346	2.1279449518890345
691	103.75375375375376	0.2341819782747936	1.0025561308685653	9.747812916251197	2.259163234935791
692	103.90390390390391	0.2333653146895986	1.0028536026340948	9.929510297868905	2.3921470481959943
693	104.05405405405405	0.23179697809658442	1.0023994013918052	10.109788816283778	2.5268813943040556
694	104.2042042042042	0.22951777108744909	1.0012343297333943	10.28863151942295	2.6633511094662694
695	104.35435435435436	0.22658434804093452	0.9994150420376046	10.466021617982431	2.801540865202078
696	104.50450450450451	0.22306789449761694	0.9970127238450116	10.64194248702718	2.9414351701010943
697	104.65465465465465	0.21905248396149163	0.9941114486596108	10.81637766757193	3.083018371595543
698	104.8048048048048	0.2146331500202775	0.9908062500691213	10.989310868142965	3.22627465774805
699	104.95495495495496	0.20991371795989217	0.9872009533594605	11.160725966320362	3.371188059054319
700	105.10510510510511	0.20500444532054105	0.9834058160708341	11.33060701026095	3.5177424502609185
701	105.25525525525525	0.20001952498692374	0.9795350310879412	11.498938220201376	3.66592155219751
702	105.4054054054054	0.1950745073333807	0.9757041487851227	11.66570398994158	3.8157089336235686
703	105.55555555555556	0.19028369959427602	0.9720274763967426	11.830888888308175	3.967088013089281
704	105.70570570570571	0.18575760096724445	0.9686155131204356	11.99447766059794	4.120042060810533
705	105.85585585585586	0.18160043097855486	0.9655724784824706	12.15645523000098	4.274554200557532
706	106.006006006006	0.17790780637161352	0.9629939892262538	12.316806699003635	4.430607411557183
707	106.15615615615616	0.17476461827643575	0.9609649364818006	12.475517350770883	4.588184530408519
708	106.30630630630631	0.17224315676216506	0.9595576103182546	12.632572650508244	4.747268253011605
709	106.45645645645646	0.17040152417446833	0.9588301130812825	12.787958246802962	4.9078411365090275
710	106.6066066066066	0.1692823720461547	0.9588250963036934	12.941659972944294	5.069885601240237
711	106.75675675675676	0.16891198899395474	0.9595688486022179	13.093663848222949	5.2333839327082785
712	106.90690690690691	0.169299759045113	0.9610707540041007	13.243956079209493	5.398318283558787
713	107.05705705705707	0.17043800145512691	0.9633231317648393	13.392523061011499	5.564670675570916
714	107.2072072072072	0.17230219447222553	0.9663014601326623	13.539351378509487	5.732423001660138
715	107.35735735735736	0.17485157686906164	0.9699649778802233	13.684427807571414	5.901557027892416
716	107.50750750750751	0.17803011259172186	0.974257648953608	13.827739316245836	6.072054395509944
717	107.65765765765767	0.18176779576040145	0.9791094674730122	13.969273065933265	6.243896622967732
718	107.8078078078078	0.18598226567622386	0.9844380727395592	14.109016412536	6.417065107981159
719	107.95795795795796	0.19058069461346408	0.9901506370275238	14.246956907586075	6.591541129584215
720	108.10810810810811	0.19546190515820797	0.9961459829229924	14.383082299351305	6.767305850197857
721	108.25825825825827	0.20051866882595237	1.0023168819414614	14.517380533919521	6.944340317708942
722	108.4084084084084	0.2056401337618092	1.0085524822280427	14.64983975626047	7.1226254675586915
723	108.55855855855856	0.21071432658285044	1.0147408103998088	14.780448311265797	7.30214212484109
724	108.70870870870871	0.21563067192079394	1.0207712910884765	14.909194744766616	7.482871006410505
725	108.85885885885887	0.22028247299473852	1.0265372275131457	15.036067804528845	7.6647927229988895
726	109.009009009009	0.22456929758926883	1.0319381874584008	15.16105644122613	7.847887781341498
727	109.15915915915916	0.22839921610571012	1.0368822413255665	15.284149809390193	8.032136586311758
728	109.30930930930931	0.23169084183831862	1.0412880024088997	15.405337268338734	8.217519443064255
729	109.45945945945947	0.23437512822092516	1.0450864241422306	15.524608383080619	8.404016559186417
730	109.6096096096096	0.23639688338640422	1.0482223146584344	15.641952925198385	8.591608046857772
731	109.75975975975976	0.23771596885259275	1.0506555354753475	15.757360873708027	8.780273925017312
732	109.90990990990991	0.2383081563458547	1.052361858319334	15.870822415895766	8.969994121538221
733	110.06006006006007	0.23816562453348572	1.0533334618576897	15.982327948132191	9.160748475409953
734	110.2102102102102	0.2372970855825023	1.0535790582574307	16.091868076663143	9.352516738927434
735	110.36036036036036	0.23572753981084693	1.0531236478365	16.199433618377835	9.545278579886968
736	110.51051051051051	0.2334976650594647	1.0520079084358422	16.30501560155367	9.739013583788669
737	110.66066066066067	0.23066285560210126	1.0502872343292036	16.40860526657815	9.933701256045481
738	110.8108108108108	0.22729193324056246	1.0480304473183892	16.51019406664741	10.12932102419795
739	110.96096096096096	0.22346556053166275	1.045318209960214	16.609773668441637	10.325852240135113
740	111.11111111111111	0.21927439269576865	1.0422411774750446	16.707335952777182	10.523274182320748
741	111.26126126126127	0.214817010519384	1.0388979306493846	16.80287301523538	10.72156605802516
742	111.41141141141141	0.21019768135869668	1.0353927368394218	16.89637716676801	10.920707005562015
743	111.56156156156156	0.20552399907252658	1.031833189903976	16.987840934279287	11.120676096529941
744	111.71171171171171	0.20090445628132583	1.0283277824635002	17.07725706118458	11.321452338058918
745	111.86186186186187	0.19644600370947196	1.0249834652423708	17.164618507945512	11.523014675060836
746	112.01201201201201	0.19225165149417528	1.0219032483777988	17.24991845258168	11.725341992484381
747	112.16216216216216	0.1884181662367014	1.0191838984710495	17.333150291158805	11.928413117573676
748	112.31231231231232	0.18503391525892618	1.0169137828439987	17.414307638253423	12.132206822130577
749	112.46246246246247	0.18217690606603082	1.015170909001828	17.49338432739382	12.336701824780285
750	112.61261261261261	0.17991306448570404	1.014021202772226	17.57037441147765	12.541876793240313
751	112.76276276276276	0.17829478946050986	1.0135170630977561	17.645272163165775	12.747710346592136
752	112.91291291291292	0.17735981613947474	1.0136962251274457	17.7180720752525	12.954181057555566
753	113.06306306306307	0.177130411892187	1.0145809562308825	17.78876886101229	13.161267454765486
754	113.21321321321321	0.17761292231369816	1.0161776020031181	17.85735745452276	13.36894802505089
755	113.36336336336336	0.17879767637260546	1.01847649141275	17.923833010964017	13.57720121571564
756	113.51351351351352	0.18065925175686615	1.0214522021477355	17.988190906894506	13.786005436821
757	113.66366366366367	0.18315709337464325	1.0250641791162372	18.050426740502985	13.995339063469565
758	113.81381381381381	0.1862364700527719	1.0292576911450901	18.110536331837025	14.205180438090352
759	113.96396396396396	0.18982974692057192	1.0339651033636148	18.168515723007843	14.415507872724916
760	114.11411411411412	0.19385794394038713	1.0391074357341548	18.224361178371442	14.626299651313921
761	114.26426426426427	0.19823254470474777	1.0445961718492398	18.278069184686174	14.837534031984404
762	114.41441441441441	0.20285751410382774	1.0503352765990444	18.3296364512467	15.049189249337154
763	114.56456456456456	0.2076314788974309	1.0562233767433722	18.379059909994293	15.261243516733899
764	114.71471471471472	0.21245002170289393	1.0621560548995599	18.426336715603632	15.473675028584452
765	114.86486486486487	0.2172080365101029	1.0680282050574934	18.47146424554596	15.68646196263306
766	115.01501501501501	0.22180209260780695	1.0737363965059221	18.51444010012879	15.899582482244206
767	115.16516516516516	0.22613275377567582	1.0791811930245154	18.555262102511964	16.113014738687234
768	115.31531531531532	0.2301068007611301	1.0842693753606945	18.593928298700355	16.32673687341976
769	115.46546546546547	0.23363930738916205	1.0889160173394508	18.63043695751301	16.540727020369623
770	115.61561561561562	0.2366555240912773	1.0930463693922907	18.6647865705289	16.75496330821491
771	115.76576576576576	0.2390925271057996	1.0965975077575376	18.69697585200927	16.969423862662318
772	115.91591591591592	0.24090059699261132	1.0995197129950736	18.727003738796668	17.184086808722952
773	116.06606606606607	0.242044296297053	1.10177754765024	18.754869390190493	17.398930272985844
774	116.21621621621622	0.2425032230486536	1.1033506097525652	18.780572187799503	17.613932385888674
775	116.36636636636636	0.2422724241346506	1.1042339461892867	18.804111735370892	17.82907128398567
776	116.51651651651652	0.2413624602791564	1.1044381176845173	18.825487858596222	18.04432511221217
777	116.66666666666667	0.2397991222124669	1.1039889149685522	18.84470060489431	18.259672026145893
778	116.81681681681683	0.23762280545444522	1.1029267335612551	18.861750243170867	18.475090194264375
779	116.96696696696696	0.23488755878501094	1.1013056222425455	18.876637263555203	18.690557800198768
780	117.11711711711712	0.23165982876222402	1.099192027570483	18.889362377113937	18.906053044983302
781	117.26726726726727	0.22801692941159105	1.0966632635705749	18.89992651554176	19.121554149300458
782	117.41741741741743	0.2240452722986282	1.0938057418083365	18.908330830829318	19.337039355721494
783	117.56756756756756	0.21983839747562567	1.0907130023360585	18.914576694908355	19.552486930942273
784	117.71771771771772	0.21549485014673697	1.0874835903578943	18.918665699274058	19.76787516801381
785	117.86786786786787	0.21111595122796356	1.0842188267898454	18.920599654584766	19.98318238856782
786	118.01801801801803	0.20680351221844565	1.0810205231310523	18.920380590239088	20.19838694503639
787	118.16816816816817	0.2026575458997023	1.0779886921630335	18.918010753930485	20.41346722286621
788	118.31831831831832	0.1987740243187349	1.0752193059327906	18.91349261117934	20.62840164272665
789	118.46846846846847	0.1952427342940976	1.072802151258878	18.906828844842828	20.84316866271169
790	118.61861861861863	0.1921452783419261	1.0708188306574309	18.898022354602286	21.05774678053531
791	118.76876876876877	0.18955326550754054	1.0693409531737699	18.887076256428482	21.272114535720426
792	118.91891891891892	0.18752673218743068	1.0684285552043846	18.873993882024777	21.486250511780717
793	119.06906906906907	0.18611282773807486	1.0681287861057533	18.858778778248144	21.70013333839553
794	119.21921921921923	0.1853447936136134	1.0684748873320167	18.84143470650837	21.9137416935772
795	119.36936936936937	0.18524125809226816	1.0694854871613957	18.82196564214524	22.12705430583123
796	119.51951951951952	0.18580586149357936	1.0711642259134317	18.80037577378408	22.34004995630815
797	119.66966966966967	0.18702721931731547	1.0734997190878923	18.77666950266958	22.552707480947944
798	119.81981981981983	0.18887922311911018	1.0764658582404116	18.750851441978007	22.765005772615808
799	119.96996996996997	0.19132167134907918	1.080022441821105	18.722926416107974	22.97692378322973
800	120.12012012012012	0.19430121498830394	1.0841161208110546	18.692899459949828	23.18844052587942
801	120.27027027027027	0.1977525957896402	1.0886816369631154	18.660775818133796	23.399535076936203
802	120.42042042042043	0.2016001484206887	1.0936433249448887	18.62656094425689	23.610186578154092
803	120.57057057057057	0.20575953196261093	1.0989168438375352	18.5902605000888	23.820374238761325
804	120.72072072072072	0.21013965116815958	1.1044110983938085	18.551880354756857	24.03007733754268
805	120.87087087087087	0.2146447237368923	1.110030306313266	18.511426583910126	24.239275224911665
806	121.02102102102103	0.21917644671552391	1.115676164642622	18.468905468862804	24.447947324973413
807	121.17117117117117	0.22363621304450143	1.121250066322324	18.424323495716944	24.65607313757681
808	121.32132132132132	0.22792732829191198	1.1266553169204594	18.377687354464832	24.8636322403568
809	121.47147147147147	0.23195717776141536	1.1317993017406873	18.329003938070848	25.070604290765772
810	121.62162162162163	0.23563929542542916	1.1365955547554256	18.278280341533176	25.27696902809459
811	121.77177177177177	0.23889528848646008	1.140965683167181	18.22552386092535	25.48270627548237
812	121.92192192192192	0.241656574752223	1.1448411047836686	18.170741992417852	25.68779594191531
813	122.07207207207207	0.24386589434486017	1.1481645597270305	18.11394243127981	25.892218024214017
814	122.22222222222223	0.24547856245096059	1.1508913631838553	18.05513307086095	26.095952609009643
815	122.37237237237237	0.24646343573802576	1.152990371821645	17.994322001554043	26.298979874707882
816	122.52252252252252	0.2468035715793878	1.1544446430137316	17.931517509737695	26.50128009344136
817	122.67267267267268	0.2464965661950973	1.1552517729801657	17.866728076700042	26.702833633009732
818	122.82282282282283	0.2455545650731085	1.1554239072089014	17.799962377543086	26.903620958807593
819	122.97297297297297	0.24400394641925233	1.1549874239057698	17.731229280068042	27.103622635739775
820	123.12312312312312	0.2418846857296878	1.15398229856693	17.660537843641766	27.30281933012416
821	123.27327327327328	0.239249416720827	1.1524611649087937	17.58789731804436	27.501191811581492
822	123.42342342342343	0.236162210629264	1.1504880941679554	17.513317142298355	27.698720954912005
823	123.57357357357357	0.23269710215681036	1.1481371210462263	17.436806943479123	27.895387741959254
824	123.72372372372372	0.2289363959441484	1.145490550184289	17.358376535507205	28.091173263460014
825	123.87387387387388	0.2249687922868156	1.1426370818776808	17.27803591792238	28.286058720881016
826	124.02402402402403	0.22088737475298295	1.1396697996945726	17.195795274639682	28.480025428241653
827	124.17417417417417	0.21678750533782756	1.1366840656301418	17.111664972687613	28.673054813922796
828	124.32432432432432	0.21276467473021937	1.1337753703732583	17.025655560928623	28.865128422461602
829	124.47447447447448	0.2089123561334778	1.131037187127241	16.937777768761975	29.056227916331935
830	124.62462462462463	0.20531991085682427	1.1285588772013124	16.848042504809403	29.246335077710157
831	124.77477477477477	0.20207059258624144	1.1264236942814538	16.756460855583267	29.435431810226838
832	124.92492492492492	0.19923969488533577	1.124706931931273	16.66304408413786	29.623500140702973
833	125.07507507507508	0.19689288312467024	1.123474255521332	16.56780362870372	29.810522220871697
834	125.22522522522523	0.19508474777015447	1.1227802555175408	16.47075110130525	29.99648032908474
835	125.37537537537538	0.19385761087614312	1.122667253974254	16.371898286361656	30.181356872003626
836	125.52552552552552	0.1932406118435765	1.123164390292412	16.271257139271654	30.365134386275273
837	125.67567567567568	0.19324909214992814	1.124287005949488	16.16883978498173	30.547795540192254
838	125.82582582582583	0.19388429198036897	1.1260363411306535	16.064658516538646	30.729323135336955
839	125.97597597597598	0.19513336464198291	1.1283995491429921	15.958725793625693	30.909700108210266
840	126.12612612612612	0.19696970748425782	1.1313500273359915	15.851054241083503	31.08890953184376
841	126.27627627627628	0.19935360094061746	1.1348480561430758	15.74165664741524	31.26693461739587
842	126.42642642642643	0.20223314040704188	1.1388417309602248	15.630545963276429	31.443758715731683
843	126.57657657657658	0.20554543913924753	1.143268165043155	15.517735299949571	31.61936531898622
844	126.72672672672672	0.20921807432519515	1.1480549355798273	15.403237927803872	31.793738062111032
845	126.87687687687688	0.21317074310873774	1.1531217397140945	15.287067274740032	31.966860724403965
846	127.02702702702703	0.21731709072197403	1.1583822226780551	15.16923692462045	32.1387172310221
847	127.17717717717719	0.22156666912986311	1.163745936436669	15.04976061568508	32.30929165447742
848	127.32732732732732	0.22582698178259572	1.169120384440126	14.928652238952814	32.47856821611543
849	127.47747747747748	0.2300055682694308	1.174413106277686	14.80592583660897	32.64653128757647
850	127.62762762762763	0.23401208190960712	1.1795337552685867	14.681595600378838	32.81316539223927
851	127.77777777777779	0.2377603136154902	1.1843961223251942	14.555675869887523	32.97845520664716
852	127.92792792792793	0.24117011671035457	1.1889200607707833	14.428181131006266	33.14238556191639
853	128.07807807807808	0.24416918974476626	1.1930332691559196	14.299126014185521	33.304941445126694
854	128.22822822822823	0.24669467767527317	1.196672892437151	14.168525292774792	33.46610800069376
855	128.3783783783784	0.24869455596959272	1.1997869060821953	14.036393881329754	33.62587053172353
856	128.52852852852854	0.25012876718663885	1.2023352526499658	13.902746833906306	33.784214501348565
857	128.6786786786787	0.25097008523324144	1.2042907060472932	13.767599342342471	33.94112553404561
858	128.82882882882882	0.25120468869320617	1.2056394448579821	13.630966734527675	34.0965894169351
859	128.97897897897897	0.2508324312176512	1.206381322733152	13.492864472660067	34.25059210106185
860	129.12912912912913	0.24986680380897752	1.2065298306752028	13.353308151491749	34.403119702657
861	129.27927927927928	0.24833459076985648	1.2061117529868062	13.21231349656242	34.55415850438144
862	129.42942942942943	0.24627522796702778	1.2051665255347022	13.069896362421371	34.703694956550024
863	129.5795795795796	0.24373987872312022	1.2037453116415193	12.926072730838271	34.85171567833687
864	129.72972972972974	0.2407902489490351	1.2019098172181588	12.780858709002604	34.99820745896168
865	129.8798798798799	0.23749716892421435	1.1997308725440625	12.634270527712449	35.14315725885661
866	130.03003003003002	0.23393897429364222	1.197286813264215	12.48632453955235	35.28655221081392
867	130.18018018018017	0.2301997232646169	1.1946616975859141	12.337037217060736	35.428379621114296
868	130.33033033033033	0.22636729055624047	1.1919434002282623	12.186425150887093	35.56862697063547
869	130.48048048048048	0.22253138130247138	1.189221626325218	12.034505047938897	35.70728191594147
870	130.63063063063063	0.21878150977881444	1.1865858901522857	11.881293729518795	35.84433229035199
871	130.7807807807808	0.21520498847861882	1.1841235042028146	11.726808129452095	35.97976610499194
872	130.93093093093094	0.21188497269588374	1.1819176237708042	11.571065292204636	36.11357154982148
873	131.0810810810811	0.20889860438876873	1.1800453908144137	11.414082370991597	36.24573699464564
874	131.23123123123122	0.2063152967357865	1.1785762185121558	11.255876625877097	36.37625099010423
875	131.38138138138137	0.20419519751094523	1.177570254638039	11.096465421865123	36.5051022686416
876	131.53153153153153	0.20258786527150976	1.1770770577493284	10.93586622698167	36.63227974545603
877	131.68168168168168	0.20153118746794701	1.17713451529649	10.774096610348579	36.75777251942909
878	131.83183183183183	0.20105056406205885	1.1777680272413267	10.611174240249143	36.88156987403454
879	131.981981981982	0.20115837420228147	1.1789899727322737	10.44711688218572	37.00366127822689
880	132.13213213213214	0.20185373709186683	1.1807994709725838	10.281942396929713	37.12403638730942
881	132.2822822822823	0.20312257154139562	1.183182440772837	10.115668738563706	37.242685043781734
882	132.43243243243242	0.20493795197179926	1.1861119565539653	9.948313952516573	37.35959727816684
883	132.58258258258257	0.20726075197915986	1.1895488919120505	9.77989617359135	37.474763309817135
884	132.73273273273273	0.21004056013733607	1.1934428354209512	9.610433623986177	37.588173547700315
885	132.88288288288288	0.21321684664290394	1.1977332572772437	9.439944611308574	37.699818591163925
886	133.03303303303304	0.21672035383431007	1.2023508998193742	9.268447526583342	37.809689230679474
887	133.1831831831832	0.22047467866727358	1.2072193600030623	9.09596084225405	37.917776448565526
888	133.33333333333334	0.22439801101068696	1.2122568276972006	8.922503110178758	38.02407141968979
889	133.4834834834835	0.22840498823413702	1.2173779402713751	8.74809295961959	38.128565512150466
890	133.63363363363362	0.23240862406348195	1.2224957114514443	8.572749095227003	38.2312502879364
891	133.78378378378378	0.2363222681380344	1.2275234908767214	8.396490295018602	38.33211750356616
892	133.93393393393393	0.2400615521436193	1.232376910233031	8.219335408352743	38.43115911070615
893	134.08408408408408	0.24354627882976732	1.2369757722699037	8.041303353897305	38.52836725676754
894	134.23423423423424	0.2467022116337515	1.2412458404246125	7.86241311759372	38.62373428548192
895	134.3843843843844	0.24946272499444677	1.2451204891360323	7.682683750616453	38.71725273745592
896	134.53453453453454	0.2517702786891484	1.2485421781814585	7.502134367328416	38.80891535070441
897	134.6846846846847	0.2535776835908529	1.2514637184338875	7.320784143232043	38.898715061162726
898	134.83483483483485	0.254849131028301	1.2538493012220602	7.1386523129167685	38.986645003177266
899	134.98498498498498	0.2555609633266328	1.2556752688711164	6.955758168002864	39.07269850997495
900	135.13513513513513	0.2557021689897284	1.2569306098849367	6.772121055081843	39.1568691141114
901	135.28528528528528	0.25527459222253485	1.2576171684684678	6.587760373653735	39.23915054789763
902	135.43543543543544	0.254292852941711	1.2577495645383685	6.402695574061436	39.31953674380556
903	135.5855855855856	0.25278397994014556	1.2573548268875276	6.2169461554223275	39.3980218348518
904	135.73573573573574	0.2507867663087034	1.25647174860681	6.030531663557344	39.474600154960406
905	135.8858858858859	0.24835086243247784	1.255149980081309	5.843471688918033	39.54926623930415
906	136.03603603603605	0.24553562772992135	1.2534488807294775	5.6557858645110795	39.622014824624124
907	136.18618618618618	0.24240876766110248	1.251436156011383	5.467493863821476	39.69284084952824
908	136.33633633633633	0.23904478727705514	1.2491863109780599	5.278615398733809	39.76173945476811
909	136.48648648648648	0.2355232966109838	1.2467789556627134	5.089170217452288	39.828705983494636
910	136.63663663663664	0.23192720643550846	1.2442970008379626	4.89917810241953	39.89373598149204
911	136.7867867867868	0.2283408552582533	1.241824785011432	4.708658868234419	39.95682519739059
912	136.93693693693695	0.2248481098506723	1.2394461749545758	4.517632359569253	40.017969582857816
913	137.0870870870871	0.22153048207292864	1.2372426825275566	4.326118449086438	40.07716529276843
914	137.23723723723725	0.21846530426322805	1.2352916400685805	4.134137035354721	40.13440868535274
915	137.38738738738738	0.21572400401725025	1.233664475173327	3.9417080407655654	40.189696322323854
916	137.53753753753753	0.21337051682748373	1.232425123334285	3.7488514094495375	40.24302496898322
917	137.68768768768768	0.21145987183904844	1.2316286136965744	3.555587105193144	40.29439159430515
918	137.83783783783784	0.21003698198271387	1.2313198591909644	3.361935109356228	40.34379337099978
919	137.987987987988	0.20913566505949696	1.2315326776184723	3.167915418790157	40.391227675554795
920	138.13813813813815	0.20877791708176305	1.232289064991463	2.973548043757047	40.43669208825605
921	138.2882882882883	0.20897345344335932	1.2335987367037837	2.77885300585036	40.48018439318641
922	138.43843843843845	0.2097195274261689	1.235458946037318	2.583850335916649	40.521702578204106
923	138.58858858858858	0.21100102928987252	1.237854583251746	2.388560071979324	40.56124483489921
924	138.73873873873873	0.21279086287692306	1.2407585521895212	2.1930022571641015	40.59880955852936
925	138.88888888888889	0.21505059043782174	1.2441324151011446	1.997196937626665	40.6343953479342
926	139.03903903903904	0.217731330382426	1.2479272903964733	1.80116416048258	40.66800100542874
927	139.1891891891892	0.22077488702530848	1.2520849823900804	1.6049239717398098	40.69962553667566
928	139.33933933933935	0.22411508624276644	1.256539316958263	1.4084964142339391	40.72926815053662
929	139.4894894894895	0.22767928641019752	1.2612176524764187	1.2119015255663506	40.7569282589026
930	139.63963963963965	0.23139003014164092	1.2660425315585866	1.0151593360457607	40.78260547650327
931	139.78978978978978	0.2351667992926662	1.2709334360603364	0.818289866632778	40.80629962069558
932	139.93993993993993	0.23892783347990484	1.2758086055982996	0.6213131268884418	40.8280107112314
933	140.0900900900901	0.24259197106238387	1.280586878531503	0.424249112926363	40.847738970004414
934	140.24024024024024	0.2460804711482083	1.2851895139680523	0.2271178053689642	40.865484820776516
935	140.3903903903904	0.2493187757407442	1.2895419539113127	0.029939167307929893	40.88124888888313
936	140.54054054054055	0.2522381726062011	1.2935754861274942	-0.16726685773090466	40.89503200091824
937	140.6906906906907	0.25477732179362117	1.2972287706656391	-0.36448034781803607	40.90683518439882
938	140.84084084084085	0.25688361191332626	1.3004491961360687	-0.5616814046457446	40.91665966740875
939	140.99099099099098	0.25851431620704707	1.3031940357805136	-0.758850155548842	40.924506878222275
940	141.14114114114113	0.2596375230317401	1.3054313779559314	-0.9559667555197997	40.93037844490713
941	141.2912912912913	0.26023282052439145	1.3071408107993074	-1.153011389218559	40.93427619490746
942	141.44144144144144	0.26029172079964014	1.3083138464252808	-1.3499642729766617	40.93620215460657
943	141.5915915915916	0.259817814928984	1.308954075905349	-1.5468056567954829	40.936158548869244
944	141.74174174174175	0.25882665602624755	1.3090770523533373	-1.7435158263383599	40.934147800564375
945	141.8918918918919	0.2573453738817972	1.3087099055596114	-1.9400751049165255	40.9301725300674
946	142.04204204204206	0.2554120306100999	1.3078906976386389	-2.1364638554683406	40.92423555474287
947	142.19219219219218	0.25307473256658714	1.3066675349458505	-2.3326624825322124	40.916339888407194
948	142.34234234234233	0.2503905192209715	1.3050974569509595	-2.5286514342122626	40.90648874077169
949	142.4924924924925	0.24742405462420186	1.3032451277049144	-2.724411204137132	40.894685516865934
950	142.64264264264264	0.2442461514653196	1.3011813598967568	-2.919922333411445	40.88093381644149
951	142.7927927927928	0.2409321613864617	1.2989815051686233	-3.1151654125598096	40.86523743335634
952	142.94294294294295	0.2375602681286366	1.2967237472615227	-3.3101210834631676	40.84760035493969
953	143.0930930930931	0.2342097221547509	1.2944873366383618	-3.504770041287287	40.82802676133772
954	143.24324324324326	0.23095905659556173	1.2923508064298972	-3.6990930364032213	40.806521024839846
955	143.39339339339338	0.2278843246644499	1.29039020984951	-3.8930708762993973	40.78308770918623
956	143.54354354354354	0.22505739808409628	1.2886774186198806	-4.086684427485588	40.75773156885602
957	143.6936936936937	0.22254436457857363	1.2872785204650827	-4.279914617387936	40.73045754833673
958	143.84384384384384	0.22040406014412084	1.2862523513813549	-4.472742436235356	40.70127078137488
959	143.993993993994	0.21868676867615766	1.285649195264116	-4.665148938936896	40.67017659020793
960	144.14414414414415	0.21743311767170112	1.285509679610384	-4.857115246949951	40.6371804847776
961	144.2942942942943	0.21667319423417827	1.2858638915235858	-5.048622550139091	40.60228816192471
962	144.44444444444446	0.21642590058452002	1.2867307332246523	-5.239652108625409	40.56550550456564
963	144.5945945945946	0.21669856284283578	1.2881175308336927	-5.430185254625965	40.52683858085049
964	144.74474474474474	0.2174868011123946	1.2900199044539757	-5.620203394283678	40.48629364330317
965	144.8948948948949	0.21877466300177206	1.292421901694078	-5.809688009486795	40.443877127943445
966	145.04504504504504	0.2205350167948356	1.2952963908378659	-5.998620659678275	40.39959565339097
967	145.1951951951952	0.2227301946550018	1.2986057040487569	-6.186982983654721	40.35345601995162
968	145.34534534534535	0.22531287066044714	1.302302515404927	-6.374756701354681	40.3054652086861
969	145.4954954954955	0.22822715323559808	1.3063309333308022	-6.5619236156362115	40.25563038046093
970	145.64564564564566	0.23140986678775424	1.3106277822336831	-6.7484656140434645	40.20395887498223
971	145.7957957957958	0.23479199318155952	1.3151240439782128	-6.934364670562068	40.150458209811895
972	145.94594594594594	0.2383002401803412	1.3197464263277192	-7.119602847363468	40.095136079366675
973	146.0960960960961	0.2418587012288027	1.3244190227269053	-7.304162296537546	40.03800035390049
974	146.24624624624624	0.24539056900581221	1.3290650258546393	-7.488025261813748	39.97905907846926
975	146.3963963963964	0.24881986408042991	1.3336084562799815	-7.671174080270396	39.9183204718795
976	146.54654654654655	0.252073139780847	1.3379758673311235	-7.853591184032063	39.85579292561991
977	146.6966966966967	0.2550811250370635	1.3420979879380643	-8.035259101954834	39.7914850027765
978	146.84684684684686	0.2577802684665887	1.3459112667183142	-8.216160461299282	39.72540543693156
979	146.996996996997	0.26011414930178356	1.3493592829042336	-8.396277989391063	39.657563131045904
980	147.14714714714714	0.2620347238528425	1.3523939928060171	-8.575594515268762	39.58796715632557
981	147.2972972972973	0.2635033799900062	1.3549767842939053	-8.754092971319318	39.51662675107204
982	147.44744744744744	0.2644917765251402	1.357079316179764	-8.931756394900216	39.44355131951697
983	147.5975975975976	0.2649824492757276	1.3586841242810759	-9.108567929948816	39.36875043064113
984	147.74774774774775	0.2649691708918683	1.359784981247941	-9.284510828578453	39.29223381697772
985	147.8978978978979	0.2644570570988737	1.3603870028056713	-9.459568452661156	39.214011373400446
986	148.04804804804806	0.2634624177284259	1.3605064987859483	-9.633724275396922	39.134093155896245
987	148.1981981981982	0.26201235665106565	1.3601705730593123	-9.806961882869338	39.05248938032284
988	148.34834834834834	0.26014413035294004	1.3594164821119108	-9.979264975587283	38.96921042115173
989	148.4984984984985	0.257904280294079	1.3582907674037747	-10.150617370013018	38.8842668101958
990	148.64864864864865	0.25534755922350433	1.3568481816839246	-10.32100300007589	38.79766923532279
991	148.7987987987988	0.2525356761960018	1.3551504340071467	-10.490405918671982	38.70942853915404
992	148.94894894894895	0.24953588903520507	1.3532647821970745	-10.6588102991494	38.61955571774895
993	149.0990990990991	0.2464194763295084	1.3512625048421028	-10.826200436779066	38.52806191927534
994	149.24924924924926	0.24326012365816194	1.3492172875214807	-10.992560750210917	38.43495844266565
995	149.3993993993994	0.2401322605682176	1.3472035597822611	-11.157875782915365	38.34025673625948
996	149.54954954954954	0.23710938582017518	1.3452948203849429	-11.322130204609751	38.24396839643231
997	149.6996996996997	0.23426241857129382	1.3435619884867862	-11.48530881267008	38.14610516621065
998	149.84984984984985	0.23165811246974444	1.3420718177359612	-11.647396533527338	38.046678933874006
999	150.0	0.22935756810821134	1.340885408725153	-11.808378424048692	37.945701731543444
1000				-11.968239672903275	37.843185733757345
1001				-12.126965601912497	37.73914325603401
1002				-12.284541667384698	37.63358675342186
1003				-12.440953461434084	37.52652881903687
1004				-12.596186713283828	37.417982182587835
1005				-12.750227290553084	37.307959708889356
1006				-12.903061200528139	37.19647439636266
1007				-13.054674591417168	37.08353937552497
1008				-13.20505375358879	36.96916790746685
1009				-13.354185120794156	36.853373382318146
1010				-13.50205527137262	36.73616931770278
1011				-13.648650929440654	36.61756935718218
1012				-13.793958966064222	36.497587268687816
1013				-13.937966400414098	36.37623694294324
1014				-14.080660400904572	36.253532391874884
1015				-14.222028286314895	36.12948774701318
1016				-14.362057526893729	36.00411725788294
1017				-14.500735745446391	35.87743529038383
1018				-14.638050718404822	35.7494563251611
1019				-14.77399037688015	35.62019495596631
1020				-14.908542807697867	35.48966588800898
1021				-15.041696254415305	35.35788393629857
1022				-15.173439118321763	35.224864023977474
1023				-15.303759959420656	35.09062118064506
1024				-15.432647497394045	34.955170540672945
1025				-15.560090612549253	34.81852734151177
1026				-15.686078346747568	34.68070692198943
1027				-15.81059990431495	34.541724720601295
1028				-15.933644652934639	34.40159627379236
1029				-16.055202124521685	34.26033721423153
1030				-16.17526201607916	34.11796326907846
1031				-16.293814190536253	33.97449025824272
1032				-16.410848677567923	33.82993409263593
1033				-16.526355674396193	33.684310772416744
1034				-16.640325546572996	33.537636385229185
1035				-16.75274882874453	33.38992710443391
1036				-16.863616225397053	33.241199187333535
1037				-16.97291861158405	33.09146897339126
1038				-17.080647033634715	32.94075288244375
1039				-17.18679270984387	32.789067412907876
1040				-17.29134703114295	32.63642913998193
1041				-17.394301561752272	32.48285471384139
1042				-17.49564803981452	32.3283608578293
1043				-17.59537837800925	32.17296436664143
1044				-17.693484664148556	32.016682104507034
1045				-17.789959161753796	31.85953100336421
1046				-17.88479431061321	31.701528061031517
1047				-17.977982727320757	31.54269033937451
1048				-18.06951720579567	31.383034962468848
1049				-18.159390717783083	31.22257911475905
1050				-18.247596413335536	31.06134003921381
1051				-18.334127621275336	30.899335035477584
1052				-18.41897784963778	30.736581458019025
1053				-18.502140786095293	30.57309671427621
1054				-18.58361029836229	30.40889826279895
1055				-18.663380434580862	30.244003611388564
1056				-18.74144542368738	30.07843031523474
1057				-18.817799675759737	29.912195975050423
1058				-18.892437782345432	29.745318235204536
1059				-18.965354516770443	29.57781478185248
1060				-19.036544834428806	29.409703341065267
1061				-19.106003873053076	29.241001676956976
1062				-19.17372695296536	29.071727589810685
1063				-19.239709577309306	28.901898914203727
1064				-19.303947432262774	28.73153351713134
1065				-19.366436387231253	28.5606492961303
1066				-19.42717249502213	28.38926417740136
1067				-19.486151991999684	28.217396113931827
1068				-19.543371298220904	28.045063083617663
1069				-19.598827017552164	27.872283087385746
1070				-19.65251593776664	27.699074147316438
1071				-19.704435030622648	27.52545430476644
1072				-19.754581451922846	27.351441618492323
1073				-19.802952541554262	27.17705416277491
1074				-19.849545823509317	27.00231002554468
1075				-19.894359005887697	26.827227306508348
1076				-19.937389980879264	26.651824115276803
1077				-19.97863682472794	26.47611856949468
1078				-20.018097797676567	26.300128792971897
1079				-20.0557713438929	26.12387291381674
1080				-20.091656091376613	25.94736906257163
1081				-20.125750851847528	25.77063537035078
1082				-20.158054620614926	25.59368996698079
1083				-20.18856657642811	25.41655097914372
1084				-20.21728608130819	25.239236528523257
1085				-20.24421268036123	25.061764729953893
1086				-20.26934610157265	24.88415368957351
1087				-20.292686255583092	24.706421502979268
1088				-20.314233235445638	24.528586253387616
1089				-20.333987316364677	24.350666009797486
1090				-20.351948955416134	24.172678825158187
1091				-20.36811879124943	23.99464273454125
1092				-20.382497643771067	23.8165757533166
1093				-20.39508651380991	23.638495875333582
1094				-20.405886582764282	23.46042107110663
1095				-20.414899212230903	23.282369286005903
1096				-20.422125943615686	23.10435843845316
1097				-20.427568497726625	22.92640641812281
1098				-20.431228774348575	22.748531084148695
1099				-20.433108851800277	22.57075026333635
1100				-20.43321098647352	22.393081748381285
1101				-20.43153761235454	22.21554329609323
1102				-20.428091340527796	22.038152625626658
1103				-20.42287495866217	21.860927416717594
1104				-20.415891430479586	21.68388530792714
1105				-20.407143895206296	21.507043894891765
1106				-20.396635667006777	21.330420728580222
1107				-20.384370234400343	21.154033313557854
1108				-20.37035125966065	20.977899106258114
1109				-20.35458257819806	20.802035513261345
1110				-20.33706819792502	20.62645988958139
1111				-20.317812298604576	20.451189536959745
1112				-20.296819231182006	20.27624170216768
1113				-20.27409351709978	20.101633575316725
1114				-20.249639847595887	19.927382288177007
1115				-20.223463082985656	19.753504912504184
1116				-20.19556825192707	19.5800184583751
1117				-20.16596055066988	19.406939872531957
1118				-20.134645342288376	19.234286036735504
1119				-20.101628155898105	19.06207376612729
1120				-20.06691468585656	18.89031980760104
1121				-20.030510790947936	18.719040838183624
1122				-19.99242249355212	18.548253463425162
1123				-19.952655978797946	18.37797421579929
1124				-19.91121759370092	18.208219553112805
1125				-19.868113846285436	18.039005856925648
1126				-19.823351404691646	17.870349430980824
1127				-19.776937096267133	17.702266499644587
1128				-19.728877906643355	17.534773206357215
1129				-19.679180978797216	17.367885612094234
1130				-19.627853612097695	17.201619693838353
1131				-19.57490326133766	17.03599134306227
1132				-19.52033753575111	16.87101636422259
1133				-19.46416419801592	16.706710473264692
1134				-19.406391163242063	16.543089296139023
1135				-19.347026497945762	16.380168367328807
1136				-19.286078419009304	16.217963128389208
1137				-19.223555292626983	16.056488926498247
1138				-19.159465633237147	15.89576101301963
1139				-19.09381810244039	15.735794542077308
1140				-19.02662150790426	15.57660456914229
1141				-18.95788480225442	15.418206049631713
1142				-18.887617081952474	15.260613837520076
1143				-18.81582758616059	15.103842683963038
1144				-18.742525695593038	14.947907235933883
1145				-18.667720931354772	14.792822034872522
1146				-18.591422953767346	14.63860151534756
1147				-18.513641561181927	14.48526000373105
1148				-18.434386688780062	14.332811716886503
1149				-18.353668407361923	14.181270760870099
1150				-18.271496922122353	14.030651129645072
1151				-18.187882571414875	13.88096670380967
1152				-18.10283582550371	13.732231249338497
1153				-18.016367285304053	13.584458416337618
1154				-17.928487681110692	13.437661737813315
1155				-17.839207871315196	13.29185462845485
1156				-17.74853884111159	13.147050383430965
1157				-17.656491701191108	13.003262177200668
1158				-17.56307768642566	12.86050306233809
1159				-17.468308154540622	12.718785968371606
1160				-17.37219458477673	12.578123700637335
1161				-17.274748576541505	12.438528939147162
1162				-17.175981848050235	12.300014237471217
1163				-17.07590623495674	12.162592021635199
1164				-16.97453368897389	12.026274589032155
1165				-16.871876276484333	11.891074107349397
1166				-16.767946177141404	11.757002613510217
1167				-16.662755682460332	11.624072012630549
1168				-16.556317194400084	11.492294076990937
1169				-16.448643223935804	11.361680445023453
1170				-16.339746389622192	11.23224262031406
1171				-16.22963941614791	11.103991970620335
1172				-16.118335132881057	10.976939726904412
1173				-16.00584647240609	10.851096982381648
1174				-15.892186469052266	10.726474691584848
1175				-15.777368257413716	10.60308366944399
1176				-15.661405070861367	10.480934590381906
1177				-15.544310240046896	10.3600379874255
1178				-15.426097191398853	10.240404251333132
1179				-15.306779445611106	10.122043629737632
1180				-15.186370616123883	10.00496622630559
1181				-15.064884407597336	9.88918199991246
1182				-14.942334614378117	9.774700763833906
1183				-14.818735118958905	9.661532184953472
1184				-14.694099890431106	9.549685782986153
1185				-14.56844298293096	9.439170929718571
1186				-14.441778534079157	9.32999684826536
1187				-14.31412076341411	9.222172612341943
1188				-14.185483970819288	9.11570714555392
1189				-14.055882534944285	9.010609220702634
1190				-13.925330911620394	8.906887459107658
1191				-13.793843632270452	8.80455032994567
1192				-13.66143530231324	8.703606149605946
1193				-13.528120599562694	8.604063081062655
1194				-13.393914272621949	8.505929133263784
1195				-13.258831139272486	8.409212160536832
1196				-13.122886084858692	8.31391986201136
1197				-12.986094060667558	8.220059781058275
1198				-12.848470082304244	8.127639304746019
1199				-12.710029228063384	8.03666566331367
1200				-12.570786637296234	7.947145929660991
1201				-12.430757508774104	7.859087018855277
1202				-12.289957099047994	7.772495687655372
1203				-12.148400720804773	7.687378534052556
1204				-12.006103741220073	7.603741996828532
1205				-11.863081580307849	7.521592355130281
1206				-11.71934970926712	7.440935728062264
1207				-11.574923648825855	7.361778074295408
1208				-11.429818967582197	7.284125191693377
1209				-11.284051280343242	7.20798271695584
1210				-11.137636246461561	7.13335612527888
1211				-10.990589568169572	7.060250730032536
1212				-10.842926988911989	6.988671682455475
1213				-10.69466429167664	6.918623971366756
1214				-10.545817297323424	6.850112422894817
1215				-10.39640186291216	6.783141700223467
1216				-10.24643388002903	6.717716303355161
1217				-10.09592927311205	6.653840568891319
1218				-9.94490399777561	6.591518669829831
1219				-9.793374039134335	6.530754615379635
1220				-9.641355410126398	6.471552250792506
1221				-9.488864149836585	6.413915257211862
1222				-9.335916321818939	6.357847151538749
1223				-9.182528012419633	6.303351286314836
1224				-9.028715329099912	6.2504308496226315
1225				-8.874494398759369	6.199088865002551
1226				-8.719881366059754	6.149328191387241
1227				-8.564892391749442	6.101151523052771
1228				-8.40954365098878	6.054561389586944
1229				-8.253851331676548	6.009560155874482
1230				-8.097831632777366	5.966150022099299
1231				-7.941500762650754	5.924333023763467
1232				-7.7848749373816055	5.884111031723457
1233				-7.627970379112371	5.845485752242887
1234				-7.470803314377147	5.80845872706233
1235				-7.313389972437815	5.773031333485832
1236				-7.155746583622404	5.739204784484286
1237				-6.997889377665802	5.70698012881541
1238				-6.839834582053185	5.67635825116065
1239				-6.681598420365863	5.647339872278465
1240				-6.523197110630336	5.619925549174425
1241				-6.364646863670233	5.594115675287824
1242				-6.205963881461523	5.569910480694858
1243				-6.047164355491118	5.547310032328205
1244				-5.888264465118999	5.5263142342131175
1245				-5.729280375944087	5.506922827719876
1246				-5.570228238174078	5.489135391832562
1247				-5.411124184999081	5.472951343434161
1248				-5.251984330969709	5.45836993760782
1249				-5.0928247703794405	5.445390267954366
1250				-4.933661575651488	5.434011266925843
1251				-4.774510795730382	5.424231706175142
1252				-4.615388454478406	5.416050196921702
1253				-4.456310549076979	5.409465190333023
1254				-4.297293048433369	5.404474977922071
1255				-4.138351891592428	5.401077691960545
1256				-3.9795029861540927	5.399271305907874
1257				-3.8207622066963625	5.399053634855754
1258				-3.6621453932040984	5.400422335988452
1259				-3.503668349503763	5.403374909058549
1260				-3.3453468417042362	5.407908696878117
1261				-3.1871965966438767	5.4140208858252805
1262				-3.0292333003439724	5.421708506366144
1263				-2.8714725964688297	5.430968433591886
1264				-2.7139300847923087	5.4417973877709045
1265				-2.556621319671464	5.454191934916288
1266				-2.3995618085270403	5.4681484873679835
1267				-2.242767010331116	5.483663304389978
1268				-2.0862523341020296	5.500732492782376
1269				-1.93003313740674	5.519352007508061
1270				-1.7741247248707124	5.539517652334062
1271				-1.6185423466956452	5.56122508048751
1272				-1.4633011971847818	5.584469795325951
1273				-1.308416413276488	5.609247151022103
1274				-1.153903073085809	5.6355523532629235
1275				-0.9997761944543218	5.663380459962752
1276				-0.8460507335083953	5.692726381990589
1277				-0.6927415832259936	5.723584883911386
1278				-0.539863572012111	5.755950584741228
1279				-0.3874314622831623	5.789817958716199
1280				-0.23545994906004353	5.825181336075104
1281				-0.0839636585705108	5.862034903855694
1282				0.06704285313933589	5.900372706704303
1283				0.2175451015842409	5.940188647698982
1284				0.3675286752095204	5.981476489185873
1285				0.5169792367511974	6.024229853628697
1286				0.6658825245864151	6.06844222447139
1287				0.8142243540740797	6.114106947013589
1288				0.961990618885368	6.161217229299005
1289				1.1091672923244467	6.209766143016573
1290				1.2557404286387275	6.259746624414106
1291				1.4016961643189223	6.311151475224548
1292				1.5470207193886445	6.363973363604515
1293				1.6917003986834516	6.418204825085255
1294				1.8357215931192137	6.473838263535498
1295				1.979070780949737	6.5308659521367005
1296				2.121734529013347	6.589280034369857
1297				2.2636994939687316	6.64907252501429
1298				2.4049524235193953	6.710235311158115
1299				2.5454801576270327	6.772760153220148
1300				2.6852696297135097	6.836638685983338
1301				2.824307867851447	6.901862419639471
1302				2.9625819959432196	6.968422740844993
1303				3.100079234888339	7.036310913787958
1304				3.236786903738972	7.105518081265863
1305				3.3726924208438405	7.176035265774296
1306				3.507783304979929	7.247853370606201
1307				3.6420471764722535	7.320963180961726
1308				3.77547175830148	7.395355365068411
1309				3.908044877199268	7.471020475311775
1310				4.0397544647313115	7.547948949375858
1311				4.170588558367928	7.626131111393889
1312				4.300535302542162	7.705557173108851
1313				4.429582949695163	7.78621723504363
1314				4.557719861309078	7.868101287680936
1315				4.68493450892697	7.95119921265259
1316				4.811215475159948	8.035500783938105
1317				4.936551454681318	8.120995669072563
1318				5.060931255207747	8.2076734303634
1319				5.1843437984672445	8.29552352611627
1320				5.306778121154025	8.384535311869485
1321				5.428223375869978	8.47469804163719
1322				5.548668832052963	8.566000869161044
1323				5.668103876891552	8.658432849170197
1324				5.786518016226276	8.75198293864942
1325				5.903900875437394	8.846639998115343
1326				6.020242200318931	8.942392792900677
1327				6.1355318579390605	9.039229994446018
1328				6.2497598374867245	9.137140181599463
1329				6.362916251104304	9.23611184192351
1330				6.474991334706582	9.33613337300946
1331				6.585975448785593	9.437193083798967
1332				6.695859079201444	9.539279195912435
1333				6.804632837959147	9.642379844984546
1334				6.912287463971227	9.746483082006428
1335				7.0188138238061395	9.851576874674322
1336				7.12420291242247	9.957649108744832
1337				7.228445853888841	10.064687589396385
1338				7.3315339020892925	10.172680042596753
1339				7.433458441414556	10.281614116476781
1340				7.534210987438588	10.39147738270973
1341				7.633783187580743	10.502257337896424
1342				7.7321668217533706	10.613941404955845
1343				7.829353802994802	10.726516934521193
1344				7.92533617808771	10.839971206341147
1345				8.020106128162837	10.95429143068619
1346				8.113655969287873	11.06946474975976
1347				8.20597815304178	11.185478239114452
1348				8.297065267074185	11.302318909072476
1349				8.38691003564997	11.419973706150834
1350				8.475505320179069	11.538429514490716
1351				8.562844119731288	11.657673157291043
1352				8.648919571536316	11.777691398245992
1353				8.733724951468714	11.898470942986457
1354				8.817253674517929	12.019998440525036
1355				8.899499295243391	12.14226048470477
1356				8.980455508214568	12.265243615651094
1357				9.060116148435876	12.388934321227026
1358				9.138475191756703	12.513319038491524
1359				9.215526755266248	12.638384155160658
1360				9.291265097673277	12.76411601107165
1361				9.365684619670787	12.890500899649368
1362				9.438779864285605	13.017525069375402
1363				9.510545517212678	13.14517472525936
1364				9.580976407134493	13.273436030312375
1365				9.650067506025067	13.402295107022539
1366				9.717813929439	13.531738038832131
1367				9.784210936785183	13.661750871616626
1368				9.849253931585459	13.792319615165148
1369				9.912938461718106	13.92343024466225
1370				9.975260219646072	14.055068702171098
1371				10.036215042630083	14.187220898117339
1372				10.095798912926638	14.319872712774348
1373				10.154007957970732	14.45300999774878
1374				10.210838450543498	14.586618577467029
1375				10.266286808924669	14.72068425066196
1376				10.320349597029894	14.8551927918599
1377				10.37302352453294	14.990129952867953
1378				10.424305446972747	15.125481464261092
1379				10.474192365845374	15.261233036869058
1380				10.522681428680885	15.397370363263235
1381				10.569769929105139	15.533879119242656
1382				10.615455306886476	15.670744965319592
1383				10.659735147967465	15.807953548204381
1384				10.702607184481504	15.945490502289097
1385				10.744069294754535	16.083341451130487
1386				10.784119503291725	16.221492008931293
1387				10.822755980749207	16.35992778202047
1388				10.859977043890906	16.498634370331636
1389				10.895781155530504	16.63759736888013
1390				10.93016692445846	16.776802369237885
1391				10.96313310535431	16.91623496100656
1392				10.994678598684036	17.05588073328846
1393				11.024802450582815	17.195725276155116
1394				11.053503852722933	17.335754182113533
1395				11.080782142167049	17.475953047569867
1396				11.106636801206793	17.616307474290124
1397				11.131067457186779	17.756803070858453
1398				11.154073882314016	17.89742545413199
1399				11.175655993452825	18.038160250692727
1400				11.195813851905221	18.178993098296154
1401				11.214547663176921	18.319909647316223
1402				11.231857776728914	18.460895562186955
1403				11.247744685714732	18.601936522840234
1404				11.262209026703374	18.74301822613951
1405				11.275251579388057	18.884126387309983
1406				11.286873266280733	19.025246741364093
1407				11.297075152392486	19.166365044523012
1408				11.305858444899876	19.307467075633646
1409				11.313224492797229	19.44853863758106
1410				11.319174786534981	19.589565558696115
1411				11.323710957644161	19.73053369415838
1412				11.326834778346933	19.871428927394
1413				11.328548161153481	20.0122371714683
1414				11.3288531584451	20.15294437047342
1415				11.327751962043669	20.293536500910406
1416				11.325246902767525	20.433999573065606
1417				11.321340449973865	20.574319632381787
1418				11.316035211087634	20.71448276082303
1419				11.309333931117104	20.854475078234138
1420				11.301239492156105	20.99428274369364
1421				11.291754912873044	21.13389195686075
1422				11.280883347986789	21.27328895931612
1423				11.268628087729397	21.412460035895997
1424				11.254992557295937	21.551391516019827
1425				11.239980316281306	21.690069775011324
1426				11.223595058104234	21.828481235412553
1427				11.20584060941851	21.966612368291173
1428				11.186720929511532	22.104449694540556
1429				11.166240109690225	22.24197978617277
1430				11.144402372654483	22.379189267604254
1431				11.12121207185811	22.516064816934083
1432				11.096673690857472	22.65259316721462
1433				11.070791842647859	22.788761107714528
1434				11.04357126898768	22.92455548517413
1435				11.01501683971054	23.059963205052625
1436				10.985133552025381	23.194971232767557
1437				10.953926529804631	23.329566594925957
1438				10.921401022860676	23.463736380547346
1439				10.88756240621045	23.597467742278354
1440				10.852416179328523	23.730747897598945
1441				10.815967965388639	23.863564130019917
1442				10.778223510493756	23.995903790271896
1443				10.739188682894861	24.12775429748541
1444				10.698869472198421	24.25910314036213
1445				10.65727198856284	24.389937878337108
1446				10.61440246188379	24.52024614273182
1447				10.570267240968594	24.650015637898164
1448				10.524872792699854	24.779234142352998
1449				10.47822570118833	24.90788950990334
1450				10.430332666915135	25.03596967076203
1451				10.381200505863498	25.16346263265371
1452				10.330836148640063	25.290356481911232
1453				10.279246639585907	25.416639384562153
1454				10.226439135877396	25.54229958740538
1455				10.17242090661686	25.66732541907772
1456				10.117199331913381	25.791705291110517
1457				10.060781901953709	25.91542769897592
1458				10.00317621606336	26.03848122312293
1459				9.94438998175817	26.160854530003185
1460				9.88443101378622	26.282536373086188
1461				9.823307233160426	26.403515593863943
1462				9.761026666181788	26.5237811228452
1463				9.697597443453505	26.64332198053858
1464				9.63302779888594	26.762127278425417
1465				9.567326068692685	26.88018621992135
1466				9.50050069037783	26.997488101326994
1467				9.43256020171446	27.11402231276781
1468				9.363513239714571	27.22977833912254
1469				9.293368539590526	27.34474576094074
1470				9.222134933708151	27.45891425534883
1471				9.14982135053162	27.572273596944868
1472				9.076436813560155	27.684813658682025
1473				9.001990440256831	27.796524412740403
1474				8.926491440969476	27.907395931387306
1475				8.849949117843785	28.017418387826098
1476				8.772372863728934	28.12658205703302
1477				8.693772161075556	28.234877316582548
1478				8.61415658082644	28.34229464746079
1479				8.533535781300047	28.448824634866952
1480				8.451919507066716	28.554457969002954
1481				8.369317587818069	28.659185445850945
1482				8.285739937229511	28.762997967938823
1483				8.201196551815928	28.865886545093495
1484				8.115697509780864	28.967842295182052
1485				8.029252969859186	29.068856444840684
1486				7.941873170153425	29.16892033019129
1487				7.8535684269638235	29.268025397545642
1488				7.7643491336125035	29.36616320409717
1489				7.6742257592613825	29.463325418600554
1490				7.5832088477245225	29.55950382203828
1491				7.491309016274666	29.6546903082752
1492				7.398536954444241	29.748876884700096
1493				7.304903422820939	29.842055672854727
1494				7.210419251838001	29.93421890905026
1495				7.1150953405593125	30.025358944970826
1496				7.018942655459552	30.115468248264442
1497				6.921972229199342	30.204539403120982
1498				6.82419515939568	30.292565110837437
1499				6.7256226073877965	30.37953819037012
1500				6.626265796998437	30.46545157887413
1501				6.526136013290827	30.55029833222971
1502				6.425244601321426	30.634071625555706
1503				6.323602964888535	30.716764753709953
1504				6.221222565277097	30.79837113177657
1505				6.118114919999423	30.878884295540388
1506				6.014291601532513	30.958297901947887
1507				5.90976423605165	31.036605729555497
1508				5.8045445021606366	31.11380167896418
1509				5.6986441296187955	31.18987977324138
1510				5.592074898064759	31.26483415832933
1511				5.484848635737308	31.338659103440406
1512				5.376977218193307	31.41134900143919
1513				5.268472567023016	31.482898369211142
1514				5.159346648562579	31.553301848018158
1515				5.049611472604321	31.622554203840835
1516				4.939279091104535	31.690650327707296
1517				4.828361596889184	31.757585236008822
1518				4.7168711223575155	31.82335407080209
1519				4.604819838183754	31.88795210009824
1520				4.492219952017042	31.95137471813834
1521				4.379083707179785	32.01361744565569
1522				4.265423381364341	32.074675930124826
1523				4.151251285328522	32.134545945996926
1524				4.036579761589762	32.193223394922114
1525				3.921421183118211	32.25070430595829
1526				3.805787952028888	32.306984835766634
1527				3.68969249827299	32.362061268793646
1528				3.5731472783284914	32.41593001744012
1529				3.456164773890313	32.46858762221641
1530				3.33875749055985	32.52003075188466
1531				3.2209379565344403	32.57025620358751
1532				3.102718721296556	32.61926090296362
1533				2.9841123543030434	32.66704190424972
1534				2.865131443674432	32.713596390369545
1535				2.7457885948845586	32.75892167300934
1536				2.6260964294505396	32.80301519268019
1537				2.5060675836232473	32.84587451876701
1538				2.3857147070785807	32.88749734956436
1539				2.2650504616092775	32.92788151229899
1540				2.144087519817889	32.96702496313925
1541				2.02283856381068	33.00492578719131
1542				1.9013162838927684	33.041582198482054
1543				1.779533377264542	33.07699253992911
1544				1.6575025467195736	33.11115528329761
1545				1.535236499344057	33.14406902914389
1546				1.4127479452180882	33.17573250674608
1547				1.290049596118557	33.206144574021856
1548				1.1671541642242413	33.23530421743297
1549				1.0440743608228829	33.26321055187697
1550				0.9208228950205282	33.28986282056586
1551				0.7974124724532103	33.31526039489209
1552				0.6738557940011489	33.339402774281304
1553				0.5501655545055151	33.36228958603271
1554				0.42635444148805135	33.38392058514631
1555				0.30243513387336307	33.40429565413761
1556				0.17842030071440007	33.42341480283934
1557				0.05432259992096711	33.44127816819092
1558				-0.06984532300851143	33.45788601401498
1559				-0.19407083625184463	33.4732387307813
1560				-0.3183413229244465	33.48733683535846
1561				-0.4426441823370997	33.50018097075278
1562				-0.5669668312498697	33.51177190583484
1563				-0.6912967051223831	33.522110535053805
1564				-0.8156212593599026	33.531197878139075
1565				-0.939927970555388	33.539035079790025
1566				-1.0642043377273325	33.54562340935313
1567				-1.1884378835532523	33.55096426048719
1568				-1.3126161555986773	33.55505915081637
1569				-1.4367267275416058	33.55790972157101
1570				-1.560757200392251	33.55951773721659
1571				-1.684695203707868	33.55988508507069
1572				-1.8085283968028563	33.55901377490798
1573				-1.9322444699536199	33.5569059385535
1574				-2.055831145598334	33.55356382946402
1575				-2.179276179531443	33.54898982229783
1576				-2.3025673620927414	33.543186412472714
1577				-2.4256925193509717	33.53615621571258
1578				-2.5486395142818106	33.527901967582196
1579				-2.6713962479400184	33.518426523010945
1580				-2.793950660625974	33.50773285580477
1581				-2.9162907330460452	33.49582405814704
1582				-3.0384044874669938	33.48270334008815
1583				-3.1602799888642155	33.46837402902382
1584				-3.2819053460636862	33.45283956916252
1585				-3.4032687128775487	33.43610352098157
1586				-3.52435828923322	33.41816956067247
1587				-3.6451623222958007	33.3990414795755
1588				-3.7656691075840296	33.37872318360312
1589				-3.885866990079192	33.35721869265296
1590				-4.005744365327266	33.33453214001006
1591				-4.125289680534034	33.31066777173855
1592				-4.244491435653088	33.28562994606286
1593				-4.363338184466656	33.259423132738455
1594				-4.481818535659107	33.23205191241236
1595				-4.599921153883095	33.20352097597325
1596				-4.717634760818107	33.17383512389169
1597				-4.834948136221619	33.14299926554997
1598				-4.951850118972377	33.11101841856218
1599				-5.068329608105988	33.07789770808424
1600				-5.184375563842638	33.043642366114256
1601				-5.299977008606849	33.008257730783
1602				-5.4151230280390825	32.971749245634925
1603				-5.529802771999513	32.93412245889936
1604				-5.644005455563039	32.895383022752675
1605				-5.757720360006605	32.855536692570574
1606				-5.870936833787484	32.81458932617155
1607				-5.983644293513693	32.7725468830509
1608				-6.095832224905239	32.72941542360575
1609				-6.207490183747093	32.68520110835111
1610				-6.318607796833442	32.63991019712693
1611				-6.429174762902694	32.59354904829655
1612				-6.539180853564179	32.54612411793616
1613				-6.648615914215226	32.49764195901593
1614				-6.757469864949826	32.448109220572555
1615				-6.8657327014575	32.397532646873266
1616				-6.973394495913575	32.34591907657166
1617				-7.080445397859592	32.29327544185539
1618				-7.186875635074728	32.23960876758552
1619				-7.292675514437775	32.18492617042807
1620				-7.397835422779215	32.12923485797765
1621				-7.5023458277242945	32.072542127873135
1622				-7.606197278525814	32.01485536690592
1623				-7.70938040688782	31.956182050120212
1624				-7.811885927778931	31.89652973990625
1625				-7.91370464023617	31.835906085085902
1626				-8.014827428158885	31.77431881999086
1627				-8.115245261092303	31.711775763534106
1628				-8.214949195001589	31.64828481827383
1629				-8.313930373035198	31.58385396947078
1630				-8.412180026278637	31.518491284138456
1631				-8.509689474497405	31.452204910086905
1632				-8.606450126870245	31.385003074959528
1633				-8.70245348271146	31.316894085263655
1634				-8.797691132183214	31.247886325394624
1635				-8.892154756997357	31.177988256653435
1636				-8.985836131106383	31.10720841625853
1637				-9.078727121384338	31.03555541635108
1638				-9.17081968829656	30.963037942994795
1639				-9.262105886559278	30.889664755169342
1640				-9.352577865787985	30.815444683758678
1641				-9.44222787113553	30.74038663053303
1642				-9.531048243918935	30.664499567126043
1643				-9.61903142223565	30.587792534006134
1644				-9.706169941568925	30.510274639442528
1645				-9.792456435381895	30.431955058466606
1646				-9.877883635701153	30.352843031827476
1647				-9.962444373688795	30.27294786494332
1648				-10.046131580203877	30.192278926847422
1649				-10.128938286352303	30.110845649129793
1650				-10.210857624025888	30.028657524874085
1651				-10.291882826430204	29.945724107589918
1652				-10.372007228600925	29.862055010141226
1653				-10.45122426790937	29.777659903669857
1654				-10.529527484556276	29.692548516515615
1655				-10.606910522054724	29.606730633131733
1656				-10.683367127701272	29.52021609299704
1657				-10.758891153036135	29.43301478952374
1658				-10.833476554291565	29.345136668962184
1659				-10.90711739282909	29.25659172930171
1660				-10.979807835565252	29.167390019167946
1661				-11.05154215538566	29.077541636717477
1662				-11.122314731547855	28.987056728528458
1663				-11.192120050072344	28.895945488488998
1664				-11.260952704122388	28.804218156681934
1665				-11.328807394371903	28.711885018267353
1666				-11.395678929362152	28.618956402361917
1667				-11.461562225846446	28.52544268091608
1668				-11.526452309123545	28.431354267588496
1669				-11.590344313359338	28.336701616618114
1670				-11.653233481896729	28.24149522169438
1671				-11.715115167554165	28.145745614824875
1672				-11.775984832912187	28.04946336520147
1673				-11.83583805058861	27.952659078064023
1674				-11.894670503501738	27.855343393562997
1675				-11.952477985122094	27.757526985619982
1676				-12.009256399712452	27.65922056078672
1677				-12.065001762555976	27.560434857103225
1678				-12.119710200172962	27.461180642953913
1679				-12.173377950525534	27.3614687159233
1680				-12.226001363210997	27.261309901650094
1681				-12.27757689964314	27.160715052680864
1682				-12.328101133222164	27.059695047322414
1683				-12.37757074949261	26.95826078849401
1684				-12.425982546289802	26.85642320257874
1685				-12.47333343387458	26.754193238274333
1686				-12.519620435056176	26.65158186544408
1687				-12.5648406853037	26.54860007396713
1688				-12.608991432845643	26.44525887258908
1689				-12.652070038758023	26.34156928777211
1690				-12.694073977040613	26.237542362545923
1691				-12.735000834681799	26.133189155358345
1692				-12.774848311711558	26.02852073892671
1693				-12.81361422124302	25.92354819908968
1694				-12.851296489502419	25.8182826336594
1695				-12.887893155847305	25.7127351512749
1696				-12.923402372773467	25.60691687025583
1697				-12.957822405910036	25.500838917457656
1698				-12.991151634003351	25.39451242712743
1699				-13.023388548889077	25.28794853976128
1700				-13.054531755453016	25.181158400962858
1701				-13.08457997158046	25.07415316030319
1702				-13.113532028093987	24.96694397018254
1703				-13.141386868680057	24.85954198469318
1704				-13.16814354980406	24.751958358484785
1705				-13.19380124061415	24.64420424563086
1706				-13.218359222833662	24.536290798497994
1707				-13.241816890642385	24.428229166616404
1708				-13.26417375054641	24.320030495553453
1709				-13.285429421236895	24.211705925788976
1710				-13.305583633437617	24.103266591593183
1711				-13.324636229741333	23.99472361990741
1712				-13.342587164435084	23.88608812922687
1713				-13.359436503314356	23.77737122848712
1714				-13.375184423486292	23.668584015952327
1715				-13.38983121316182	23.55973757810756
1716				-13.403377271436867	23.450842988553433
1717				-13.415823108062668	23.341911306904194
1718				-13.427169343205154	23.232953577689408
1719				-13.437416707193556	23.123980829258443
1720				-13.446566040258189	23.015004072689266
1721				-13.454618292257518	22.906034300700036
1722				-13.461574522394493	22.797082486565195
1723				-13.467435898922306	22.688159583034782
1724				-13.472203698839458	22.579276521258194
1725				-13.475879307574342	22.470444209711623
1726				-13.478464218659322	22.361673533129697
1727				-13.479960033394324	22.25297535144177
1728				-13.480368460500072	22.144360498711876
1729				-13.479691315760958	22.035839782083848
1730				-13.477930521657646	21.927423980730374
1731				-13.475088106989425	21.819123844807287
1732				-13.471166206486387	21.71095009441192
1733				-13.466167060411507	21.602913418547175
1734				-13.460093014152626	21.495024474089725
1735				-13.45294651780447	21.387293884763622
1736				-13.444730125740726	21.279732240119273
1737				-13.435446496176176	21.172350094517128
1738				-13.425098390719105	21.065157966117155
1739				-13.413688673913889	20.95816633587345
1740				-13.401220312773912	20.85138564653458
1741				-13.387696376304856	20.744826301649404
1742				-13.373120035018406	20.638498664578556
1743				-13.357494560436518	20.532413057511917
1744				-13.340823324586175	20.426579760491656
1745				-13.323109799484847	20.32100901044177
1746				-13.30435755661664	20.21571100020291
1747				-13.284570266399214	20.110695877574223
1748				-13.263751697641528	20.005973744360688
1749				-13.241905716992584	19.901554655427304
1750				-13.219036288381075	19.797448617759414
1751				-13.195147472446095	19.693665589529523
1752				-13.17024342595912	19.590215479170844
1753				-13.14432840123698	19.487108144457387
1754				-13.117406745546354	19.384353391590885
1755				-13.089482900499416	19.281960974294343
1756				-13.060561401441106	19.179940592912864
1757				-13.030646876827767	19.078301893520994
1758				-12.99974404759747	18.977054467037526
1759				-12.967857726532024	18.87620784834735
1760				-12.934992817610588	18.775771515430186
1761				-12.901154315355381	18.675754888497288
1762				-12.866347304169022	18.576167329134726
1763				-12.830576957664114	18.47701813945489
1764				-12.793848537984701	18.378316561254856
1765				-12.756167395120055	18.280071775182762
1766				-12.71753896621063	18.182292899911786
1767				-12.677968774846274	18.08498899132156
1768				-12.637462430357068	17.988169041687904
1769				-12.596025627096392	17.89184197887988
1770				-12.553664143716862	17.796016665565368
1771				-12.510383842438667	17.700701898424022
1772				-12.46619066831093	17.605906407368913
1773				-12.421090648465666	17.511638854775825
1774				-12.375089891364894	17.417907834721106
1775				-12.328194586040668	17.32472187222764
1776				-12.280411001328178	17.232089422518953
1777				-12.231745485092224	17.140018870282304
1778				-12.18220446344679	17.048518528939425
1779				-12.131794439968205	16.957596639926592
1780				-12.080521994901549	16.867261371982543
1781				-12.02839378436095	16.77752082044568
1782				-11.975416539523176	16.688383006559285
1783				-11.92159706581532	16.5998558767862
1784				-11.866942242096172	16.511947302131745
1785				-11.811459019831458	16.424665077475638
1786				-11.755154422263404	16.338016920913056
1787				-11.698035543574083	16.252010473104278
1788				-11.640109548043345	16.16665329663369
1789				-11.581383669200742	16.081952875377496
1790				-11.521865208972184	15.99791661388091
1791				-11.461561536820916	15.91455183674423
1792				-11.40048008888314	15.831865788018092
1793				-11.338628367098497	15.749865630608284
1794				-11.27601393833513	15.668558445689413
1795				-11.212644433509928	15.587951232128361
1796				-11.148527546703503	15.508050905916619
1797				-11.083671034270594	15.428864299612648
1798				-11.018082713945311	15.350398161792953
1799				-10.951770463942072	15.272659156513441
1800				-10.884742222051692	15.195653862779722
1801				-10.817005984732983	15.119388774027193
1802				-10.748569806200218	15.043870297610873
1803				-10.679441797505936	14.969104754304567
1804				-10.609630125619953	14.89509837781008
1805				-10.5391430125039	14.821857314275746
1806				-10.467988734182144	14.749387621825143
1807				-10.396175619808492	14.677695270095072
1808				-10.323712050729423	14.606786139783893
1809				-10.250606459543425	14.536666022209253
1810				-10.176867329156753	14.467340618875852
1811				-10.102503191835977	14.398815541053175
1812				-10.027522628256746	14.33109630936297
1813				-9.951934266549742	14.264188353376824
1814				-9.875746781343015	14.198097011223524
1815				-9.798968892801668	14.132827529206658
1816				-9.721609365664333	14.06838506143194
1817				-9.643677008276759	14.004774669444757
1818				-9.565180671622954	13.942001321877726
1819				-9.48612924835326	13.880069894108203
1820				-9.406531671810312	13.818985167926101
1821				-9.326396915052136	13.75875183121152
1822				-9.245733989873347	13.699374477622833
1823				-9.164551945823668	13.640857606294475
1824				-9.082859869224741	13.58320562154531
1825				-9.000666882184657	13.526422832596914
1826				-8.917982141610521	13.470513453301926
1827				-8.834814838219536	13.415481601882853
1828				-8.751174195547915	13.36133130068086
1829				-8.667069468958656	13.308066475914814
1830				-8.582509944647361	13.25569095745044
1831				-8.497504938647106	13.204208478579886
1832				-8.412063795831566	13.153622675811242
1833				-8.326195888917368	13.103937088668424
1834				-8.239910617465084	13.055155159501311
1835				-8.153217406879232	13.007280233305877
1836				-8.066125707407696	12.960315557554843
1837				-7.97864499313992	12.914264282038232
1838				-7.890784761004914	12.86912945871444
1839				-7.802554529768205	12.824914041571212
1840				-7.713963839028783	12.781620886497102
1841				-7.625022248215371	12.739252751163
1842				-7.535739335582455	12.697812294913732
1843				-7.446124697206434	12.65730207867015
1844				-7.356187945981285	12.617724564841133
1845				-7.265938710614753	12.579082117245896
1846				-7.175386634624199	12.541377001046392
1847				-7.084541375333206	12.504611382689959
1848				-6.993412602868031	12.46878732986196
1849				-6.902009999154993	12.433906811448729
1850				-6.8103432569180935	12.39997169751043
1851				-6.718422078677314	12.36698375926418
1852				-6.626256175747964	12.334944669077174
1853				-6.533855267240448	12.303856000469857
1854				-6.44122907906147	12.273719228129238
1855				-6.3483873429158155	12.244535727932032
1856				-6.255339795309782	12.216306776978108
1857				-6.162096176555388	12.1890335536336
1858				-6.068666229776396	12.162717137584202
1859				-5.975059699915494	12.137358509898348
1860				-5.881286332743013	12.112958553100235
1861				-5.787355873867656	12.08951805125286
1862				-5.693278067748458	12.067037690050782
1863				-5.5990626567091475	12.04551805692288
1864				-5.504719379953928	12.02495964114474
1865				-5.410257972585784	12.005362833961016
1866				-5.3156881646266125	11.986727928717386
1867				-5.221019680039596	11.969055121002334
1868				-5.126262235754234	11.952344508798525
1869				-5.031425540693303	11.936596092643917
1870				-4.936519294802888	11.921809775802501
1871				-4.841553188084484	11.907985364444535
1872				-4.746536899630354	11.895122567836431
1873				-4.651480096661147	11.883220998540118
1874				-4.556392433566948	11.872280172621906
1875				-4.461283550950937	11.862299509870745
1876				-4.3661630746761775	11.85327833402593
1877				-4.271040614915897	11.845215873014133
1878				-4.175925765206527	11.838111259195848
1879				-4.080828101504642	11.831963529621
1880				-3.9857571812468304	11.826771626293812
1881				-3.8907225424135943	11.822534396446983
1882				-3.7957337025963946	11.819250592824872
1883				-3.7008001580688754	11.81691887397583
1884				-3.605931382861564	11.815537804553685
1885				-3.511136827840481	11.81510585562809
1886				-3.4164259197900426	11.81562140500396
1887				-3.321808060499542	11.817082737549711
1888				-3.2272926258542993	11.81948804553452
1889				-3.1328889649305296	11.82283542897428
1890				-3.0386063990950287	11.827122895986292
1891				-2.944454221108918	11.832348363152867
1892				-2.850441694235897	11.838509655893304
1893				-2.756578051355385	11.845604508844765
1894				-2.662872494079828	11.853630566251546
1895				-2.5693341918772576	11.862585382362795
1896				-2.475972281198164	11.872466421838844
1897				-2.3827958646077567	11.883271060165818
1898				-2.2898140099227104	11.894996584078584
1899				-2.197035749353433	11.90764019199198
1900				-2.104470078651162	11.921198994440296
1901				-2.01212595626025	11.93567001452488
1902				-1.9200123024760867	11.951050188369777
1903				-1.828137998607878	11.96733636558556
1904				-1.7365118861474116	11.98452530974096
1905				-1.6451427659427917	12.002613698842552
1906				-1.5540393973783075	12.021598125822123
1907				-1.4632104975594267	12.041475099032056
1908				-1.3726647405040246	12.062241042748184
1909				-1.2824107563391056	12.083892297680457
1910				-1.192457130503385	12.106425121491213
1911				-1.1028124029561646	12.129835689320807
1912				-1.0134850673917342	12.154120094320902
1913				-0.9244835704603904	12.17927434819498
1914				-0.8358163109950887	12.205294381746306
1915				-0.7474916392448154	12.232176045433015
1916				-0.659517856113931	12.25991510993051
1917				-0.5719032124078609	12.288507266700876
1918				-0.4846559080855588	12.317948128569341
1919				-0.3977840915179627	12.34823323030782
1920				-0.31129585875350685	12.379358029225159
1921				-0.22519925278978725	12.41131790576442
1922				-0.1395022628523499	12.444108164106723
1923				-0.05421282367978186	12.47772403278195
1924				0.030661185183978645	12.512160665285876
1925				0.115111940090733	12.54741314070396
1926				0.1991316739822402	12.583476464341558
1927				0.2827126770770949	12.620345568360491
1928				0.3658472975510705	12.658015312421938
1929				0.44852794220985537	12.696480484335474
1930				0.5307470771551088	12.735735800714508
1931				0.6124972284428942	12.775775907637396
1932				0.6937709827352432	12.816595381314926
1933				0.7745609879440192	12.858188728763523
1934				0.8548599538676953	12.900550388484255
1935				0.9346606528207086	12.943674731147759
1936				1.0139559202550696	12.987556060284668
1937				1.0927386553748466	13.032188612981827
1938				1.1710018217426903	13.077566560583726
1939				1.2487384478791306	13.123684009399774
1940				1.3259416278538279	13.170535001416518
1941				1.4026045218693781	13.21811351501536
1942				1.4787203568373641	13.266413465695543
1943				1.5542824269463331	13.315428706801896
1944				1.6292840942223403	13.365153030258014
1945				1.7037187890811616	13.415580167304043
1946				1.7775800108730273	13.466703789239574
1947				1.8508613284189241	13.518517508171023
1948				1.9235563805393472	13.571014877764043
1949				1.9956588765745877	13.624189394000226
1950				2.067162596897182	13.678034495938412
1951				2.138061393416253	13.73254356648065
1952				2.208349190073429	13.787709933142082
1953				2.2780199833309034	13.843526868825464
1954				2.3470678426509455	13.899987592599572
1955				2.415486910967431	13.957085270482011
1956				2.4832714051487645	14.014813016225602
1957				2.5504156164528045	14.0731638921091
1958				2.6169139109730857	14.132130909731444
1959				2.682760730076872	14.19170703080978
1960				2.7479505908347956	14.251885167981378
1961				2.8124780864417804	14.312658185608683
1962				2.876337886629873	14.374018900588283
1963				2.9395247380721443	14.435960083162811
1964				3.002033464778478	14.49847445773662
1965				3.063858968482391	14.561554703694199
1966				3.1249962290195796	14.625193456221979
1967				3.1854403046977726	14.689383307133205
1968				3.2451863326577755	14.754116805695446
1969				3.304229529226218	14.819386459461327
1970				3.3625651902592093	14.88518473510166
1971				3.4201886914777226	14.95150405924155
1972				3.4770954887938803	15.018336819298838
1973				3.533281118628869	15.085675364325233
1974				3.588741198221795	15.153512005849613
1975				3.643471425929974	15.22183901872382
1976				3.697467581520481	15.290648641970677
1977				3.7507255264526567	15.359933079633912
1978				3.80324120415216	15.42968450163044
1979				3.8550106402758573	15.499895044604195
1980				3.906029942968237	15.570556812782286
1981				3.9562953031086305	15.641661878832451
1982				4.0058029945499225	15.713202284722563
1983				4.05454937434815	15.785170042581449
1984				4.102530882983366	15.857557135561315
1985				4.149744044571696	15.930355518701674
1986				4.196185467068293	16.003557119794337
1987				4.241851842461719	16.0771538402499
1988				4.286739946959152	16.15113755596505
1989				4.3308466411629745	16.225500118191313
1990				4.374168870238234	16.300233354404348
1991				4.416703664071376	16.375329069174306
1992				4.4584481374200955	16.450779045037073
1993				4.499399490054143	16.52657504336584
1994				4.539555006887465	16.602708805243687
1995				4.578912058101228	16.67917205233624
1996				4.617468099258218	16.755956487765182
1997				4.655220671408099	16.833053796981616
1998				4.692167401184058	16.91045564864013
[truncated: 2,001 more rows]
