# Supplementary material for: Statistics of pathogenic bacteria in the search of host cells
Source: Nat Commun. 2021 Mar 31;12:1990. doi: 10.1038/s41467-021-22156-6 (PMC8012381; doi:10.1038/s41467-021-22156-6)
Supplement: Supplementary file 9 — Source Data [file 41467_2021_22156_MOESM9_ESM.zip › Fig2/Fig2_panel_c.csv]

	D_v	D
0	10.0	26.352585603931924
1	100.0	43.047903834539724
2	200.0	61.59825742410395
3	300.0	80.14861101366817
4	400.0	98.69896460323238
5	500.0	117.24931819279661
6	600.0	135.79967178236083
7	800.0	172.90037896148928
8	1000.0	210.00108614061773
