# Supplementary material for: Statistics of pathogenic bacteria in the search of host cells
Source: Nat Commun. 2021 Mar 31;12:1990. doi: 10.1038/s41467-021-22156-6 (PMC8012381; doi:10.1038/s41467-021-22156-6)
Supplement: Supplementary file 9 — Source Data [file 41467_2021_22156_MOESM9_ESM.zip › Fig2/Fig2_panel_d.csv]

	Omega	D[D_v=0]	D[D_v=1000]
0	0.001	242574.25742574257	242867.8567848981
1	0.0010092621909870473	242529.56914307317	242823.16849904475
2	0.0010186101701559753	242484.06612858336	242777.6654813118
3	0.0010280447320933097	242437.73384589775	242731.33319532263
4	0.0010375666787451859	242390.55751107604	242684.1568571359
5	0.0010471768194855202	242342.5220888377	242636.12143146995
6	0.0010568759711848039	242293.61228874518	242587.211627886
7	0.0010666649582795388	242243.81256134744	242537.41189693185
8	0.001076544612842316	242193.10709428263	242486.70642624446
9	0.0010865157746525384	242141.47980834142	242435.07913661326
10	0.0010965792912678099	242088.91435349046	242382.51367800363
11	0.0011067360180959734	242035.394104857	242328.99342554153
12	0.0011169868184678225	241980.90215867493	242274.5014754596
13	0.0011273325637104871	241925.4213281926	242219.0206410048
14	0.0011377741332214914	241868.93413954324	242162.53344830908
15	0.0011483124145435111	241811.42282757838	242105.02213222254
16	0.0011589483034398105	241752.869331665	242046.46863211074
17	0.0011696827039703846	241693.25529144716	241986.8545876164
18	0.0011805165285688056	241632.56204257306	241926.16133438618
19	0.001191450698119776	241570.7706123879	241864.36989976384
20	0.0012024861420374122	241507.86171559358	241801.4609984498
21	0.0012136237983442406	241443.815749877	241737.41502812933
22	0.0012248646137509307	241378.6127915064	241672.2120650692
23	0.0012362095437367692	241312.2325908985	241605.8318596845
24	0.0012476595526308698	241244.65456815637	241538.25383207665
25	0.001259215613694151	241175.85780858007	241469.45706754408
26	0.0012708787092020582	241105.82105815073	241399.42031206624
27	0.0012826498305280598	241034.52271899022	241328.12196776326
28	0.001294529978227916	240961.94084479692	241255.54008833182
29	0.0013065201621247212	240888.05313626028	241181.65237445955
30	0.0013186214013947485	240812.83693645484	241106.43616921917
31	0.0013308347246540747	240736.26922621595	241029.86845344419
32	0.0013431611700460153	240658.32661949913	240951.92584108826
33	0.001355601785329369	240578.98535872443	240872.5845745695
34	0.001368157627967472	240498.22131010867	240791.8205201028
35	0.0013808297652180923	240416.00995898695	240709.60916302123
36	0.0013936192742241421	240332.32640512605	240625.9256030896
37	0.0014065272421052363	240247.1453580321	240540.7445498119
38	0.0014195547660501016	240160.44113225484	240454.04031773584
39	0.001432702953409831	240072.1876426911	240365.78682175608
40	0.0014459729217920197	239982.3583998905	240275.95757242004
41	0.0014593657991557561	239890.9265053656	240184.52567123808
42	0.0014728827239075019	239797.8646469103	240091.46380600185
43	0.0014865248449978572	239703.1450939288	239996.74424611317
44	0.0015002933220192183	239606.73969277894	239900.33883792764
45	0.001514189325304352	239508.61986213297	239802.21900011506
46	0.0015282140360258693	239408.7565883596	239702.3557190417
47	0.001542368646296629	239307.12042093056	239600.7195441768
48	0.001556654359271062	239203.6814678561	239497.28058352813
49	0.0015710723892474504	239098.409391153	239392.00849910983
50	0.001585623961771137	238991.27340234903	239284.8725024471
51	0.0016003103137387001	238882.24225802917	239175.84135012224
52	0.0016151326935030914	238771.28425542696	239064.88333936603
53	0.0016300923609797412	238658.3672280664	238951.96630369974
54	0.0016451905877536625	238543.4585414587	238837.05760863173
55	0.0016604286571875295	238426.52508885975	238720.12414741502
56	0.0016758078645307671	238307.5332870924	238601.13233686954
57	0.0016913295170296488	238186.4490724401	238480.04811327573
58	0.001706994934038408	238063.23789661686	238356.83692834462
59	0.001722805447131394	237937.86472281924	238231.4637452696
60	0.0017387624002162504	237810.29402186716	238103.89303486745
61	0.0017548671496481502	237680.48976843883	237974.0887718132
62	0.0017711210643450886	237548.41543740718	237842.0144309765
63	0.0017875255259042354	237414.0340002836	237707.63298386542
64	0.0018040819287193828	237277.3079217764	237570.9068951848
65	0.0018207916800994624	237138.19915647124	237431.79811951693
66	0.0018376562003881705	236996.66914564045	237290.26809813056
67	0.0018546769230846994	236852.67881418913	237146.2777559272
68	0.0018718552949655793	236706.1885677459	236999.7874985319
69	0.0018891927762076663	236557.15828990616	236850.7572095362
70	0.001906690840512252	236405.54733963645	236699.14624790294
71	0.0019243509752303303	236251.31454884823	236544.9134455397
72	0.0019421746814890265	236094.41822015026	236388.0171050513
73	0.0019601634743191855	235934.81612478846	236228.41499767965
74	0.001978318882784164	235772.4655007824	236066.06436144022
75	0.0019966424501097935	235607.32305126858	235900.92189946538
76	0.0020151357338155586	235439.34494306002	235732.9437785639
77	0.002033800305846982	235268.48680543224	235562.085628007
78	0.002052637752709252	235094.7037291465	235388.3025385515
79	0.002071649675602069	234917.95026572043	235211.54906171057
80	0.00209083769055575	234738.18042695746	235031.77920928312
81	0.0021102034285685966	234555.3476847465	234848.94645315336
82	0.002129748535745521	234369.4049711422	234663.00372537127
83	0.0021494746734379805	234180.30467873957	234473.90341852696
84	0.002169383518385184	233987.9986613531	234281.59738643005
85	0.002189476762856621	233792.43823501395	234086.0369451067
86	0.002209756114795903	233593.57417929743	233887.17287412714
87	0.0022302232979659387	233391.35673899387	233684.95541827646
88	0.002250880052095462	233185.73562613557	233479.33428958175
89	0.0022717281330269052	232976.66002239412	233270.25866970915
90	0.002292769312865649	232764.07858186075	233057.67721274443
91	0.002314005380130654	232547.93943422486	232841.5380483714
92	0.002335438139906479	232328.19018836392	232621.78878546186
93	0.002357069413996728	232104.77793635998	232398.37651609202
94	0.0023789010410788934	231877.64925795692	232171.24781999987
95	0.0024009348768606518	231646.75022547398	231940.34876949867
96	0.0024231727942376005	231412.02640919035	231705.62493486147
97	0.0024456166834524464	231173.42288321667	231467.02139019265
98	0.0024682684522556926	230930.8842318683	231224.4827198012
99	0.0024911300260677884	230684.3545565573	230977.95302509272
100	0.0025142033481427967	230433.77748321823	230727.37593199522
101	0.0025374903797335717	230179.09617028473	230472.69459893557
102	0.002560993100258459	229920.25331723236	230213.85172538253
103	0.002584713507469564	229657.1911737052	229950.78956097315
104	0.002608653617622548	229389.85154924254	229683.44991523965
105	0.00263281546564802	229118.1758236219	229411.7741679523
106	0.0026572011053245066	228842.10495783627	229135.7032800968
107	0.002681812609453016	228561.5795057221	228855.177805502
108	0.0027066520700332413	228276.53962625455	228570.13790313547
109	0.002731721598441376	227986.9250965281	228280.52335008388
110	0.0027570233256095826	227692.67532543905	227986.2735552356
111	0.0027825594022071257	227393.72936808693	227687.3275736821
112	0.0028083319988231725	227090.02594091243	227383.62412185583
113	0.002834343306151309	226781.50343758814	227075.10159342102
114	0.002860595535175742	226468.09994567963	226761.69807593466
115	0.0028870909173592347	226149.75326409357	226443.35136829474
116	0.0029138317048327885	225826.40092132904	226119.9989989915
117	0.002940820170587064	225497.98019454963	225791.57824517952
118	0.0029680586086656023	225164.42812949108	225458.02615258528
119	0.002995549334359813	224825.6815612217	225119.2795562678
120	0.0030232946844057766	224481.67713577088	224775.2751022469
121	0.0030512970171828707	224132.35133264074	224425.949270015
122	0.0030795587129142264	223777.64048821648	224071.23839594738
123	0.003108082173869064	223417.48082008937	223711.07869762526
124	0.0031368698245668766	223051.8084523071	223345.40629908605
125	0.0031659241119835206	222680.5594415646	222974.15725701422
126	0.0031952475057592136	222303.6698043487	222597.26758788596
127	0.003224842498408442	221921.07554504895	222214.67329607994
128	0.003254711605531848	221532.71268504576	221826.31040296555
129	0.0032848573660300435	221138.51729278822	221432.11497698064
130	0.0033152823423194234	220738.42551487027	221032.02316470764
131	0.0033459891205499747	220332.37360811615	220625.9712229591
132	0.0033769803108250913	219920.29797268222	220213.89555187954
133	0.003408258547423452	219502.1351861838	219795.7327290721
134	0.0034398264890229246	219077.82203885325	219371.41954475685
135	0.0034716868189265592	218647.29556973456	218940.89303796517
136	0.003503842245290676	218210.49310391926	218504.0905337758
137	0.0035362955013550426	217767.35229082615	218060.94968159444
138	0.0035690493456752297	217317.8111435274	217611.40849448004
139	0.00360210656235707	216861.80807912134	217155.40538951737
140	0.0036354699612933176	216399.28196015063	216692.87922923532
141	0.003669142378402494	215930.17213706422	216223.76936406872
142	0.003703126675869927	215454.41849171882	215748.01567586005
143	0.0037374257423910644	214971.96148191398	215265.55862239425
144	0.0037720424934169976	214482.7421869547	214776.3392829615
145	0.003806979871402284	213986.70235423153	214280.2994049372
146	0.003842240846055061	213483.7844468079	213777.38145136938
147	0.003877828414589457	212973.93169200243	213267.52864956102
148	0.003913745601980384	212457.08813095043	212750.6850406314
149	0.003949995461220643	211933.19866912955	212226.79553004188
150	0.003986581073580439	211402.20912782953	211695.80593906567
151	0.004023505548869293	210864.06629654585	211157.66305718131
152	0.004060772025700365	210318.71798627422	210612.31469536736
153	0.0040983836717572615	209766.11308367972	210059.70974027136
154	0.004136343684063274	209206.2016061142	209499.79820922724
155	0.004174655289253135	208638.93475745048	208932.53130608975
156	0.004213321743847289	208064.26498470164	208357.86147785338
157	0.004252346334528682	207482.14603538986	207775.74247202143
158	0.004291732378422158	206892.53301562715	207186.12939468675
159	0.004331483223376399	206295.38244886798	206588.9787692842
160	0.004371602248248502	205690.65233529056	205984.24859597208
161	0.00441209286319119	205078.3022117613	205371.89841159646
162	0.004452958509942656	204458.29321233454	204751.889350191
163	0.004494202662119142	203830.58812923517	204124.1842039595
164	0.004535828825510187	203195.15147427225	203488.7474846896
165	0.004577840538376616	202551.94954062538	202845.54548553904
166	0.004620241371751313	201900.95046494517	202194.5463431361
167	0.0046630349297427315	201242.124289706	201535.72009993254
168	0.004706224849841282	200575.4430257446	200869.03876674193
169	0.0047498148032285	199900.8807149189	200194.47638539868
170	0.004793808495089107	199218.41349281467	199512.0090914646
171	0.004838209664925958	198528.01965142775	198821.61517691112
172	0.00488302208687788	197829.6797017463	198123.27515270148
173	0.004928249570040513	197123.37643615282	197416.97181119287
174	0.004973895958790063	196409.09499056695	196702.69028827915
175	0.005019965133110079	195686.8229062437	195980.41812518897
176	0.005066461008921269	194956.55019114155	195250.14532985407
177	0.005113387538414326	194218.26938077254	194511.8644377592
178	0.005160748710385908	193471.97559844152	193765.5705721815
179	0.00520854855057766	192717.6666147839	193011.26150372793
180	0.005256791122018419	191955.3429065052	192248.9377090753
181	0.005305480525369574	191185.00771422594	191478.60242881475
182	0.005354620899273608	190406.66709933302	190700.26172430321
183	0.005404216420705915	189620.329999736	189913.9245334198
184	0.005454271305329836	188826.00828442784	189119.6027251265
185	0.005504789807854967	188023.71680674583	188317.31115272891
186	0.005555776222398878	187213.4734562263	187507.0677057312
187	0.005607234882852033	186395.29920895165	186688.89336018296
188	0.005659170163246243	185569.21817627805	185862.81222740695
189	0.0057115864781264345	184735.2576518408	185028.85160100446
190	0.005764488282925874	183893.44815672806	184187.04200202893
191	0.005817880074344936	183043.82348271413	183337.41722221937
192	0.005871766390733255	182186.4207334486	182480.01436518945
193	0.005926151812475552	181321.28036348886	181614.87388545985
194	0.005981040962380944	180448.44621507326	180742.03962523167
195	0.006036438506075864	179567.9655525279	179861.55884879295
196	0.006092349152400711	178679.88909420016	178973.48227445237
197	0.006148777653810023	177784.27104181974	178077.86410390018
198	0.0062057288067765	176881.16910718044	177174.76204889003
199	0.006263207452198692	175970.6445360465	176264.2373551452
200	0.0063212184758124484	175052.76212918462	175346.35482339072
201	0.006379766808606282	174127.59026042462	174421.18282741398
202	0.006438857427240419	173195.20089166012	173488.79332906532
203	0.006498495354469888	172255.66958469572	172549.2618901053
204	0.0065586856595714355	171309.0755098578	171602.6676808154
205	0.006619433458774394	170355.50145128518	170649.09348528876
206	0.006680743915695614	169395.03380882138	169688.62570332235
207	0.006742622241778342	168427.7625964349	168721.35434883722
208	0.006805073696735207	167453.78143709814	167747.37304475746
209	0.006868103588995308	166473.187554059	166766.77901428178
210	0.006931717276155407	165486.081758448	165779.6730684906
211	0.006995920165435375	164492.5684331638	164786.15959023146
212	0.0070607177141377726	163492.75551299116	163786.34651423717
213	0.007126115430111745	162486.7544609075	162780.34530343217
214	0.007192118872221193	161474.68024054167	161768.27092139135
215	0.007258733650817253	160456.65128475556	160750.24180092162
216	0.00732596542821523	159432.7894603235	159726.37980874133
217	0.007393819919175866	158403.22002869478	158696.81020624278
218	0.007462302891391108	157368.0716028282	157661.6616063266
219	0.007531420165974375	156327.4761000963	156621.0659263063
220	0.00760117761795533	155281.568691265	155575.15833688743
221	0.007671581176779302	154230.487745559	154524.0772072333
222	0.007742636826811269	153174.37477183435	153467.96404613747
223	0.007814350607844541	152113.37435588555	152406.9634393307
224	0.007886728615614156	151047.63409392064	151341.22298295618
225	0.007959777002314986	149977.30452225005	150270.89321325827
226	0.008033501977124734	148902.53904323652	149196.12753253238
227	0.008107909806731687	147823.49384756765	148117.0821313975
228	0.008183006815867389	146740.32783291614	147033.91590745654
229	0.008258799387844271	145653.20251906125	145946.7903804176
230	0.008335293965098196	144562.2819595551	144855.8696037603
231	0.008412497049736118	143467.73265002092	143761.3200730341
232	0.008490415204088747	142369.72343318176	142663.31063088684
233	0.008569055051268348	141268.4254007241	141562.01236892844
234	0.008648423275731726	140164.01179210597	140457.59852653884
235	0.00872852662384838	139056.65789043045	139350.24438674172
236	0.00880937190447399	137946.54091550692	138240.12716926553
237	0.008890965989529159	136833.83991423462	137127.425920927
238	0.00897331581458352	135718.73564844477	136012.32140347344
239	0.009056428379445295	134601.41048034508	134894.99597902695
240	0.009140310748756233	133482.0482557184	133775.6334932833
241	0.009224970052592174	132360.83418502723	132654.41915661618
242	0.009310413487069076	131237.9547225877	131531.53942325132
243	0.009396648314954691	130113.59744397546	130407.18186867236
244	0.009483681866285927	128987.95092183334	129281.53506542822
245	0.009571521538991866	127861.20460025407	128154.78845751614
246	0.009660174799522647	126733.54866791326	127027.13223351439
247	0.009749649183484086	125605.17393013378	125898.75719864671
248	0.009839952296278227	124476.27168006249	124769.85464595897
249	0.009931091813749801	123347.03356914419	123640.61622679312
250	0.010023075482838654	122217.65147707897	122511.23382074447
251	0.010115911122238298	121088.31738144894	121381.89940528842
252	0.010209606623060466	119959.22322720502	120252.80492526719
253	0.01030416994950588	118830.56079619983	119124.14216242265
254	0.010399609139541197	117702.5215769569	117996.10260516556
255	0.010495932305582278	116575.29663486208	116868.87731876688
256	0.0105931476351837	115449.07648296662	115742.65681616083
257	0.01069126339173476	114324.05095358385	114617.63092954156
258	0.010790287915161841	113200.40907086595	113493.9886829398
259	0.010890229622637299	112078.3389245395	112371.91816595849
260	0.010991097009294973	110958.0275449784	111251.60640884555
261	0.011092898648952227	109839.66077978993	110133.23925907993
262	0.011195643194838782	108723.42317208298	109017.00125963982
263	0.011299339380332223	107609.49784058747	107903.075529122
264	0.011403996019700324	106498.06636178642	106791.64364387387
265	0.011509622008850324	105389.30865421786	105682.88552229536
266	0.011616226326085019	104283.40286510068	104576.97931146462
267	0.011723818032865985	103180.52525942874	103474.10127623222
268	0.011832406274583786	102080.85011167708	102374.42569092718
269	0.011942000281335319	100984.54960025335	101278.12473380846
270	0.012052609368708425	99891.79370482297	100185.36838439005
271	0.01216424293857368	98802.75010663102	99096.32432376272
272	0.012276910479883591	97717.5840919344	98011.15783802619
273	0.012390621569479163	96636.45845865314	96930.03172494046
274	0.012505385872903908	95559.53342634118	95853.10620389639
275	0.012621213145225473	94486.966549569	94780.5388292984
276	0.012738113231864785	93418.91263480531	93712.484407446
277	0.012856096069432959	92355.52366087404	92649.09491699081
278	0.012975171686575875	91296.94870305837	91590.5194330405
279	0.01309535020482667	90243.33386091293	90536.9040549709
280	0.013216641839466052	89194.82218983992	89488.3918380021
281	0.013339056900390587	88151.55363647576	88445.12272858503
282	0.013462605792989104	87113.66497792612	87407.23350363641
283	0.013587299019027098	86081.28976488291	86374.85771365567
284	0.013713147177539449	85054.55826864426	85348.12562974493
285	0.013840160965731315	84033.5974320555	84327.16419454981
286	0.013968351179887397	83018.53082437869	83312.09697712898
287	0.01409772871628967	82009.47860009127	82303.04413175273
288	0.014228304572143526	81006.55746160941	81300.12236062615
289	0.014360089846512599	80009.88062592059	80303.4448805218
290	0.014493095741262165	79019.55779510726	79313.12139330315
291	0.0146273335620113	78035.69513073383	78329.25806031162
292	0.014762814719093903	77058.39523206341	77351.95748058312
293	0.014899550728528544	76087.75711806578	76381.31867285607
294	0.015037553212997377	75123.87621316985	75417.43706132364
295	0.015176833902834053	74166.84433671013	74460.40446508031
296	0.015317404637020799	73216.74969601004	73510.30909120495
297	0.015459277364194777	72273.67688303936	72567.23553141824
298	0.015602464143663687	71337.70687458002	71631.26476224841
299	0.01574697714643086	70408.91703582683	70702.47414863182
300	0.01589282865622978	69487.38112734817	69780.93745087364
301	0.0160400310705682	68573.16931532587	68866.72483488754
302	0.016188596901781985	67666.34818498965	67959.90288563016
303	0.016338538778098613	66766.98075715947	67060.53462364325
304	0.016489869444710648	65875.1265078035	66168.67952461162
305	0.016642601764859037	64990.84139051937	65284.39354184428
306	0.01679674872092653	64114.17786184062	64407.72913158078
307	0.016952323415541204	63245.18490927062	63538.73528102503
308	0.017109339072690143	62383.908081942864	62677.45753900551
309	0.01726780903884356	61530.389523804115	61823.938049158285
310	0.01742774678408919	60684.66800921739	60978.215585529906
311	0.017589165903277325	59846.77898087831	60140.32559049366
312	0.017752080117176352	59016.75458993925	59310.300214873576
313	0.017916503273639004	58194.6237382339	58488.168360168915
314	0.018082449348779516	57380.41212249431	57673.95572277107
315	0.018249932448161525	56574.14228045389	56867.684840066475
316	0.01841896680799711	55775.833638727396	56069.375138316456
317	0.018589566796356875	54985.50256236153	55279.04298220772
318	0.018761746914391204	54203.16240594917	54496.70172596646
319	0.018935521797562953	53428.82356620033	53722.36176592917
320	0.01911090621689138	52662.49353586607	52956.030594466516
321	0.019287915080207777	51904.17695890961	52197.712855154175
322	0.019466563433422623	51153.875686823114	51447.410399089626
323	0.019646866461804455	50411.58883598836	50705.12234225261
324	0.019828839491270712	49677.31284598085	49970.845123809115
325	0.020012497989690372	48951.04153872075	49244.57256526219
326	0.020197857568198783	48232.766178373015	48526.29593035195
327	0.020384933982524632	47522.47553190366	47816.00398561165
328	0.020573743134329126	46820.15593020017	47113.68306148796
329	0.020764301072557747	46125.79132966525	46419.31711393463
330	0.02095662399480433	45439.36337419825	45732.887786393694
331	0.021150728248687946	44760.85145747772	45054.37447207789
332	0.021346630333242442	44090.23278546368	44383.75437647277
333	0.021544346900318832	43427.482439039464	43721.00257997839
334	0.0217438947560008	42772.57343671532	43066.09210061277
335	0.021945290862033135	42125.47679732042	42418.99395670368
336	0.022148552337263594	41486.161602609856	41779.67722949551
337	0.022353696459097953	40854.595059718995	41148.10912560346
338	0.022560740664968604	40230.742563397835	40524.255039247684
339	0.0227697025538168	39614.56775796197	39908.0786142041
340	0.02298059988758851	39006.03259890001	39299.54180541162
341	0.02319345059274429	38405.09741407829	38698.60494017669
342	0.023408272761782933	37811.72096448913	38105.226778921315
343	0.023625084654779464	37225.86050448859	37519.36457542068
344	0.023843904700937203	36647.47184147548	36940.97413648195
345	0.024064751500154243	36076.5093949639	36370.00988101656
346	0.024287643824604518	35512.92625500486	35806.42489846169
347	0.024512600620333384	34956.674239916305	35250.171006510085
348	0.024739641008868128	34407.703953281365	34701.19880810802
349	0.024968784288843266	33865.96484017958	34159.45774768641
350	0.025200049937640922	33331.405242616536	33624.89616659015
351	0.025433457613046495	32803.97245412062	33097.46135767469
352	0.025669027154919505	32283.612773478486	32577.099619041262
353	0.025906778586880074	31770.27155758178	32063.756306883366
354	0.02614673211801092	31263.89327336183	31557.375887421236
355	0.026388908144575104	30764.421548789785	31057.901987901732
356	0.02663332725174982	30271.799222922215	30565.2774466437
357	0.02688001021537606	29785.968394975287	30079.444362111906
358	0.027128978003724658	29306.87047241097	29600.34414100297
359	0.027380251779278577	28834.446218022404	29127.917545330496
360	0.027633852900531698	28368.63579600649	28662.104738497383
361	0.02788980292380441	27909.378817013505	28202.845330345197
362	0.0281481236050758	27456.61438216654	27750.078421173308
363	0.028408836901833025	27010.281126043465	27303.742644720594
364	0.028671964974937698	26570.31725861751	26863.776210105745
365	0.028937530190509504	26136.660606153084	26430.11694272278
366	0.029205555121827466	25709.248651054928	26002.702324089914
367	0.029476062551248572	25288.018570671164	25581.469530652314
368	0.029749075472144407	24872.907275050617	25166.355471539115
369	0.030024617090855493	24463.851443657764	24757.29682527805
370	0.030302710828663964	24060.78756104828	24354.230075470696
371	0.030583380323784333	23663.65195151077	23957.091545433876
372	0.03086664943337273	23272.38081268033	23565.817431812906
373	0.03115254223555488	22886.91024813109	23180.343837173787
374	0.031441083031472646	22507.176298955965	22800.606801582624
375	0.03173229634734976	22133.11497434228	22426.54233318093
376	0.03202620693657652	21764.66228115346	22058.086437766928
377	0.03232283978181379	21401.75425252731	21695.17514739349
378	0.0326222200971167	21044.326975501936	21337.744547993712
379	0.03292437333007769	20692.3166176821	20985.730806046868
380	0.033229325163989715	20345.65945295799	20639.070194296823
381	0.033537101520029304	20004.291886290233	20297.69911653666
382	0.03384772855945981	19668.150477574847	19961.55413147323
383	0.03416123268585528	19337.171964602254	19630.57197568578
384	0.03447764054734464	19011.293285125616	19304.689585693875
385	0.034796979038876914	18690.451598053125	18983.844119149282
386	0.03511927530450729	18374.58430378025	18667.972975167795
387	0.035444556739704335	18063.62906367762	18357.01381381668
388	0.03577285099367873	17757.523818750462	18050.9045747737
389	0.03610418597173337	17456.20680748649	17749.58349517453
390	0.03643858983763545	17159.616582908187	17452.989126664623
391	0.03677609101601033	16867.692028846755	17161.060351672666
392	0.03711671819475765	16580.372375454357	16873.736398922374
393	0.03746050032748993	16297.59721397149	16590.956858199388
394	0.03780746663599349	16019.306510767015	16312.6616943908
395	0.03815764661271248	15745.440620667327	16038.791260813854
396	0.03851107002325571	15475.940299592288	15769.286311851365
397	0.038867766908926654	15210.746716514857	15504.088014910827
398	0.03922776758927719	14949.801464761247	15243.137961724065
399	0.03959110266468459	14693.046572669178	14986.37817900495
400	0.039957803018952694	14440.424513620586	14733.751138481564
401	0.040327899821937074	14191.878215466046	14485.199766320082
402	0.040701424532194365	13947.351069357597	14240.667451957028
403	0.04107840889965647	13706.78693800628	14000.098056356246
404	0.04145888496832911	13470.130163381396	13763.435919707581
405	0.041842885079015825	13237.325573867181	13530.625868582962
406	0.042230441872066746	13008.318490893602	13301.613222566586
407	0.04262158829015323	12783.054735056756	13076.343800374723
408	0.04301635758106795	12561.48063174494	12854.76392548115
409	0.04341478330055092	12343.5430162858	12636.820431263664
410	0.043816899315141926	12129.189238629791	12422.46066568691
411	0.044222739805058996	11918.367167585327	12211.63249553685
412	0.04463233926710395	11711.025194620044	12004.284310221381
413	0.04504573251759458	11507.112237243238	11800.365025152081
414	0.04546295469532399	11306.577741983581	11599.824084721227
415	0.04588404126454759	11109.371686976156	11402.611464888128
416	0.04630902801799739	10915.444584172996	11208.677675388952
417	0.04673795107992461	10724.74748119027	11017.97376158317
418	0.04717084690917017	10537.231962805812	10830.451305950342
419	0.04760775230226368	10352.850152119856	10646.062429250103
420	0.04804870439655132	10171.554711391693	10464.759791358041
421	0.048493740673352353	9993.298842564964	10286.496591790206
422	0.048942898961145294	9818.036287493547	10111.226569928198
423	0.04939621743878321	9645.721327880237	9938.904004957036
424	0.049853734638738934	9476.30878493973	9769.483715527309
425	0.05031548945038054	9309.754018797275	9602.921059152995
426	0.05078152112327673	9146.012927634341	9439.171931356264
427	0.0512518692705333	8985.041946591804	9278.192764569789
428	0.05172657387216019	8826.79804644153	9119.94052680745
429	0.052205675278469754	8671.238732036507	8964.372720113557
430	0.052689214213506745	8518.32204054948	8811.447378800563
431	0.05317723177850969	8368.006539510065	8661.123067485252
432	0.05366976945540476	8220.251324649575	8513.358878932602
433	0.05416686911033152	8075.016017563053	8368.114431716851
434	0.054668572997201806	7932.260763197207	8225.349867708454
435	0.05517492376129126	7791.946227173207	8085.025849395863
436	0.05568596444286412	7654.033592952686	7947.103557050519
437	0.05620173848083188	7518.484558855075	7811.544685743143
438	0.05672228971644543	7385.261334934465	7678.3114422195395
439	0.05724766239702179	7254.326639723448	7547.366541643365
440	0.05777790117970504	7125.64369685165	7418.673204213563
441	0.058313051135262216	6999.176231546065	7292.195151663585
442	0.058853157751914506	6874.888467020207	7167.896603649418
443	0.05939826693920356	6752.745120759017	7045.742274033321
444	0.05994842503189409	6632.711400705853	6925.697367069662
445	0.06050367879391221	6514.753001358164	6807.727573499384
446	0.061064075422320396	6398.8360997778145	6691.799066559123
447	0.06162966255132942	6284.927351522035	6577.878497910924
448	0.062200488256347115	6172.993886500775	6465.932993498335
449	0.062776601058065	6063.003304765888	6355.930149334314
450	0.0633580499265825	5954.9236722375545	6247.838027226355
451	0.0639448842855694	5848.723516373068	6141.625150443951
452	0.06453715401646702	5744.371821782856	6037.260499333266
453	0.06513490946272803	5641.838025798646	5934.713506883942
454	0.06573820143409585	5541.092013998194	5833.9540542524255
455	0.06634708121092348	5442.104115691145	5734.952466246424
456	0.06696160054853219	5344.8450993702045	5637.679506774626
457	0.0675818116816111	5249.286168131631	5542.106374265741
458	0.06820776732865685	5155.398955069155	5448.204697060923
459	0.06883952069645496	5063.155518644858	5355.946528783137
460	0.06947712548460236	4972.5283380408255	5265.304343687275
461	0.07012063589007181	4883.490308494928	5176.251031994369
462	0.0707701066118189	4796.014736624036	5088.759895213213
463	0.07142559285543126	4710.075335737953	5002.80464145268
464	0.07208715033782136	4625.646221146967	4918.3593807276275
465	0.07275483529196229	4542.701905466069	4835.398620261438
466	0.07342870447166762	4461.217293918542	4753.897259787915
467	0.0741088151564157	4381.167679641563	4673.830586855142
468	0.07479522515621821	4302.528738996449	4595.174272133985
469	0.07548799281653436	4225.276526885853	4517.90436473349
470	0.07618717702322995	4149.387472080327	4441.997287525631
471	0.0768928372075831	4074.838372556343	4367.429832481482
472	0.07760503335133571	4001.6063908479596	4294.179156021011
473	0.07832382599179197	3929.6690494140807	4222.222774378423
474	0.07904927622696424	3859.0042260231544	4151.538558984922
475	0.07978144572076624	3789.590149157204	4082.1047318707697
476	0.08052039670825474	3721.4053934367803	4013.899861088231
477	0.08126619200091946	3654.428875068534	3946.902856157113
478	0.08201889499202203	3588.639847316891	3881.0929635343673
479	0.08277856966198477	3524.0178960012317	3816.4497621091678
480	0.08354528058382867	3460.542935020039	3752.95315872492
481	0.08431909292866255	3398.195201903152	3690.5833837293435
482	0.08510007247122246	3336.9552533934607	3629.3209865539593
483	0.0858882855954625	3276.8039610590936	3569.1468313240357
484	0.08668379930019779	3217.7225069371534	3510.042092500047
485	0.0874866812047991	3159.692379210069	3451.988250551711
486	0.08829699955494087	3102.6953679153817	3394.967087665425
487	0.08911482322840202	3046.7135606899255	3338.960683486058
488	0.08994022174092044	2991.729338549167	3283.9514108938665
489	0.09077326525210229	2937.725371702412	3229.921931817237
490	0.09161402457138516	2884.6846154046584	3176.8551930820395
491	0.09246257116405739	2832.590305845627	3124.7344222981155
492	0.0933189771573324	2781.4259560766386	3073.543123783578
493	0.09418331534647952	2731.175351975835	3023.2650745274113
494	0.09505565920101196	2681.822548252209	2973.884320190843
495	0.09593608287093142	2633.3518644889405	2925.38517114798
496	0.09682466119303124	2585.747881226373	2877.752198566043
497	0.09772146969725724	2538.995436085047	2830.970230525617
498	0.0986265846131282	2493.0796199290367	2785.0243481811667
499	0.09954008287621524	2447.985773069929	2739.899881962145
500	0.10046204213468131	2403.699481511654	2695.582407814916
501	0.10139254075588153	2360.206573236355	2652.057743485672
502	0.10233165783302449	2317.4931145314968	2609.311944844545
503	0.10327947319189515	2275.5454063583416	2567.331302251043
504	0.10423606739764012	2234.349980761885	2526.102336960901
505	0.1052015217616159	2193.8935973223374	2485.6117975744337
506	0.10617591834830001	2154.163239648222	2445.8466565264584
507	0.10715933998226711	2115.1461119110436	2406.7941066177445
508	0.10815187025522881	2076.829635421616	2368.441557588073
509	0.10915359353313911	2039.2014452479473	2330.7766327308127
510	0.1101645949633657	2002.2493868746594	2293.787165548978
511	0.1111849604819271	1965.9615129038864	2257.4611964527244
512	0.11221477682079803	1930.3260797974933	2221.786969498112
513	0.11325413151528115	1895.331544660592	2186.752929167123
514	0.11430311291144786	1860.9665620661424	2152.3477171887143
515	0.11536181017364786	1827.2199809205263	2118.560169400793
516	0.11643031329208768	1794.0808413699353	2085.379312652963
517	0.11750871309048075	1761.5383717473305	2052.794361749789
518	0.11859710123376695	1729.5819855598547	2020.794716434468
519	0.11969557023590428	1698.2012785164286	1989.369958412633
520	0.12080421346773289	1667.3860255953132	1958.509848416077
521	0.12192312516491108	1637.126178151428	1928.2043233061797
522	0.12305240043592616	1607.4118610631135	1898.443493216732
523	0.12419213527017833	1578.2333699181481	1869.2176387359632
524	0.12534242654613995	1549.5811682386911	1840.5172081274457
525	0.1265033720395904	1521.4458847448896	1812.3328145896135
526	0.12767507043192658	1493.8183106568733	1784.6552335536192
527	0.1288576213185518	1466.689397034783	1757.4754000191724
528	0.13005112521734086	1440.0502521565943	1730.7844059281283
529	0.13125568357718428	1413.8921389333705	1704.57349757545
530	0.13247139878661174	1388.2064723616381	1678.834073057248
531	0.13369837418249467	1362.9848170125654	1653.557679755571
532	0.13493671405883065	1338.2188845575797	1628.736011859587
533	0.13618652367560813	1313.9005313301216	1604.3609079228513
534	0.13744790926775366	1290.0217559231644	1580.4243484562908
535	0.1387209780541621	1266.5746968221563	1556.9184535565628
536	0.14000583824680976	1243.5516300730465	1533.835480569449
537	0.14130259905995338	1220.9449669849992	1511.1678217878887
538	0.14261137071941282	1198.747251867489	1488.9080021843479
539	0.14393226447194066	1176.9511598013707	1467.048677177112
540	0.14526539259467813	1155.5494944435861	1445.5826304301718
541	0.14661086840469845	1134.53518586513	1424.502771686322
542	0.14796880626863962	1113.9012884218912	1403.8021346330881
543	0.1493393216124252	1093.6409786580361	1383.4738748011516
544	0.15072253093107554	1073.7475532415297	1363.5112674948698
545	0.15211855179861047	1054.214426931431	1343.9077057545244
546	0.15352750287804226	1035.035130576609	1324.65669834995
547	0.15494950393146317	1016.2033091454613	1305.7518678051238
548	0.1563846758302246	997.7127197863199	1287.1869484534002
549	0.1578331405652118	979.5572299181199	1268.9557845229715
550	0.1592950212572123	961.7308153510014	1251.0523282522227
551	0.16077044216738237	944.2275584364254	1233.4706380345606
552	0.16225952870780871	927.0416462464808	1216.2048765924042
553	0.16376240745216872	910.1673687819786	1199.2493091799217
554	0.16527920614648955	893.5991172089765	1182.598301814171
555	0.1668100537200059	877.3313821233739	1166.2463195342743
556	0.16835508029612023	861.3587518431816	1150.1879246882418
557	0.1699144172034626	845.6759107281423	1134.417775247117
558	0.17148819698705392	830.2776375263072	1118.9306231460534
559	0.1730765534195726	815.1588037472195	1103.7213126519719
560	0.17467962151272456	800.3143720613523	1088.7847787574542
561	0.17629753752872057	785.73939472542	1074.1160456004886
562	0.17793043899185773	771.4290120332423	1059.7102249097518
563	0.1795784647002095	757.3784507917817	1045.5625144750493
564	0.18124175473742377	743.5830228220135	1031.6681966425767
565	0.18292045048462938	730.0381234842911	1018.0226368346678
566	0.18461469463245475	716.7392302278342	1004.6212820936572
567	0.18632463119315598	703.6819011640342	991.4596596495592
568	0.18805040551285815	690.8617736632085	978.5333755111938
569	0.18979216428391013	678.2745629744812	965.8381130804423
570	0.1915500555573528	665.9160608684583	953.3696317893055
571	0.19332422875550453	653.7821343023503	941.1237657594163
572	0.19511483468466165	641.8687241072396	929.0964224837148
573	0.19692202554791716	630.171843697149	917.2835815299397
574	0.19874595495809838	618.687577799597	905.6812932656287
575	0.2005867779508234	607.4120812073272	894.2856776043203
576	0.2024446509976804	596.3415775508795	883.0929227726274
577	0.20431973201952705	585.4723580917148	872.099284097899
578	0.20621218039991424	574.8007805355677	861.3010828161526
579	0.20812215699863393	564.3232678657266	850.6947048999748
580	0.21004982416539153	554.0363071959472	840.2765999061104
581	0.2119953457536071	543.9364486426819	830.0432798424199
582	0.21395888713434216	534.0203042163535	819.9913180539445
583	0.21594061521035654	524.2845467313647	810.1173481277735
584	0.2179406984302956	514.7259087345593	800.418062816437
585	0.2199593068030075	505.34118145185795	790.8902129795536
586	0.2219966119119955	496.12721375276703	781.5306065434359
587	0.22405278693000183	487.0809111325071	772.3361074784104
588	0.22612800663372773	478.1992347114679	763.3036347935639
589	0.22822244741868986	469.47920025172476	754.4301615486569
590	0.23033628731421313	460.91787719035176	745.7127138829512
591	0.23246970599856479	452.51238768925396	737.1483700606773
592	0.23462288481422625	444.2599057012749	728.7342595329098
593	0.23679600678330762	436.1576560523078	720.4675620155833
594	0.23898925662310502	428.20291353915985	712.3455065834116
595	0.2412028207618007	420.3930020429229	704.3653707794679
596	0.24343688735431104	412.72529365758874	696.524479740177
597	0.245691646298279	405.1972078336821	688.8202053354987
598	0.24796728925021577	397.80621053665595	681.249965324061
599	0.2502640096417919	390.5498134198163	673.811222523015
600	0.25258200269627845	383.4255730115427	666.5014839923933
601	0.2549214654451423	376.4310899165649	659.3183002337391
602	0.2572825967447932	369.56400803107874	652.259264402803
603	0.259665597293487	362.822013771465	645.3220115360787
604	0.26207066964838527	356.2028353163948	638.5042177909787
605	0.26449801824277197	349.70424186210346	631.803599699437
606	0.2669478494034321	343.32404289060594	625.2179134347291
607	0.26942037136818825	337.06008745065776	618.7449540913244
608	0.2719157943036019	330.91026345123635	612.3825549775576
609	0.27443433032283654	324.872496967347	606.1285869209382
610	0.27697619350368907	318.944751557937	599.9809575858947
611	0.2795415999067856	313.12502759573147	593.9376108037798
612	0.28213076759394706	307.4113616087815	587.9965259149433
613	0.28474391664672477	301.80182563353463	582.1557171226962
614	0.28738126918510665	296.29452657923656	576.4132328589897
615	0.2900430493863992	290.8876056034664	570.7671551616265
616	0.2927294835042816	285.5792374986318	565.2155990628485
617	0.295440799888038	280.36763008922907	559.7567119891164
618	0.29817722900196736	275.25102363969336	554.3886731719301
619	0.3009390034449721	270.2276902726603	549.1096930695214
620	0.30372635797033115	265.2959333974566	543.9180127992561
621	0.30653952950565266	260.4540871486595	538.8119035806022
622	0.30937875717301366	255.7005158345428	533.7896661884996
623	0.3122442823092858	251.03361339524855	528.8496304169873
624	0.31513634848664795	246.45180287051934	523.9901545529415
625	0.318055201533292	241.9535358768225	519.2096248597747
626	0.32100108955431716	237.5372920937155	514.5064550709629
627	0.32397426295281956	233.20157875928882	509.87908589325536
628	0.3269749744511768	228.94493017453266	505.3259845194349
629	0.33000347911252853	224.76590721647784	500.8456441504947
630	0.33306003436245885	220.6630968599542	496.43658352709815
631	0.3361449000108765	216.6351117078273	492.0973464701989
632	0.3392583382740992	212.68058952956187	487.826501430692
633	0.34240061379714254	208.7981928079709	483.6226410479732
634	0.34557199367621394	204.98660829401155	479.4843817172892
635	0.34877274748141773	201.2445465694838	475.4103631657539
636	0.3520031472796679	197.57074161750288	471.3992480369228
637	0.3552634676578139	193.9639504006065	467.44972148380657
638	0.3585539857459817	190.4229524463653	463.56049077021333
639	0.36187498124112805	186.9465494403705	459.7302848803131
640	0.36522673643081754	183.53356482646458	455.95785413631165
641	0.36860953621721576	180.18284341409606	452.2419698241356
642	0.3720236681413066	176.8932509926709	448.58142382701953
643	0.37546942240733366	173.66367395277987	444.9750282668979
644	0.3789470919074668	170.49301891418418	441.4216151535015
645	0.3824569722466999	167.38021236043684	437.92003604105696
646	0.3859993617679767	164.32420028003065	434.4691616925002
647	0.3895745615775501	161.32394781395496	431.06788175110444
648	0.393182875570577	158.3784389095495	427.715104419431
649	0.39682461045694817	155.48667598054828	424.4097561455145
650	0.40050007578736113	152.6476795732001	421.15078131618674
651	0.4042095839796306	149.8604880383655	417.93714195745747
652	0.4079534503452449	147.12415720948107	414.76781744186064
653	0.4117319931161679	144.43776008628993	411.6418042026805
654	0.41554553347188755	141.80038652423858	408.5581154549758
655	0.41939439556671865	139.21114292943622	405.5157809233113
656	0.4232789065573549	136.66915195908484	402.5138465761216
657	0.4271993966306777	134.17355222727986	399.5513743666202
658	0.43115619903182284	131.72349801608735	396.6274419801724
659	0.435149650092505	129.31815899180748	393.7411425880548
660	0.4391800892596086	126.95671992632798	390.89158460751503
661	0.4432478591240396	124.6383804234837	388.07789146805885
662	0.4473533054498463	122.36235465032952	385.2992013838804
663	0.4514967772036102	120.1278710732419	382.5546671323576
664	0.4556786265841064	117.93417219876434	379.8434558385361
665	0.45989920905224385	115.7805143191095	377.1647487655174
666	0.46415888336127775	113.66616726224075	374.517741110679
667	0.46845801158730455	111.59041414644798	371.90164180764225
668	0.47279695916003905	109.55255113933971	369.31567333391087
669	0.4771760948938746	107.55188722117427	366.7590715241015
670	0.4815957910192351	105.5877439524497	364.2310853886821
671	0.4860564232142134	103.65945524568133	361.7309769381423
672	0.49055837063650454	101.76636714128934	359.2580210125128
673	0.49510201595563513	99.90783758752464	356.81150511614936
674	0.4996877453854884	98.08323622436215	354.3907292577034
675	0.5043159487171359	96.29194417128782	351.99500579518894
676	0.508987019351968	94.5333538189145	349.62365928606806
677	0.5137013543351344	92.80686862435502	347.2760263422626
678	0.5184593543892912	91.11190291028811	344.95145549000944
679	0.5232614239486661	89.44788166764819	342.64930703446646
680	0.5281079711934331	87.8142403618785	340.3689529289828
681	0.5329994080844088	86.21042474268097	338.1097766489396
682	0.5379361503980703	84.63589065720137	335.87117307006713
683	0.5429186177618943	83.0901038665895	333.65254835114655
684	0.5479472336900287	81.57253986587165	331.4533198209938
685	0.55302242561929	80.0826837070792	329.2729158696331
686	0.5581446249454961	78.62002982557297	327.1107758435538
687	0.5633142670601358	77.18408186950701	324.9663499449509
688	0.5685317913873753	75.7743525323763	322.83909913484354
689	0.5737976414214134	74.39036338859101	320.7284950399622
690	0.5791122647641759	73.03164473202634	318.63401986329836
691	0.5844761131633631	71.69773541749188	316.55516629820227
692	0.58988964255085	70.38818270506962	314.49143744591527
693	0.595353313081437	69.10254210726961	312.4423467364219
694	0.6008675891719687	67.84037723895032	310.4074178524977
695	0.6064329395408061	66.6012596699577	308.3861846568385
696	0.6120498372476697	65.38476878043124	306.3781911221412
697	0.6177187597338495	64.19049161873073	304.3829912640117
698	0.6234401888627864	63.01802276193643	302.40014907657326
699	0.6292146109610344	61.86696417887519	300.42923847063867
700	0.6350425168595962	60.73692509562956	298.4698432143181
701	0.640924401935645	59.62752186348317	296.52155687592324
702	0.6468607661546327	58.53837782925934	294.58398276902875
703	0.6528521141127848	57.469123208010615	292.6567338995531
704	0.658898955079995	56.419394958015076	290.7394329147109
705	0.6650018030431118	55.3888366580401	288.8317120536959
706	0.6711611767496279	54.37709838683147	286.93321309994514
707	0.6773775997517751	53.38383660478784	285.0435873348336
708	0.6836516004510238	52.40871403778217	283.16249549265126
709	0.6899837121430018	51.45139956308964	281.28960771670506
710	0.6963744730628222	50.51156809738627	279.4246035163948
711	0.7028244264308345	49.588900486779345	277.5671717251054
712	0.7093341204987996	48.68308339883366	275.71701045875653
713	0.7159041085964888	47.79380921655787	273.87382707485375
714	0.7225349491787214	46.92077593431442	272.0373381318782
715	0.7292272058728313	46.063687055620065	270.2072693488573
716	0.7359814475265763	45.22225149280153	268.38335556495383
717	0.7427982482564919	44.3961834684733	266.565340698912
718	0.7496781874966877	43.58520241880522	264.7529777082017
719	0.7566218500481054	42.78903289854591	262.9460285476942
720	0.7636298261282242	42.00740448777254	261.1442641277155
721	0.7707027114212296	41.240051700334064	259.3474642713116
722	0.7778411071286491	40.48671389395802	257.5554176705699
723	0.785045620020451	39.74713518199101	255.76792184183773
724	0.7923168624866254	39.02106434674242	253.98478307968105
725	0.7996554525892346	38.30825475440368	252.2058164094309
726	0.8070620141149499	37.60846427151371	250.43084553816436
727	0.8145371766280746	36.92145518294267	248.6597028039698
728	0.822081575524054	36.24699411136723	246.89222912335202
729	0.8296958520834906	35.584851938208914	245.12827393663014
730	0.8373806535266489	34.934803726011	243.36769515119232
731	0.8451366330684713	34.29662864222633	241.61035908246876
732	0.8529644499741025	33.67010988439123	239.85614039249123
733	0.8608647696149244	33.05503460666059	238.104922025914
734	0.8688382635251184	32.45119384767858	236.35659514337027
735	0.8768856094587426	31.85838245976205	234.6110590520513
736	0.8850074914473438	31.276399039371775	232.86822113339292
737	0.8932045998580969	30.705045858849125	231.1279967677684
738	0.9014776314524917	30.144128799394096	229.3903092560825
739	0.9098272894455558	29.593457285263426	227.65508973818078
740	0.9182542835656282	29.052844219165937	225.9222771079839
741	0.9267593301146884	28.52210591883357	224.19181792527036
742	0.9353431520292387	28.001062054747038	222.46366632403755
743	0.9440064789417604	27.489535588994485	220.7377839173751
744	0.952750047242729	26.987352715243585	219.01413969879985
745	0.9615746001432096	26.4943427998061	217.2927099400022
746	0.9704808877380307	26.0103383237754	215.57347808496775
747	0.9794696670695395	25.535174826217634	213.8564346404446
748	0.9885417021919574	25.068690848396777	212.1415770627346
749	0.9976977642363202	24.610727879015776	210.42890964079987
750	1.0069386314760271	24.161130300454506	208.7184433756806
751	1.0162650893929952	23.719745335986886	207.01019585623217
752	1.025677930744422	23.28642299795941	205.30419113120033
753	1.0351779556301763	22.861016036913085	203.60045957765686
754	1.0447659715608042	22.443379891632517	201.8990377658376
755	1.0544427935261684	22.03337264010458	200.19996832042395
756	1.0642092440647246	21.63085495137049	198.5032997783267
757	1.0740661533334335	21.235690038255168	196.80908644303597
758	1.0840143591783309	20.84774361095735	195.11738823561137
759	1.0940547072057425	20.466883831485656	193.42827054239905
760	1.1041880508541602	20.09298126892465	191.74180405956753
761	1.1144152514667882	19.72590885551592	190.058064634565
762	1.124737178364752	19.365541843539752	188.37713310461257
763	1.135154708920999	19.011757762981986	186.69909513234956
764	1.1456687286348715	18.66443637997283	185.02404103876555
765	1.1562801312073754	18.32345965598287	183.35206563355283
766	1.1669898186171475	17.988711707762743	181.68326804302706
767	1.1777987011971192	17.660078768013108	180.0177515357693
768	1.1887076977119033	17.337449146771135	178.3556233461481
769	1.1997177354358843	17.020713193501205	176.69699449589325
770	1.2108297502320393	16.7097632598764	175.04197961389193
771	1.2220446866314887	16.404493663238497	173.3906967543896
772	1.233363497913776	16.10480065072425	171.74326721378273
773	1.244787146187906	15.810582364045304	170.0998153461908
774	1.2563166024741201	15.521738804910575	168.46046837800967
775	1.2679528467864338	15.2381718010789	166.8253562216423
776	1.2796968682159415	14.959784973030596	165.19461128861315
777	1.291549665014884	14.686483701246903	163.5683683022742
778	1.3035122446815088	14.418175094085747	161.9467641103107
779	1.3155856240457038	14.154767956243546	160.32993749726222
780	1.3277708293554291	13.896172757792026	158.7180289972707
781	1.3400688963639507	13.642301603779675	157.11118070727179
782	1.3524808704178755	13.393068204387653	155.50953610084494
783	1.3650078065460138	13.148387845629781	153.9132398429371
784	1.3776507695490536	12.9081773605871	152.32243760567596
785	1.3904108340900696	12.672355101166987	150.73727588548635
786	1.4032890847858732	12.44084091037731	149.15790182172074
787	1.4162866162991987	12.213556095106478	147.58446301701557
788	1.429404533431761	11.990423399399663	146.0171073595772
789	1.4426439512181572	11.771366978222797	144.4559828476043
790	1.4560059950206485	11.556312371704983	142.90123741604435
791	1.4694918006248172	11.345186479850788	141.35301876587968
792	1.4831025143361045	11.137917537713959	139.81147419613487
793	1.4968392930772556	10.934435091023795	138.27675043878762
794	1.510703304486654	10.73466997225642	136.74899349676642
795	1.524695727017573	10.538554277142484	135.22834848520492
796	1.5388177500383464	10.346021341603471	133.71495947612132
797	1.55307057393346	10.1570057191089	132.20896934668255
798	1.567455410205595	9.971443158446432	130.71051963120362
799	1.5819734815786	9.789270581897808	129.21975037702995
800	1.5966260221014252	9.610426063812856	127.73680000443728
801	1.6114142772530198	9.434848809574481	126.26180517067868
802	1.6263395040481923	9.262479134947544	124.79490063829937
803	1.6414029711444664	9.093258445804425	123.33621914782934
804	1.6566059589499136	8.927129218220681	121.8858912949591
805	1.6719497597319901	8.764034978933875	120.44404541229048
806	1.6874356777273758	8.603920286159054	119.01080745574895
807	1.7030650292528444	8.44673071075419	117.58630089573079
808	1.7188391428171457	8.2924128177295	116.17064661305464
809	1.7347593592339308	8.14091414809413	114.76396279977254
810	1.750827031735725	7.992183201034143	113.36636486488894
811	1.7670435260889465	7.846169416415854	111.97796534502749
812	1.783410220710008	7.702823157608324	110.59887382007258
813	1.7999285067824764	7.5620956946195355	109.22919683380982
814	1.8165997883753267	7.423939187540269	107.8690378195738
815	1.8334254825622907	7.288306670290173	106.51849703090721
816	1.8504070195423021	7.1551520346605715	105.17767147722597
817	1.867545842761076	7.024430014648386	103.8466548644731
818	1.8848434090337953	6.896096171076159	102.52553754074187
819	1.9023011886689438	6.770106876492727	101.2144064468348
820	1.9199206655932848	6.646419300349535	99.9133450717202
821	1.9377033374779888	6.5249913944475795	98.62243341284065
822	1.955650715865949	6.405781878649888	97.34174794121729
823	1.9737643263002553	6.288750226854939	96.07136157129183
824	1.9920457084538692	6.173856653226062	94.81134363543617
825	2.0104964162604992	6.0610620986722346	93.56175986305685
826	2.029118018046678	5.950328217575716	92.32267236421372
827	2.0479120966650854	5.841617364761871	91.09413961766523
828	2.066880249629082	5.734892582706985	89.87621646325165
829	2.086024089248503	5.630117588979558	88.66895409851658
830	2.105345242766706	5.5272567639108665	87.47240007946684
831	2.124845352498883	5.426275138490678	86.28659832536462
832	2.1445260759716676	5.327138382483857	85.11158912744067
833	2.1643890860640203	5.229812792764003	83.94740916141645
834	2.184436071149426	5.134265281860065	82.79409150371691
835	2.2046687352394096	5.040463366712049	81.6516656512541
836	2.2250887981283696	4.948375157632074	80.52015754465914
837	2.245697995539774	4.857969347466881	79.39958959483592
838	2.266498079273693	4.769215200958308	78.28998071271151
839	2.287490817355702	4.682082544297988	77.1913463420529
840	2.30867799418717	4.5965417548727565	76.10369849522033
841	2.3300614106969246	4.51256375119734	75.02704579172672
842	2.3516428844943484	4.430119983030781	73.96139349946964
843	2.373424250023866	4.349182421673415	72.90674357850574
844	2.395407358720877	4.269723550440981	71.863094727234
845	2.4175940791691306	4.191716355312664	70.83044243085565
846	2.43998629725955	4.1151343157499465	69.80877901198001
847	2.462585916350547	4.039951395683031	68.79809368324356
848	2.4853948574297986	3.9661420346619334	67.79837260181421
849	2.5084150592775387	3.893681139169113	66.80959892565055
850	2.5316484786313556	3.822544074090748	65.83175287138909
851	2.555097090352507	3.752706654343786	64.86481177373422
852	2.578762887593801	3.684145136655822	63.90875014622558
853	2.6026478819690047	3.616836211495148	62.963539743262565
854	2.6267541037238358	3.5507569951481495	62.02914962326531
855	2.651083601908539	3.485885021941367	61.105546212854726
856	2.675638444552045	3.4221982366056367	60.19269337193752
857	2.7004207188377727	3.3596749867796043	59.29055245958243
858	2.7254325312810277	3.2982940156502103	58.39908240058014
859	2.7506760079080648	3.2380344547275337	57.51823975257875
860	2.776153294436801	3.178875816751595	56.64797877369193
861	2.801866556459195	3.1207979887287185	55.788251490479205
862	2.8278179796253413	3.0637812250950085	54.93900776619996
863	2.8540097698292373	3.0078061410047496	54.10019536924871
864	2.8804441533962977	2.9528537057413233	53.27176004167891
865	2.9071233772725784	2.898905236248519	52.45364556772917
866	2.934049709215787	2.8459423907799075	51.64579384226575
867	2.9612254379880345	2.7939471626642587	50.84814493906226
868	2.988652873550383	2.7429018741848026	50.060637178837794
869	3.0163343472591975	2.692789170570266	49.28320719697947
870	3.044272212064303	2.6435920140956877	48.51579001087913
871	3.0724688427090037	2.5952936782909153	47.758319086815426
872	3.1009266359319265	2.5478777422549403	47.01072640631892
873	3.1296480106707505	2.5013280850740327	46.27294253195798
874	3.158635408267819	2.4556288803418425	45.54489667248871
875	3.1878912926776457	2.410764590779595	44.82651674731479
876	3.2174181506763717	2.3667199629545044	44.11772945020521
877	3.2472184920731286	2.3234800220947003	43.41846031222361
878	3.277294849923382	2.281030066998826	42.72863376382327
879	3.3076497807442427	2.239355665038619	42.04817319606657
880	3.338285864731761	2.1984426472527887	41.37700102093071
881	3.369205705980267	2.15827710353045	40.715038730662364
882	3.400411932703706	2.1188453778825895	40.062206956150746
883	3.4319071974590427	2.0801340637998633	39.41842552428699
884	3.4636941773717345	2.0421299996951934	38.78361351428356
885	3.4957755743632752	2.004820264429622	38.15768931292881
886	3.528154115380883	1.9681921729198477	37.540570668753894
887	3.560832552629278	1.9322332718260313	36.93217474509342
888	3.593813663804626	1.8969313353183481	36.33241817202177
889	3.6271002523306484	1.8622743609208632	35.741217097150255
890	3.6606951475969023	1.8282505654313408	35.15848723527291
891	3.6946012051993025	1.794848380915544	34.58414391684921
892	3.7288213071828338	1.7620564507747387	34.01810213531654
893	3.7633583622865325	1.72986362588501	33.460276593225025
894	3.798215306190736	1.698258960807095	32.91058174719013
895	3.8333951017666013	1.6672317100654692	32.368931851660854
896	3.8689007393279757	1.636771324495358	31.835241001501227
897	3.90473523688556	1.606867447656516	31.30942317338709
898	3.940901640403448	1.5775099123124887	30.79139226601917
899	3.9774030240580367	1.5486887369741924	30.28106213915657
900	4.014242490499322	1.5203941225066389	29.77834665147579
901	4.051423171114648	1.4926164487976175	29.28315969726099
902	4.08894822629486	1.4653462714872572	28.795415241933945
903	4.126820845702952	1.4385743187573137	28.31502735643197
904	4.165044248545185	1.4122914881791033	27.84191025044365
905	4.203621683844713	1.3864888436190344	27.37597830451392
906	4.242556430717777	1.361157612200628	26.917146101029267
907	4.281851798652411	1.3362891813220723	26.465328454097193
908	4.321511127789762	1.3118750957282304	26.020440438332546
909	4.361537789208006	1.2879070546361417	25.582397416565605
910	4.401935185208875	1.264376908913045	25.151115066487108
911	4.442706749606883	1.2412766583059203	24.726509406245412
912	4.483855948021186	1.2185984487216672	24.308496819012944
913	4.525386278170167	1.1963345695569552	23.89699407653829
914	4.5673012701687465	1.1744774510768492	23.491918361701494
915	4.609604486828434	1.1530196618413293	23.09318729009044
916	4.652299523960189	1.1319539061788035	22.70071893061621
917	4.695390010680058	1.1112730217057918	22.31443182518647
918	4.738879609717651	1.0909699768919088	21.934245007455303
919	4.782772017727486	1.0710378686693283	21.560078020668648
920	4.827070965603183	1.0514699200859277	21.19185093462495
921	4.871780218794631	1.0322594780012821	20.829484361769705
922	4.916903577628026	1.013400010824769	20.472899472444542
923	4.962444877628913	0.9948851062949823	20.12201800930966
924	5.008407989848212	0.9767084692997093	19.776762300959643
925	5.054796821191241	0.9588639197357453	19.43705527475279
926	5.101615314749834	0.9413453904077805	19.102820468872853
927	5.148867450137493	0.9241469249656941	18.773982043643937
928	5.196557243827657	0.9072626758795161	18.450464792117543
929	5.244688749495119	0.890686902451384	18.132194149951584
930	5.293266058360562	0.8744139688638276	17.819096204601102
931	5.342293299538352	0.858438342263687	17.51109770383939
932	5.3917746403875	0.8427545908810518	17.20812606362959
933	5.441714286865893	0.8273573821825569	16.91010937536522
934	5.49211648388779	0.8122414810584188	16.61697641249881
935	5.542985515684669	0.7974017480425791	16.328656636577026
936	5.594325706169378	0.7828331375653771	16.04508020270108
937	5.6461414193036665	0.7685306962381353	15.76617796443045
938	5.698437059469142	0.7544895611690827	15.49188147814788
939	5.751217071841614	0.7407049583100519	15.222123006903622
940	5.804485942768978	0.7271722008333619	14.956835523755874
941	5.858248200152536	0.7138866875383693	14.695952714625244
942	5.912508413831875	0.7008439012871226	14.439408980679714
943	5.967271195973317	0.6880394074685919	14.187139440266805
944	6.0225412014619275	0.6754688524909657	13.939079930409472
945	6.07832312829723	0.6631279623014722	13.695167007881258
946	6.134621717992506	0.6510125409332607	13.45533794987705
947	6.191441755977841	0.6391184690788184	13.219530754294352
948	6.248788072006894	0.6274417026894505	12.987684139640297
949	6.306665540567406	0.6159782716003522	12.759737544579343
950	6.365079081295571	0.6047242781807864	12.535631127135664
951	6.4240336593941905	0.5936758960089323	12.315305763564856
952	6.483534286054721	0.5828293685709376	12.0987030469084
953	6.543586018883236	0.5721810079837378	11.885765285244497
954	6.604193962330306	0.5617271937412118	11.676435499648477
955	6.6653632681249135	0.5514643714832349	11.470657421875345
956	6.727099135712336	0.5413890517872286	11.26837549177734
957	6.789406812696106	0.5314978089817839	11.069534854468426
958	6.852291595284065	0.5217872799819565	10.874081357247672
959	6.915758828738525	0.5122541631458473	10.681961546293138
960	6.9798139078306605	0.5028952171520583	10.49312266313725
961	7.044462277299037	0.49370725989767034	10.307512640934961
962	7.109709432312432	0.4846871674163451	10.12508010053505
963	7.175560918936928	0.475831872816195	9.945774346364935
964	7.242022334607316	0.4671383652370594	9.769545362139139
965	7.309099328602911	0.4586036888268236	9.596343806400847
966	7.376797602527731	0.45022494173644645	9.426121007906328
967	7.445122910795136	0.4419992751333444	9.258828960861122
968	7.51408106111697	0.43392389223280037	9.094420320016907
969	7.583677914997191	0.4259960473470716	8.932848395637743
970	7.653919388230148	0.41821304495186085	8.774067148343683
971	7.7248114514034	0.41057223876985166	8.618031183840214
972	7.796360130405229	0.4030710308709815	8.464695747540954
973	7.868571506936852	0.39570687078915284	8.314016719091256
974	7.94145171902934	0.388477254655085	8.165950606800031
975	8.015006961565405	0.3813797243449998	8.02045454198656
976	8.089243486805938	0.37441186664486853	7.877486273249399
977	8.164167604921463	0.36757131242992347	7.737004160663622
978	8.23978568452852	0.36085573585915864	7.5989671699128
979	8.316104153230961	0.3542628535845513	7.4633348663618655
980	8.393129498166365	0.3477904239747208	7.330067409076406
981	8.470868266557403	0.34143624635278125	7.199125544794424
982	8.549327066268376	0.3351981602481111	7.070470601855625
983	8.628512566366895	0.32907404466179496	6.944064484093592
984	8.708431497690723	0.3230618173454871	6.8198696646958785
985	8.789090653419954	0.3171594340934441	6.697849180036617
986	8.870496889654403	0.31136488804749757	6.5779666234865495
987	8.952657125996392	0.3056762090147212	6.460186139204631
988	9.03557834613893	0.3000914627975643	6.344472415915618
989	9.119267598459299	0.2946087505362261	6.230790680677665
990	9.20373199661822	0.2892262080630383	6.119106692643686
991	9.288978720164497	0.2839420052686486	6.009386736820447
992	9.375015015145289	0.27875434547978134	5.9015976178287435
993	9.461848194722002	0.27366146484836756	5.7957066536682005
994	9.549485639791966	0.2686616317518317	5.691681669489779
995	9.637934799615786	0.26375314620433865	5.589490991379296
996	9.727203192450537	0.258934339278796	5.489103440154769
997	9.817298406188842	0.2542035725394137	5.390488325180408
998	9.908228099003798	0.24955923748463651	5.2936154382000735
999	10.0	0.24499975500024498	5.198455047192473
