# Supplementary material for: Statistics of pathogenic bacteria in the search of host cells
Source: Nat Commun. 2021 Mar 31;12:1990. doi: 10.1038/s41467-021-22156-6 (PMC8012381; doi:10.1038/s41467-021-22156-6)
Supplement: Supplementary file 9 — Source Data [file 41467_2021_22156_MOESM9_ESM.zip › Fig2/Fig2_panel_e.csv]

	D_theta	D[D_v=0]	D[D_v=1000]
0	0.0	0.0	185.87360594795535
1	0.001	2.4499975500024505	188.28689480459585
2	0.01	24.497550244975503	210.00108614061773
3	0.0125	30.620215591313855	216.0302144876829
4	0.025	61.21174266083697	246.1481489626322
5	0.05	122.19451371571073	306.1558137088973
6	0.1	242.57425742574256	424.48693933842446
7	0.2	471.15384615384613	648.6686390532544
8	0.4	844.8275862068964	1012.9114303832855
9	0.8	1195.121951219512	1344.418126393691
10	1.0	1225.0	1365.6383759324935
11	1.6	1101.123595505618	1219.6554356102529
12	3.2	697.5088967971529	778.9568605980579
13	6.4	373.68922783603426	422.81078135300993
14	10.0	242.5742574257426	276.3465306882637
