# Supplementary material for: Statistics of pathogenic bacteria in the search of host cells
Source: Nat Commun. 2021 Mar 31;12:1990. doi: 10.1038/s41467-021-22156-6 (PMC8012381; doi:10.1038/s41467-021-22156-6)
Supplement: Supplementary file 9 — Source Data [file 41467_2021_22156_MOESM9_ESM.zip › Fig3/Fig3_panel_a.csv]

	Omegas	D	D x_err	D y_err	Theory Omega	Theory D
0	0.12332313980092006	786.4749780615108	0.012805272852372466	221.77000629190866	-4.0	3.1354480102584983
1	-0.05891519702840595	8013.919021036835	0.018588565062880553	3619.818266642755	-3.991991991991992	3.1460895539242517
2	-0.28724007956337677	798.5381867646138	0.10648499799578427	378.37721135689003	-3.983983983983984	3.156795316157651
3	-0.2583036963479731	824.6783725660175	0.02371975093356704	164.3200103246378	-3.975975975975976	3.1675658146938517
4	-0.9052271617878579	47.65518451322694	0.03124816580378824	34.753841267933254	-3.967967967967968	3.1784015724957433
5	0.1385672090327637	1064.5609910579158	0.011685700358165284	216.8726590700624	-3.95995995995996	3.189303117817415
6	-0.598363078469036	123.83578148625526	0.004473496785663576	27.297185902470627	-3.951951951951952	3.2002709842685255
7	-0.22716042650010154	556.7422558678654	0.029289170117803305	183.64817555919294	-3.943943943943944	3.211305710879587
8	-0.02105518635417019	21578.480175416604	0.015205897210591617	19376.670521578428	-3.935935935935936	3.222407842168175
9	-0.2625417840602177	989.832886195966	0.03807999813229192	335.90102928313775	-3.9279279279279278	3.233577928206093
10	-1.5004465506013174	60.088107946853974	0.029822388553489523	17.10204096151482	-3.91991991991992	3.2448165246874883
11	-0.467993945942676	659.7973401536924	0.04422055024934347	173.08548625996235	-3.911911911911912	3.256124192997952
12	-0.19027504812050922	1322.3582660085372	0.04227712319894902	605.7784335278338	-3.903903903903904	3.267501500284608
13	-0.5779111725606879	55.367761959388424	0.0005635324194286444	6.937744440107346	-3.895895895895896	3.2789490195272086
14	-0.4568151317666663	252.6831629068978	0.020986642375578984	66.88275189623016	-3.8878878878878878	3.2904673296102627
15	-0.2429036472915982	1089.4990501209927	0.021772287891198255	204.0246968427485	-3.87987987987988	3.3020570153961994
16	-0.4916643123031615	177.3017496263338	0.014794108246415314	43.09502670011623	-3.871871871871872	3.3137186677995976
17	-0.9589325086349479	158.68550625141376	0.019161290394073757	30.133527202179025	-3.863863863863864	3.3254528838624875
18	-0.1980526705472215	990.7455573823906	0.01867748810395087	210.75000434094076	-3.855855855855856	3.337260266830749
19	-0.7498361021977493	50.52731278993808	0.007926381580057727	21.425595781818664	-3.8478478478478477	3.3491414262316312
20	-0.49454323987413784	228.05143795703876	0.01690562756001299	40.68975869145784	-3.83983983983984	3.3610969779523874
21	-0.21880274910634626	1002.4288680118065	0.020263781035775905	242.94719413214366	-3.831831831831832	3.3731275443200803
22	-0.5129592606131268	92.62574469421196	0.00959932177913752	27.1916024159452	-3.823823823823824	3.385233754182545
23	-0.18776601321542208	705.8407234215235	0.019790852123863636	211.0083332717831	-3.815815815815816	3.3974162429905426
24	-1.0788907509075947	89.84463127981246	0.012265663118347427	19.399296316720932	-3.8078078078078077	3.4096756528811345
25	-0.5456643618692748	410.08248498855096	0.05252412578386911	92.38540956221303	-3.7997997997998	3.4220126327622724
26	-0.19075151379654334	668.362331714183	0.020130193596984255	212.87960374153946	-3.7917917917917916	3.4344278383986504
27	-0.3665979212982439	361.9289250938437	0.03636199412029568	82.28429005850604	-3.7837837837837838	3.446921932498825
28	-1.131699107420505	11.73035867259173	0.0022388949579795637	3.311186123371521	-3.775775775775776	3.459495584803632
29	-0.5947287470126028	222.22766202335774	0.0227022526609481	46.11997122082814	-3.7677677677677677	3.4721494721759165
30	-0.5238162241024094	608.3476993399375	0.049406645189703995	136.61698031036798	-3.75975975975976	3.4848842786915997
31	-0.22512665767656206	906.0880623039895	0.02322867185155586	234.1657235933634	-3.7517517517517516	3.4977006957321173
32	-0.2306398248524988	1292.3103285698403	0.0376972539809871	462.2567573057168	-3.7437437437437437	3.5105994220782284
33	-0.09061000425912932	3954.6700592963966	0.03494056637935399	1224.7687711573294	-3.735735735735736	3.5235811640052432
34	-0.28128122719308885	488.176137392846	0.02294997425289366	108.53037978559972	-3.7277277277277276	3.536646635379682
35	-0.33752455277330407	856.6236480733144	0.03815259037278449	243.7038318924092	-3.71971971971972	3.5497965577573836
36	-0.3650779102963981	912.680543813275	0.041088733392739475	196.1268058399533	-3.7117117117117115	3.5630316604831096
37	-2.781421256605315	47.4396057995369	0.016555476978195063	9.351033664792133	-3.7037037037037037	3.5763526807916435
38	-1.024880157558166	41.51783272735094	0.00569989628871343	8.800183325144024	-3.6956956956956954	3.5897603639104365
39	-0.5985391075192762	71.6818253375005	0.0044739460879573015	18.14828995915922	-3.6876876876876876	3.6032554631638
40	-0.28861878414340114	419.20364587961836	0.03072113641332827	116.593044853706	-3.67967967967968	3.616838740078703
41	-1.2914302626817051	108.25722768308216	0.003161520305171088	13.695033159744352	-3.6716716716716715	3.6305109644921734
42	0.11290224225493925	4714.4794438293475	0.020939100180995516	1743.7815568433182	-3.6636636636636637	3.6442729146603416
43	-0.587201649892837	129.10150494359553	0.008217926105598898	30.155141509149544	-3.6556556556556554	3.658125377369174
44	0.016161829557514287	22754.169853770825	0.016663079162739323	16117.731192042875	-3.6476476476476476	3.6720691480468863
45	-0.6106279165984368	172.96741134027806	0.02534602331602729	51.46334962213314	-3.6396396396396398	3.686105030878107
46	-1.09751453791035	12.592763927289111	0.001003884774566542	1.702418847489327	-3.6316316316316315	3.7002338389197966
47	-0.13331209252816204	2763.0679204566645	0.016694463507927568	795.0533171164574	-3.6236236236236237	3.714456394218958
48	-0.9074870930423106	27.51568085387654	0.0044841642871133605	9.667462515734767	-3.6156156156156154	3.7287735279321823
49	-1.9419650161212103	14.753110525219217	0.0022969699556212348	2.178448934879864	-3.6076076076076076	3.7431860804470385
50	-0.7012289458102652	136.62889223103417	0.02268403140516569	40.92378499571455	-3.5995995995995997	3.7576949015053747
51	-0.6113044137729785	75.95969144226412	0.004414259289489282	17.3363682086539	-3.5915915915915915	3.7723008503285245
52	-2.639464184682809	6.175473615445075	0.0012588712436199948	0.9153454120332066	-3.5835835835835836	3.7870047957444855
53	-0.003256231600911281	32145.048382782123	0.023393027254045653	9455.003781605352	-3.5755755755755754	3.801807616317089
54	-0.5509927835938839	110.46325011153571	0.018623270989245943	43.229742387581155	-3.5675675675675675	3.8167102004771976
55	-0.9472560995049855	15.218500093645531	0.0008170812935476682	2.029258722912864	-3.5595595595595597	3.831713446655978
56	-0.6577648387790951	308.1948217618672	0.00903423107842779	84.10142266786805	-3.5515515515515514	3.8468182634202694
57	-0.36258387914954904	900.9587348156356	0.03139628431755766	197.6329105346992	-3.5435435435435436	3.8620255696100965
58	-0.1372910257704179	1505.0603981936715	0.019880564923467937	566.8226875882575	-3.5355355355355353	3.877336294478371
59	-0.43145012062204596	777.2301524338916	0.05002230644037861	229.49723283006014	-3.5275275275275275	3.892751377832804
60	-0.3849140951535564	1065.3968692762023	0.019800166313350645	121.89796237509894	-3.5195195195195197	3.9082717701800873
61	0.06121059425559441	8301.173906156528	0.022769104195086314	4611.930241111627	-3.5115115115115114	3.9238984328723774
62	-0.3945575310410078	70.6611746276486	0.010023717870721498	43.873028195257895	-3.5035035035035036	3.939632338256112
63	-0.6622872058564281	114.04461506373562	0.024323217178772904	47.440459077338026	-3.4954954954954953	3.9554744698232387
64	-0.48237905799954345	189.92982220483754	0.004909974542687435	44.55687047098772	-3.4874874874874875	3.971425822364848
65	-0.7007956666771618	34.42591151753985	0.000915094059734194	3.120778583594969	-3.4794794794794797	3.9874874021273046
66	-1.8533599762700095	4.468391893523503	0.0021480526214946493	0.7473152198057497	-3.4714714714714714	4.00366022697089
67	-0.7402426551919513	71.36297340201774	0.0008822049109920111	11.643032952392772	-3.4634634634634636	4.019945326531014
68	-1.230117732916377	69.14016944181921	0.0009987814903866007	6.557636455612002	-3.4554554554554553	4.036343742382051
69	-0.44202290810469913	40.095381164983074	0.014910952125310822	18.577147081107476	-3.4474474474474475	4.052856528203829
70	-0.31030554405984545	442.5111209822176	0.014666456779142804	52.74254574204734	-3.4394394394394396	4.069484749950846
71	-0.1569512427522063	1630.6253669597208	0.021302856921606446	467.0108921550661	-3.4314314314314314	4.086229486024248
72	-1.3512059174529019	8.492244806491716	0.00024449141538405566	0.6922594166888875	-3.4234234234234235	4.103091827446612
73	-0.9641843623867893	37.34717985877323	0.0013080338641581924	3.7295891002123773	-3.4154154154154153	4.120072878039627
74	-0.23846204267012192	433.6861085902149	0.0262755004388302	131.91613353566999	-3.4074074074074074	4.13717375460467
75	-1.2185102339354847	36.38745666514422	0.0019289028150308502	6.434827701362839	-3.3993993993993996	4.154395587106377
76	-0.3714177277962638	484.24116719576824	0.03466879752408087	110.2402457633166	-3.3913913913913913	4.171739518859253
77	-0.20811445092249028	701.7573243480584	0.013119028678827908	112.50386635803258	-3.3833833833833835	4.189206706717357
78	-0.014462543472469239	22815.17143062378	0.011753457720553811	14544.010966962573	-3.3753753753753752	4.206798321267167
79	-0.2573103147191412	562.1176349418033	0.015742690704391948	83.91678862553478	-3.3673673673673674	4.224515547023624
80	-0.6516078231751989	146.7133185337881	0.017276128351843573	33.66407366224298	-3.3593593593593596	4.242359582629481
81	0.3474379533270607	654.5378183571662	0.020141919691092643	103.67632710804678	-3.3513513513513513	4.260331641057967
82	-0.7948000973429946	20.041480511067906	0.000680983231026873	3.939636631408535	-3.3433433433433435	4.278432949818851
83	-0.7724435568699909	14.057374049770296	0.0019352524096810143	4.720786014433067	-3.335335335335335	4.296664751167991
84	0.5978803545557332	4.157048951476226	0.00038887023834165623	2.377853702134623	-3.3273273273273274	4.315028302320387
85	0.2492688271920165	937.5261506033664	0.03256075541892224	263.48151987934176	-3.3193193193193196	4.33352487566686
86	0.26493317233368296	426.01177976649393	0.01482853025630184	96.68457895243345	-3.3113113113113113	4.35215575899438
87	0.37349490337738883	242.13764418212367	0.0050603179554737495	22.582189533172254	-3.3033033033033035	4.370922255710147
88					-3.295295295295295	4.389825685069486
89					-3.2872872872872874	4.4088673824076166
90					-3.2792792792792795	4.428048699375411
91					-3.2712712712712713	4.447371004179171
92					-3.263263263263263	4.466835681824529
93					-3.255255255255255	4.486444134364568
94					-3.2472472472472473	4.50619778115221
95					-3.2392392392392395	4.526098059096983
96					-3.2312312312312312	4.546146422926233
97					-3.223223223223223	4.566344345450901
98					-3.215215215215215	4.586693317835919
99					-3.2072072072072073	4.607194849875337
100					-3.1991991991991995	4.627850470272285
101					-3.191191191191191	4.648661726923841
102					-3.183183183183183	4.669630187210922
103					-3.175175175175175	4.6907574382933
104					-3.1671671671671673	4.712045087409838
105					-3.159159159159159	4.733494762184064
106					-3.151151151151151	4.755108110935161
107					-3.143143143143143	4.776886802994541
108					-3.135135135135135	4.798832529028047
109					-3.1271271271271273	4.820947001363962
110					-3.119119119119119	4.843231954326894
111					-3.111111111111111	4.865689144577694
112					-3.103103103103103	4.888320351459518
113					-3.095095095095095	4.911127377350139
114					-3.0870870870870872	4.934112048020695
115					-3.079079079079079	4.957276213000938
116					-3.071071071071071	4.9806217459511695
117					-3.063063063063063	5.004150545040986
118					-3.055055055055055	5.027864533334969
119					-3.047047047047047	5.05176565918549
120					-3.039039039039039	5.075855896632745
121					-3.031031031031031	5.100137245812197
122					-3.023023023023023	5.124611733369593
123					-3.015015015015015	5.149281412883676
124					-3.007007007007007	5.174148365296798
125					-2.998998998998999	5.199214699353584
126					-2.990990990990991	5.22448255204781
127					-2.982982982982983	5.249954089077699
128					-2.974974974974975	5.275631505309785
129					-2.966966966966967	5.301517025251554
130					-2.958958958958959	5.327612903533052
131					-2.950950950950951	5.3539214253976155
132					-2.942942942942943	5.380444907201987
133					-2.934934934934935	5.4071856969259695
134					-2.926926926926927	5.434146174691853
135					-2.918918918918919	5.461328753293817
136					-2.910910910910911	5.488735878737529
137					-2.9029029029029028	5.516370030790183
138					-2.894894894894895	5.544233723541173
139					-2.886886886886887	5.572329505973679
140					-2.878878878878879	5.600659962547369
141					-2.8708708708708706	5.629227713792502
142					-2.8628628628628627	5.658035416915645
143					-2.854854854854855	5.687085766417326
144					-2.846846846846847	5.716381494721814
145					-2.838838838838839	5.74592537281937
146					-2.8308308308308305	5.775720210921204
147					-2.8228228228228227	5.805768859127451
148					-2.814814814814815	5.836074208108465
149					-2.806806806806807	5.866639189799704
150					-2.798798798798799	5.897466778110564
151					-2.7907907907907905	5.92855998964743
152					-2.7827827827827827	5.959921884451317
153					-2.774774774774775	5.9915555667504306
154					-2.766766766766767	6.023464185727942
155					-2.7587587587587588	6.055650936305415
156					-2.7507507507507505	6.088119059942174
157					-2.7427427427427427	6.120871845451028
158					-2.734734734734735	6.15391262983073
159					-2.726726726726727	6.187244799115549
160					-2.7187187187187187	6.220871789242358
161					-2.7107107107107105	6.25479708693568
162					-2.7027027027027026	6.289024230611082
163					-2.694694694694695	6.323556811297384
164					-2.686686686686687	6.358398473578107
165					-2.6786786786786787	6.3935529165526335
166					-2.6706706706706704	6.429023894817549
167					-2.6626626626626626	6.464815219468658
168					-2.6546546546546548	6.5009307591241665
169					-2.646646646646647	6.537374440969539
170					-2.6386386386386387	6.574150251824571
171					-2.6306306306306304	6.61126223923319
172					-2.6226226226226226	6.648714512576588
173					-2.6146146146146148	6.686511244210209
174					-2.606606606606607	6.724656670625202
175					-2.5985985985985987	6.763155093634944
176					-2.5905905905905904	6.802010881587236
177					-2.5825825825825826	6.841228470602832
178					-2.5745745745745747	6.880812365840948
179					-2.566566566566567	6.920767142792405
180					-2.5585585585585586	6.961097448601136
181					-2.5505505505505504	7.001808003414726
182					-2.5425425425425425	7.04290360176476
183					-2.5345345345345347	7.084389113977702
184					-2.5265265265265264	7.126269487617094
185					-2.5185185185185186	7.168549748957851
186					-2.5105105105105103	7.211235004493518
187					-2.5025025025025025	7.254330442477265
188					-2.4944944944944947	7.297841334497562
189					-2.4864864864864864	7.341773037089364
190					-2.4784784784784786	7.386130993381749
191					-2.4704704704704703	7.43092073478298
192					-2.4624624624624625	7.476147882703906
193					-2.4544544544544546	7.52181815032077
194					-2.4464464464464464	7.567937344378403
195					-2.4384384384384385	7.614511367034881
196					-2.4304304304304303	7.661546217748772
197					-2.4224224224224224	7.709047995210027
198					-2.4144144144144146	7.7570228993157615
199					-2.4064064064064064	7.805477233192043
200					-2.3983983983983985	7.854417405262961
201					-2.3903903903903903	7.903849931368246
202					-2.3823823823823824	7.953781436930702
203					-2.3743743743743746	8.004218659174862
204					-2.3663663663663663	8.055168449398195
205					-2.358358358358358	8.10663777529631
206					-2.3503503503503502	8.158633723343653
207					-2.3423423423423424	8.211163501231193
208					-2.3343343343343346	8.264234440362642
209					-2.3263263263263263	8.317853998410882
210					-2.318318318318318	8.372029761936174
211					-2.31031031031031	8.426769449067958
212					-2.3023023023023024	8.482080912251956
213					-2.2942942942942945	8.5379721410644
214					-2.2862862862862863	8.594451265095291
215					-2.278278278278278	8.651526556902613
216					-2.27027027027027	8.709206435039528
217					-2.2622622622622623	8.767499467156583
218					-2.2542542542542545	8.826414373181086
219					-2.2462462462462462	8.885960028575859
220					-2.238238238238238	8.946145467679589
221					-2.23023023023023	9.006979887131205
222					-2.2222222222222223	9.068472649380645
223					-2.2142142142142145	9.130633286288496
224					-2.206206206206206	9.193471502817163
225					-2.198198198198198	9.256997180816136
226					-2.19019019019019	9.32122038290422
227					-2.1821821821821823	9.38615135645147
228					-2.1741741741741745	9.451800537663827
229					-2.166166166166166	9.518178555773497
230					-2.158158158158158	9.585296237338149
231					-2.15015015015015	9.653164610652276
232					-2.1421421421421423	9.721794910273989
233					-2.1341341341341344	9.791198581670722
234					-2.126126126126126	9.861387285987488
235					-2.118118118118118	9.932372904941296
236					-2.11011011011011	10.004167545845664
237					-2.1021021021021022	10.076783546769125
238					-2.0940940940940944	10.150233481831824
239					-2.086086086086086	10.22453016664451
240					-2.078078078078078	10.299686663894198
241					-2.07007007007007	10.375716289081181
242					-2.062062062062062	10.452632616411996
243					-2.0540540540540544	10.530449484853209
244					-2.046046046046046	10.609181004351122
245					-2.038038038038038	10.688841562222532
246					-2.03003003003003	10.76944582972201
247					-2.022022022022022	10.851008768791273
248					-2.014014014014014	10.933545638996394
249					-2.006006006006006	11.017072004658903
250					-1.9979979979979978	11.101603742186997
251					-1.98998998998999	11.187157047613246
252					-1.9819819819819822	11.273748444345532
253					-1.973973973973974	11.361394791138094
254					-1.965965965965966	11.45011329028986
255					-1.9579579579579578	11.53992149607755
256					-1.94994994994995	11.63083732343115
257					-1.9419419419419421	11.722879056859895
258					-1.9339339339339339	11.816065359636951
259					-1.925925925925926	11.91041528325139
260					-1.9179179179179178	12.00594827713653
261					-1.90990990990991	12.102684198683681
262					-1.9019019019019021	12.200643323551141
263					-1.8938938938938938	12.299846356278248
264					-1.885885885885886	12.400314441214919
265					-1.8778778778778777	12.502069173777498
266					-1.86986986986987	12.605132612041917
267					-1.861861861861862	12.709527288686001
268					-1.8538538538538538	12.815276223292765
269					-1.845845845845846	12.922402935027334
270					-1.8378378378378377	13.030931455700571
271					-1.82982982982983	13.140886343232738
272					-1.821821821821822	13.252292695531507
273					-1.8138138138138138	13.365176164798736
274					-1.805805805805806	13.47956297228133
275					-1.7977977977977977	13.59547992348202
276					-1.7897897897897899	13.712954423846387
277					-1.7817817817817816	13.83201449494343
278					-1.7737737737737738	13.952688791157302
279					-1.765765765765766	14.075006616908949
280					-1.7577577577577577	14.198997944426772
281					-1.7497497497497498	14.324693432086491
282					-1.7417417417417416	14.452124443341212
283					-1.7337337337337337	14.581323066263291
284					-1.725725725725726	14.712322133720921
285					-1.7177177177177176	14.845155244212945
286					-1.7097097097097098	14.979856783386568
287					-1.7017017017017015	15.11646194626378
288					-1.6936936936936937	15.255006760203056
289					-1.6856856856856859	15.395528108624553
290					-1.6776776776776776	15.538063755527633
291					-1.6696696696696698	15.682652370831306
292					-1.6616616616616615	15.82933355656926
293					-1.6536536536536537	15.978147873972432
294					-1.6456456456456459	16.12913687147388
295					-1.6376376376376376	16.282343113671768
296					-1.6296296296296298	16.43781021128823
297					-1.6216216216216215	16.59558285216348
298					-1.6136136136136137	16.75570683332603
299					-1.6056056056056058	16.918229094182166
300					-1.5975975975975976	17.083197750869363
301					-1.5895895895895897	17.250662131820498
302					-1.5815815815815815	17.420672814588038
303					-1.5735735735735736	17.59328166397921
304					-1.5655655655655654	17.768541871555954
305					-1.5575575575575575	17.946507996555596
306					-1.5495495495495497	18.127236008291064
307					-1.5415415415415414	18.31078333009191
308					-1.5335335335335336	18.4972088848505
309					-1.5255255255255253	18.686573142240913
310					-1.5175175175175175	18.87893816768062
311					-1.5095095095095097	19.07436767310939
312					-1.5015015015015014	19.272927069662412
313					-1.4934934934934936	19.474683522319015
314					-1.4854854854854853	19.679706006612122
315					-1.4774774774774775	19.888065367487453
316					-1.4694694694694697	20.099834380406403
317					-1.4614614614614614	20.315087814790562
318					-1.4534534534534536	20.533902499911008
319					-1.4454454454454453	20.75635739333079
320					-1.4374374374374375	20.982533652013867
321					-1.4294294294294296	21.212514706220244
322					-1.4214214214214214	21.446386336312393
323					-1.4134134134134135	21.684236752604843
324					-1.4054054054054053	21.92615667839554
325					-1.3973973973973974	22.17223943632442
326					-1.3893893893893896	22.422581038212616
327					-1.3813813813813813	22.67728027854323
328					-1.3733733733733735	22.93643883175338
329					-1.3653653653653652	23.200161353516222
330					-1.3573573573573574	23.46855558620045
331					-1.3493493493493496	23.741732468705948
332					-1.3413413413413413	24.019806250883626
333					-1.3333333333333335	24.30289461275962
334					-1.3253253253253252	24.591118788795697
335					-1.3173173173173174	24.884603697430062
336					-1.3093093093093096	25.183478076156774
337					-1.3013013013013013	25.487874622415625
338					-1.2932932932932935	25.797930140579794
339					-1.2852852852852852	26.113785695344834
340					-1.2772772772772774	26.43558677183894
341					-1.269269269269269	26.76348344279345
342					-1.2612612612612613	27.097630543131103
343					-1.2532532532532534	27.438187852350566
344					-1.2452452452452452	27.785320285107353
345					-1.2372372372372373	28.139198090414368
346					-1.229229229229229	28.499997059910758
347					-1.2212212212212212	28.867898745672793
348					-1.2132132132132134	29.243090688070343
349					-1.2052052052052051	29.625766654200717
350					-1.1971971971971973	30.016126887464928
351					-1.189189189189189	30.414378368884968
352					-1.1811811811811812	30.820735090796827
353					-1.1731731731731734	31.235418343593786
354					-1.165165165165165	31.658657016234837
355					-1.1571571571571573	32.090687911278465
356					-1.149149149149149	32.531756075249255
357					-1.1411411411411412	32.982115145194996
358					-1.1331331331331334	33.442027712347496
359					-1.125125125125125	33.911765703857306
360					-1.1171171171171173	34.391610783635585
361					-1.109109109109109	34.88185477340364
362					-1.1011011011011012	35.38280009512091
363					-1.0930930930930933	35.894760236041
364					-1.085085085085085	36.41806023772628
365					-1.0770770770770772	36.95303721044105
366					-1.069069069069069	37.50004087443903
367					-1.0610610610610611	38.0594341297617
368					-1.0530530530530529	38.63159365627658
369					-1.045045045045045	39.21691054580056
370					-1.0370370370370372	39.81579096828357
371					-1.029029029029029	40.428656874163295
372					-1.021021021021021	41.055946735151196
373					-1.0130130130130128	41.69811632587014
374					-1.005005005005005	42.35563954893524
375					-0.9969969969969972	43.02900930625774
376					-0.9889889889889889	43.71873841955136
377					-0.9809809809809811	44.42536060323948
378					-0.9729729729729728	45.14943149319675
379					-0.964964964964965	45.89152973501276
380					-0.9569569569569571	46.652258135743196
381					-0.9489489489489489	47.43224488341119
382					-0.940940940940941	48.23214483884734
383					-0.9329329329329328	49.05264090480914
384					-0.924924924924925	49.89444547770122
385					-0.9169169169169171	50.75830198763604
386					-0.9089089089089089	51.644986533023584
387					-0.900900900900901	52.55530961637237
388					-0.8928928928928928	53.490117988518925
389					-0.8848848848848849	54.45029660908503
390					-0.8768768768768771	55.43677073160057
391					-0.8688688688688688	56.450508122421674
392					-0.860860860860861	57.49252142333358
393					-0.8528528528528527	58.56387066855668
394					-0.8448448448448449	59.6656659677789
395					-0.8368368368368371	60.799070367832755
396					-0.8288288288288288	61.965302906720275
397					-0.820820820820821	63.165641874882716
398					-0.8128128128128127	64.401428299921
399					-0.8048048048048049	65.67406967240782
400					-0.796796796796797	66.98504393201611
401					-0.7887887887887888	68.33590373492345
402					-0.780780780780781	69.7282810253696
403					-0.7727727727727727	71.16389193635511
404					-0.7647647647647648	72.64454204679609
405					-0.7567567567567566	74.17213202502602
406					-0.7487487487487487	75.74866369137621
407					-0.7407407407407409	77.37624653571795
408					-0.7327327327327327	79.05710472933158
409					-0.7247247247247248	80.79358467433798
410					-0.7167167167167166	82.58816313821936
411					-0.7087087087087087	84.44345602572383
412					-0.7007007007007009	86.36222784575963
413					-0.6926926926926926	88.34740193679087
414					-0.6846846846846848	90.4020715208402
415					-0.6766766766766765	92.52951166356225
416					-0.6686686686686687	94.73319222607176
417					-0.6606606606606609	97.01679190341873
418					-0.6526526526526526	99.38421345490991
419					-0.6446446446446448	101.83960024304777
420					-0.6366366366366365	104.3873542108556
421					-0.6286286286286287	107.03215544197096
422					-0.6206206206206208	109.77898346436523
423					-0.6126126126126126	112.63314047711329
424					-0.6046046046046047	115.60027670062415
425					-0.5965965965965965	118.68641807447847
426					-0.5885885885885886	121.89799655390387
427					-0.5805805805805808	125.24188328643856
428					-0.5725725725725725	128.7254249849991
429					-0.5645645645645647	132.3564838530412
430					-0.5565565565565564	136.14348146250222
431					-0.5485485485485486	140.09544703659603
432					-0.5405405405405403	144.22207064833484
433					-0.5325325325325325	148.53376191301405
434					-0.5245245245245247	153.04171483026786
435					-0.5165165165165164	157.75797952026787
436					-0.5085085085085086	162.69554170118604
437					-0.5005005005005003	167.86841087344953
438					-0.4924924924924925	173.291718313297
439					-0.48448448448448467	178.9818261369924
440					-0.4764764764764764	184.956448881569
441					-0.46846846846846857	191.23478926285145
442					-0.4604604604604603	197.83769002224184
443					-0.45245245245245247	204.78780406701392
444					-0.44444444444444464	212.1097854527049
445					-0.43643643643643637	219.83050416024537
446					-0.42842842842842854	227.97928809653325
447					-0.42042042042042027	236.58819630945277
448					-0.41241241241241244	245.6923280742218
449					-0.4044044044044046	255.33017329870717
450					-0.39639639639639634	265.5440106368901
451					-0.3883883883883885	276.3803608240697
452					-0.38038038038038025	287.89050409404655
453					-0.3723723723723724	300.1310721562374
454					-0.3643643643643646	313.16472716011344
455					-0.3563563563563563	327.0609424309347
456					-0.3483483483483485	341.8969026189838
457					-0.3403403403403402	357.7585443828004
458					-0.3323323323323324	374.74176297442693
459					-0.32432432432432456	392.95381530008734
460					-0.3163163163163163	412.514956432071
461					-0.30830830830830847	433.5603544517013
462					-0.3003003003003002	456.24233829842217
463					-0.29229229229229237	480.73304548585105
464					-0.28428428428428454	507.22755176568893
465					-0.27627627627627627	535.9475839060872
466					-0.26826826826826844	567.1459407813408
467					-0.26026026026026017	601.1117783482283
468					-0.25225225225225234	638.1769526430419
469					-0.24424424424424407	678.7236640700652
470					-0.23623623623623624	723.1937091098739
471					-0.2282282282282284	772.0997262803003
472					-0.22022022022022014	826.0389271474932
473					-0.21221221221221231	885.7099375000156
474					-0.20420420420420404	951.9335477092973
475					-0.19619619619619622	1025.67839675517
476					-0.1881881881881884	1108.0929066194346
477					-0.18018018018018012	1200.545161655092
478					-0.1721721721721723	1304.6729136045992
479					-0.16416416416416402	1422.4465117125233
480					-0.1561561561561562	1556.2483308198318
481					-0.14814814814814836	1708.9732064095026
482					-0.1401401401401401	1884.1554527954086
483					-0.13213213213213226	2086.1291139377577
484					-0.12412412412412399	2320.2288456340584
485					-0.11611611611611616	2593.038493341334
486					-0.10810810810810834	2912.691378456102
487					-0.10010010010010006	3289.217174423533
488					-0.09209209209209224	3734.9083536222097
489					-0.08408408408408397	4264.631702841753
490					-0.07607607607607614	4895.914055658489
491					-0.06806806806806831	5648.447551833921
492					-0.06006006006006004	6542.335716521092
493					-0.05205205205205221	7593.9020958529745
494					-0.04404404404404394	8807.315912801389
495					-0.03603603603603611	10160.240876926926
496					-0.02802802802802784	11583.80523275186
497					-0.020020020020020013	12944.021803481293
498					-0.012012012012012185	14043.383215311611
499					-0.004004004004003914	14666.200695356623
500					0.004004004004004358	14666.200695356603
501					0.012012012012012185	14043.383215311611
502					0.020020020020020013	12944.021803481293
503					0.02802802802802784	11583.80523275186
504					0.03603603603603567	10160.240876927002
505					0.044044044044044384	8807.31591280132
506					0.05205205205205221	7593.9020958529745
507					0.06006006006006004	6542.335716521092
508					0.06806806806806787	5648.447551833967
509					0.0760760760760757	4895.914055658527
510					0.08408408408408441	4264.631702841722
511					0.09209209209209224	3734.9083536222097
512					0.10010010010010006	3289.217174423533
513					0.10810810810810789	2912.691378456121
514					0.11611611611611572	2593.03849334135
515					0.12412412412412444	2320.2288456340443
516					0.13213213213213226	2086.1291139377577
517					0.1401401401401401	1884.1554527954086
518					0.14814814814814792	1708.9732064095117
519					0.15615615615615575	1556.2483308198398
520					0.16416416416416446	1422.4465117125164
521					0.1721721721721723	1304.6729136045992
522					0.18018018018018012	1200.545161655092
523					0.18818818818818794	1108.0929066194394
524					0.19619619619619577	1025.6783967551742
525					0.2042042042042045	951.9335477092934
526					0.21221221221221231	885.7099375000156
527					0.22022022022022014	826.0389271474932
528					0.22822822822822797	772.0997262803031
529					0.2362362362362358	723.1937091098765
530					0.2442442442442445	678.7236640700629
531					0.25225225225225234	638.1769526430419
532					0.26026026026026017	601.1117783482283
533					0.268268268268268	567.1459407813426
534					0.2762762762762758	535.9475839060888
535					0.28428428428428454	507.22755176568893
536					0.29229229229229237	480.73304548585105
537					0.3003003003003002	456.24233829842217
538					0.308308308308308	433.5603544517025
539					0.31631631631631585	412.5149564320721
540					0.32432432432432456	392.95381530008734
541					0.3323323323323324	374.74176297442693
542					0.3403403403403402	357.7585443828004
543					0.34834834834834805	341.89690261898465
544					0.3563563563563559	327.0609424309354
545					0.3643643643643646	313.16472716011344
546					0.3723723723723724	300.1310721562374
547					0.38038038038038025	287.89050409404655
548					0.3883883883883881	276.3803608240703
549					0.3963963963963968	265.54401063688954
550					0.4044044044044046	255.33017329870717
551					0.41241241241241244	245.6923280742218
552					0.42042042042042027	236.58819630945277
553					0.4284284284284281	227.97928809653374
554					0.4364364364364368	219.83050416024494
555					0.44444444444444464	212.1097854527049
556					0.45245245245245247	204.78780406701392
557					0.4604604604604603	197.83769002224184
558					0.4684684684684681	191.23478926285182
559					0.47647647647647684	184.9564488815687
560					0.48448448448448467	178.9818261369924
561					0.4924924924924925	173.291718313297
562					0.5005005005005003	167.86841087344953
563					0.5085085085085082	162.69554170118633
564					0.5165165165165169	157.75797952026758
565					0.5245245245245247	153.04171483026786
566					0.5325325325325325	148.53376191301405
567					0.5405405405405403	144.22207064833484
568					0.5485485485485482	140.09544703659625
569					0.5565565565565569	136.143481462502
570					0.5645645645645647	132.3564838530412
571					0.5725725725725725	128.7254249849991
572					0.5805805805805804	125.24188328643875
573					0.5885885885885882	121.89799655390405
574					0.5965965965965969	118.68641807447831
575					0.6046046046046047	115.60027670062415
576					0.6126126126126126	112.63314047711329
577					0.6206206206206204	109.77898346436538
578					0.6286286286286282	107.03215544197111
579					0.6366366366366369	104.38735421085546
580					0.6446446446446448	101.83960024304777
581					0.6526526526526526	99.38421345490991
582					0.6606606606606604	97.01679190341886
583					0.6686686686686683	94.73319222607189
584					0.676676676676677	92.52951166356213
585					0.6846846846846848	90.4020715208402
586					0.6926926926926926	88.34740193679087
587					0.7007007007007005	86.36222784575975
588					0.7087087087087083	84.44345602572392
589					0.716716716716717	82.58816313821924
590					0.7247247247247248	80.79358467433798
591					0.7327327327327327	79.05710472933158
592					0.7407407407407405	77.37624653571805
593					0.7487487487487483	75.7486636913763
594					0.756756756756757	74.17213202502593
595					0.7647647647647648	72.64454204679609
596					0.7727727727727727	71.16389193635511
597					0.7807807807807805	69.72828102536967
598					0.7887887887887883	68.33590373492353
599					0.796796796796797	66.98504393201611
600					0.8048048048048049	65.67406967240782
601					0.8128128128128127	64.401428299921
602					0.8208208208208205	63.16564187488278
603					0.8288288288288284	61.965302906720346
604					0.8368368368368371	60.799070367832755
605					0.8448448448448449	59.6656659677789
606					0.8528528528528527	58.56387066855668
607					0.8608608608608606	57.492521423333635
608					0.8688688688688693	56.45050812242162
609					0.8768768768768771	55.43677073160057
610					0.8848848848848849	54.45029660908503
611					0.8928928928928928	53.490117988518925
612					0.9009009009009006	52.555309616372426
613					0.9089089089089093	51.64498653302354
614					0.9169169169169171	50.75830198763604
615					0.924924924924925	49.89444547770122
616					0.9329329329329328	49.05264090480914
617					0.9409409409409406	48.23214483884739
618					0.9489489489489493	47.43224488341115
619					0.9569569569569571	46.652258135743196
620					0.964964964964965	45.89152973501276
621					0.9729729729729728	45.14943149319675
622					0.9809809809809806	44.42536060323952
623					0.9889889889889893	43.718738419551315
624					0.9969969969969972	43.02900930625774
625					1.005005005005005	42.35563954893524
626					1.0130130130130128	41.69811632587014
627					1.0210210210210207	41.05594673515123
628					1.0290290290290294	40.42865687416326
629					1.0370370370370372	39.81579096828357
630					1.045045045045045	39.21691054580056
631					1.0530530530530529	38.63159365627658
632					1.0610610610610607	38.05943412976174
633					1.0690690690690694	37.500040874439
634					1.0770770770770772	36.95303721044105
635					1.085085085085085	36.41806023772628
636					1.0930930930930929	35.89476023604103
637					1.1011011011011007	35.38280009512094
638					1.1091091091091094	34.88185477340361
639					1.1171171171171173	34.391610783635585
640					1.125125125125125	33.911765703857306
641					1.133133133133133	33.442027712347524
642					1.1411411411411407	32.98211514519502
643					1.1491491491491495	32.53175607524923
644					1.1571571571571573	32.090687911278465
645					1.165165165165165	31.658657016234837
646					1.173173173173173	31.235418343593803
647					1.1811811811811808	30.820735090796852
648					1.1891891891891895	30.414378368884943
649					1.1971971971971973	30.016126887464928
650					1.2052052052052051	29.625766654200717
651					1.213213213213213	29.243090688070364
652					1.2212212212212208	28.867898745672814
653					1.2292292292292295	28.499997059910736
654					1.2372372372372373	28.139198090414368
655					1.2452452452452452	27.785320285107353
656					1.253253253253253	27.438187852350588
657					1.2612612612612608	27.09763054313112
658					1.2692692692692695	26.763483442793433
659					1.2772772772772774	26.43558677183894
660					1.2852852852852852	26.113785695344834
661					1.293293293293293	25.79793014057981
662					1.3013013013013008	25.487874622415642
663					1.3093093093093096	25.183478076156774
664					1.3173173173173174	24.884603697430062
665					1.3253253253253252	24.591118788795697
666					1.333333333333333	24.302894612759633
667					1.3413413413413409	24.019806250883644
668					1.3493493493493496	23.741732468705948
669					1.3573573573573574	23.46855558620045
670					1.3653653653653652	23.200161353516222
671					1.373373373373373	22.9364388317534
672					1.381381381381381	22.677280278543243
673					1.3893893893893896	22.422581038212616
674					1.3973973973973974	22.17223943632442
675					1.4054054054054053	21.92615667839554
676					1.413413413413413	21.68423675260485
677					1.4214214214214218	21.446386336312383
678					1.4294294294294296	21.212514706220244
679					1.4374374374374375	20.982533652013867
680					1.4454454454454453	20.75635739333079
681					1.4534534534534531	20.533902499911022
682					1.4614614614614618	20.31508781479055
683					1.4694694694694697	20.099834380406403
684					1.4774774774774775	19.888065367487453
685					1.4854854854854853	19.679706006612122
686					1.4934934934934931	19.47468352231903
687					1.5015015015015019	19.2729270696624
688					1.5095095095095097	19.07436767310939
689					1.5175175175175175	18.87893816768062
690					1.5255255255255253	18.686573142240913
691					1.5335335335335332	18.49720888485051
692					1.5415415415415419	18.310783330091898
693					1.5495495495495497	18.127236008291064
694					1.5575575575575575	17.946507996555596
695					1.5655655655655654	17.768541871555954
696					1.5735735735735732	17.593281663979216
697					1.581581581581582	17.42067281458803
698					1.5895895895895897	17.250662131820498
699					1.5975975975975976	17.083197750869363
700					1.6056056056056054	16.918229094182177
701					1.6136136136136132	16.755706833326037
702					1.621621621621622	16.59558285216347
703					1.6296296296296298	16.43781021128823
704					1.6376376376376376	16.282343113671768
705					1.6456456456456454	16.129136871473886
706					1.6536536536536532	15.97814787397244
707					1.661661661661662	15.829333556569253
708					1.6696696696696698	15.682652370831306
709					1.6776776776776776	15.538063755527633
710					1.6856856856856854	15.395528108624559
711					1.6936936936936933	15.255006760203063
712					1.701701701701702	15.11646194626377
713					1.7097097097097098	14.979856783386568
714					1.7177177177177176	14.845155244212945
715					1.7257257257257255	14.712322133720928
716					1.7337337337337333	14.581323066263295
717					1.741741741741742	14.452124443341203
718					1.7497497497497498	14.324693432086491
719					1.7577577577577577	14.198997944426772
720					1.7657657657657655	14.075006616908956
721					1.7737737737737733	13.952688791157309
722					1.781781781781782	13.83201449494342
723					1.7897897897897899	13.712954423846387
724					1.7977977977977977	13.59547992348202
725					1.8058058058058055	13.479562972281336
726					1.8138138138138133	13.365176164798742
727					1.821821821821822	13.252292695531507
728					1.82982982982983	13.140886343232738
729					1.8378378378378377	13.030931455700571
730					1.8458458458458455	12.92240293502734
731					1.8538538538538534	12.81527622329277
732					1.861861861861862	12.709527288686001
733					1.86986986986987	12.605132612041917
734					1.8778778778778777	12.502069173777498
735					1.8858858858858856	12.400314441214924
736					1.8938938938938943	12.299846356278241
737					1.9019019019019021	12.200643323551141
738					1.90990990990991	12.102684198683681
739					1.9179179179179178	12.00594827713653
740					1.9259259259259256	11.910415283251396
741					1.9339339339339343	11.816065359636946
742					1.9419419419419421	11.722879056859895
743					1.94994994994995	11.63083732343115
744					1.9579579579579578	11.53992149607755
745					1.9659659659659656	11.450113290289863
746					1.9739739739739743	11.361394791138089
747					1.9819819819819822	11.273748444345532
748					1.98998998998999	11.187157047613246
749					1.9979979979979978	11.101603742186997
750					2.0060060060060056	11.017072004658907
751					2.0140140140140144	10.93354563899639
752					2.022022022022022	10.851008768791273
753					2.03003003003003	10.76944582972201
754					2.038038038038038	10.688841562222532
755					2.0460460460460457	10.609181004351125
756					2.0540540540540544	10.530449484853209
757					2.062062062062062	10.452632616411996
758					2.07007007007007	10.375716289081181
759					2.078078078078078	10.299686663894198
760					2.0860860860860857	10.224530166644517
761					2.0940940940940944	10.150233481831824
762					2.1021021021021022	10.076783546769125
763					2.11011011011011	10.004167545845664
764					2.118118118118118	9.932372904941296
765					2.1261261261261257	9.861387285987492
766					2.1341341341341344	9.791198581670722
767					2.1421421421421423	9.721794910273989
768					2.15015015015015	9.653164610652276
769					2.158158158158158	9.585296237338149
770					2.1661661661661658	9.518178555773499
771					2.1741741741741745	9.451800537663827
772					2.1821821821821823	9.38615135645147
773					2.19019019019019	9.32122038290422
774					2.198198198198198	9.256997180816136
775					2.2062062062062058	9.193471502817166
776					2.2142142142142145	9.130633286288496
777					2.2222222222222223	9.068472649380645
778					2.23023023023023	9.006979887131205
779					2.238238238238238	8.946145467679589
780					2.246246246246246	8.88596002857586
781					2.2542542542542545	8.826414373181086
782					2.2622622622622623	8.767499467156583
783					2.27027027027027	8.709206435039528
784					2.278278278278278	8.651526556902613
785					2.286286286286286	8.594451265095293
786					2.2942942942942945	8.5379721410644
787					2.3023023023023024	8.482080912251956
788					2.31031031031031	8.426769449067958
789					2.318318318318318	8.372029761936174
790					2.326326326326326	8.317853998410884
791					2.3343343343343346	8.264234440362642
792					2.3423423423423424	8.211163501231193
793					2.3503503503503502	8.158633723343653
794					2.358358358358358	8.10663777529631
795					2.366366366366366	8.055168449398197
796					2.3743743743743746	8.004218659174862
797					2.3823823823823824	7.953781436930702
798					2.3903903903903903	7.903849931368246
799					2.398398398398398	7.854417405262964
800					2.406406406406406	7.805477233192047
801					2.4144144144144146	7.7570228993157615
802					2.4224224224224224	7.709047995210027
803					2.4304304304304303	7.661546217748772
804					2.438438438438438	7.614511367034884
805					2.446446446446447	7.567937344378399
806					2.4544544544544546	7.52181815032077
807					2.4624624624624625	7.476147882703906
808					2.4704704704704703	7.43092073478298
809					2.478478478478478	7.386130993381752
810					2.486486486486487	7.341773037089361
811					2.4944944944944947	7.297841334497562
812					2.5025025025025025	7.254330442477265
813					2.5105105105105103	7.211235004493518
814					2.518518518518518	7.168549748957854
815					2.526526526526527	7.126269487617091
816					2.5345345345345347	7.084389113977702
817					2.5425425425425425	7.04290360176476
818					2.5505505505505504	7.001808003414726
819					2.558558558558558	6.961097448601139
820					2.566566566566567	6.920767142792405
821					2.5745745745745747	6.880812365840948
822					2.5825825825825826	6.841228470602832
823					2.5905905905905904	6.802010881587236
824					2.598598598598598	6.763155093634946
825					2.606606606606607	6.724656670625202
826					2.6146146146146148	6.686511244210209
827					2.6226226226226226	6.648714512576588
828					2.6306306306306304	6.61126223923319
829					2.6386386386386382	6.574150251824573
830					2.646646646646647	6.537374440969539
831					2.6546546546546548	6.5009307591241665
832					2.6626626626626626	6.464815219468658
833					2.6706706706706704	6.429023894817549
834					2.6786786786786783	6.393552916552635
835					2.686686686686687	6.358398473578107
836					2.694694694694695	6.323556811297384
837					2.7027027027027026	6.289024230611082
838					2.7107107107107105	6.25479708693568
839					2.7187187187187183	6.220871789242359
840					2.726726726726727	6.187244799115549
841					2.734734734734735	6.15391262983073
842					2.7427427427427427	6.120871845451028
843					2.7507507507507505	6.088119059942174
844					2.7587587587587583	6.055650936305417
845					2.766766766766767	6.023464185727942
846					2.774774774774775	5.9915555667504306
847					2.7827827827827827	5.959921884451317
848					2.7907907907907905	5.92855998964743
849					2.7987987987987983	5.897466778110566
850					2.806806806806807	5.866639189799704
851					2.814814814814815	5.836074208108465
852					2.8228228228228227	5.805768859127451
853					2.8308308308308305	5.775720210921204
854					2.8388388388388384	5.7459253728193715
855					2.846846846846847	5.716381494721814
856					2.854854854854855	5.687085766417326
857					2.8628628628628627	5.658035416915645
858					2.8708708708708706	5.629227713792502
859					2.8788788788788784	5.600659962547372
860					2.886886886886887	5.572329505973679
861					2.894894894894895	5.544233723541173
862					2.9029029029029028	5.516370030790183
863					2.9109109109109106	5.48873587873753
864					2.9189189189189193	5.461328753293816
865					2.926926926926927	5.434146174691853
866					2.934934934934935	5.4071856969259695
867					2.942942942942943	5.380444907201987
868					2.9509509509509506	5.353921425397616
869					2.9589589589589593	5.327612903533051
870					2.966966966966967	5.301517025251554
871					2.974974974974975	5.275631505309785
872					2.982982982982983	5.249954089077699
873					2.9909909909909906	5.224482552047812
874					2.9989989989989994	5.1992146993535835
875					3.007007007007007	5.174148365296798
876					3.015015015015015	5.149281412883676
877					3.023023023023023	5.124611733369593
878					3.0310310310310307	5.100137245812198
879					3.0390390390390394	5.075855896632744
880					3.047047047047047	5.05176565918549
881					3.055055055055055	5.027864533334969
882					3.063063063063063	5.004150545040986
883					3.0710710710710707	4.98062174595117
884					3.0790790790790794	4.957276213000937
885					3.0870870870870872	4.934112048020695
886					3.095095095095095	4.911127377350139
887					3.103103103103103	4.888320351459518
888					3.1111111111111107	4.865689144577696
889					3.1191191191191194	4.8432319543268925
890					3.1271271271271273	4.820947001363962
891					3.135135135135135	4.798832529028047
892					3.143143143143143	4.776886802994541
893					3.1511511511511507	4.755108110935163
894					3.1591591591591595	4.733494762184063
895					3.1671671671671673	4.712045087409838
896					3.175175175175175	4.6907574382933
897					3.183183183183183	4.669630187210922
898					3.1911911911911908	4.648661726923843
899					3.1991991991991995	4.627850470272285
900					3.2072072072072073	4.607194849875337
901					3.215215215215215	4.586693317835919
902					3.223223223223223	4.566344345450901
903					3.231231231231231	4.546146422926233
904					3.2392392392392395	4.526098059096983
905					3.2472472472472473	4.50619778115221
906					3.255255255255255	4.486444134364568
907					3.263263263263263	4.466835681824529
908					3.271271271271271	4.447371004179171
909					3.2792792792792795	4.428048699375411
910					3.2872872872872874	4.4088673824076166
911					3.295295295295295	4.389825685069486
912					3.303303303303303	4.370922255710148
913					3.311311311311311	4.352155758994381
914					3.3193193193193196	4.33352487566686
915					3.3273273273273274	4.315028302320387
916					3.335335335335335	4.296664751167991
917					3.343343343343343	4.278432949818852
918					3.351351351351351	4.260331641057967
919					3.3593593593593596	4.242359582629481
920					3.3673673673673674	4.224515547023624
921					3.3753753753753752	4.206798321267167
922					3.383383383383383	4.189206706717359
923					3.391391391391391	4.171739518859254
924					3.3993993993993996	4.154395587106377
925					3.4074074074074074	4.13717375460467
926					3.4154154154154153	4.120072878039627
927					3.423423423423423	4.1030918274466135
928					3.431431431431431	4.086229486024249
929					3.4394394394394396	4.069484749950846
930					3.4474474474474475	4.052856528203829
931					3.4554554554554553	4.036343742382051
932					3.463463463463463	4.019945326531015
933					3.471471471471472	4.003660226970889
934					3.4794794794794797	3.9874874021273046
935					3.4874874874874875	3.971425822364848
936					3.4954954954954953	3.9554744698232387
937					3.503503503503503	3.9396323382561134
938					3.511511511511512	3.9238984328723765
939					3.5195195195195197	3.9082717701800873
940					3.5275275275275275	3.892751377832804
941					3.5355355355355353	3.877336294478371
942					3.543543543543543	3.8620255696100974
943					3.551551551551552	3.8468182634202686
944					3.5595595595595597	3.831713446655978
945					3.5675675675675675	3.8167102004771976
946					3.5755755755755754	3.801807616317089
947					3.583583583583583	3.7870047957444863
948					3.591591591591592	3.7723008503285236
949					3.5995995995995997	3.7576949015053747
950					3.6076076076076076	3.7431860804470385
951					3.6156156156156154	3.7287735279321823
952					3.6236236236236232	3.714456394218959
953					3.631631631631632	3.7002338389197957
954					3.6396396396396398	3.686105030878107
955					3.6476476476476476	3.6720691480468863
956					3.6556556556556554	3.658125377369174
957					3.6636636636636633	3.644272914660342
958					3.671671671671672	3.6305109644921725
959					3.67967967967968	3.616838740078703
960					3.6876876876876876	3.6032554631638
961					3.6956956956956954	3.5897603639104365
962					3.7037037037037033	3.5763526807916444
963					3.711711711711712	3.5630316604831087
964					3.71971971971972	3.5497965577573836
965					3.7277277277277276	3.536646635379682
966					3.7357357357357355	3.523581164005244
967					3.7437437437437433	3.5105994220782293
968					3.751751751751752	3.4977006957321164
969					3.75975975975976	3.4848842786915997
970					3.7677677677677677	3.4721494721759165
971					3.7757757757757755	3.4594955848036326
972					3.7837837837837833	3.446921932498826
973					3.791791791791792	3.43442783839865
974					3.7997997997998	3.4220126327622724
975					3.8078078078078077	3.4096756528811345
976					3.8158158158158155	3.3974162429905435
977					3.8238238238238234	3.3852337541825452
978					3.831831831831832	3.3731275443200803
979					3.83983983983984	3.3610969779523874
980					3.8478478478478477	3.3491414262316312
981					3.8558558558558556	3.33726026683075
982					3.8638638638638634	3.325452883862488
983					3.871871871871872	3.3137186677995976
984					3.87987987987988	3.3020570153961994
985					3.8878878878878878	3.2904673296102627
986					3.8958958958958956	3.2789490195272095
987					3.9039039039039034	3.267501500284609
988					3.911911911911912	3.256124192997952
989					3.91991991991992	3.2448165246874883
990					3.9279279279279278	3.233577928206093
991					3.9359359359359356	3.2224078421681757
992					3.9439439439439443	3.2113057108795866
993					3.951951951951952	3.2002709842685255
994					3.95995995995996	3.189303117817415
995					3.967967967967968	3.1784015724957433
996					3.9759759759759756	3.167565814693852
997					3.9839839839839843	3.1567953161576505
998					3.991991991991992	3.1460895539242517
999					4.0	3.1354480102584983
