# Supplementary material for: Statistics of pathogenic bacteria in the search of host cells
Source: Nat Commun. 2021 Mar 31;12:1990. doi: 10.1038/s41467-021-22156-6 (PMC8012381; doi:10.1038/s41467-021-22156-6)
Supplement: Supplementary file 9 — Source Data [file 41467_2021_22156_MOESM9_ESM.zip › Fig3/Fig3_panel_b.csv]

	Omegas	DB	DB x_err	DB y_err	Theory Omega	Theory DB
0	0.12332313980092006	0.00018363175769922803	0.012805272852372466	5.178043446560482e-05	-4.0	0.1547589994333217
1	-0.05891519702840595	5.5543688212107914e-05	0.018588565062880553	2.508860604394844e-05	-3.991991991991992	0.15423555266501032
2	-0.28724007956337677	0.002105484517275303	0.10648499799578427	0.000997657185850489	-3.983983983983984	0.15371250797005648
3	-0.2583036963479731	0.001165093312632346	0.02371975093356704	0.00023214886133756063	-3.975975975975976	0.1531898680452499
4	-0.9052271617878579	0.02394525723022465	0.03124816580378824	0.01746273102075767	-3.967967967967968	0.1526676355910342
5	0.1385672090327637	0.0005961827643991233	0.011685700358165284	0.00012145451739546625	-3.95995995995996	0.15214581331148425
6	-0.598363078469036	0.005299341493856902	0.004473496785663576	0.0011681366094866853	-3.951951951951952	0.15162440391428414
7	-0.22716042650010154	0.0006042881719975056	0.029289170117803305	0.00019933177180228313	-3.943943943943944	0.15110341011070408
8	-0.02105518635417019	1.1666694548012495e-05	0.015205897210591617	1.047625664527919e-05	-3.935935935935936	0.15058283461557814
9	-0.2625417840602177	0.0010452425741062866	0.03807999813229192	0.00035470437625301134	-3.9279279279279278	0.15006268014728102
10	-1.5004465506013174	0.004024053676961258	0.029822388553489523	0.0011453103312155286	-3.91991991991992	0.14954294942770505
11	-0.467993945942676	0.0007132139443190663	0.04422055024934347	0.00018709833284731903	-3.911911911911912	0.14902364518223707
12	-0.19027504812050922	0.0006246498420609803	0.04227712319894902	0.0002861549797463636	-3.903903903903904	0.14850477013973495
13	-0.5779111725606879	0.012737419021394714	0.0005635324194286444	0.0015960363010846686	-3.895895895895896	0.14798632703250422
14	-0.4568151317666663	0.0014347263885791932	0.020986642375578984	0.00037975798617683436	-3.8878878878878878	0.14746831859627418
15	-0.2429036472915982	0.000826984825808072	0.021772287891198255	0.00015486505321900696	-3.87987987987988	0.1469507475701745
16	-0.4916643123031615	0.004420213621844756	0.014794108246415314	0.001074378704412541	-3.871871871871872	0.14643361669671068
17	-0.9589325086349479	0.004639547717047498	0.019161290394073757	0.0008810252469810098	-3.863863863863864	0.1459169287217404
18	-0.1980526705472215	0.000833466875999989	0.01867748810395087	0.00017729390399601102	-3.855855855855856	0.14540068639444917
19	-0.7498361021977493	0.016039723598311018	0.007926381580057727	0.006801482511018196	-3.8478478478478477	0.14488489246732564
20	-0.49454323987413784	0.004753687557256455	0.01690562756001299	0.0008481700502839595	-3.83983983983984	0.14436954969613744
21	-0.21880274910634626	0.0010549209657689598	0.020263781035775905	0.00025566910216089404	-3.831831831831832	0.14385466083990614
22	-0.5129592606131268	0.008270894335309005	0.00959932177913752	0.002428038458772784	-3.823823823823824	0.14334022866088242
23	-0.18776601321542208	0.0005327690723243842	0.019790852123863636	0.00015926923771836078	-3.815815815815816	0.14282625592452133
24	-1.0788907509075947	0.019665361215751697	0.012265663118347427	0.004246154321804623	-3.8078078078078077	0.1423127453994567
25	-0.5456643618692748	0.0027851460094152148	0.05252412578386911	0.0006274514620578628	-3.7997997997998	0.14179969985747615
26	-0.19075151379654334	0.0020220812681207238	0.020130193596984255	0.0006440516448416638	-3.7917917917917916	0.14128712207349547
27	-0.3665979212982439	0.0014333842047314367	0.03636199412029568	0.0003258789046407961	-3.7837837837837838	0.14077501482553298
28	-1.131699107420505	0.1576782010007461	0.0022388949579795637	0.04450860248048166	-3.775775775775776	0.1402633808946838
29	-0.5947287470126028	0.0014403372715607412	0.0227022526609481	0.00029892009351061537	-3.7677677677677677	0.13975222306509388
30	-0.5238162241024094	0.0014322343206189575	0.049406645189703995	0.00032163765588681323	-3.75975975975976	0.13924154412393414
31	-0.22512665767656206	0.000897587323273928	0.02322867185155586	0.00023196882707870114	-3.7517517517517516	0.1387313468613738
32	-0.2306398248524988	0.0010839458708507168	0.0376972539809871	0.00038772521760224775	-3.7437437437437437	0.13822163407055446
33	-0.09061000425912932	0.0002441922398932999	0.03494056637935399	7.562679695040955e-05	-3.735735735735736	0.13771240854756323
34	-0.28128122719308885	0.000644989663296351	0.02294997425289366	0.00014339286121027207	-3.7277277277277276	0.1372036730914063
35	-0.33752455277330407	0.0005623523370985358	0.03815259037278449	0.00015998556627850157	-3.71971971971972	0.13669543050398195
36	-0.3650779102963981	0.0008908439229958821	0.041088733392739475	0.0001914343132473538	-3.7117117117117115	0.13618768359005365
37	-2.781421256605315	0.023023953487362726	0.016555476978195063	0.004538354830913009	-3.7037037037037037	0.13568043515722297
38	-1.024880157558166	0.023297202744501963	0.00569989628871343	0.0049381107260833435	-3.6956956956956954	0.13517368801590202
39	-0.5985391075192762	0.019223662306561515	0.0044739460879573015	0.004867016094718816	-3.6876876876876876	0.1346674449792865
40	-0.28861878414340114	0.003120368613622178	0.03072113641332827	0.0008678676373740852	-3.67967967967968	0.13416170886332773
41	-1.2914302626817051	0.02550686382654092	0.003161520305171088	0.003226734633628078	-3.6716716716716715	0.13365648248670497
42	0.11290224225493925	0.0001060704467115866	0.020939100180995516	3.923310959471688e-05	-3.6636636636636637	0.13315176867079784
43	-0.587201649892837	0.009605416618672879	0.008217926105598898	0.0022436043446353838	-3.6556556556556554	0.13264757023965779
44	0.016161829557514287	9.667990785172095e-05	0.016663079162739323	6.848242658113402e-05	-3.6476476476476476	0.13214389001998048
45	-0.6106279165984368	0.00512976655035007	0.02534602331602729	0.0015262699916415658	-3.6396396396396398	0.13164073084107702
46	-1.09751453791035	0.2236251439816894	0.001003884774566542	0.030231938126143998	-3.6316316316316315	0.13113809553484565
47	-0.13331209252816204	0.0001843352151009674	0.016694463507927568	5.304115875775425e-05	-3.6236236236236237	0.1306359869357432
48	-0.9074870930423106	0.02882270038513667	0.0044841642871133605	0.010126675660155666	-3.6156156156156154	0.13013440788075614
49	-1.9419650161212103	0.1792619491941253	0.0022969699556212348	0.026469875733587236	-3.6076076076076076	0.12963336120937186
50	-0.7012289458102652	0.0038234928951910627	0.02268403140516569	0.0011452321585895128	-3.5995995995995997	0.12913284976354944
51	-0.6113044137729785	0.012842944174324945	0.004414259289489282	0.0029311599989649373	-3.5915915915915915	0.1286328763876905
52	-2.639464184682809	0.21143575171378312	0.0012588712436199948	0.03133957932990944	-3.5835835835835836	0.12813344392860979
53	-0.003256231600911281	4.1364897339127956e-05	0.023393027254045653	1.2166889783767133e-05	-3.5755755755755754	0.1276345552355057
54	-0.5509927835938839	0.006680862642823334	0.018623270989245943	0.0026145525383731816	-3.5675675675675675	0.12713621315993073
55	-0.9472560995049855	0.07482811501429677	0.0008170812935476682	0.009977698470777138	-3.5595595595595597	0.12663842055576144
56	-0.6577648387790951	0.008234134869245405	0.00903423107842779	0.00224696331036254	-3.5515515515515514	0.1261411802791686
57	-0.36258387914954904	0.0011429116315025602	0.03139628431755766	0.00025070732264339954	-3.5435435435435436	0.12564449518858722
58	-0.1372910257704179	0.0004118528776141582	0.019880564923467937	0.00015510842970846325	-3.5355355355355353	0.12514836814468608
59	-0.43145012062204596	0.0014421553281009577	0.05002230644037861	0.0004258335270110978	-3.5275275275275275	0.12465280201033754
60	-0.3849140951535564	0.0010475475136419521	0.019800166313350645	0.00011985571864014058	-3.5195195195195197	0.12415779965058675
61	0.06121059425559441	4.3863753912231204e-05	0.022769104195086314	2.436963439670445e-05	-3.5115115115115114	0.12366336393262115
62	-0.3945575310410078	0.015852994875847674	0.010023717870721498	0.00984301343463937	-3.5035035035035036	0.12316949772573978
63	-0.6622872058564281	0.013448916931036085	0.024323217178772904	0.0055945017039582875	-3.4954954954954953	0.12267620390132183
64	-0.48237905799954345	0.005128820878966095	0.004909974542687435	0.0012032033986033458	-3.4874874874874875	0.12218348533279605
65	-0.7007956666771618	0.023619234271327706	0.000915094059734194	0.002141131410197133	-3.4794794794794797	0.12169134489560908
66	-1.8533599762700095	0.06566078577227212	0.0021480526214946493	0.010981423680215905	-3.4714714714714714	0.1211997854671942
67	-0.7402426551919513	0.009363488632933093	0.0008822049109920111	0.001527674668044489	-3.4634634634634636	0.1207088099269399
68	-1.230117732916377	0.011802931815495538	0.0009987814903866007	0.0011194553988116429	-3.4554554554554553	0.1202184211561578
69	-0.44202290810469913	0.006673839205355288	0.014910952125310822	0.0030921489935061192	-3.4474474474474475	0.1197286220380513
70	-0.31030554405984545	0.000918435635995043	0.014666456779142804	0.00010946760713058212	-3.4394394394394396	0.11923941545768318
71	-0.1569512427522063	0.00020001388336249778	0.021302856921606446	5.728395007534969e-05	-3.4314314314314314	0.11875080430194364
72	-1.3512059174529019	0.0733140776587662	0.00024449141538405566	0.005976318604987072	-3.4234234234234235	0.11826279145951807
73	-0.9641843623867893	0.014386820560875011	0.0013080338641581924	0.00143670631500028	-3.4154154154154153	0.11777537982085444
74	-0.23846204267012192	0.0009780683982074235	0.0262755004388302	0.00029750319152339216	-3.4074074074074074	0.11728857227813104
75	-1.2185102339354847	0.015830972548064606	0.0019289028150308502	0.002799579581207233	-3.3993993993993996	0.11680237172522347
76	-0.3714177277962638	0.0019578657088049024	0.03466879752408087	0.0004457192232542361	-3.3913913913913913	0.11631678105767193
77	-0.20811445092249028	4.991165710759231e-06	0.013119028678827908	8.001704016637312e-07	-3.3833833833833835	0.11583180317264836
78	-0.014462543472469239	1.9541235059867975e-05	0.011753457720553811	1.2456971357104674e-05	-3.3753753753753752	0.11534744096892306
79	-0.2573103147191412	0.0005870837663512228	0.015742690704391948	8.764390452094426e-05	-3.3673673673673674	0.11486369734683166
80	-0.6516078231751989	0.004616714510525988	0.017276128351843573	0.0010593272574916243	-3.3593593593593596	0.11438057520824148
81	0.3474379533270607	1.1432319559765487e-05	0.020141919691092643	1.8108363933147075e-06	-3.3513513513513513	0.11389807745651818
82	-0.7948000973429946	0.054383583470318755	0.000680983231026873	0.010690405704738783	-3.3433433433433435	0.11341620699649212
83	-0.7724435568699909	0.04669422283231207	0.0019352524096810143	0.01568098233149042	-3.335335335335335	0.11293496673442417
84	0.5978803545557332	0.07802072061925566	0.00038887023834165623	0.044628259501689714	-3.3273273273273274	0.11245435957797223
85	0.2492688271920165	0.001386891700209335	0.03256075541892224	0.00038977081635965615	-3.3193193193193196	0.11197438843615679
86	0.26493317233368296	0.00033758583477065435	0.01482853025630184	7.661606050658222e-05	-3.3113113113113113	0.11149505621932672
87	0.37349490337738883	0.0021978330042718144	0.0050603179554737495	0.00020497383474746666	-3.3033033033033035	0.11101636583912519
88					-3.295295295295295	0.11053832020845468
89					-3.2872872872872874	0.1100609222414428
90					-3.2792792792792795	0.10958417485340718
91					-3.2712712712712713	0.1091080809608206
92					-3.263263263263263	0.10863264348127616
93					-3.255255255255255	0.10815786533345183
94					-3.2472472472472473	0.10768374943707518
95					-3.2392392392392395	0.10721029871288794
96					-3.2312312312312312	0.10673751608261052
97					-3.223223223223223	0.10626540446890614
98					-3.215215215215215	0.10579396679534496
99					-3.2072072072072073	0.10532320598636824
100					-3.1991991991991995	0.10485312496725206
101					-3.191191191191191	0.10438372666407107
102					-3.183183183183183	0.10391501400366232
103					-3.175175175175175	0.1034469899135885
104					-3.1671671671671673	0.10297965732210146
105					-3.159159159159159	0.10251301915810523
106					-3.151151151151151	0.10204707835111944
107					-3.143143143143143	0.10158183783124199
108					-3.135135135135135	0.1011173005291121
109					-3.1271271271271273	0.10065346937587291
110					-3.119119119119119	0.10019034730313413
111					-3.111111111111111	0.09972793724293456
112					-3.103103103103103	0.09926624212770424
113					-3.095095095095095	0.09880526489022697
114					-3.0870870870870872	0.09834500846360204
115					-3.079079079079079	0.09788547578120656
116					-3.071071071071071	0.09742666977665707
117					-3.063063063063063	0.0969685933837714
118					-3.055055055055055	0.09651124953653024
119					-3.047047047047047	0.09605464116903853
120					-3.039039039039039	0.09559877121548695
121					-3.031031031031031	0.0951436426101132
122					-3.023023023023023	0.09468925828716297
123					-3.015015015015015	0.09423562118085115
124					-3.007007007007007	0.09378273422532252
125					-2.998998998998999	0.09333060035461266
126					-2.990990990990991	0.09287922250260863
127					-2.982982982982983	0.0924286036030094
128					-2.974974974974975	0.09197874658928643
129					-2.966966966966967	0.09152965439464389
130					-2.958958958958959	0.0910813299519788
131					-2.950950950950951	0.09063377619384136
132					-2.942942942942943	0.09018699605239466
133					-2.934934934934935	0.08974099245937484
134					-2.926926926926927	0.08929576834605053
135					-2.918918918918919	0.08885132664318274
136					-2.910910910910911	0.08840767028098437
137					-2.9029029029029028	0.0879648021890795
138					-2.894894894894895	0.08752272529646296
139					-2.886886886886887	0.08708144253145936
140					-2.878878878878879	0.0866409568216822
141					-2.8708708708708706	0.08620127109399307
142					-2.8628628628628627	0.08576238827446044
143					-2.854854854854855	0.0853243112883184
144					-2.846846846846847	0.08488704305992542
145					-2.838838838838839	0.08445058651272304
146					-2.8308308308308305	0.08401494456919428
147					-2.8228228228228227	0.08358012015082207
148					-2.814814814814815	0.08314611617804757
149					-2.806806806806807	0.08271293557022825
150					-2.798798798798799	0.0822805812455962
151					-2.7907907907907905	0.08184905612121601
152					-2.7827827827827827	0.08141836311294283
153					-2.774774774774775	0.08098850513537986
154					-2.766766766766767	0.08055948510183651
155					-2.7587587587587588	0.0801313059242857
156					-2.7507507507507505	0.07970397051332165
157					-2.7427427427427427	0.07927748177811714
158					-2.734734734734735	0.07885184262638097
159					-2.726726726726727	0.07842705596431518
160					-2.7187187187187187	0.07800312469657233
161					-2.7107107107107105	0.07758005172621253
162					-2.7027027027027026	0.07715783995466043
163					-2.694694694694695	0.07673649228166221
164					-2.686686686686687	0.07631601160524235
165					-2.6786786786786787	0.07589640082166044
166					-2.6706706706706704	0.0754776628253679
167					-2.6626626626626626	0.07505980050896448
168					-2.6546546546546548	0.07464281676315482
169					-2.646646646646647	0.07422671447670483
170					-2.6386386386386387	0.07381149653639812
171					-2.6306306306306304	0.07339716582699232
172					-2.6226226226226226	0.07298372523117515
173					-2.6146146146146148	0.07257117762952062
174					-2.606606606606607	0.07215952590044507
175					-2.5985985985985987	0.07174877292016313
176					-2.5905905905905904	0.07133892156264367
177					-2.5825825825825826	0.07092997469956563
178					-2.5745745745745747	0.07052193520027374
179					-2.566566566566567	0.0701148059317342
180					-2.5585585585585586	0.06970858975849036
181					-2.5505505505505504	0.06930328954261829
182					-2.5425425425425425	0.06889890814368223
183					-2.5345345345345347	0.06849544841868999
184					-2.5265265265265264	0.06809291322204837
185					-2.5185185185185186	0.06769130540551851
186					-2.5105105105105103	0.06729062781817091
187					-2.5025025025025025	0.06689088330634095
188					-2.4944944944944947	0.06649207471358362
189					-2.4864864864864864	0.06609420488062888
190					-2.4784784784784786	0.06569727664533657
191					-2.4704704704704703	0.06530129284265122
192					-2.4624624624624625	0.06490625630455725
193					-2.4544544544544546	0.06451216986003344
194					-2.4464464464464464	0.06411903633500794
195					-2.4384384384384385	0.06372685855231304
196					-2.4304304304304303	0.0633356393316396
197					-2.4224224224224224	0.06294538148949202
198					-2.4144144144144146	0.06255608783914249
199					-2.4064064064064064	0.062167761190585764
200					-2.3983983983983985	0.06178040435049354
201					-2.3903903903903903	0.06139402012216895
202					-2.3823823823823824	0.061008611305500934
203					-2.3743743743743746	0.06062418069691862
204					-2.3663663663663663	0.06024073108934559
205					-2.358358358358358	0.05985826527215425
206					-2.3503503503503502	0.05947678603112002
207					-2.3423423423423424	0.0590962961483755
208					-2.3343343343343346	0.05871679840236467
209					-2.3263263263263263	0.05833829556779703
210					-2.318318318318318	0.05796079041560171
211					-2.31031031031031	0.057584285712881524
212					-2.3023023023023024	0.05720878422286693
213					-2.2942942942942945	0.056834288704870145
214					-2.2862862862862863	0.056460801914238995
215					-2.278278278278278	0.056088326602311035
216					-2.27027027027027	0.05571686551636733
217					-2.2622622622622623	0.05534642139958634
218					-2.2542542542542545	0.054976996990997895
219					-2.2462462462462462	0.054608595025436905
220					-2.238238238238238	0.05424121823349737
221					-2.23023023023023	0.05387486934148606
222					-2.2222222222222223	0.05350955107137627
223					-2.2142142142142145	0.05314526614076168
224					-2.206206206206206	0.052782017262810066
225					-2.198198198198198	0.05241980714621712
226					-2.19019019019019	0.05205863849516004
227					-2.1821821821821823	0.05169851400925134
228					-2.1741741741741745	0.05133943638349251
229					-2.166166166166166	0.050981408308227734
230					-2.158158158158158	0.050624432469097605
231					-2.15015015015015	0.05026851154699276
232					-2.1421421421421423	0.04991364821800752
233					-2.1341341341341344	0.04955984515339367
234					-2.126126126126126	0.049207105019513954
235					-2.118118118118118	0.048855430477796
236					-2.11011011011011	0.04850482418468571
237					-2.1021021021021022	0.048155288791601115
238					-2.0940940940940944	0.04780682694488597
239					-2.086086086086086	0.047459441285763355
240					-2.078078078078078	0.04711313445028955
241					-2.07007007007007	0.04676790906930758
242					-2.062062062062062	0.04642376776840088
243					-2.0540540540540544	0.046080713167847086
244					-2.046046046046046	0.04573874788257171
245					-2.038038038038038	0.045397874522101894
246					-2.03003003003003	0.045058095690520134
247					-2.022022022022022	0.04471941398641797
248					-2.014014014014014	0.04438183200284984
249					-2.006006006006006	0.0440453523272869
250					-1.9979979979979978	0.04370997754157072
251					-1.98998998998999	0.04337571022186722
252					-1.9819819819819822	0.043042552938620394
253					-1.973973973973974	0.042710508256506345
254					-1.965965965965966	0.0423795787343871
255					-1.9579579579579578	0.042049766925264465
256					-1.94994994994995	0.04172107537623418
257					-1.9419419419419421	0.04139350662843968
258					-1.9339339339339339	0.0410670632170262
259					-1.925925925925926	0.04074174767109495
260					-1.9179179179179178	0.0404175625136569
261					-1.90990990990991	0.040094510261587224
262					-1.9019019019019021	0.039772593425579206
263					-1.8938938938938938	0.03945181451009853
264					-1.885885885885886	0.03913217601333753
265					-1.8778778778778777	0.038813680427169386
266					-1.86986986986987	0.03849633023710251
267					-1.861861861861862	0.03818012792223485
268					-1.8538538538538538	0.03786507595520826
269					-1.845845845845846	0.037551176802163085
270					-1.8378378378378377	0.037238432922692466
271					-1.82982982982983	0.036926846769797086
272					-1.821821821821822	0.03661642078983953
273					-1.8138138138138138	0.036307157422499146
274					-1.805805805805806	0.03599905910072667
275					-1.7977977977977977	0.035692128250698896
276					-1.7897897897897899	0.03538636729177367
277					-1.7817817817817816	0.03508177863644455
278					-1.7737737737737738	0.03477836469029596
279					-1.765765765765766	0.03447612785195795
280					-1.7577577577577577	0.034175070513061435
281					-1.7497497497497498	0.033875195058193266
282					-1.7417417417417416	0.03357650386485133
283					-1.7337337337337337	0.03327899930339994
284					-1.725725725725726	0.03298268373702506
285					-1.7177177177177176	0.03268755952168967
286					-1.7097097097097098	0.032393629006089365
287					-1.7017017017017015	0.03210089453160772
288					-1.6936936936936937	0.03180935843227208
289					-1.6856856856856859	0.03151902303470907
290					-1.6776776776776776	0.03122989065810045
291					-1.6696696696696698	0.03094196361413899
292					-1.6616616616616615	0.030655244206984296
293					-1.6536536536536537	0.030369734733218936
294					-1.6456456456456459	0.030085437481804395
295					-1.6376376376376376	0.029802354734037324
296					-1.6296296296296298	0.029520488763505853
297					-1.6216216216216215	0.02923984183604578
298					-1.6136136136136137	0.028960416209697172
299					-1.6056056056056058	0.02868221413466082
300					-1.5975975975975976	0.02840523785325482
301					-1.5895895895895897	0.02812948959987138
302					-1.5815815815815815	0.027854971600933556
303					-1.5735735735735736	0.027581686074852178
304					-1.5655655655655654	0.027309635231982873
305					-1.5575575575575575	0.02703882127458318
306					-1.5495495495495497	0.026769246396769673
307					-1.5415415415415414	0.02650091278447535
308					-1.5335335335335336	0.026233822615407066
309					-1.5255255255255253	0.025967978059002937
310					-1.5175175175175175	0.02570338127639011
311					-1.5095095095095097	0.025440034420342383
312					-1.5015015015015014	0.025177939635238074
313					-1.4934934934934936	0.024917099057018055
314					-1.4854854854854853	0.02465751481314369
315					-1.4774774774774775	0.02439918902255516
316					-1.4694694694694697	0.02414212379562964
317					-1.4614614614614614	0.023886321234139772
318					-1.4534534534534536	0.023631783431212233
319					-1.4454454454454453	0.02337851247128631
320					-1.4374374374374375	0.02312651043007278
321					-1.4294294294294296	0.0228757793745127
322					-1.4214214214214214	0.022626321362736523
323					-1.4134134134134135	0.02237813844402322
324					-1.4054054054054053	0.02213123265875955
325					-1.3973973973973974	0.021885606038399497
326					-1.3893893893893896	0.021641260605423776
327					-1.3813813813813813	0.02139819837329951
328					-1.3733733733733735	0.021156421346440118
329					-1.3653653653653652	0.0209159315201651
330					-1.3573573573573574	0.02067673088066029
331					-1.3493493493493496	0.020438821404937923
332					-1.3413413413413413	0.02020220506079709
333					-1.3333333333333335	0.01996688380678419
334					-1.3253253253253252	0.019732859592153575
335					-1.3173173173173174	0.019500134356828343
336					-1.3093093093093096	0.019268710031361255
337					-1.3013013013013013	0.019038588536895783
338					-1.2932932932932935	0.018809771785127414
339					-1.2852852852852852	0.018582261678264912
340					-1.2772772772772774	0.01835606010899194
341					-1.269269269269269	0.01813116896042865
342					-1.2612612612612613	0.017907590106093572
343					-1.2532532532532534	0.017685325409865574
344					-1.2452452452452452	0.017464376725945963
345					-1.2372372372372373	0.017244745898820885
346					-1.229229229229229	0.01702643476322364
347					-1.2212212212212212	0.016809445144097445
348					-1.2132132132132134	0.01659377885655808
349					-1.2052052052052051	0.01637943770585692
350					-1.1971971971971973	0.016166423487344015
351					-1.189189189189189	0.01595473798643133
352					-1.1811811811811812	0.015744382978556255
353					-1.1731731731731734	0.015535360229145133
354					-1.165165165165165	0.015327671493577097
355					-1.1571571571571573	0.015121318517148007
356					-1.149149149149149	0.014916303035034535
357					-1.1411411411411412	0.014712626772258552
358					-1.1331331331331334	0.014510291443651494
359					-1.125125125125125	0.014309298753819063
360					-1.1171171171171173	0.014109650397106098
361					-1.109109109109109	0.013911348057561479
362					-1.1011011011011012	0.013714393408903429
363					-1.0930930930930933	0.013518788114484797
364					-1.085085085085085	0.013324533827258643
365					-1.0770770770770772	0.013131632189744013
366					-1.069069069069069	0.01294008483399179
367					-1.0610610610610611	0.012749893381550883
368					-1.0530530530530529	0.012561059443434454
369					-1.045045045045045	0.012373584620086494
370					-1.0370370370370372	0.01218747050134842
371					-1.029029029029029	0.012002718666425993
372					-1.021021021021021	0.011819330683856405
373					-1.0130130130130128	0.011637308111475493
374					-1.005005005005005	0.01145665249638525
375					-0.9969969969969972	0.011277365374921435
376					-0.9889889889889889	0.01109944827262146
377					-0.9809809809809811	0.010922902704192447
378					-0.9729729729729728	0.010747730173479459
379					-0.964964964964965	0.010573932173434006
380					-0.9569569569569571	0.010401510186082647
381					-0.9489489489489489	0.0102304656824959
382					-0.940940940940941	0.01006080012275733
383					-0.9329329329329328	0.009892514955932774
384					-0.924924924924925	0.009725611620039907
385					-0.9169169169169171	0.009560091542017861
386					-0.9089089089089089	0.009395956137697186
387					-0.900900900900901	0.009233206811769985
388					-0.8928928928928928	0.009071844957760193
389					-0.8848848848848849	0.008911871957994191
390					-0.8768768768768771	0.008753289183571522
391					-0.8688688688688688	0.008596097994335887
392					-0.860860860860861	0.00844029973884638
393					-0.8528528528528527	0.008285895754348845
394					-0.8448448448448449	0.00813288736674757
395					-0.8368368368368371	0.00798127589057711
396					-0.8288288288288288	0.00783106262897438
397					-0.820820820820821	0.007682248873650981
398					-0.8128128128128127	0.007534835904865684
399					-0.8048048048048049	0.007388824991397246
400					-0.796796796796797	0.00724421739051733
401					-0.7887887887887888	0.007101014347963742
402					-0.780780780780781	0.0069592170979138925
403					-0.7727727727727727	0.0068188268629584105
404					-0.7647647647647648	0.006679844854075096
405					-0.7567567567567566	0.006542272270602997
406					-0.7487487487487487	0.006406110300216832
407					-0.7407407407407409	0.006271360118901526
408					-0.7327327327327327	0.006138022890927072
409					-0.7247247247247248	0.006006099768823617
410					-0.7167167167167166	0.005875591893356711
411					-0.7087087087087087	0.005746500393502916
412					-0.7007007007007009	0.005618826386425523
413					-0.6926926926926926	0.005492570977450601
414					-0.6846846846846848	0.005367735260043275
415					-0.6766766766766765	0.005244320315784188
416					-0.6686686686686687	0.005122327214346283
417					-0.6606606606606609	0.00500175701347176
418					-0.6526526526526526	0.004882610758949318
419					-0.6446446446446448	0.004764889484591661
420					-0.6366366366366365	0.004648594212213161
421					-0.6286286286286287	0.0045337259516079
422					-0.6206206206206208	0.004420285700527828
423					-0.6126126126126126	0.0043082744446612566
424					-0.6046046046046047	0.004197693157611589
425					-0.5965965965965965	0.004088542800876255
426					-0.5885885885885886	0.003980824323825965
427					-0.5805805805805808	0.003874538663684151
428					-0.5725725725725725	0.003769686745506697
429					-0.5645645645645647	0.0036662694821619464
430					-0.5565565565565564	0.003564287774310883
431					-0.5485485485485486	0.003463742510387673
432					-0.5405405405405403	0.003364634566580357
433					-0.5325325325325325	0.0032669648068119005
434					-0.5245245245245247	0.0031707340827214145
435					-0.5165165165165164	0.003075943233645685
436					-0.5085085085085086	0.0029825930866009685
437					-0.5005005005005003	0.0028906844562649903
438					-0.4924924924924925	0.0028002181449592865
439					-0.48448448448448467	0.0027111949426317197
440					-0.4764764764764764	0.0026236156268393254
441					-0.46846846846846857	0.0025374809627314
442					-0.4604604604604603	0.002452791703032821
443					-0.45245245245245247	0.0023695485880276933
444					-0.44444444444444464	0.002287752345543194
445					-0.43643643643643637	0.0022074036909337266
446					-0.42842842842842854	0.002128503327065344
447					-0.42042042042042027	0.002051051944300389
448					-0.41241241241241244	0.0019750502204824764
449					-0.4044044044044046	0.001900498820921666
450					-0.39639639639639634	0.0018273983983799604
451					-0.3883883883883885	0.0017557495930570625
452					-0.38038038038038025	0.0016855530325763641
453					-0.3723723723723724	0.0016168093319712654
454					-0.3643643643643646	0.001549519093671709
455					-0.3563563563563563	0.0014836829074910182
456					-0.3483483483483485	0.0014193013506130143
457					-0.3403403403403402	0.001356374987579363
458					-0.3323323323323324	0.001294904370277251
459					-0.32432432432432456	0.0012348900379272848
460					-0.3163163163163163	0.001176332517071695
461					-0.30830830830830847	0.0011192323215628156
462					-0.3003003003003002	0.0010635899525518072
463					-0.29229229229229237	0.001009405898477702
464					-0.28428428428428454	0.0009566806350566797
465					-0.27627627627627627	0.0009054146252716465
466					-0.26826826826826844	0.0008556083193620962
467					-0.26026026026026017	0.0008072621548142143
468					-0.25225225225225234	0.0007603765563513045
469					-0.24424424424424407	0.0007149519359244511
470					-0.23623623623623624	0.0006709886927034973
471					-0.2282282282282284	0.0006284872130682682
472					-0.22022022022022014	0.0005874478706000966
473					-0.21221221221221231	0.0005478710260736266
474					-0.20420420420420404	0.0005097570274488743
475					-0.19619619619619622	0.0004731062098636051
476					-0.1881881881881884	0.00043791889562595375
477					-0.18018018018018012	0.0004041953942073509
478					-0.1721721721721723	0.0003719360022357272
479					-0.16416416416416402	0.0003411410034889816
480					-0.1561561561561562	0.0003118106688887572
481					-0.14814814814814836	0.0002839452564944736
482					-0.1401401401401401	0.0002575450114976578
483					-0.13213213213213226	0.00023261016621655694
484					-0.12412412412412399	0.00020914094009101875
485					-0.11611611611611616	0.0001871375396776761
486					-0.10810810810810834	0.00016660015864539398
487					-0.10010010010010006	0.0001475289777710131
488					-0.09209209209209224	0.00012992416493537535
489					-0.08408408408408397	0.00011378587511962277
490					-0.07607607607607614	9.911425040179479e-05
491					-0.06806806806806831	8.590941995369516e-05
492					-0.06006006006006004	7.417150003805222e-05
493					-0.05205205205205221	6.390059400596148e-05
494					-0.04404404404404394	5.509679229460648e-05
495					-0.03603603603603611	4.776017242527267e-05
496					-0.02802802802802784	4.189079900163709e-05
497					-0.020020020020020013	3.7488723708349336e-05
498					-0.012012012012012185	3.455398530989143e-05
499					-0.004004004004003914	3.308660964972567e-05
500					0.004004004004004358	3.3086609649725717e-05
501					0.012012012012012185	3.455398530989143e-05
502					0.020020020020020013	3.7488723708349336e-05
503					0.02802802802802784	4.189079900163709e-05
504					0.03603603603603567	4.776017242527231e-05
505					0.044044044044044384	5.509679229460691e-05
506					0.05205205205205221	6.390059400596148e-05
507					0.06006006006006004	7.417150003805222e-05
508					0.06806806806806787	8.590941995369447e-05
509					0.0760760760760757	9.9114250401794e-05
510					0.08408408408408441	0.00011378587511962363
511					0.09209209209209224	0.00012992416493537535
512					0.10010010010010006	0.0001475289777710131
513					0.10810810810810789	0.0001666001586453929
514					0.11611611611611572	0.0001871375396776749
515					0.12412412412412444	0.00020914094009102002
516					0.13213213213213226	0.00023261016621655694
517					0.1401401401401401	0.0002575450114976578
518					0.14814814814814792	0.00028394525649447206
519					0.15615615615615575	0.0003118106688887556
520					0.16416416416416446	0.00034114100348898324
521					0.1721721721721723	0.0003719360022357272
522					0.18018018018018012	0.0004041953942073509
523					0.18818818818818794	0.00043791889562595185
524					0.19619619619619577	0.0004731062098636032
525					0.2042042042042045	0.0005097570274488764
526					0.21221221221221231	0.0005478710260736266
527					0.22022022022022014	0.0005874478706000966
528					0.22822822822822797	0.0006284872130682659
529					0.2362362362362358	0.0006709886927034949
530					0.2442442442442445	0.0007149519359244535
531					0.25225225225225234	0.0007603765563513045
532					0.26026026026026017	0.0008072621548142143
533					0.268268268268268	0.0008556083193620935
534					0.2762762762762758	0.0009054146252716438
535					0.28428428428428454	0.0009566806350566797
536					0.29229229229229237	0.001009405898477702
537					0.3003003003003002	0.0010635899525518072
538					0.308308308308308	0.0011192323215628124
539					0.31631631631631585	0.0011763325170716919
540					0.32432432432432456	0.0012348900379272848
541					0.3323323323323324	0.001294904370277251
542					0.3403403403403402	0.001356374987579363
543					0.34834834834834805	0.0014193013506130108
544					0.3563563563563559	0.0014836829074910147
545					0.3643643643643646	0.001549519093671709
546					0.3723723723723724	0.0016168093319712654
547					0.38038038038038025	0.0016855530325763641
548					0.3883883883883881	0.0017557495930570588
549					0.3963963963963968	0.0018273983983799645
550					0.4044044044044046	0.001900498820921666
551					0.41241241241241244	0.0019750502204824764
552					0.42042042042042027	0.002051051944300389
553					0.4284284284284281	0.0021285033270653396
554					0.4364364364364368	0.002207403690933731
555					0.44444444444444464	0.002287752345543194
556					0.45245245245245247	0.0023695485880276933
557					0.4604604604604603	0.002452791703032821
558					0.4684684684684681	0.0025374809627313954
559					0.47647647647647684	0.0026236156268393297
560					0.48448448448448467	0.0027111949426317197
561					0.4924924924924925	0.0028002181449592865
562					0.5005005005005003	0.0028906844562649903
563					0.5085085085085082	0.0029825930866009633
564					0.5165165165165169	0.0030759432336456907
565					0.5245245245245247	0.0031707340827214145
566					0.5325325325325325	0.0032669648068119005
567					0.5405405405405403	0.003364634566580357
568					0.5485485485485482	0.003463742510387667
569					0.5565565565565569	0.0035642877743108886
570					0.5645645645645647	0.0036662694821619464
571					0.5725725725725725	0.003769686745506697
572					0.5805805805805804	0.003874538663684145
573					0.5885885885885882	0.003980824323825959
574					0.5965965965965969	0.00408854280087626
575					0.6046046046046047	0.004197693157611589
576					0.6126126126126126	0.0043082744446612566
577					0.6206206206206204	0.004420285700527822
578					0.6286286286286282	0.004533725951607894
579					0.6366366366366369	0.004648594212213167
580					0.6446446446446448	0.004764889484591661
581					0.6526526526526526	0.004882610758949318
582					0.6606606606606604	0.005001757013471753
583					0.6686686686686683	0.005122327214346276
584					0.676676676676677	0.005244320315784194
585					0.6846846846846848	0.005367735260043275
586					0.6926926926926926	0.005492570977450601
587					0.7007007007007005	0.005618826386425516
588					0.7087087087087083	0.00574650039350291
589					0.716716716716717	0.00587559189335672
590					0.7247247247247248	0.006006099768823617
591					0.7327327327327327	0.006138022890927072
592					0.7407407407407405	0.006271360118901517
593					0.7487487487487483	0.006406110300216824
594					0.756756756756757	0.006542272270603004
595					0.7647647647647648	0.006679844854075096
596					0.7727727727727727	0.0068188268629584105
597					0.7807807807807805	0.0069592170979138855
598					0.7887887887887883	0.0071010143479637335
599					0.796796796796797	0.00724421739051733
600					0.8048048048048049	0.007388824991397246
601					0.8128128128128127	0.007534835904865684
602					0.8208208208208205	0.007682248873650973
603					0.8288288288288284	0.00783106262897437
604					0.8368368368368371	0.00798127589057711
605					0.8448448448448449	0.00813288736674757
606					0.8528528528528527	0.008285895754348845
607					0.8608608608608606	0.008440299738846371
608					0.8688688688688693	0.008596097994335895
609					0.8768768768768771	0.008753289183571522
610					0.8848848848848849	0.008911871957994191
611					0.8928928928928928	0.009071844957760193
612					0.9009009009009006	0.009233206811769975
613					0.9089089089089093	0.009395956137697194
614					0.9169169169169171	0.009560091542017861
615					0.924924924924925	0.009725611620039907
616					0.9329329329329328	0.009892514955932774
617					0.9409409409409406	0.01006080012275732
618					0.9489489489489493	0.010230465682495906
619					0.9569569569569571	0.010401510186082647
620					0.964964964964965	0.010573932173434006
621					0.9729729729729728	0.010747730173479459
622					0.9809809809809806	0.010922902704192439
623					0.9889889889889893	0.011099448272621472
624					0.9969969969969972	0.011277365374921435
625					1.005005005005005	0.01145665249638525
626					1.0130130130130128	0.011637308111475493
627					1.0210210210210207	0.011819330683856395
628					1.0290290290290294	0.012002718666426004
629					1.0370370370370372	0.01218747050134842
630					1.045045045045045	0.012373584620086494
631					1.0530530530530529	0.012561059443434454
632					1.0610610610610607	0.012749893381550869
633					1.0690690690690694	0.012940084833991798
634					1.0770770770770772	0.013131632189744013
635					1.085085085085085	0.013324533827258643
636					1.0930930930930929	0.013518788114484787
637					1.1011011011011007	0.013714393408903416
638					1.1091091091091094	0.01391134805756149
639					1.1171171171171173	0.014109650397106098
640					1.125125125125125	0.014309298753819063
641					1.133133133133133	0.014510291443651482
642					1.1411411411411407	0.014712626772258543
643					1.1491491491491495	0.014916303035034547
644					1.1571571571571573	0.015121318517148007
645					1.165165165165165	0.015327671493577097
646					1.173173173173173	0.015535360229145125
647					1.1811811811811808	0.015744382978556244
648					1.1891891891891895	0.015954737986431343
649					1.1971971971971973	0.016166423487344015
650					1.2052052052052051	0.01637943770585692
651					1.213213213213213	0.016593778856558068
652					1.2212212212212208	0.01680944514409743
653					1.2292292292292295	0.01702643476322365
654					1.2372372372372373	0.017244745898820885
655					1.2452452452452452	0.017464376725945963
656					1.253253253253253	0.01768532540986556
657					1.2612612612612608	0.017907590106093562
658					1.2692692692692695	0.018131168960428663
659					1.2772772772772774	0.01835606010899194
660					1.2852852852852852	0.018582261678264912
661					1.293293293293293	0.018809771785127403
662					1.3013013013013008	0.01903858853689577
663					1.3093093093093096	0.019268710031361255
664					1.3173173173173174	0.019500134356828343
665					1.3253253253253252	0.019732859592153575
666					1.333333333333333	0.01996688380678418
667					1.3413413413413409	0.020202205060797073
668					1.3493493493493496	0.020438821404937923
669					1.3573573573573574	0.02067673088066029
670					1.3653653653653652	0.0209159315201651
671					1.373373373373373	0.0211564213464401
672					1.381381381381381	0.021398198373299496
673					1.3893893893893896	0.021641260605423776
674					1.3973973973973974	0.021885606038399497
675					1.4054054054054053	0.02213123265875955
676					1.413413413413413	0.022378138444023213
677					1.4214214214214218	0.022626321362736533
678					1.4294294294294296	0.0228757793745127
679					1.4374374374374375	0.02312651043007278
680					1.4454454454454453	0.02337851247128631
681					1.4534534534534531	0.023631783431212215
682					1.4614614614614618	0.023886321234139786
683					1.4694694694694697	0.02414212379562964
684					1.4774774774774775	0.02439918902255516
685					1.4854854854854853	0.02465751481314369
686					1.4934934934934931	0.024917099057018038
687					1.5015015015015019	0.025177939635238088
688					1.5095095095095097	0.025440034420342383
689					1.5175175175175175	0.02570338127639011
690					1.5255255255255253	0.025967978059002937
691					1.5335335335335332	0.026233822615407052
692					1.5415415415415419	0.026500912784475365
693					1.5495495495495497	0.026769246396769673
694					1.5575575575575575	0.02703882127458318
695					1.5655655655655654	0.027309635231982873
696					1.5735735735735732	0.027581686074852167
697					1.581581581581582	0.027854971600933566
698					1.5895895895895897	0.02812948959987138
699					1.5975975975975976	0.02840523785325482
700					1.6056056056056054	0.028682214134660804
701					1.6136136136136132	0.02896041620969716
702					1.621621621621622	0.029239841836045798
703					1.6296296296296298	0.029520488763505853
704					1.6376376376376376	0.029802354734037324
705					1.6456456456456454	0.03008543748180438
706					1.6536536536536532	0.030369734733218925
707					1.661661661661662	0.03065524420698431
708					1.6696696696696698	0.03094196361413899
709					1.6776776776776776	0.03122989065810045
710					1.6856856856856854	0.031519023034709055
711					1.6936936936936933	0.03180935843227207
712					1.701701701701702	0.03210089453160774
713					1.7097097097097098	0.032393629006089365
714					1.7177177177177176	0.03268755952168967
715					1.7257257257257255	0.032982683737025044
716					1.7337337337337333	0.033278999303399934
717					1.741741741741742	0.03357650386485135
718					1.7497497497497498	0.033875195058193266
719					1.7577577577577577	0.034175070513061435
720					1.7657657657657655	0.03447612785195793
721					1.7737737737737733	0.03477836469029594
722					1.781781781781782	0.03508177863644458
723					1.7897897897897899	0.03538636729177367
724					1.7977977977977977	0.035692128250698896
725					1.8058058058058055	0.035999059100726656
726					1.8138138138138133	0.03630715742249913
727					1.821821821821822	0.03661642078983953
728					1.82982982982983	0.036926846769797086
729					1.8378378378378377	0.037238432922692466
730					1.8458458458458455	0.037551176802163064
731					1.8538538538538534	0.037865075955208244
732					1.861861861861862	0.03818012792223485
733					1.86986986986987	0.03849633023710251
734					1.8778778778778777	0.038813680427169386
735					1.8858858858858856	0.03913217601333751
736					1.8938938938938943	0.03945181451009855
737					1.9019019019019021	0.039772593425579206
738					1.90990990990991	0.040094510261587224
739					1.9179179179179178	0.0404175625136569
740					1.9259259259259256	0.04074174767109493
741					1.9339339339339343	0.041067063217026224
742					1.9419419419419421	0.04139350662843968
743					1.94994994994995	0.04172107537623418
744					1.9579579579579578	0.042049766925264465
745					1.9659659659659656	0.04237957873438709
746					1.9739739739739743	0.042710508256506366
747					1.9819819819819822	0.043042552938620394
748					1.98998998998999	0.04337571022186722
749					1.9979979979979978	0.04370997754157072
750					2.0060060060060056	0.04404535232728689
751					2.0140140140140144	0.044381832002849855
752					2.022022022022022	0.04471941398641797
753					2.03003003003003	0.045058095690520134
754					2.038038038038038	0.045397874522101894
755					2.0460460460460457	0.0457387478825717
756					2.0540540540540544	0.046080713167847086
757					2.062062062062062	0.04642376776840088
758					2.07007007007007	0.04676790906930758
759					2.078078078078078	0.04711313445028955
760					2.0860860860860857	0.04745944128576332
761					2.0940940940940944	0.04780682694488597
762					2.1021021021021022	0.048155288791601115
763					2.11011011011011	0.04850482418468571
764					2.118118118118118	0.048855430477796
765					2.1261261261261257	0.04920710501951393
766					2.1341341341341344	0.04955984515339367
767					2.1421421421421423	0.04991364821800752
768					2.15015015015015	0.05026851154699276
769					2.158158158158158	0.050624432469097605
770					2.1661661661661658	0.05098140830822773
771					2.1741741741741745	0.05133943638349251
772					2.1821821821821823	0.05169851400925134
773					2.19019019019019	0.05205863849516004
774					2.198198198198198	0.05241980714621712
775					2.2062062062062058	0.052782017262810045
776					2.2142142142142145	0.05314526614076168
777					2.2222222222222223	0.05350955107137627
778					2.23023023023023	0.05387486934148606
779					2.238238238238238	0.05424121823349737
780					2.246246246246246	0.0546085950254369
781					2.2542542542542545	0.054976996990997895
782					2.2622622622622623	0.05534642139958634
783					2.27027027027027	0.05571686551636733
784					2.278278278278278	0.056088326602311035
785					2.286286286286286	0.05646080191423898
786					2.2942942942942945	0.056834288704870145
787					2.3023023023023024	0.05720878422286693
788					2.31031031031031	0.057584285712881524
789					2.318318318318318	0.05796079041560171
790					2.326326326326326	0.058338295567797016
791					2.3343343343343346	0.05871679840236467
792					2.3423423423423424	0.0590962961483755
793					2.3503503503503502	0.05947678603112002
794					2.358358358358358	0.05985826527215425
795					2.366366366366366	0.06024073108934558
796					2.3743743743743746	0.06062418069691862
797					2.3823823823823824	0.061008611305500934
798					2.3903903903903903	0.06139402012216895
799					2.398398398398398	0.06178040435049351
800					2.406406406406406	0.06216776119058574
801					2.4144144144144146	0.06255608783914249
802					2.4224224224224224	0.06294538148949202
803					2.4304304304304303	0.0633356393316396
804					2.438438438438438	0.06372685855231301
805					2.446446446446447	0.06411903633500798
806					2.4544544544544546	0.06451216986003344
807					2.4624624624624625	0.06490625630455725
808					2.4704704704704703	0.06530129284265122
809					2.478478478478478	0.06569727664533655
810					2.486486486486487	0.06609420488062892
811					2.4944944944944947	0.06649207471358362
812					2.5025025025025025	0.06689088330634095
813					2.5105105105105103	0.06729062781817091
814					2.518518518518518	0.06769130540551849
815					2.526526526526527	0.0680929132220484
816					2.5345345345345347	0.06849544841868999
817					2.5425425425425425	0.06889890814368223
818					2.5505505505505504	0.06930328954261829
819					2.558558558558558	0.06970858975849033
820					2.566566566566567	0.0701148059317342
821					2.5745745745745747	0.07052193520027374
822					2.5825825825825826	0.07092997469956563
823					2.5905905905905904	0.07133892156264367
824					2.598598598598598	0.0717487729201631
825					2.606606606606607	0.07215952590044507
826					2.6146146146146148	0.07257117762952062
827					2.6226226226226226	0.07298372523117515
828					2.6306306306306304	0.07339716582699232
829					2.6386386386386382	0.0738114965363981
830					2.646646646646647	0.07422671447670483
831					2.6546546546546548	0.07464281676315482
832					2.6626626626626626	0.07505980050896448
833					2.6706706706706704	0.0754776628253679
834					2.6786786786786783	0.07589640082166042
835					2.686686686686687	0.07631601160524235
836					2.694694694694695	0.07673649228166221
837					2.7027027027027026	0.07715783995466043
838					2.7107107107107105	0.07758005172621253
839					2.7187187187187183	0.07800312469657232
840					2.726726726726727	0.07842705596431518
841					2.734734734734735	0.07885184262638097
842					2.7427427427427427	0.07927748177811714
843					2.7507507507507505	0.07970397051332165
844					2.7587587587587583	0.08013130592428568
845					2.766766766766767	0.08055948510183651
846					2.774774774774775	0.08098850513537986
847					2.7827827827827827	0.08141836311294283
848					2.7907907907907905	0.08184905612121601
849					2.7987987987987983	0.08228058124559617
850					2.806806806806807	0.08271293557022825
851					2.814814814814815	0.08314611617804757
852					2.8228228228228227	0.08358012015082207
853					2.8308308308308305	0.08401494456919428
854					2.8388388388388384	0.08445058651272301
855					2.846846846846847	0.08488704305992542
856					2.854854854854855	0.0853243112883184
857					2.8628628628628627	0.08576238827446044
858					2.8708708708708706	0.08620127109399307
859					2.8788788788788784	0.08664095682168216
860					2.886886886886887	0.08708144253145936
861					2.894894894894895	0.08752272529646296
862					2.9029029029029028	0.0879648021890795
863					2.9109109109109106	0.08840767028098435
864					2.9189189189189193	0.08885132664318275
865					2.926926926926927	0.08929576834605053
866					2.934934934934935	0.08974099245937484
867					2.942942942942943	0.09018699605239466
868					2.9509509509509506	0.09063377619384134
869					2.9589589589589593	0.09108132995197882
870					2.966966966966967	0.09152965439464389
871					2.974974974974975	0.09197874658928643
872					2.982982982982983	0.0924286036030094
873					2.9909909909909906	0.09287922250260859
874					2.9989989989989994	0.09333060035461267
875					3.007007007007007	0.09378273422532252
876					3.015015015015015	0.09423562118085115
877					3.023023023023023	0.09468925828716297
878					3.0310310310310307	0.09514364261011318
879					3.0390390390390394	0.09559877121548696
880					3.047047047047047	0.09605464116903853
881					3.055055055055055	0.09651124953653024
882					3.063063063063063	0.0969685933837714
883					3.0710710710710707	0.09742666977665705
884					3.0790790790790794	0.09788547578120657
885					3.0870870870870872	0.09834500846360204
886					3.095095095095095	0.09880526489022697
887					3.103103103103103	0.09926624212770424
888					3.1111111111111107	0.09972793724293454
889					3.1191191191191194	0.10019034730313417
890					3.1271271271271273	0.10065346937587291
891					3.135135135135135	0.1011173005291121
892					3.143143143143143	0.10158183783124199
893					3.1511511511511507	0.1020470783511194
894					3.1591591591591595	0.10251301915810526
895					3.1671671671671673	0.10297965732210146
896					3.175175175175175	0.1034469899135885
897					3.183183183183183	0.10391501400366232
898					3.1911911911911908	0.10438372666407103
899					3.1991991991991995	0.10485312496725206
900					3.2072072072072073	0.10532320598636824
901					3.215215215215215	0.10579396679534496
902					3.223223223223223	0.10626540446890614
903					3.231231231231231	0.10673751608261052
904					3.2392392392392395	0.10721029871288794
905					3.2472472472472473	0.10768374943707518
906					3.255255255255255	0.10815786533345183
907					3.263263263263263	0.10863264348127616
908					3.271271271271271	0.1091080809608206
909					3.2792792792792795	0.10958417485340718
910					3.2872872872872874	0.1100609222414428
911					3.295295295295295	0.11053832020845468
912					3.303303303303303	0.11101636583912514
913					3.311311311311311	0.1114950562193267
914					3.3193193193193196	0.11197438843615679
915					3.3273273273273274	0.11245435957797223
916					3.335335335335335	0.11293496673442417
917					3.343343343343343	0.11341620699649209
918					3.351351351351351	0.11389807745651818
919					3.3593593593593596	0.11438057520824148
920					3.3673673673673674	0.11486369734683166
921					3.3753753753753752	0.11534744096892306
922					3.383383383383383	0.11583180317264832
923					3.391391391391391	0.11631678105767192
924					3.3993993993993996	0.11680237172522347
925					3.4074074074074074	0.11728857227813104
926					3.4154154154154153	0.11777537982085444
927					3.423423423423423	0.11826279145951803
928					3.431431431431431	0.11875080430194361
929					3.4394394394394396	0.11923941545768318
930					3.4474474474474475	0.1197286220380513
931					3.4554554554554553	0.1202184211561578
932					3.463463463463463	0.12070880992693984
933					3.471471471471472	0.12119978546719423
934					3.4794794794794797	0.12169134489560908
935					3.4874874874874875	0.12218348533279605
936					3.4954954954954953	0.12267620390132183
937					3.503503503503503	0.12316949772573973
938					3.511511511511512	0.12366336393262117
939					3.5195195195195197	0.12415779965058675
940					3.5275275275275275	0.12465280201033754
941					3.5355355355355353	0.12514836814468608
942					3.543543543543543	0.1256444951885872
943					3.551551551551552	0.12614118027916862
944					3.5595595595595597	0.12663842055576144
945					3.5675675675675675	0.12713621315993073
946					3.5755755755755754	0.1276345552355057
947					3.583583583583583	0.12813344392860976
948					3.591591591591592	0.12863287638769053
949					3.5995995995995997	0.12913284976354944
950					3.6076076076076076	0.12963336120937186
951					3.6156156156156154	0.13013440788075614
952					3.6236236236236232	0.13063598693574316
953					3.631631631631632	0.13113809553484568
954					3.6396396396396398	0.13164073084107702
955					3.6476476476476476	0.13214389001998048
956					3.6556556556556554	0.13264757023965779
957					3.6636636636636633	0.1331517686707978
958					3.671671671671672	0.133656482486705
959					3.67967967967968	0.13416170886332773
960					3.6876876876876876	0.1346674449792865
961					3.6956956956956954	0.13517368801590202
962					3.7037037037037033	0.13568043515722295
963					3.711711711711712	0.13618768359005368
964					3.71971971971972	0.13669543050398195
965					3.7277277277277276	0.1372036730914063
966					3.7357357357357355	0.1377124085475632
967					3.7437437437437433	0.1382216340705544
968					3.751751751751752	0.13873134686137384
969					3.75975975975976	0.13924154412393414
970					3.7677677677677677	0.13975222306509388
971					3.7757757757757755	0.1402633808946838
972					3.7837837837837833	0.14077501482553295
973					3.791791791791792	0.14128712207349547
974					3.7997997997998	0.14179969985747615
975					3.8078078078078077	0.1423127453994567
976					3.8158158158158155	0.14282625592452128
977					3.8238238238238234	0.1433402286608824
978					3.831831831831832	0.14385466083990614
979					3.83983983983984	0.14436954969613744
980					3.8478478478478477	0.14488489246732564
981					3.8558558558558556	0.1454006863944491
982					3.8638638638638634	0.1459169287217404
983					3.871871871871872	0.14643361669671068
984					3.87987987987988	0.1469507475701745
985					3.8878878878878878	0.14746831859627418
986					3.8958958958958956	0.1479863270325042
987					3.9039039039039034	0.14850477013973493
988					3.911911911911912	0.14902364518223707
989					3.91991991991992	0.14954294942770505
990					3.9279279279279278	0.15006268014728102
991					3.9359359359359356	0.15058283461557812
992					3.9439439439439443	0.1511034101107041
993					3.951951951951952	0.15162440391428414
994					3.95995995995996	0.15214581331148425
995					3.967967967967968	0.1526676355910342
996					3.9759759759759756	0.15318986804524987
997					3.9839839839839843	0.15371250797005648
998					3.991991991991992	0.15423555266501032
999					4.0	0.1547589994333217
