# Supplementary material for: Statistics of pathogenic bacteria in the search of host cells
Source: Nat Commun. 2021 Mar 31;12:1990. doi: 10.1038/s41467-021-22156-6 (PMC8012381; doi:10.1038/s41467-021-22156-6)
Supplement: Supplementary file 9 — Source Data [file 41467_2021_22156_MOESM9_ESM.zip › Fig3/Fig3_panel_c.csv]

	Aspect Ratio	Omegas	guide line x	guide line y
0	5.109625668449198	0.12332313980092006	1.0	-4.500000000000001
1	1.651442307692308	-0.05891519702840595	1.101010101010101	-2.8221476510067123
2	1.7285318559556786	-0.28724007956337677	1.202020202020202	-1.987437185929649
3	2.130813953488372	-0.2583036963479731	1.303030303030303	-1.487951807228916
4	1.7614678899082572	-0.9052271617878579	1.404040404040404	-1.1555183946488297
5	2.4323432343234326	0.1385672090327637	1.5050505050505052	-0.9183381088825213
6	1.5868263473053892	-0.598363078469036	1.606060606060606	-0.7406015037593987
7	1.8731707317073176	-0.22716042650010154	1.7070707070707072	-0.6024498886414253
8	1.8421052631578947	-0.02105518635417019	1.808080808080808	-0.49198396793587196
9	2.536585365853658	-0.2625417840602177	1.9090909090909092	-0.4016393442622951
10	1.808259587020649	-1.5004465506013174	2.0101010101010104	-0.3263772954924873
11	1.7573696145124718	-0.467993945942676	2.111111111111111	-0.2627118644067796
12	2.274428274428274	-0.19027504812050922	2.212121212121212	-0.20815450643776834
13	1.569259962049336	-0.5779111725606879	2.313131313131313	-0.16088117489986653
14	2.102702702702703	-0.4568151317666663	2.4141414141414144	-0.11952440550688359
15	1.91793893129771	-0.2429036472915982	2.515151515151515	-0.08303886925795056
16	2.148241206030151	-0.4916643123031615	2.616161616161616	-0.050611790878754226
17	1.8950177935943064	-0.9589325086349479	2.717171717171717	-0.0216016859852477
18	1.9461697722567286	-0.1980526705472215	2.8181818181818183	0.0045045045045045695
19	1.8557114228456912	-0.7498361021977493	2.919191919191919	0.028122020972354556
20	1.820388349514563	-0.49454323987413784	3.0202020202020203	0.0495905368516833
21	2.2783783783783784	-0.21880274910634626	3.121212121212121	0.06919060052219322
22	1.9136842105263159	-0.5129592606131268	3.2222222222222223	0.08715596330275233
23	1.6710963455149501	-0.18776601321542208	3.323232323232323	0.10368294635708558
24	1.9005847953216375	-1.0788907509075947	3.4242424242424243	0.11893764434180137
25	1.711217183770883	-0.5456643618692748	3.525252525252525	0.1330615270570793
26	1.3347107438016528	-0.19075151379654334	3.6262626262626263	0.1461758398856326
27	4.1864406779661	-0.3665979212982439	3.727272727272727	0.15838509316770183
28	1.4069981583793738	-1.131699107420505	3.8282828282828283	0.16977985323549027
29	1.5650623885918	-0.5947287470126028	3.929292929292929	0.1804389928986443
30	2.6861538461538466	-0.5238162241024094	4.03030303030303	0.19043151969981242
31	1.9719101123595504	-0.22512665767656206	4.1313131313131315	0.19981807155852033
32	2.0949074074074066	-0.2306398248524988	4.232323232323232	0.20865214832254264
33	1.4705882352941178	-0.09061000425912932	4.333333333333334	0.21698113207547176
34	1.8952991452991457	-0.28128122719308885	4.434343434343434	0.2248471372984992
35	1.2489361702127662	-0.33752455277330407	4.5353535353535355	0.2322877230935641
36	1.754237288135593	-0.3650779102963981	4.636363636363637	0.2393364928909953
37	1.086309523809524	-2.781421256605315	4.737373737373737	0.2460236018471011
38	2.7772277227722775	-1.024880157558166	4.838383838383838	0.25237618809404705
39	1.8648648648648651	-0.5985391075192762	4.9393939393939394	0.25841874084919475
40	2.416666666666667	-0.28861878414340114	5.040404040404041	0.2641734159123392
41	1.8254486133768353	-1.2914302626817051	5.141414141414141	0.2696603071195905
42	1.5765407554671966	0.11290224225493925	5.242424242424242	0.27489768076398363
43	1.5464098073555166	-0.587201649892837	5.343434343434343	0.2799021787461094
44	2.3433874709976794	0.016161829557514287	5.444444444444445	0.284688995215311
45	2.142284569138277	-0.6106279165984368	5.545454545454545	0.289272030651341
46	2.045643153526971	-1.09751453791035	5.646464646464646	0.2936640266777824
47	1.3203285420944557	-0.13331209252816204	5.747474747474747	0.29787668436096365
48	1.1625386996904026	-0.9074870930423106	5.848484848484849	0.30192076830732295
49	1.0953846153846156	-1.9419650161212103	5.94949494949495	0.3058061985092193
50	1.2637362637362637	-0.7012289458102652	6.05050505050505	0.30954213158907273
51	1.9202898550724636	-0.6113044137729785	6.151515151515151	0.3131370328425821
52	1.8359550561797753	-2.639464184682809	6.252525252525253	0.3165987402741756
53	1.747008547008547	-0.003256231600911281	6.353535353535354	0.3199345216442343
54	1.6035087719298242	-0.5509927835938839	6.454545454545454	0.32315112540192925
55	2.388206388206388	-0.9472560995049855	6.555555555555555	0.32625482625482627
56	1.2695167286245355	-0.6577648387790951	6.656565656565657	0.32925146602276645
57	1.4290030211480365	-0.36258387914954904	6.757575757575758	0.33214649033570703
58	1.5294117647058822	-0.1372910257704179	6.858585858585858	0.33494498166055353
59	1.6904761904761907	-0.43145012062204596	6.959595959595959	0.3376516890783864
60	1.9669421487603305	-0.3849140951535564	7.0606060606060606	0.34027105517909007
61	2.554913294797688	0.06121059425559441	7.161616161616162	0.3428072403937758
62	1.6654064272211722	-0.3945575310410078	7.262626262626262	0.34526414504532665
63	1.689763779527559	-0.6622872058564281	7.363636363636363	0.3476454293628809
64	1.9056939501779362	-0.48237905799954345	7.4646464646464645	0.34995453167626556
65	2.3345454545454545	-0.7007956666771618	7.565656565656566	0.35219468498059125
66	1.8013245033112586	-1.8533599762700095	7.666666666666667	0.35436893203883496
67	2.171617161716172	-0.7402426551919513	7.767676767676767	0.35648013917077415
68	2.123711340206185	-1.230117732916377	7.8686868686868685	0.3585310088596742
69	2.87378640776699	-0.44202290810469913	7.96969696969697	0.3605240912933221
70	3.0727848101265822	-0.31030554405984545	8.070707070707071	0.36246179494303976
71	2.515060240963855	-0.1569512427522063	8.171717171717171	0.3643463962729515
72	2.145214521452145	-1.3512059174529019	8.272727272727273	0.36618004866180054
73	1.9764011799410033	-0.9641843623867893	8.373737373737374	0.36796479061082954
74	2.765734265734266	-0.23846204267012192	8.474747474747474	0.3697025533035009
75	2.2739273927392736	-1.2185102339354847	8.575757575757574	0.3713951675759938
76	2.4080996884735204	-0.3714177277962638	8.676767676767676	0.37304437035137217
77	2.1717451523545703	-0.20811445092249028	8.777777777777779	0.3746518105849582
78	2.8193146417445485	-0.014462543472469239	8.878787878787879	0.3762190547636909
79	2.5060606060606063	-0.2573103147191412	8.97979797979798	0.3777475919980242
80	1.8414634146341462	-0.6516078231751989	9.080808080808081	0.3792388387411564
81	1.577287066246057	0.3474379533270607	9.181818181818182	0.3806941431670282
82	2.8000000000000003	-0.7948000973429946	9.282828282828282	0.3821147892355322
83	2.5795795795795797	-0.7724435568699909	9.383838383838384	0.383502000470699
84	4.628205128205129	0.5978803545557332	9.484848484848484	0.3848569434752268
85	4.895973154362416	0.2492688271920165	9.585858585858587	0.3861807312025753
86	9.652866242038215	0.26493317233368296	9.686868686868687	0.3874744260059104
87	4.7269736842105265	0.37349490337738883	9.787878787878787	0.3887390424814565
88			9.88888888888889	0.3899755501222494
89			9.98989898989899	0.39118487579687844
90			10.09090909090909	0.39236790606653615
91			10.191919191919192	0.39352548935254894
92			10.292929292929292	0.3946584379655246
93			10.393939393939394	0.39576753000631715
94			10.494949494949495	0.39685351114815587
95			10.595959595959595	0.39791709630851724
96			10.696969696969697	0.398958971218616
97			10.797979797979798	0.3999797938977571
98			10.8989898989899	0.40098019603920787
99			11.0	0.4019607843137255
