# Supplementary material for: Statistics of pathogenic bacteria in the search of host cells
Source: Nat Commun. 2021 Mar 31;12:1990. doi: 10.1038/s41467-021-22156-6 (PMC8012381; doi:10.1038/s41467-021-22156-6)
Supplement: Supplementary file 9 — Source Data [file 41467_2021_22156_MOESM9_ESM.zip › Fig3/Fig3_panel_d.csv]

	Dtheta	Err Dtheta
0	0.021112817475117934	0.0031199467707609574
1	0.03900016495401329	0.003092736524802633
2	0.22395710634715427	0.036636039683015945
3	0.06652055770328841	0.0030077836148185324
4	0.0354526037639396	0.025642514877766705
5	0.02956455099136296	0.0020366980637193124
6	0.051395347591834235	0.006756660101696084
7	0.037266358773557134	0.005454592741515962
8	0.017046943885304932	0.007711999803588895
9	0.1109771729687926	0.0034948948057899
10	0.21257591435832382	0.04085149392307214
11	0.12353754203600072	0.009247767294043797
12	0.11651759381986845	0.011735264079032961
13	0.024496475557786935	0.0008449165894126313
14	0.05313867333181468	0.012292030401124254
15	0.10565072395292013	0.003107113824898518
16	0.05411453134074239	0.011448520156768078
17	0.1658511996665609	0.020943923373841357
18	0.07142889519770756	0.008469559019925911
19	0.036861233167571616	0.01449970113847738
20	0.09360924755948151	0.01446702858769277
21	0.04140438880487643	0.0037211514800898774
22	0.027908470198136064	0.007873729698581595
23	0.03298603720541173	0.00489685250250611
24	0.11505250766694285	0.016907435312440704
25	0.2281690328076587	0.007011685255745929
26	0.029894817973629983	0.0055669078371425595
27	0.09298955986363902	0.00344236653029829
28	0.019903190452155665	0.00554192764372875
29	0.09678335939794702	0.01746106223484186
30	0.16447198985563102	0.005486218771020033
31	0.040499384843893524	0.0032774231623867653
32	0.1047989831079474	0.008135553794750165
33	0.12091040687238562	0.002557758230917629
34	0.05907218741934713	0.003961457075853978
35	0.11186838634980895	0.004020911500662732
36	0.18718442558636655	0.0048315437436906115
37	0.515837656788804	0.02530219512308829
38	0.04478332833378472	0.009301092199417936
39	0.026275438992522333	0.006463479313196255
40	0.05787499146582572	0.004708131681176848
41	0.18964131758446978	0.0044348568397690035
42	0.040844078414811774	0.004096312177168491
43	0.04267802515258773	0.007547526661386886
44	0.02262025904738969	0.0033600543410771005
45	0.05925684038627894	0.01593825358443162
46	0.012782812609770442	0.001762087262142692
47	0.033913852850625786	0.004320267700434853
48	0.04736021448022336	0.014158141596648105
49	0.06730710908478622	0.004372473035763723
50	0.0627343201666617	0.017441951422340073
51	0.030216743105624125	0.0067796685551053375
52	0.03156409568466738	0.002516365828029712
53	0.03922098848577784	0.008863254756405127
54	0.04034527712827576	0.015769071613446747
55	0.012962894690080145	0.0012558509811898702
56	0.17046566603017835	0.013289940043165466
57	0.13195145205065234	0.005986391463863572
58	0.030704869763229756	0.006363090106271989
59	0.15483619376743987	0.008858903356840652
60	0.34231943075426075	0.011075472252594818
61	0.03773721561477163	0.0083867209782068
62	0.01331385004448618	0.008098847517146623
63	0.05736056081708972	0.022297811409469168
64	0.04658178830402281	0.007446507348711548
65	0.0328406099604019	0.001116599991834603
66	0.02188827027279163	0.0026126632895875873
67	0.07705915371837385	0.002802692001657911
68	0.1521269730668884	0.0011529685105935038
69	0.042408320654790624	0.018526979015819303
70	0.08489690889156744	0.003401910284105778
71	0.05874451305680774	0.0036192888017788282
72	0.02071722725739796	0.00042093266666631243
73	0.07196087088959675	0.002267268924551111
74	0.04537821952184512	0.004036338775058946
75	0.13973901710522188	0.003124070536701951
76	0.10512581021690372	0.005196560639090196
77	0.043956503090559214	0.003552241366838432
78	0.01813348839893418	0.0025381041943384236
79	0.05691601117614373	0.004253363337844386
80	0.07741122983959241	0.013974836125393178
81	0.0856879192517907	0.004677918234543226
82	0.027177706934807665	0.0020885598898809617
83	0.01581303234083612	0.005034057252159915
84	0.002574309791440522	0.0015612580472857765
85	0.13549264020249085	0.013399926160645809
86	0.0517058087666787	0.009535385935799537
87	0.055126058496837715	0.004038389220707408
