# Supplementary material for: Statistics of pathogenic bacteria in the search of host cells
Source: Nat Commun. 2021 Mar 31;12:1990. doi: 10.1038/s41467-021-22156-6 (PMC8012381; doi:10.1038/s41467-021-22156-6)
Supplement: Supplementary file 9 — Source Data [file 41467_2021_22156_MOESM9_ESM.zip › Fig3/Fig3_panel_e.csv]

	Dv/kv^2	Err Dv/kv^2
0	0.3052898829281052	0.03323428085941745
1	0.7746403806527831	0.12225711340222589
2	3.827893074570803	0.266673206433179
3	2.393754708221959	0.2792244960081737
4	2.954282135015518	0.4151602527914346
5	1.3237865186625688	0.035608867040111236
6	1.665568936222476	0.20615958324843334
7	0.6971763585142826	0.10392625267803064
8	0.547622095401233	0.08541755580077054
9	2.3669326797495485	0.1767344633460022
10	0.7901190588495133	0.17821957344092398
11	0.8788587394880664	0.12911609706735294
12	1.904525258345998	0.2554239339667674
13	1.574423240021093	0.0993242135231555
14	0.7601536398331825	0.043849939681261156
15	1.9403077898850851	0.19508654003189496
16	1.8529907973158835	0.18096946045385712
17	1.693036658526619	0.2958600841241273
18	1.5328131377970977	0.16798973785979976
19	1.6519997602855463	0.07282315908936146
20	2.6307029267558133	0.28808192786153086
21	2.2367600990062804	0.077252478067973
22	1.5946839378939408	0.06528295741542124
23	0.6200361350512694	0.07628512884777654
24	3.9740878307773926	0.2704972232889378
25	2.885665464385198	0.39381324760117725
26	2.4981364894666953	0.3659639939934514
27	1.0413409323813905	0.06313299862988915
28	3.8233055045410973	0.30625054488273695
29	0.7326919342262759	0.06340856892638824
30	1.985422155928548	0.19984106524220024
31	2.0177736220565192	0.22937054176719218
32	3.1267784691850213	0.26971386248243
33	2.4344461533738504	0.29869408497482774
34	0.6721346642384166	0.08679982994336662
35	1.0452713369627797	0.11180204293476863
36	1.606091385745321	0.08570654235674967
37	2.1623223927188873	0.06996717599228909
38	2.3749870666535013	0.3092366271382398
39	2.955719107371546	0.12740928211125793
40	2.6477500314401365	0.16591616675469154
41	6.167527584798867	0.34750024074902885
42	1.3119472664197918	0.18566373599094843
43	2.600705481198965	0.12594477276924684
44	4.5558848103370675	0.19568782310001598
45	1.7594250600578254	0.03299792250333506
46	6.232066061258045	0.3990873507334778
47	0.9160270550501179	0.15797010411753756
48	1.6019687709857644	0.16512168441651143
49	5.8325959573258	0.3220762175867529
50	1.0841373793584856	0.08830345074095548
51	1.712663482960166	0.2288441649044361
52	2.8982629973555776	0.173464403046674
53	3.8220943732070753	0.8564056496426863
54	1.3169314956155385	0.09439094905671634
55	2.5046876280872863	0.14609932148600072
56	5.93277099469863	0.4839695054816943
57	2.771202155633293	0.4413117246477175
58	1.2208374011852237	0.011330514586568186
59	2.0907321781272725	0.09132416456709501
60	2.4280375602847086	0.1840590778025301
61	0.7577183760167852	0.03219641964194323
62	2.356137673246192	0.08682611839218798
63	3.418978648528523	0.2327252964144667
64	1.8745693454966295	0.12150908820980888
65	1.7705766562092309	0.09068979047163331
66	0.7928717730777438	0.1256304004682241
67	1.289313433797075	0.09855412279121302
68	1.89700454451967	0.15979510995026847
69	0.5834954285429971	0.029613164386309173
70	0.8097009961808801	0.055073843978164894
71	0.7251153135120944	0.16446577954895586
72	1.3882056318438292	0.08361868160694627
73	1.2194435612567207	0.108860780330461
74	1.0372047155853354	0.14094960662904144
75	1.3318501639533011	0.10577140554729819
76	1.932785600288859	0.08176547817173123
77	0.24896086184234667	0.14113227950346313
78	0.7867809762391944	0.10202509116420662
79	0.5376594994243297	0.1258746468638967
80	1.3588335391818467	0.10640746590034375
81	0.09522288741818094	0.049328103183958895
82	2.292768162812008	0.1317691902616569
83	1.3023177635216432	0.19237610074592365
84	0.7678151699247929	0.06916570056152797
85	2.9957470762637786	0.24673652528647355
86	0.27618270548449675	0.02909961172628819
87	1.2542706766845677	0.11063036139324685
