# Supplementary material for: Statistics of pathogenic bacteria in the search of host cells
Source: Nat Commun. 2021 Mar 31;12:1990. doi: 10.1038/s41467-021-22156-6 (PMC8012381; doi:10.1038/s41467-021-22156-6)
Supplement: Supplementary file 9 — Source Data [file 41467_2021_22156_MOESM9_ESM.zip › Fig4/Fig4_panel_a.csv]

	x1	y1	x2	y2	x3	y3	x4	y4	x5	y5	x6	y6	x7	y7	x8	y8	x9	y9	x10	y10	x11	y11	x12	y12
0	115.772	33.207	111.264	163.139	30.54	98.334	106.111	1.5019999999999998	75.625	1.985	184.25900000000001	133.097	34.619	161.208	174.59799999999998	76.017	106.867	1.34	171.922	1.5590000000000002	140.30100000000002	165.60299999999998	221.826	138.513
1	116.49799999999999	33.586	111.56700000000001	162.269	31.473000000000003	97.867	105.199	1.8780000000000001	75.306	3.13	183.8	132.447	35.096	160.667	174.58	75.661	107.369	2.593	171.13099999999997	2.1790000000000003	140.287	164.65900000000002	220.687	138.5
2	117.387	34.025	112.23100000000001	161.161	32.527	97.905	104.11200000000001	2.3480000000000003	75.346	3.9810000000000003	183.24599999999998	131.838	35.595	160.142	175.037	75.319	107.73	3.45	170.68099999999998	2.549	140.111	163.463	219.71900000000002	138.328
3	118.02600000000001	34.388000000000005	112.615	160.158	33.474000000000004	97.34100000000001	102.47399999999999	2.85	75.38600000000001	5.001	182.764	131.094	35.893	159.52200000000002	175.832	75.05199999999999	108.007	4.487	170.153	3.1489999999999996	139.764	162.549	218.72	138.099
4	118.56299999999999	34.924	112.87100000000001	159.053	34.255	96.85600000000001	101.26899999999999	3.2769999999999997	75.204	5.909	182.15200000000002	130.804	36.478	158.961	176.50099999999998	74.467	108.46600000000001	5.6129999999999995	169.783	3.299	139.773	161.33100000000002	217.773	137.861
5	119.348	35.641	113.355	158.216	35.341	96.54700000000001	100.62899999999999	3.623	75.586	7.016	181.36	130.093	36.753	158.41299999999998	176.852	74.193	108.992	6.935	168.987	3.957	139.578	160.143	216.74599999999998	137.594
6	119.87200000000001	36.241	113.771	157.263	36.358000000000004	96.3	99.96700000000001	3.853	75.407	7.837000000000001	180.394	129.07399999999998	37.341	157.72799999999998	177.22799999999998	73.818	109.194	7.941	167.957	4.7410000000000005	139.30700000000002	159.132	215.64	137.621
7	120.31700000000001	36.915	114.12	156.238	37.263000000000005	95.834	99.189	3.59	75.98100000000001	8.719	180.019	128.752	37.864000000000004	157.231	177.71099999999998	73.60300000000001	109.45100000000001	9.12	167.229	5.3420000000000005	139.293	157.799	214.53799999999998	137.172
8	120.897	37.602	114.47	155.391	38.421	95.366	97.68299999999999	3.945	75.362	9.526	178.99900000000002	127.947	38.37	156.481	178.355	73.55	109.697	10.229	166.138	6.313	139.102	156.877	213.71900000000002	137.203
9	121.645	38.409	115.00299999999999	154.196	39.535	95.59	97.014	4.164	76.02	10.121	178.623	127.89399999999999	38.768	156.164	178.798	73.207	109.929	11.296	165.52200000000002	7.107	138.934	155.335	212.773	137.061
10	122.10600000000001	39.001	115.296	153.471	40.66	95.19	96.304	4.296	75.676	11.73	177.55	127.196	39.201	155.535	179.278	73.35600000000001	110.32	12.485999999999999	164.574	7.982	138.697	154.275	211.472	136.89600000000002
11	122.64200000000001	39.645	115.736	152.37	41.498000000000005	95.12799999999999	95.42399999999999	4.896	75.751	13.062000000000001	176.757	126.14299999999999	39.646	155.107	179.824	73.399	110.669	13.744000000000002	163.533	8.654	138.66899999999998	153.096	210.312	137.108
12	122.85700000000001	40.503	115.935	151.472	42.497	95.06299999999999	94.444	5.0280000000000005	76.02600000000001	13.612	176.197	125.79799999999999	40.067	154.431	180.549	73.918	111.15100000000001	14.937999999999999	162.25799999999998	9.719	138.558	152.311	209.513	136.609
13	123.39399999999999	41.254	116.47	150.516	43.3	94.444	93.64399999999999	4.94	75.97	15.005999999999998	175.787	125.11200000000001	40.495	153.906	181.03400000000002	73.718	111.531	16.102	161.958	9.822000000000001	138.55100000000002	152.189	208.437	136.591
14	123.823	42.113	117.01899999999999	149.697	44.339	94.561	93.38799999999999	5.257999999999999	76.045	16.012999999999998	175.03099999999998	124.51899999999999	41.01	153.42600000000002	181.554	74.069	111.615	17.204	160.679	10.394	139.185	151.25	207.446	136.249
15	123.93	42.756	117.706	148.796	45.443000000000005	94.18299999999999	92.699	5.311	76.063	16.81	174.465	123.64200000000001	41.385	152.572	182.043	74.086	112.06200000000001	18.241	159.49200000000002	11.290999999999999	139.639	149.892	206.546	136.111
16	124.145	43.615	118.18799999999999	147.739	46.43899999999999	94.198	91.14	5.19	76.242	18.267	173.83700000000002	122.993	41.994	152.086	182.043	74.086	112.465	19.442	158.393	12.034	140.09799999999998	149.215	205.47099999999998	135.375
17	124.038	44.36600000000001	118.90700000000001	146.875	47.336000000000006	94.249	89.537	5.358	76.242	19.152	173.136	122.571	42.222	151.56799999999998	182.30599999999998	74.19800000000001	112.57799999999999	20.489	157.214	12.477	140.289	148.515	204.653	135.47
18	123.954	45.202	119.477	146.071	48.415	94.14200000000001	87.26799999999999	5.631	76.725	21.003	172.296	122.15899999999999	42.813	151.076	182.832	74.279	112.61	21.651	156.08100000000002	13.245999999999999	140.578	147.143	203.80700000000002	135.028
19	123.77600000000001	45.966	120.38	145.167	49.478	94.155	86.978	5.6739999999999995	76.564	22.693	171.61599999999999	121.616	43.003	150.776	183.3	74.875	113.042	22.8	154.882	13.780999999999999	140.678	146.002	202.69299999999998	134.934
20	123.802	46.801	120.905	144.433	50.59	93.87200000000001	86.329	5.737	76.16199999999999	23.095	170.80900000000003	120.94200000000001	43.708	150.226	183.56	75.024	113.375	23.919	154.205	14.314	140.792	145.855	201.74099999999999	134.719
21	123.54700000000001	47.739	121.554	143.642	51.493	93.685	84.91	6.024	76.403	23.819000000000003	169.99400000000003	120.445	44.147	149.79	183.69	75.191	113.479	25.291	153.069	14.878	141.644	144.548	200.69299999999998	134.21200000000002
22	123.28399999999999	48.571999999999996	122.32799999999999	142.806	52.541000000000004	93.76700000000001	83.94200000000001	6.257000000000001	76.645	24.624000000000002	169.168	120.161	44.644	149.241	183.88	75.39	114.042	26.323	152.072	15.520999999999999	142.215	143.43	199.829	134.005
23	123.25200000000001	49.276	122.863	142.061	53.685	93.568	82.946	6.542000000000001	76.645	25.67	168.422	119.60700000000001	45.227	148.817	184.07299999999998	75.768	114.56299999999999	27.302	150.988	16.236	142.63	142.326	198.85299999999998	133.35
24	122.98700000000001	49.964	123.435	141.414	54.543	93.446	81.403	6.946000000000001	76.806	26.475	167.66099999999997	119.15799999999999	45.548	148.124	184.36599999999999	76.082	114.819	28.7	149.982	16.515	143.04	141.001	198.054	133.238
25	122.648	50.845	123.959	140.672	55.493	93.48100000000001	80.125	7.416	76.806	27.36	166.803	118.429	46.128	147.689	184.477	76.695	114.99600000000001	29.819000000000003	149.083	16.922	143.708	140.352	197.06099999999998	132.692
26	122.17	51.498999999999995	124.60799999999999	139.95600000000002	56.512	93.50399999999999	78.719	7.938	76.967	28.728	166.355	118.38799999999999	46.426	147.183	184.68200000000002	77.109	115.546	30.669	148.11	17.669	144.65200000000002	139.311	196.25900000000001	132.254
27	122.044	52.339	125.277	139.211	57.565	93.527	77.748	8.433	77.208	30.015	165.54	117.715	47.028	146.678	185.019	77.649	115.845	31.825	147.016	18.087	145.428	138.649	195.43900000000002	132.15200000000002
28	121.73	53.263999999999996	126.015	138.485	58.641000000000005	93.488	76.888	8.708	77.047	30.9	164.74599999999998	117.23	47.521	146.065	185.19099999999997	78.12	116.24	33.311	145.908	18.784000000000002	146.094	137.626	194.613	131.866
29	121.464	54.042	126.389	137.83	59.717	93.919	76.236	8.758	76.88600000000001	31.866	163.616	116.631	48.04	145.435	185.55599999999998	78.753	116.447	35.14	145.08700000000002	19.232	146.504	137.43200000000002	193.53799999999998	131.695
30	120.79299999999999	54.833999999999996	127.34100000000001	137.167	60.641000000000005	93.915	75.52	8.933	76.967	32.993	162.681	116.023	48.536	145.076	186.075	79.42399999999999	117.116	34.909	144.128	19.96	147.003	136.679	192.47799999999998	131.472
31	120.3	55.437	127.985	136.42600000000002	61.806000000000004	93.77600000000001	74.965	9.283	77.128	33.717	161.745	115.59200000000001	48.726000000000006	144.637	186.34799999999998	79.86399999999999	117.86399999999999	35.679	143.056	20.54	147.63299999999998	135.923	191.53900000000002	131.266
32	119.774	56.206	128.95600000000002	136.032	62.797	93.945	74.08	9.77	77.369	34.602	161.186	115.14200000000001	49.048	144.438	186.537	80.442	118.315	36.458	141.998	21.313000000000002	148.137	135.19	190.59	130.754
33	119.355	57.071999999999996	129.767	135.56799999999998	63.856	94.381	72.232	10.384	77.933	35.246	159.92700000000002	114.556	49.325	143.891	186.597	80.97800000000001	118.807	37.399	141.035	21.843000000000004	148.952	134.63299999999998	189.583	130.655
34	118.616	57.707	130.382	134.83100000000002	64.867	94.37	70.834	10.693	78.094	36.533	159.184	114.14399999999999	50.056999999999995	143.257	186.80700000000002	81.421	119.68	37.926	139.782	22.267	149.885	133.592	188.77200000000002	130.128
35	118.06299999999999	58.358000000000004	131.486	134.325	65.971	94.462	69.918	11.072000000000001	78.335	37.499	158.748	114.072	50.72	142.576	186.761	81.98	120.07600000000001	39.025	138.813	22.78	150.711	133.09799999999998	187.708	130.264
36	117.479	58.93	132.235	133.695	66.994	94.711	69.095	11.292	77.753	38.871	158.27100000000002	113.74	51.051	142.04	186.579	82.495	120.573	40.205	137.77100000000002	23.105	151.61700000000002	132.175	186.862	129.672
37	117.01700000000001	59.61600000000001	133.102	132.94299999999998	68.044	94.939	68.001	11.725999999999999	78.1	40.329	157.556	113.012	51.806999999999995	141.261	186.58700000000002	83.134	121.11	41.082	136.99200000000002	23.69	152.24200000000002	131.14600000000002	185.77700000000002	129.476
38	116.546	60.305	134.09	132.286	69.164	94.991	67.056	12.203	77.733	41.803000000000004	156.975	112.81700000000001	51.93600000000001	140.94799999999998	186.55200000000002	83.634	121.025	42.54600000000001	135.795	24.16	153.02100000000002	130.289	184.813	128.84
39	115.896	61.003	134.69899999999998	131.655	70.172	95.337	65.999	12.690999999999999	78.232	42.967	155.349	111.89299999999999	52.555	140.352	186.68900000000002	84.13799999999999	121.508	43.64	134.82399999999998	24.69	153.798	129.512	183.979	128.583
40	114.97	61.465	135.906	131.32	71.17399999999999	95.65299999999999	65.065	13.052999999999999	78.139	44.156000000000006	154.166	111.402	53.018	140.00799999999998	186.515	84.509	122.117	44.63	133.859	25.166999999999998	154.668	128.795	182.669	128.153
41	114.24600000000001	61.891999999999996	136.761	130.628	72.245	95.8	64.691	13.300999999999998	78.20100000000001	45.428000000000004	153.102	111.2	53.477	139.493	186.558	85.075	122.31200000000001	45.946000000000005	132.708	25.508000000000003	155.181	127.814	181.937	128.113
42	113.494	62.403999999999996	137.941	129.925	73.369	96.009	64.753	13.302	78.441	46.513000000000005	152.162	110.458	54.036	139.32399999999998	186.37900000000002	85.439	122.54700000000001	46.931000000000004	131.819	25.906	155.92600000000002	126.896	180.885	127.845
43	112.84299999999999	62.498000000000005	138.864	129.205	74.58800000000001	96.199	64.487	13.289000000000001	78.533	47.55	151.518	110.029	54.37	138.714	186.176	85.536	122.955	47.941	130.69	26.36	156.605	126.60700000000001	179.808	127.228
44	111.898	62.632	139.899	129.00799999999998	75.49600000000001	96.477	63.93899999999999	13.023	79.22800000000001	48.559	150.767	110.029	54.946000000000005	138.253	185.952	85.852	122.896	48.982	129.453	26.939	157.536	125.501	178.834	126.934
45	111.184	62.816	140.435	128.361	76.64699999999999	96.708	63.31399999999999	13.135	79.12100000000001	49.839	150.123	109.493	55.418	137.94799999999998	185.56900000000002	86.615	123.34700000000001	50.266000000000005	128.495	27.456	158.094	124.76899999999999	177.808	126.426
46	110.421	63.093999999999994	141.175	127.84200000000001	77.61399999999999	97.353	62.857	13.218	79.97	50.966	149.157	109.064	55.758	137.59799999999998	185.234	86.905	123.76799999999999	51.355	127.41799999999999	28.121	159.013	124.124	176.90400000000002	126.132
47	109.585	63.07	142.10299999999998	127.62899999999999	78.646	97.508	62.356	13.229000000000001	79.835	52.31399999999999	147.868	108.742	56.245	137.309	184.725	87.385	123.973	52.525	126.24799999999999	28.62	159.94	123.414	175.92	125.515
48	108.859	62.955	142.903	126.876	79.715	97.867	61.563	13.51	80.138	53.299	147.11700000000002	108.31299999999999	56.578	136.69799999999998	184.604	87.757	124.306	53.593	125.15799999999999	29.095	160.873	122.91799999999999	174.78	125.12
49	107.964	62.995	144.102	126.279	80.62100000000001	98.226	60.593999999999994	14.546	80.24	54.153	146.151	107.77600000000001	57.336000000000006	136.336	184.358	88.22399999999999	124.98	54.516999999999996	124.175	29.74	161.583	122.22200000000001	174.00099999999998	124.75399999999999
50	107.294	62.923	144.53	125.54799999999999	81.625	98.66799999999999	58.821000000000005	15.014000000000001	80.459	55.475	145.185	107.34700000000001	57.726000000000006	135.951	183.658	88.686	125.3	56.049	123.458	30.449	162.151	121.60700000000001	173.149	124.275
51	106.65899999999999	62.688	145.509	124.917	82.456	98.815	57.676	15.300999999999998	81.205	56.431000000000004	144.083	107.19	58.283	135.611	183.206	88.84299999999999	125.493	56.926	122.213	30.901999999999997	163.023	121.10700000000001	172.173	123.573
52	106.04799999999999	62.558	146.201	124.37700000000001	83.398	99.398	56.585	15.667	81.209	57.648	143.066	106.69200000000001	58.611000000000004	135.33700000000002	182.59799999999998	89.052	126.131	58.093	121.383	31.62	163.94299999999998	120.18799999999999	171.37599999999998	123.041
53	105.301	62.558	147.093	123.76899999999999	84.11200000000001	99.588	55.42	15.947000000000001	81.851	58.558	142.344	106.54700000000001	59.193000000000005	134.793	182.035	89.32	126.477	59.13399999999999	120.35700000000001	32.357	164.53400000000002	119.619	170.701	122.617
54	104.304	62.31	147.94299999999998	123.191	85.056	99.792	54.148	16.384	81.83800000000001	60.074	141.531	106.28200000000001	60.159	134.47299999999998	181.388	89.58200000000001	126.584	60.265	119.289	33.086999999999996	165.278	119.05799999999999	169.835	122.273
55	103.463	62.382	148.761	122.729	86.16	100.12299999999999	53.183	16.391	82.251	61.063	140.365	105.926	60.394	134.187	180.73	89.588	127.149	61.425	118.11399999999999	33.442	165.514	118.56200000000001	169.142	121.796
56	102.709	62.015	149.61	122.182	87.11399999999999	100.69	51.997	16.783	82.539	61.968999999999994	139.765	105.846	61.06399999999999	133.78	180.225	89.934	127.333	62.31100000000001	117.008	34.194	166.127	118.05799999999999	168.18	121.611
57	102.131	61.931000000000004	150.49	121.396	88.11	101.195	50.839	17.225	82.999	62.894	138.924	105.45100000000001	61.68600000000001	133.511	179.905	89.99799999999999	127.479	63.588	116.06	34.629	166.855	117.616	167.297	121.167
58	101.26100000000001	61.437	151.319	121.06299999999999	89.259	101.59899999999999	49.763999999999996	17.689	83.59100000000001	63.861000000000004	137.955	105.113	62.221000000000004	133.036	179.435	90.155	127.68799999999999	64.69800000000001	114.838	35.186	167.75900000000001	116.241	166.563	120.936
59	100.501	61.17	151.997	120.35600000000001	90.185	101.775	48.783	17.967	84.00399999999999	65.12	136.85299999999998	104.79299999999999	63.082	132.741	178.73	90.196	128.149	65.64399999999999	114.03	35.805	168.745	115.71600000000001	165.801	120.287
60	99.789	61.104	153.22	119.979	91.23100000000001	102.12200000000001	47.647	18.41	84.68799999999999	66.021	136.265	104.79299999999999	63.551	132.239	178.084	90.194	128.442	66.824	113.05	36.22	169.61900000000003	115.064	164.99900000000002	120.03299999999999
61	98.985	60.739	153.928	119.572	92.116	102.539	46.503	18.849	84.76700000000001	67.066	135.34	104.537	64.067	131.994	177.49599999999998	90.34100000000001	128.447	67.717	112.025	36.896	170.477	114.51100000000001	164.458	119.47200000000001
62	98.53299999999999	60.476000000000006	154.931	119.0	93.257	103.007	45.381	19.205	85.53	67.83800000000001	134.681	104.39200000000001	64.612	131.618	177.078	90.82600000000001	128.67700000000002	69.118	111.064	37.299	171.27	114.124	163.463	119.04299999999999
63	97.985	59.586000000000006	155.923	118.65299999999999	94.32	103.45	44.333	19.682000000000002	85.884	68.783	133.536	104.21	65.084	131.408	176.41	90.79299999999999	128.898	69.939	110.113	37.746	172.05200000000002	113.265	162.725	118.755
64	97.11200000000001	59.17	156.684	117.87299999999999	95.42399999999999	103.675	43.61600000000001	20.153	86.615	69.751	132.529	104.074	65.822	131.21	176.03	90.887	128.969	71.232	109.02600000000001	38.528	172.55599999999998	112.99	161.64	118.354
65	96.618	58.492	157.673	117.491	96.435	104.009	42.821000000000005	20.586	87.376	70.717	131.549	103.897	66.321	130.631	175.578	90.791	128.92600000000002	72.14399999999999	107.76700000000001	38.921	173.65	112.29299999999999	160.601	117.73
66	96.105	58.011	158.263	117.07600000000001	97.39200000000001	104.462	42.115	21.11	87.932	71.693	130.555	103.948	67.14399999999999	130.224	174.88	90.805	129.159	73.306	106.87200000000001	39.448	174.544	111.72200000000001	159.567	117.429
67	95.96700000000001	57.138000000000005	159.333	116.84899999999999	98.209	105.221	41.23	21.403000000000002	88.709	72.69	130.001	104.08	67.656	129.708	174.148	90.73	129.329	74.47399999999999	105.83	40.076	175.15099999999998	111.58200000000001	158.91299999999998	116.59899999999999
68	95.359	56.367	159.899	116.273	99.228	105.54299999999999	40.148	21.899	89.14299999999999	73.613	128.694	103.766	68.33800000000001	129.263	173.417	90.689	129.388	75.73	104.824	40.555	175.679	110.29700000000001	157.92600000000002	116.249
69	94.84200000000001	55.842	161.01	116.20100000000001			39.256	22.523000000000003	89.934	74.454	127.84899999999999	103.525	69.137	128.985	172.892	90.18299999999999	130.031	76.80199999999999	103.637	41.1	176.59099999999998	109.568	157.32	115.72
70	94.26899999999999	54.966	161.88299999999998	115.927			38.602	23.324	90.50299999999999	75.262	126.963	103.645	69.806	128.549	172.454	90.13	130.246	77.445	102.589	41.705	177.34799999999998	109.09100000000001	156.115	115.45700000000001
71	93.735	54.265	162.78	115.535			38.22	23.8	91.244	75.859	125.99700000000001	103.726	70.333	128.343	171.903	89.851	130.889	78.30199999999999	101.565	42.163999999999994	177.842	108.48200000000001	155.295	114.73
72	93.28	53.63	163.924	115.63600000000001			37.088	24.087	91.62200000000001	77.093	124.95	103.726	71.016	127.708	171.36599999999999	89.866	131.533	79.374	100.695	42.604	178.80900000000003	108.084	154.342	114.14399999999999
73	92.90799999999999	52.958999999999996	164.71599999999998	115.551			36.014	25.268	92.42299999999999	77.794	123.984	103.846	71.737	127.544	170.61700000000002	89.402	132.17600000000002	80.232	99.404	42.58	179.74400000000003	107.34100000000001	153.556	113.634
74	92.84200000000001	52.114	165.65099999999998	115.616			35.263000000000005	25.697	92.571	78.742	123.139	103.726	72.187	127.12799999999999	169.94799999999998	89.29	132.17600000000002	81.947	98.404	43.102	180.794	106.551	153.08700000000002	113.554
75	92.684	51.323	166.56799999999998	115.29299999999999			34.512	26.448	93.23	79.439			72.72399999999999	126.86200000000001	169.53	89.149	132.605	83.448	97.105	43.622	181.752	105.89	152.534	113.175
76	92.64200000000001	50.556999999999995	167.80900000000003	115.291			33.975	27.305999999999997	93.486	80.352			73.369	126.229	169.205	88.734	133.249	84.51899999999999	96.223	44.111000000000004	182.53099999999998	105.24799999999999	151.506	112.42
77	92.598	49.67100000000001	168.733	115.199			33.009	27.628	94.08	81.036			74.01899999999999	125.939	168.74	88.16	133.463	86.234	95.18700000000001	44.623000000000005	183.753	104.56700000000001	150.88	111.833
78	92.42200000000001	48.756	169.835	115.25399999999999					94.39399999999999	82.21600000000001			74.725	125.829	168.326	87.866	133.678	87.306	94.012	44.942	184.21099999999998	104.42200000000001	150.285	111.04899999999999
79	92.43799999999999	47.773999999999994	170.71400000000003	114.84					95.01	82.775			74.976	125.31200000000001	168.065	87.845	134.536	88.59299999999999	92.97	45.507	184.678	103.315	149.58100000000002	110.914
80	92.32700000000001	46.857	171.578	114.72399999999999					95.09899999999999	84.009			75.696	125.008	167.937	87.385	134.536	90.09299999999999	91.80799999999999	46.103	185.583	102.48899999999999	148.789	110.185
81	92.37799999999999	46.081	172.547	114.663					95.632	84.74			76.361	124.51299999999999	167.71099999999998	86.88799999999999	134.965	90.522	90.823	46.475	186.25900000000001	101.88600000000001	148.02200000000002	109.686
82	92.473	45.04600000000001	173.43	114.37200000000001					95.947	85.801			76.797	124.28399999999999	167.581	86.48899999999999	134.965	92.23700000000001	89.609	47.015	186.968	101.117	147.071	109.133
83	92.749	44.097	174.513	114.436					96.51899999999999	86.59700000000001			77.559	123.677	167.53	86.124	135.394	93.309	88.412	47.526	187.90599999999998	100.23899999999999	146.249	108.7
84	92.824	43.143	175.11700000000002	114.194					96.62100000000001	87.861			78.006	123.581	167.535	85.648	135.82299999999998	94.167	87.478	48.077	188.43200000000002	99.396	145.54399999999998	107.93299999999999
85	93.193	42.461999999999996	176.479	114.251					97.056	88.905			78.866	123.065	167.542	85.219	136.466	94.81	86.345	48.593999999999994	189.06900000000002	98.64399999999999	144.892	107.47200000000001
86	93.494	41.402	177.227	114.221					97.37700000000001	89.962			79.57	122.935	167.453	84.596	136.466	96.31	85.249	49.125	190.13299999999998	97.926	144.09799999999998	106.773
87	94.05799999999999	40.596	178.245	114.194					97.49	90.711			80.35300000000001	122.535	167.357	83.876	136.68	96.95299999999999	84.104	49.608000000000004	190.688	97.04799999999999	143.268	106.27600000000001
88	94.445	39.829	179.467	114.177					97.652	91.61			81.05	122.37100000000001	167.27700000000002	83.288	137.753	98.24	83.054	50.086000000000006	191.53799999999998	96.40700000000001	142.311	105.76899999999999
89	94.919	39.086	180.243	114.292					97.416	92.46			81.773	122.041	167.24200000000002	82.661	138.39600000000002	100.169	81.828	50.485	192.41099999999997	95.459	141.343	105.15100000000001
90	95.59100000000001	38.426	180.921	114.234					97.819	93.265			82.54	121.71799999999999	167.315	82.02600000000001	138.631	102.01	81.001	50.89	192.81599999999997	95.35700000000001	140.724	104.694
91	96.186	37.495	181.701	114.32600000000001					97.738	94.552			83.15100000000001	121.495	167.78400000000002	81.44	138.317	102.617	80.057	51.227	193.84099999999998	95.0	139.852	104.119
92	96.78	36.868	182.97099999999998	114.965					98.221	95.196			83.855	121.152	167.891	80.843	138.97799999999998	103.118	79.01	51.568999999999996	195.262	94.177	139.21200000000002	103.49700000000001
93	97.471	36.236999999999995	183.923	115.072					98.54299999999999	96.564			84.455	121.02799999999999	168.08	80.586	139.511	104.33200000000001	77.77199999999999	52.143	196.15400000000002	93.789	138.145	103.186
94	98.09	35.607	184.72799999999998	115.273					98.785	97.449			85.243	120.637	168.25400000000002	80.285	140.317	105.43700000000001	76.623	52.355	196.959	93.27	137.275	102.553
95	98.71	35.09	185.896	115.39399999999999					98.704	98.415			85.87100000000001	120.49600000000001	168.71599999999998	79.827	140.97799999999998	106.17399999999999	75.608	52.678000000000004	198.305	92.527	136.357	102.12200000000001
96	99.336	34.489000000000004	186.983	115.354					99.18700000000001	99.863			86.665	120.156	168.773	79.23	141.505	107.47399999999999	74.462	53.223	199.15099999999998	91.78399999999999	135.3	101.529
97	99.995	34.118							99.509	100.66799999999999			87.464	120.10700000000001	169.153	79.084	141.817	108.445	73.39699999999999	53.549	200.007	91.21600000000001	134.253	101.10700000000001
98	100.831	33.845											88.14399999999999	119.885	169.56	78.628	142.254	109.484	72.321	53.977	200.83700000000002	90.654	133.214	100.68799999999999
99	101.38	33.391											88.896	119.632	170.12599999999998	78.22	142.67700000000002	110.48700000000001	71.024	54.442	201.74200000000002	90.104	132.599	100.066
100	102.226	32.912											89.64399999999999	119.58200000000001	170.653	77.85600000000001	143.062	111.695	69.921	54.838	202.479	89.434	131.85399999999998	99.741
101	102.959	32.308											90.39299999999999	119.19200000000001	170.99900000000002	77.734	143.25	112.609	68.768	55.21	203.42	88.869	130.827	99.095
102	103.824	32.163000000000004											90.834	119.208	171.764	77.34100000000001	143.68	113.544	67.654	55.518	204.22400000000002	88.446	130.041	98.60700000000001
103	104.618	32.086999999999996											91.743	118.68799999999999	172.168	77.41	143.705	114.61	66.479	55.993	205.00099999999998	87.935	129.14	98.09200000000001
104	105.17399999999999	32.03											92.564	118.77799999999999	172.55	77.145	144.118	115.816	65.111	56.542	205.62099999999998	87.691	128.322	97.728
105	105.975	32.183											92.984	118.49700000000001	172.90099999999998	76.946	143.961	117.208	63.924	56.974	206.592	87.117	127.389	97.59700000000001
106	106.863	32.242											93.889	118.384	173.41099999999997	77.05199999999999	144.279	118.07700000000001	62.812	57.29600000000001	207.245	86.684	126.655	97.137
107	107.399	32.455999999999996											94.39299999999999	118.085	173.99400000000003	76.922	144.487	119.335	61.695	57.972	208.30700000000002	86.14	125.655	96.869
108	109.009	32.027											95.094	117.84200000000001	174.997	76.953	144.78799999999998	120.469	60.435	58.38	209.32	85.779	124.51299999999999	96.258
109	109.439	32.349000000000004											95.646	117.772	175.498	77.12899999999999	145.13	121.53200000000001	59.37	58.922	210.105	85.427	123.93	95.869
110	110.405	32.455999999999996											96.465	117.325	175.912	77.119	145.414	122.58200000000001	58.309	59.428999999999995	211.33	85.084	122.91	95.274
111	110.94200000000001	31.92											97.149	117.25200000000001	176.24099999999999	77.185	145.688	123.992	57.09	60.131	212.138	84.586	122.085	94.736
112	111.264	32.455999999999996											97.79899999999999	116.884	176.294	76.999	145.739	124.97200000000001	56.085	60.52	213.173	84.348	121.012	94.322
113	112.444	32.349000000000004											98.575	116.736	177.092	77.705	146.174	126.245	54.998000000000005	60.922	214.14	83.83	119.95200000000001	93.43
114	113.411	32.564											99.54799999999999	116.302	177.825	78.25399999999999	146.33100000000002	127.039	53.685	61.347	214.959	83.368	119.086	93.171
115	114.484	33.1											99.955	116.015	178.533	78.699	146.33	128.204	52.771	61.843999999999994	215.96099999999998	82.93	118.264	92.681
116	115.235	33.315											100.71700000000001	115.95700000000001	178.78900000000002	78.99600000000001	146.595	129.379	51.49100000000001	62.276	216.755	82.662	117.31700000000001	92.196
117	115.88	33.851											101.039	115.796	179.062	79.278	146.691	130.497	50.521	62.613	217.94	82.074	116.23	91.449
118	116.671	33.679											102.166	115.87700000000001	179.403	79.72800000000001	146.19	131.868	49.736999999999995	63.013999999999996	218.90200000000002	81.763	115.399	91.374
119	117.478	34.134											102.488	115.39399999999999	179.57	80.064	146.01	132.64700000000002	48.703	63.342	219.976	81.375	114.182	90.51899999999999
120	118.09299999999999	34.482											103.132	114.992	179.80200000000002	80.661	146.493	133.6	47.467	63.908	220.84	81.036	113.44	90.302
121	118.87	34.853											103.85700000000001	115.072	180.136	81.152	146.317	135.303	46.475	64.241	221.65	80.73	112.671	89.554
122	119.60700000000001	35.318000000000005											104.581	114.509	180.197	81.619	146.21	136.25799999999998	45.515	64.538	223.81599999999997	80.47	111.76100000000001	89.256
123	120.354	35.809											105.225	114.509	180.56099999999998	82.184	146.22899999999998	137.189	44.441	65.02	223.81599999999997	80.47	110.98299999999999	88.55799999999999
124	121.014	36.65													180.59599999999998	82.792	146.028	138.33100000000002	43.306000000000004	65.37100000000001			109.92	88.185
125	121.76899999999999	37.153													180.37400000000002	83.12299999999999	145.691	139.356	42.06100000000001	65.935			108.87200000000001	87.531
126	122.167	37.903													180.105	83.62	145.65200000000002	140.64700000000002	40.985	66.372			108.245	86.882
127	122.682	38.361													179.888	84.117	145.515	141.721	39.796	66.852			107.62100000000001	85.976
128	123.28299999999999	39.119													179.795	84.412	145.407	142.769	38.542	67.532			106.806	85.675
129	123.67399999999999	39.83													179.334	84.815	145.239	144.265	37.63	67.63600000000001			106.08	85.09700000000001
130	123.98	40.685													179.213	85.177	145.27	145.085	36.669000000000004	67.842			104.814	84.435
131	124.27600000000001	41.687													179.05200000000002	85.821	145.102	146.52700000000002	35.795	68.48			105.17	83.85700000000001
132	124.618	42.522													178.93200000000002	86.425	144.993	147.709	34.608000000000004	68.54899999999999			104.515	83.177
133	124.932	43.326													178.891	86.90799999999999	144.91899999999998	148.746	33.604	69.03699999999999			103.757	82.495
134	124.96700000000001	44.066													178.567	87.684	144.981	150.246	32.234	69.502			103.585	82.051
135	124.98200000000001	44.568999999999996													178.356	88.398	144.623	151.45600000000002	31.129	70.008			102.882	81.21600000000001
136	124.70200000000001	45.745													177.95	88.67200000000001	144.711	152.447	29.747	70.517			101.755	80.992
137	124.618	46.353													177.567	89.024	144.558	153.76	28.521	70.817			101.62799999999999	80.464
138	124.882	47.406000000000006													177.238	89.18700000000001	144.352	154.721	27.515	71.176			100.054	79.602
139	124.958	48.481													176.707	89.609	144.10399999999998	155.747	26.473000000000003	71.533			99.99600000000001	79.214
140	125.054	49.059													176.155	90.037	144.59799999999998	157.382	25.348000000000003	71.962			99.432	79.173
141	125.00200000000001	50.42													175.643	89.876	144.529	158.07399999999998	24.191999999999997	72.735			98.645	78.383
142	125.227	50.855													174.959	90.44	144.187	159.553	23.209	72.994			98.552	77.562
143	125.182	51.842													174.209	89.988	143.75799999999998	160.625	21.862	73.46300000000001			97.87100000000001	76.91199999999999
144	125.242	52.809													173.606	90.47200000000001	144.187	161.482	20.961	73.752			97.305	76.574
145	125.29299999999999	53.773													173.043	90.59299999999999	143.97299999999998	162.983	20.019000000000002	74.477			97.11399999999999	74.97399999999999
146	125.339	54.88													172.451	90.59700000000001	144.187	163.84	18.738	74.839			96.205	74.444
147	125.212	55.29													171.842	90.744	144.187	165.555	17.706	75.343			95.99	74.014
148	125.32799999999999	56.494													171.115	90.205	143.75799999999998	166.842	16.589000000000002	75.941			95.56	72.939
149	125.14299999999999	57.225													170.468	90.62799999999999	144.187	167.485	15.487	76.475			94.7	72.509
150	125.00299999999999	58.01													170.122	90.31299999999999			14.539000000000001	77.009			94.7	71.434
151	124.81	58.842													169.87900000000002	90.016			13.710999999999999	77.449			94.39299999999999	70.189
152	124.514	59.576													169.38099999999997	89.905			12.449000000000002	77.97399999999999			94.166	69.385
153	124.113	60.148999999999994													169.15	89.415			11.511	78.61399999999999			93.765	68.289
154	123.59100000000001	61.02													168.875	89.056			10.549000000000001	79.306			93.713	67.273
155	123.01299999999999	61.756													168.912	88.639			9.602	80.01100000000001			93.04899999999999	66.393
156	122.66799999999999	62.336000000000006													168.505	88.08			8.741	80.515			92.988	65.417
157	121.98899999999999	62.873999999999995													168.162	87.925			7.63	81.172			92.31700000000001	64.715
158	121.374	63.489													168.097	87.236			6.57	82.00399999999999			92.305	63.663999999999994
159	120.46	64.241													168.13099999999997	86.76799999999999			5.63	82.546			91.73100000000001	62.731
160	119.84700000000001	64.72800000000001													168.07299999999998	86.57600000000001			4.413	83.13799999999999			91.73299999999999	61.867
161	119.113	65.52													168.101	85.45700000000001			3.4339999999999997	83.853			91.39399999999999	60.943999999999996
162	118.514	65.67699999999999													167.861	85.10799999999999			2.342	84.541			91.295	60.035
163	117.834	66.051													167.97799999999998	84.78			0.322	85.62			91.103	59.18899999999999
164	117.303	66.426													167.93599999999998	84.462			0.0	85.94200000000001			90.98299999999999	58.166000000000004
165	116.448	66.59100000000001													167.955	83.831			0.0	85.94200000000001			90.514	57.409
166	115.355	67.108													168.247	83.427							90.65899999999999	56.409
167	114.266	67.137													168.32	83.027							90.25299999999999	55.407
168	113.34299999999999	67.429													168.517	82.446							90.176	54.43899999999999
169	112.4	67.461													168.701	82.221							89.604	53.528999999999996
170	111.62799999999999	67.797													168.942	81.619							89.461	52.405
171	110.787	67.653													169.327	81.15							89.075	51.673
172	110.00299999999999	67.661													169.706	80.374							88.77	50.71
173	109.33200000000001	67.714													169.94299999999998	80.19800000000001							88.359	49.674
174	108.45200000000001	67.467													170.15400000000002	79.5							88.16799999999999	48.646
175	107.556	67.273													170.666	78.934							87.831	47.45399999999999
176	106.444	66.687													171.048	78.455							87.68	46.748000000000005
177	105.501	66.316													171.524	78.053							87.463	45.76
178	104.789	65.808													171.833	77.852							87.27	44.852
179	103.876	65.218													172.447	77.524							87.117	43.931000000000004
180	103.11200000000001	64.73100000000001													173.234	77.138							86.95200000000001	42.972
181	102.275	64.291													173.597	76.865							86.884	41.852
182	101.56700000000001	63.81													174.238	76.375							86.569	40.766
183	100.705	63.114													175.18	76.137							86.48100000000001	39.903
184	100.155	62.54													175.91400000000002	76.122							86.01	38.903
185	99.566	61.773													176.183	75.748							86.17	37.879
186	98.925	60.92													176.96900000000002	76.083							85.846	36.91
187	98.40700000000001	60.256													177.467	75.863							85.895	35.701
188	98.226	59.515													177.77599999999998	75.223							85.539	34.474000000000004
189	97.85799999999999	58.692													178.65	75.48100000000001							85.37100000000001	33.604
190	97.37700000000001	58.126999999999995													179.173	75.762							85.221	32.875
191	97.22200000000001	57.292													179.824	75.859							85.005	31.961
192	96.655	56.479													180.773	75.686							84.859	31.061999999999998
193	96.39299999999999	55.613													181.176	75.877							84.43299999999999	30.135
194	96.225	54.81													181.812	76.094							84.17299999999999	29.186999999999998
195	95.99600000000001	54.033													182.30599999999998	76.598							83.838	28.738000000000003
196	95.81200000000001	53.056999999999995													183.003	76.774
197	95.63600000000001	52.342													183.34400000000002	76.85300000000001
198	95.618	51.172													183.80599999999998	76.997
199	95.609	50.393													184.47	77.175
200	95.512	49.498999999999995													184.967	77.235
201	95.634	48.442													185.424	77.545
202	95.75399999999999	47.93													185.984	77.52
203	96.075	47.263999999999996													186.56	78.061
204	96.145	46.449													186.77700000000002	78.592
205	96.402	45.678999999999995													187.09	78.977
206	96.83200000000001	44.848													187.40599999999998	79.317
207	97.255	44.221000000000004													187.61700000000002	79.657
208	98.085	43.464													188.01	80.343
209	98.671	42.935													188.229	80.789
210	98.985	42.288000000000004													188.393	81.47
211	99.428	41.652													188.237	81.732
212	100.155	41.038000000000004													188.22400000000002	82.09299999999999
213	100.891	40.743													188.25799999999998	82.824
214	101.57700000000001	40.218													188.229	83.23
215	102.399	39.541													188.15099999999998	83.855
216	103.21600000000001	39.301													188.168	84.354
217	103.85600000000001	38.951													187.93099999999998	84.911
218	104.69	38.611													187.733	85.146
219	105.462	38.27													187.57299999999998	85.48100000000001
220	106.219	37.869													187.45	85.915
221	106.90899999999999	37.924													187.109	86.477
222	107.745	37.757													186.775	86.89399999999999
223	108.223	37.64													186.485	87.39399999999999
224	109.057	37.65													186.312	87.758
225	109.898	37.495													185.855	88.165
226	110.805	37.328													185.692	88.455
227	111.625	37.271													185.24599999999998	88.839
228	112.43299999999999	37.264													184.782	89.257
229	113.381	37.521													184.205	89.325
230	114.21	37.409													183.94799999999998	89.947
231	115.14399999999999	37.678000000000004													183.342	90.086
232	115.71	37.882													182.826	90.65299999999999
233	116.404	37.804													182.263	90.818
234	117.16799999999999	37.978													181.69799999999998	90.61399999999999
235	118.193	38.306													181.261	90.594
236	118.93299999999999	38.96													180.66299999999998	90.931
237	119.90899999999999	39.406													179.99200000000002	91.259
238	120.54299999999999	39.766999999999996													179.399	91.319
239	121.266	40.263000000000005													178.919	91.32700000000001
240	122.071	40.653													178.32299999999998	91.137
241	122.774	41.333999999999996													177.613	91.23
242	123.33200000000001	41.777													177.15099999999998	91.072
243	124.285	42.346000000000004													176.33900000000003	90.81700000000001
244	124.82700000000001	42.95													175.833	90.85700000000001
245	125.054	43.593													175.577	90.69200000000001
246	125.334	44.43													175.114	90.374
247	125.046	44.891999999999996													174.763	90.03200000000001
248	125.161	45.979													174.235	90.0
249	125.271	46.907													173.983	89.80799999999999
250	125.57600000000001	47.669													173.625	89.62700000000001
251	125.79799999999999	48.659													173.252	89.345
252	126.06200000000001	49.626999999999995													172.97400000000002	89.12
253	126.15100000000001	50.431000000000004													172.68400000000003	88.60799999999999
254	126.10600000000001	51.247													172.41400000000002	88.155
255	126.23200000000001	52.078													172.329	87.557
256	126.211	53.049													172.29	86.91
257	126.12899999999999	53.894													172.011	86.57700000000001
258	126.368	54.747													171.854	86.24799999999999
259	126.29899999999999	55.33													172.024	85.589
260	126.18	56.246													172.03	84.97399999999999
261	125.977	57.062													172.19299999999998	84.463
262	125.869	57.778													172.18	84.081
263	125.535	58.622													172.14	83.319
264	125.29799999999999	59.33													172.487	82.81299999999999
265	124.96	60.102													172.412	81.991
266	124.51899999999999	60.652													172.61599999999999	81.69
267	124.33	61.381													172.757	81.233
268	124.00299999999999	62.126000000000005													173.055	80.663
269	123.656	62.895													173.264	80.366
270	123.135	63.713													173.454	80.12100000000001
271	122.677	64.37899999999999													173.908	79.829
272	121.795	64.9													174.049	79.317
273	121.26	65.367													174.49200000000002	79.061
274	120.84200000000001	65.492													174.86700000000002	78.515
275	120.382	67.12													175.247	78.212
276	119.67299999999999	67.529													175.71900000000002	78.01899999999999
277	119.09200000000001	67.97800000000001													176.313	77.898
278	118.397	68.493													176.813	77.92699999999999
279	117.719	68.896													177.28	77.949
280	116.848	69.304													177.801	77.637
281	115.88	70.009													178.63099999999997	77.605
282	115.021	70.009													179.058	77.59899999999999
283	114.39200000000001	70.369													179.688	77.676
284	113.214	70.477													180.252	77.75
285	112.539	70.598													180.702	77.679
286	111.854	70.94													181.215	77.76100000000001
287	111.01899999999999	71.186													181.99400000000003	77.90100000000001
288	110.31	71.212													182.359	78.351
289	109.287	71.077													182.896	78.524
290	108.425	71.12100000000001													183.36	78.693
291	107.51299999999999	71.223													183.87099999999998	78.816
292	106.738	71.281													184.233	79.242
293	105.82799999999999	71.15100000000001													184.673	79.45
294	104.975	70.947													184.90599999999998	79.758
295	104.24700000000001	70.671													185.385	80.324
296	103.59299999999999	70.61													185.715	80.60600000000001
297	102.98700000000001	70.398													185.81	81.22
298	102.345	70.20100000000001													186.173	81.42399999999999
299	101.81	69.598													186.28799999999998	81.92299999999999
300	101.125	69.25													186.585	82.294
301	100.14299999999999	68.65899999999999													187.03099999999998	82.728
302	99.47	67.953													186.90400000000002	83.15799999999999
303	98.898	67.6													187.09	83.50399999999999
304	98.391	67.13													187.115	84.133
305	97.978	66.985													187.18400000000003	84.601
306	96.98700000000001	66.146													187.419	85.2
307	96.469	65.536													187.43599999999998	85.77799999999999
308	95.806	64.64399999999999													187.46	86.414
309	95.162	64.108													187.209	86.939
310	94.985	63.556000000000004													187.29	87.611
311	94.59100000000001	62.668													187.294	88.245
312	94.09100000000001	61.823													187.343	88.618
313	93.69200000000001	61.09													186.832	89.208
314	93.37	60.36600000000001													186.583	89.514
315	92.802	59.431000000000004													186.418	89.71700000000001
316	92.434	58.475													186.053	90.14399999999999
317	92.26	57.742													185.81900000000002	90.398
318	91.80799999999999	56.953													185.377	90.788
319	91.416	56.131													184.99900000000002	91.20100000000001
320	91.075	55.18600000000001													184.47799999999998	91.756
321	91.084	54.306999999999995													184.17	92.23299999999999
322	91.084	53.49													183.775	92.366
323	91.037	52.604													183.438	92.589
324	91.29799999999999	51.66													182.96900000000002	92.986
325	91.413	50.821000000000005													182.545	92.98700000000001
326	91.544	49.85													181.998	93.005
327	91.801	48.896													181.71099999999998	93.241
328	91.89	48.111999999999995													181.266	93.289
329	92.22399999999999	47.516999999999996													180.899	93.48
330	92.634	46.832													180.465	93.618
331	93.01	46.099													180.013	93.61200000000001
332	93.446	45.455													179.65200000000002	93.70100000000001
333	93.68	45.03													179.106	93.838
334	94.06200000000001	44.477													178.563	93.82700000000001
335	94.374	43.968													178.028	93.712
336	94.995	43.36													177.516	93.883
337	95.648	42.902													177.048	93.726
338	96.00399999999999	42.428999999999995													176.65400000000002	93.81700000000001
339	96.428	41.958													176.229	93.919
340	97.06299999999999	41.536													175.33700000000002	93.695
341	98.037	41.31100000000001													174.73	93.696
342	98.48700000000001	40.974													173.982	93.446
343	99.103	40.494													173.625	93.321
344	99.83	39.995													173.142	93.20200000000001
345	100.53	39.54													172.69	92.9
346	101.141	39.28													172.393	92.61
347	101.76899999999999	38.854													172.13400000000001	92.171
348	102.632	38.329													171.851	92.069
349	103.405	37.869													171.622	91.613
350	104.17299999999999	37.75													171.11900000000003	91.085
351	105.005	37.796													171.058	90.775
352	105.74700000000001	37.561													170.63400000000001	90.53399999999999
353	106.50399999999999	37.498000000000005													170.208	89.848
354	107.30799999999999	37.451													169.9	89.455
355	108.079	37.348													169.607	89.1
356	108.89399999999999	37.409													169.39700000000002	88.564
357	109.595	37.174													169.12400000000002	87.906
358	110.575	37.19													168.87	87.26
359	111.20299999999999	37.563													168.44299999999998	86.72399999999999
360	111.977	37.523													168.542	86.051
361	112.802	37.701
362	113.70100000000001	37.966
363	114.463	38.443000000000005
364	115.10700000000001	38.558
365	115.836	39.065
366	116.568	39.321999999999996
367	117.21799999999999	39.989000000000004
368	117.667	40.263000000000005
369	118.333	40.724000000000004
370	118.936	41.493
371	119.26299999999999	41.922
372	119.82799999999999	42.29
373	120.55	42.885
374	121.15899999999999	43.581
375	121.728	44.407
376	122.221	45.141000000000005
377	122.738	46.244
378	123.135	46.88
379	123.35799999999999	47.941
380	123.446	48.836999999999996
381	123.406	49.721000000000004
382	123.446	50.536
383	123.412	51.543
384	123.49799999999999	52.42
385	123.33	53.451
386	123.26299999999999	54.238
387	122.99	55.153999999999996
388	122.978	55.998000000000005
389	122.806	56.647
390	122.705	57.483000000000004
391	122.40700000000001	58.407
392	122.096	59.111999999999995
393	121.61399999999999	60.282
394	121.78399999999999	60.782
395	121.354	62.068999999999996
396	121.03200000000001	62.713
397	120.71	63.571000000000005
398	119.959	63.893
399	119.1	64.53699999999999
400	119.42200000000001	65.395
401	118.456	66.146
402	118.02600000000001	66.575
403	117.65700000000001	67.21600000000001
404	117.073	67.729
405	116.374	68.24600000000001
406	115.665	68.744
407	115.052	69.15
408	114.51	69.509
409	113.796	70.118
410	113.156	70.613
411	112.417	70.95100000000001
412	111.694	71.163
413	110.815	71.303
414	109.944	71.475
415	109.292	71.452
416	108.366	71.619
417	107.59700000000001	71.50399999999999
418	106.625	71.476
419	105.85700000000001	71.61
420	105.115	71.285
421	104.0	71.565
422	102.887	71.133
423	101.851	71.133
424	101.01299999999999	70.843
425	100.26700000000001	70.476
426	99.552	70.112
427	98.824	69.575
428	97.99600000000001	69.635
429	97.465	68.852
430	96.645	68.309
431	95.87299999999999	67.693
432	95.139	67.375
433	94.646	66.67699999999999
434	93.98100000000001	66.025
435	93.322	65.529
436	92.90100000000001	64.572
437	92.493	64.058
438	92.104	63.25
439	91.811	62.77
440	91.89	61.651
441	91.419	61.123000000000005
442	91.15100000000001	60.393
443	91.12	59.62
444	91.04700000000001	58.82
445	91.17	58.044
446	91.079	57.353
447	91.215	56.43600000000001
448	91.426	55.68600000000001
449	91.53200000000001	55.045
450	91.635	54.276
451	92.079	53.731
452	92.48700000000001	52.732
453	92.84899999999999	52.152
454	93.204	51.376000000000005
455	93.552	50.481
456	93.766	49.838
457	93.766	49.193999999999996
458	94.41	48.443000000000005
459	95.055	47.906000000000006
460	95.37700000000001	47.048
461	96.12799999999999	46.297
462	96.665	45.653
463	97.206	45.471000000000004
464	97.822	45.286
465	98.581	44.68600000000001
466	99.198	44.368
467	99.829	44.31
468	100.65700000000001	44.081
469	101.45200000000001	44.038999999999994
470	102.363	43.738
471	103.29299999999999	43.547
472	104.18799999999999	43.253
473	105.31	43.135
474	106.28399999999999	42.89
475	107.376	42.698
476	108.167	42.974
477	109.009	43.049
478	109.71799999999999	43.516000000000005
479	110.45299999999999	43.571000000000005
480	111.235	43.923
481	111.92	44.103
482	112.874	44.583
483	113.515	45.092
484	114.145	45.51
485	114.77	45.855
486	115.54	46.70399999999999
487	116.104	47.18600000000001
488	116.54	48.037
489	117.00200000000001	48.725
490	117.613	49.38
491	118.185	50.21
492	118.725	50.766999999999996
493	118.90799999999999	51.575
494	119.155	52.147
495	119.554	52.988
496	119.634	53.71
497	119.62299999999999	54.358000000000004
498	119.95299999999999	54.836000000000006
499	120.09700000000001	55.79
500	120.104	56.535
501	120.24799999999999	57.298
502	120.344	58.163999999999994
503	120.32	58.856
504	120.20299999999999	60.508
505	120.163	61.048
506	119.977	61.16
507	119.8	61.55
508	119.43799999999999	61.996
509	119.529	63.571000000000005
510	118.77799999999999	64.43
511	118.241	65.61
512	118.134	66.25399999999999
513	117.553	66.821
514	117.152	67.654
515	116.55799999999999	68.256
516	115.86	68.86399999999999
517	115.329	69.393
518	114.73100000000001	69.857
519	114.22399999999999	70.5
520	113.605	70.905
521	112.81299999999999	71.426
522	112.516	71.805
523	111.723	72.282
524	110.941	72.583
525	110.016	72.97
526	109.303	73.187
527	108.62700000000001	73.688
528	107.74799999999999	74.00399999999999
529	106.959	73.94
530	106.089	74.142
531	105.322	74.11
532	104.57799999999999	74.308
533	103.58200000000001	74.375
534	102.68799999999999	74.612
535	101.699	74.759
536	100.81700000000001	74.587
537	99.81200000000001	74.561
538	98.93700000000001	74.468
539	98.066	74.79899999999999
540	97.421	74.35
541	96.62899999999999	73.75399999999999
542	95.876	73.734
543	95.101	73.17
544	94.338	73.014
545	93.63600000000001	72.421
546	93.17	71.71300000000001
547	92.65100000000001	71.26899999999999
548	91.884	70.429
549	91.26899999999999	69.936
550	90.795	68.893
551	90.198	68.422
552	89.846	67.71600000000001
553	89.17200000000001	66.99600000000001
554	88.78399999999999	66.385
555	88.59200000000001	65.46
556	88.307	64.815
557	87.714	63.95399999999999
558	87.291	63.056999999999995
559	87.084	62.608000000000004
560	86.949	61.541000000000004
561	86.99600000000001	61.08
562	86.654	60.101000000000006
563	86.445	58.935
564	86.51100000000001	58.18899999999999
565	86.506	57.098
566	86.54299999999999	56.37
567	86.72	55.37
568	86.965	54.662
569	87.081	53.542
570	87.42399999999999	52.964
571	87.62100000000001	51.958
572	87.764	50.817
573	88.19	50.646
574	88.56200000000001	49.867
575	89.17399999999999	49.413000000000004
576	89.74600000000001	48.96
577	90.10700000000001	48.04600000000001
578	90.506	47.718
579	91.141	47.007
580	91.62799999999999	46.708
581	92.12	45.968999999999994
582	92.624	45.549
583	93.40100000000001	45.071000000000005
584	94.01	44.545
585	94.594	44.2
586	95.396	43.983999999999995
587	95.991	43.756
588	96.741	43.41
589	97.666	43.248999999999995
590	98.37799999999999	42.916000000000004
591	98.927	42.795
592	99.77600000000001	42.629
593	100.72399999999999	42.268
594	101.45100000000001	42.126000000000005
595	102.32600000000001	42.118
596	102.986	42.023
597	103.84299999999999	42.278
598	104.40100000000001	42.031000000000006
599	105.221	42.00899999999999
600	105.911	42.113
601	106.66	42.177
602	107.51700000000001	42.393
603	108.16799999999999	42.476000000000006
604	108.861	42.965
605	109.694	43.302
606	110.366	43.55
607	111.008	43.847
608	111.30799999999999	43.792
609	111.98100000000001	44.419
610	112.448	44.882
611	112.98200000000001	45.034
612	113.632	45.458999999999996
613	114.02	45.803999999999995
614	114.615	46.388999999999996
615	114.964	46.678000000000004
616	115.431	46.998000000000005
617	115.943	47.486999999999995
618	116.27600000000001	47.817
619	116.76100000000001	48.263999999999996
620	117.19200000000001	48.583999999999996
621	117.773	49.187
622	118.477	49.545
623	118.916	50.373999999999995
624	119.197	50.703
625	119.512	51.201
626	119.853	51.754
627	120.09	52.132
628	120.149	52.906000000000006
629	120.255	53.575
630	120.24700000000001	54.053000000000004
631	120.684	54.812
632	120.818	55.693999999999996
633	120.98299999999999	56.269
634	120.74	56.909
635	120.684	58.111000000000004
636	120.775	58.582
637	120.53399999999999	59.386
638	120.35799999999999	59.928000000000004
639	119.921	61.125
640	120.505	60.681999999999995
641	120.488	61.905
642	119.648	62.283
643	119.851	63.035
644	119.744	63.786
645	119.315	64.752
646	118.993	65.395
647	118.993	66.039
648	118.875	66.828
649	118.541	67.47399999999999
650	118.15899999999999	68.112
651	117.64	68.779
652	117.13	69.4
653	116.613	70.057
654	116.07600000000001	70.398
655	115.772	71.13600000000001
656	115.31299999999999	71.756
657	114.898	72.2
658	114.296	72.691
659	113.852	73.245
660	113.23899999999999	73.771
661	112.525	74.195
662	111.89299999999999	74.69
663	111.13600000000001	75.312
664	110.54899999999999	75.818
665	109.898	76.237
666	109.046	76.668
667	108.632	77.044
668	107.915	77.267
669	107.057	77.554
670	106.234	77.634
671	105.49700000000001	77.89699999999999
672	104.59	78.283
673	103.84899999999999	78.442
674	102.87100000000001	78.47
675	102.118	78.374
676	101.34200000000001	78.516
677	100.50399999999999	78.40100000000001
678	99.78	78.432
679	98.88	78.143
680	98.12700000000001	78.242
681	97.227	78.128
682	96.309	78.10300000000001
683	95.655	78.06
684	94.773	77.96
685	94.037	77.672
686	93.31299999999999	77.72399999999999
687	92.52	77.54899999999999
688	91.955	77.038
689	91.037	76.952
690	90.197	76.663
691	89.61200000000001	76.322
692	88.92399999999999	75.836
693	88.333	75.419
694	87.72399999999999	74.822
695	86.98700000000001	74.043
696	86.663	73.602
697	86.01299999999999	73.038
698	85.34	72.425
699	84.88600000000001	71.94
700	84.53399999999999	71.41199999999999
701	84.085	70.821
702	83.79700000000001	70.237
703	83.351	69.861
704	83.14200000000001	69.01899999999999
705	82.772	68.212
706	82.52600000000001	67.52
707	82.363	66.65
708	82.22399999999999	65.804
709	82.141	64.86
710	82.154	64.21
711	81.904	63.265
712	81.96	62.772
713	82.12100000000001	62.163000000000004
714	81.916	61.285
715	81.734	60.326
716	81.916	59.77
717	81.946	58.806999999999995
718	82.029	58.619
719	82.119	57.456
720	82.1	56.621
721	82.381	55.981
722	82.579	55.068000000000005
723	82.925	54.338
724	83.228	53.251999999999995
725	83.664	52.39
726	84.071	51.849
727	84.5	51.355
728	84.914	50.507
729	85.54700000000001	50.085
730	85.926	49.99
731	86.396	49.36600000000001
732	87.037	48.964
733	87.613	48.261
734	88.191	48.099
735	88.713	47.699
736	89.171	47.235
737	89.59299999999999	46.586999999999996
738	90.366	46.373999999999995
739	91.01899999999999	45.52
740	91.884	45.515
741	92.324	44.76
742	92.866	44.756
743	93.37799999999999	44.745
744	94.20700000000001	44.743
745	94.811	44.376999999999995
746	95.62700000000001	44.06
747	96.471	43.836000000000006
748	97.163	44.273
749	97.999	43.868
750	98.948	43.781000000000006
751	99.704	44.027
752	100.501	44.09
753	101.238	44.162
754	102.086	44.24100000000001
755	102.70100000000001	44.43600000000001
756	103.625	44.793
757	104.345	44.821999999999996
758	105.154	44.775
759	105.836	45.145
760	106.772	45.035
761	107.712	45.65
762	108.51700000000001	45.718
763	109.083	46.074
764	109.815	46.424
765	110.581	46.95
766	111.292	47.305
767	111.77600000000001	47.787
768	112.228	48.12
769	112.896	48.83
770	113.47	49.376999999999995
771	113.78	49.711999999999996
772	114.334	50.25
773	114.992	50.678999999999995
774	115.663	51.413000000000004
775	115.925	52.04
776	116.45	52.5
777	116.65100000000001	53.18600000000001
778	116.89200000000001	53.97
779	117.18	54.63399999999999
780	117.37799999999999	55.303000000000004
781	117.75399999999999	55.893
782	117.852	56.652
783	118.046	57.507
784	118.134	58.129
785	118.40799999999999	58.967
786	118.476	59.756
787	118.728	60.481
788	118.73200000000001	61.388999999999996
789	118.993	62.498000000000005
790	119.193	63.946000000000005
791	119.07799999999999	64.263
792	119.007	64.426
793	118.56299999999999	65.395
794	118.134	66.575
795	117.59700000000001	67.219
796	117.382	67.863
797	116.829	68.274
798	116.53299999999999	68.744
799	115.985	69.577
800	115.691	70.044
801	115.316	70.598
802	114.785	71.262
803	114.223	71.697
804	113.76	72.328
805	113.12899999999999	72.751
806	112.43700000000001	73.176
807	111.708	73.892
808	110.915	74.23
809	110.07	74.574
810	109.345	74.859
811	108.554	75.295
812	107.669	75.51899999999999
813	106.729	75.57
814	106.00299999999999	75.65
815	105.148	75.962
816	104.166	75.975
817	103.23899999999999	76.015
818	102.538	75.82300000000001
819	101.788	75.862
820	100.919	75.687
821	100.04299999999999	75.53699999999999
822	99.348	75.321
823	98.579	75.06
824	97.781	74.84100000000001
825	97.09899999999999	74.352
826	96.45700000000001	74.03
827	95.624	73.686
828	94.88799999999999	73.40100000000001
829	94.48	72.851
830	93.751	72.36399999999999
831	93.132	71.852
832	92.45100000000001	71.325
833	92.053	70.68
834	91.594	70.059
835	90.902	69.417
836	90.012	68.72
837	89.52799999999999	68.27199999999999
838	89.09200000000001	67.535
839	88.788	66.749
840	88.22399999999999	66.128
841	87.68799999999999	65.438
842	87.49600000000001	64.609
843	87.277	63.896
844	86.882	63.606
845	86.709	63.074
846	86.57600000000001	62.283
847	86.30799999999999	61.318999999999996
848	86.11	60.388000000000005
849	85.962	59.396
850	85.835	58.673
851	85.68700000000001	57.867
852	85.54899999999999	56.937
853	85.439	56.089
854	85.602	55.262
855	85.66	54.298
856	85.63799999999999	53.419
857	85.65100000000001	52.632
858	85.90899999999999	51.885
859	86.189	51.18600000000001
860	86.48100000000001	50.413999999999994
861	86.55799999999999	49.657
862	87.023	49.126999999999995
863	87.398	48.575
864	87.59899999999999	47.934
865	88.057	47.308
866	88.54899999999999	46.486000000000004
867	89.025	45.873000000000005
868	89.554	45.357
869	90.12	44.684
870	90.741	43.938
871	91.225	43.38
872	91.9	42.958999999999996
873	92.3	42.263000000000005
874	92.95100000000001	41.581
875	93.712	40.923
876	94.399	40.418
877	95.25399999999999	39.963
878	95.92200000000001	39.281
879	96.522	39.04
880	97.31299999999999	38.896
881	98.12299999999999	38.601
882	98.81700000000001	38.255
883	99.602	38.166
884	100.31299999999999	37.981
885	101.096	37.846
886	101.973	37.471
887	102.757	37.347
888	103.506	37.1
889	104.105	36.975
890	105.083	37.018
891	106.175	37.043
892	107.111	37.004
893	107.883	37.014
894	108.831	37.178000000000004
895	109.79899999999999	37.541
896	110.43799999999999	37.619
897	111.439	37.7
898	112.15799999999999	37.895
899	113.1	38.233000000000004
900	113.9	38.704
901	114.645	39.082
902	115.323	39.409
903	115.79299999999999	39.704
904	116.26299999999999	40.400999999999996
905	116.742	40.719
906	117.434	41.385
907	118.016	42.012
908	118.632	42.506
909	119.089	43.063
910	119.595	43.678000000000004
911	119.929	44.29600000000001
912	120.23899999999999	44.965
913	120.73200000000001	45.799
914	121.042	46.522
915	121.104	47.262
916	121.434	47.903999999999996
917	121.66	48.968
918	121.704	49.593
919	121.815	50.578
920	122.024	51.266000000000005
921	122.15	52.184
922	122.052	52.78
923	122.29899999999999	53.43899999999999
924	122.075	54.097
925	121.76899999999999	54.958999999999996
926	121.789	55.655
927	121.425	56.486000000000004
928	121.02	57.077
929	120.57600000000001	57.751999999999995
930	120.31200000000001	58.385
931	119.891	58.964
932	119.46	59.378
933	119.053	60.2
934	118.97	60.996
935	118.47399999999999	61.758
936	117.898	62.611000000000004
937	117.52799999999999	63.283
938	117.03299999999999	63.912
939	116.609	64.968
940	116.09200000000001	65.548
941	115.449	66.333
942	114.855	66.733
943	114.2	67.387
944	113.715	68.238
945	113.21700000000001	68.696
946	112.681	69.212
947	112.223	69.748
948	111.704	70.153
949	111.15899999999999	70.533
950	110.646	71.152
951	110.275	71.681
952	109.677	72.26100000000001
953	109.03	72.797
954	108.391	73.529
955	107.96600000000001	74.014
956	107.336	74.465
957	106.535	75.006
958	105.912	75.262
959	105.179	75.46300000000001
960	104.663	75.47800000000001
961	104.085	75.833
962	103.492	75.837
963	102.74700000000001	76.016
964	102.021	76.157
965	101.242	76.093
966	100.351	75.959
967	99.681	76.15
968	98.684	76.003
969	98.186	76.135
970	97.571	75.84100000000001
971	96.535	75.807
972	96.016	75.73100000000001
973	95.28399999999999	75.509
974	94.59899999999999	75.009
975	93.944	74.945
976	93.25399999999999	74.663
977	92.84200000000001	74.328
978	92.12200000000001	74.053
979	91.61200000000001	73.742
980	91.024	73.457
981	90.52	72.986
982	90.055	72.436
983	89.611	72.077
984	89.3	71.51899999999999
985	88.751	70.943
986	88.42299999999999	70.395
987	88.12899999999999	69.565
988	87.939	69.033
989	87.611	68.668
990	87.479	67.877
991	87.137	67.461
992	87.103	66.9
993	86.881	66.204
994	86.865	65.80199999999999
995	86.64200000000001	65.15100000000001
996	86.571	64.615
997	86.507	64.023
998	86.181	63.371
999	86.15799999999999	62.638999999999996
1000	86.08200000000001	62.021
1001	86.087	61.568000000000005
1002	86.02799999999999	60.913000000000004
1003	85.82600000000001	60.122
1004	85.815	59.223
1005	85.715	58.56
1006	85.709	57.923
1007	85.715	57.086999999999996
1008	85.64	56.354
1009	85.8	55.976000000000006
1010	85.47399999999999	55.198
1011	85.62899999999999	54.455
1012	85.93	53.87
1013	85.975	53.132
1014	86.258	52.503
1015	86.38	51.696000000000005
1016	86.45100000000001	51.056999999999995
1017	86.645	50.356
1018	87.024	49.757
1019	87.3	49.22
1020	87.383	48.537
1021	87.915	48.123000000000005
1022	88.04899999999999	47.725
1023	88.37200000000001	47.037
1024	88.915	46.446000000000005
1025	89.31700000000001	45.907
1026	89.684	45.446999999999996
1027	90.249	44.89
1028	90.92	44.245
1029	91.609	43.766999999999996
1030	92.088	43.376999999999995
1031	92.876	42.826
1032	93.61	42.645
1033	94.215	42.402
1034	94.89299999999999	42.078
1035	95.706	41.823
1036	96.478	41.538999999999994
1037	97.094	41.36
1038	97.947	41.29
1039	98.616	41.19
1040	99.324	40.894
1041	100.15100000000001	40.586999999999996
1042	101.18	40.74
1043	102.219	40.723
1044	102.95	40.765
1045	103.914	40.86
1046	104.727	41.049
1047	105.32600000000001	41.278999999999996
1048	106.21799999999999	41.361999999999995
1049	107.185	41.683
1050	107.829	42.327
1051	108.58	42.756
1052	109.22399999999999	43.078
1053	109.868	43.82899999999999
1054	110.29799999999999	44.36600000000001
1055	110.834	45.54600000000001
1056	111.37100000000001	46.082
1057	112.23	46.833999999999996
1058	112.12200000000001	47.692
1059	112.637	48.398999999999994
1060	113.025	49.343
1061	113.368	50.176
1062	113.52799999999999	50.933
1063	113.738	51.901
1064	113.706	52.47
1065	113.97399999999999	53.093
1066	113.77799999999999	53.833999999999996
1067	113.83	54.59
1068	113.895	55.457
1069	113.73299999999999	56.113
1070	113.64299999999999	57.174
1071	113.68	58.228
1072	113.704	59.276
1073	113.544	60.1
1074	113.185	61.01
1075	112.795	61.83
1076	112.428	62.7
1077	112.073	63.408
1078	111.39	64.235
1079	111.179	64.862
1080	110.595	65.571
1081	110.094	66.183
1082	109.73700000000001	66.763
1083	109.539	67.653
1084	109.17	68.086
1085	108.456	68.532
1086	107.882	69.06
1087	107.36	69.446
1088	106.762	70.117
1089	105.789	70.545
1090	105.556	71.101
1091	105.171	71.622
1092	104.179	72.27199999999999
1093	103.46799999999999	72.76100000000001
1094	102.557	73.304
1095	101.459	74.115
1096	100.726	74.98
1097	100.094	75.669
1098	99.292	76.51100000000001
1099	98.61	77.21600000000001
1100	97.944	77.854
1101	97.171	78.343
1102	96.48700000000001	78.628
1103	95.97399999999999	79.024
1104	95.06200000000001	79.41199999999999
1105	94.389	79.881
1106	93.39	80.238
1107	92.7	80.508
1108	91.775	81.074
1109	91.13600000000001	81.681
1110	90.318	81.976
1111	89.586	82.527
