# Supplementary material for: Statistics of pathogenic bacteria in the search of host cells
Source: Nat Commun. 2021 Mar 31;12:1990. doi: 10.1038/s41467-021-22156-6 (PMC8012381; doi:10.1038/s41467-021-22156-6)
Supplement: Supplementary file 9 — Source Data [file 41467_2021_22156_MOESM9_ESM.zip › Fig4/Fig4_panel_b.csv]

	x1	y1	x2	y2	x3	y3	x4	y4	x5	y5	x6	y6	x7	y7	x8	y8	x9	y9	x10	y10	x11	y11
0	88.936	16.148	220.75599999999997	86.103	6.065	107.56200000000001	5.206	46.833999999999996	155.49	5.526	216.67700000000002	107.34700000000001	66.608	157.989	36.659	59.387	124.226	35.004	64.81	133.339	139.71	3.0580000000000003
1	89.685	15.933	219.929	88.35799999999999	6.973	107.645	7.0	47.193000000000005	155.769	7.096	214.94099999999997	107.05	66.002	157.326	35.885999999999996	59.04	124.86200000000001	35.56	65.454	132.454	139.32399999999998	4.397
2	91.025	16.452	219.821	89.00399999999999	8.009	108.32799999999999	8.126	47.424	155.942	8.255	213.47799999999998	107.40299999999999	65.241	156.599	35.679	58.92100000000001	125.061	36.42	65.857	131.407	139.012	5.906000000000001
3	92.031	16.726	219.391	89.80799999999999	9.347000000000001	108.912	9.552999999999999	47.667	156.346	9.541	212.80200000000002	107.529	64.847	156.465	34.735	58.349	124.789	38.223	66.179	130.2	138.526	7.191
4	93.29799999999999	17.153	218.99900000000002	90.979	10.141	109.53200000000001	10.607000000000001	48.04	156.34799999999998	10.458	211.899	107.632	64.568	155.736	34.474000000000004	57.917	125.146	39.419000000000004	66.66199999999999	128.993	138.048	8.75
5	94.431	17.258	218.688	91.66	10.937999999999999	110.03200000000001	11.453	48.275	156.488	11.764000000000001	211.167	107.70200000000001	63.817	153.805	34.146	57.146	125.029	40.539	66.903	128.43	137.549	9.806000000000001
6	95.57	17.71	218.109	93.117	11.822000000000001	110.85	12.392000000000001	48.756	156.596	12.745	209.485	108.42	62.528999999999996	152.41	33.931999999999995	56.518	125.325	41.727	67.789	127.384	137.029	10.93
7	96.205	18.137	217.69799999999998	94.15700000000001	12.22	110.889	13.312999999999999	49.354	156.655	14.054	207.875	108.527	62.302	152.516	33.562	55.85	125.415	42.913000000000004	68.67399999999999	126.257	136.701	12.072000000000001
8	97.725	18.762999999999998	216.976	94.948	13.665	111.78200000000001	14.299000000000001	49.96	156.722	15.285	206.372	108.956	61.648999999999994	151.54	33.115	55.227	125.76899999999999	43.876999999999995	69.157	125.37200000000001	136.346	13.128
9	98.579	19.573	216.63	96.118	14.809000000000001	111.771	15.273	50.785	156.764	16.777	205.72799999999998	108.956	61.107	148.952	33.236	54.875	125.67299999999999	44.576	69.64	124.568	135.925	14.594000000000001
10	99.164	20.005	215.84	96.571	15.677	112.322	16.617	51.677	156.822	17.589000000000002	205.298	109.171	61.027	148.17700000000002	33.238	54.494	125.945	45.365	70.285	123.441	135.485	15.755
11	99.796	20.523000000000003	215.321	98.26700000000001	16.633	113.23299999999999	17.778	52.067	156.899	18.835	204.547	109.493	59.816	147.941	33.364000000000004	53.728	126.079	46.076	71.41199999999999	122.556	135.069	17.122
12	100.515	20.851	214.90400000000002	98.51100000000001	18.206	114.352	19.129	52.708	156.99	20.11	203.581	109.27799999999999	58.803999999999995	147.009	33.246	52.626000000000005	125.90700000000001	47.424	72.056	121.51	134.63299999999998	18.283
13	101.25	21.505	214.044	100.382	19.233	115.054	20.366	53.532	157.093	21.328000000000003	203.044	109.92200000000001	58.294	145.974	33.585	52.305	125.973	48.938	72.941	120.464	134.237	19.542
14	102.074	22.057	213.764	100.76700000000001	20.121	115.256	21.641	54.343999999999994	156.989	22.534000000000002	201.97099999999998	109.27799999999999	57.818999999999996	145.276	33.528	51.603	125.902	49.98	73.585	119.337	133.798	20.587
15	102.751	22.892	212.75099999999998	102.18	21.035	115.654	22.51	54.674	156.915	23.73	201.327	110.244	57.368	144.792	33.8	50.986999999999995	125.81700000000001	51.281000000000006	74.471	118.53200000000001	133.283	21.879
16	103.329	23.385	211.77599999999998	103.67299999999999	21.925	115.911	23.686	55.381	156.826	24.88	200.105	110.154	56.827	144.378	33.978	50.504	125.64200000000001	52.067	75.115	118.04899999999999	132.634	23.04
17	104.04899999999999	24.331	210.854	104.90799999999999	23.476	116.632	24.679000000000002	55.868	156.82399999999998	26.281	199.084	110.41799999999999	56.216	143.393	34.409	50.128	125.67	53.486000000000004	75.835	116.88	131.968	24.503
18	104.44200000000001	24.874000000000002	210.36599999999999	105.755	24.364	117.072	25.994	56.412	156.843	27.455	198.64700000000002	110.613	55.521	142.506	34.549	49.373999999999995	125.429	54.568000000000005	77.012	115.891	131.231	25.439
19	105.323	25.686999999999998	210.274	106.086	25.732	117.7	27.101	56.659	156.599	28.595	197.933	110.602	54.754	140.892	35.105	49.075	125.052	55.989	77.72	114.911	130.601	26.83
20	105.67299999999999	26.309	209.562	107.085	26.383000000000003	117.988	28.274	57.111000000000004	156.555	30.164	197.231	110.869	54.65	139.915	35.459	48.638999999999996	124.508	57.265	78.632	114.186	130.067	27.932
21	106.40799999999999	27.401999999999997	209.285	107.743	27.218000000000004	118.581	29.221999999999998	57.395	156.461	31.131999999999998	195.732	110.77600000000001	54.043	139.16299999999998	36.082	48.428999999999995	123.963	58.187	79.329	112.964	129.845	29.107
22	106.911	28.245	208.738	108.04899999999999	28.651999999999997	119.06700000000001	30.316999999999997	58.026	156.39600000000002	32.245	195.101	111.454	53.821000000000005	138.779	36.685	48.049	123.43799999999999	59.411	80.578	112.065	129.039	30.345
23	107.385	29.298000000000002	206.674	109.551	30.135	119.815	31.315	58.722	156.398	33.146	194.842	111.154	53.044	137.865	37.071	47.702	122.935	60.161	81.22399999999999	111.24700000000001	128.58700000000002	31.499000000000002
24	107.96	29.861	205.68599999999998	110.195	31.081999999999997	120.25	32.353	59.443999999999996	156.404	34.506	192.99	111.78299999999999	52.21	136.857	37.722	47.386	122.385	60.846000000000004	81.789	110.85600000000001	127.948	32.403
25	108.52799999999999	30.901999999999997	204.77	111.23200000000001	31.901999999999997	120.85	33.304	60.242	156.065	35.715	192.805	111.499	51.473	135.745	38.575	46.977	121.713	61.496	83.132	109.46600000000001	127.214	33.564
26	109.178	31.748	204.512	111.79299999999999	32.782	121.008	34.271	60.803000000000004	155.923	36.961	191.111	112.12700000000001	50.968999999999994	134.94799999999998	39.08	46.808	120.984	62.376999999999995	83.88600000000001	108.785	126.936	33.851
27	109.605	32.818000000000005	203.226	113.137	34.278	121.66799999999999	35.38	61.425	155.893	37.997	191.21599999999998	111.82600000000001	50.385	133.998	39.414	46.596000000000004	120.334	63.357	84.925	108.094	126.829	33.958
28	110.184	33.92	202.513	114.149	34.67	121.697	36.409	61.815	155.607	39.453	188.864	112.60700000000001	49.897	133.403	40.095	47.141000000000005	119.637	64.483	85.995	107.605	126.399	34.388000000000005
29	110.522	34.779	201.65099999999998	114.71700000000001	35.772	122.264	37.518	62.75	155.468	40.524	188.43400000000003	112.59899999999999	49.394	132.51	40.825	47.082	118.939	65.395	87.14200000000001	107.04899999999999	125.863	34.709
30	111.333	36.015	200.673	116.01299999999999	36.766	122.69	38.342	63.23	155.47899999999998	41.696000000000005	187.08700000000002	113.15899999999999	48.758	131.589	41.573	47.28	118.241	66.25399999999999	88.155	106.617	125.32600000000001	35.46
31	111.723	36.694	200.10299999999998	116.212	38.054	123.656	39.532	63.746	155.255	42.698	185.646	113.096	48.251999999999995	130.415	42.292	47.155	117.194	66.87899999999999	89.251	105.926	124.25200000000001	36.319
32	112.196	37.701	199.218	117.287	39.772	123.977	40.639	63.93899999999999	155.285	43.953	184.47400000000002	113.20200000000001	47.715	129.44899999999998	42.853	47.718	116.602	67.247	90.1	105.37299999999999	122.428	37.821
33	112.479	38.582	198.44099999999997	117.87200000000001	41.167	124.943	41.652	64.742	155.02200000000002	45.251000000000005	183.59900000000002	113.318	47.393	128.484	43.538000000000004	47.983999999999995	115.85700000000001	67.709	91.307	104.682	121.264	39.036
34	112.838	39.677	197.33700000000002	118.509	42.101000000000006	125.43	42.644	65.423	155.058	46.349	183.049	113.351	47.071000000000005	127.089	44.129	48.692	115.141	68.464	92.186	104.219	120.57700000000001	40.038000000000004
35	112.927	40.486	195.892	119.59299999999999	43.27	126.17299999999999	43.815	66.04899999999999	154.931	47.657	181.65099999999998	113.81700000000001	46.64	126.266	44.528999999999996	48.885	114.167	68.686	93.133	103.90299999999999	119.59299999999999	41.035
36	113.35700000000001	41.527	195.232	120.21600000000001	44.068999999999996	126.645	44.754	66.495	154.618	48.638000000000005	181.24900000000002	113.81	46.372	125.62899999999999	45.07	49.675	113.564	69.509	96.066	103.147	118.73899999999999	42.22
37	113.24700000000001	42.285	194.045	121.635	44.938	127.001	45.61	67.321	154.57299999999998	49.908	180.40099999999998	114.179	46.111999999999995	124.823	45.45	49.919	112.353	69.633	98.971	102.01799999999999	117.736	43.203
38	113.59299999999999	43.317	193.64700000000002	122.148	46.232	127.738	46.597	67.818	154.192	50.95399999999999	179.907	113.932	45.636	123.47399999999999	46.038000000000004	50.891000000000005	111.745	70.082	100.60700000000001	101.834	117.03200000000001	44.548
39	113.876	44.028999999999996	192.41299999999998	122.51700000000001	47.091	128.088	47.68	68.354	153.963	52.292	178.753	114.359	45.523	122.40100000000001	46.083999999999996	51.111000000000004	110.492	70.048	101.568	101.29700000000001	115.946	45.452
40	114.271	45.423	191.123	123.30799999999999	47.981	128.515	48.452	68.91	153.506	53.45399999999999	177.63299999999998	114.303	44.908	121.14399999999999	46.438	52.081	109.943	70.574	104.821	101.07	115.209	46.406000000000006
41	114.48200000000001	46.169	190.33700000000002	123.679	48.913000000000004	128.968	49.589	69.40100000000001	153.24	55.653999999999996	176.74400000000003	114.795	44.72	120.235	46.489	52.556000000000004	108.92	70.643	106.23200000000001	100.941	114.06200000000001	47.309
42	114.796	47.581	189.204	124.419	49.93899999999999	129.614	50.446999999999996	70.223	152.395	57.005	175.361	114.965	44.141000000000005	119.148	46.724	53.153	108.345	70.928	107.31	101.074	113.087	48.563
43	114.756	48.751999999999995	188.27700000000002	124.551	50.803000000000004	129.935	51.485	71.574	152.558	57.163000000000004	174.62400000000002	115.23299999999999	43.934	118.13799999999999	46.382	53.583	107.185	71.028	109.87799999999999	100.74600000000001	112.036	49.42
44	114.7	49.763000000000005	186.94799999999998	124.559	51.597	130.517	52.224	71.833	152.768	58.482	172.773	115.39399999999999	43.568000000000005	116.935	46.32899999999999	54.247	106.165	71.243	113.354	100.73899999999999	111.085	50.519
45	114.671	50.653999999999996	185.91299999999998	125.6	52.31399999999999	130.994	53.297	72.477	152.719	60.081	172.85299999999998	115.87700000000001	43.385	115.78	46.203	54.849	104.984	70.814	114.679	100.637	110.18700000000001	51.29
46	115.323	51.728	185.016	125.87299999999999	53.43600000000001	131.643	54.263000000000005	73.013	152.278	61.20399999999999	171.16299999999998	115.71600000000001	43.013000000000005	114.985	45.876000000000005	55.19	104.01799999999999	70.921	115.99700000000001	100.805	109.27	52.065
47	115.54700000000001	52.978	183.953	127.259	55.181999999999995	131.946	55.443999999999996	73.87100000000001	152.069	62.281000000000006	170.438	116.36	42.696999999999996	114.223	45.575	55.716	103.01899999999999	70.92	117.255	100.926	108.56200000000001	53.758
48	115.92399999999999	53.977	182.998	127.68799999999999	55.629	132.455	56.387	74.736	151.584	63.235	169.06900000000002	116.279	42.358999999999995	113.439	44.975	56.47	102.15799999999999	70.687	118.54299999999999	101.333	107.141	54.396
49	116.14299999999999	55.272	181.63099999999997	128.297	56.108999999999995	132.964	57.13	75.48	151.374	64.685	168.10299999999998	116.84200000000001	42.06100000000001	112.53299999999999	44.659	57.04600000000001	101.226	70.833	119.68	101.539	105.711	55.341
50	116.29700000000001	56.1	180.435	128.873	58.235	134.17	58.128	76.554	151.028	65.667	167.137	116.92299999999999	41.818000000000005	111.221	43.854	57.3	100.59899999999999	70.712	121.001	102.098	104.62200000000001	56.28
51	116.41799999999999	57.093	179.459	129.335	58.29600000000001	134.643	58.937	77.4	150.42700000000002	67.072	166.57299999999998	117.245	41.645	109.902	43.357	57.599	99.792	70.169	123.105	102.72	103.8	57.56
52	116.4	57.96	178.21900000000002	129.767	59.541000000000004	135.512	59.906000000000006	78.5	149.961	67.958	165.205	117.084	41.478	108.74700000000001	42.508	57.652	99.258	69.896	124.15799999999999	103.34100000000001	103.021	58.161
53	116.527	59.003	177.357	130.399	60.486999999999995	135.928	61.108000000000004	79.236	149.406	69.15	164.56099999999998	116.92299999999999	41.254	107.666	42.148	58.106	98.594	69.381	125.359	103.90899999999999	102.227	59.163000000000004
54	116.478	60.168	175.891	131.088	61.276	136.079	61.831	80.038	148.781	70.271	163.756	117.164	40.885	106.97	41.553000000000004	57.755	97.795	68.605	127.29799999999999	104.836	101.227	60.093
55	116.648	61.226000000000006	175.476	132.107	62.56100000000001	136.709	62.681999999999995	80.791	148.285	71.072	162.882	117.679	40.73	106.26799999999999	40.98	58.106	97.225	68.20100000000001	128.113	105.301	100.28	61.297
56	116.295	62.12	174.917	131.935	63.50899999999999	137.26	63.516000000000005	81.725	147.709	72.332	161.421	117.889	40.268	105.244	40.041	57.778	96.848	67.252	129.313	106.11399999999999	99.583	62.092
57	116.152	63.551	174.62599999999998	132.67700000000002	64.563	138.045	64.502	82.64	147.00799999999998	73.166	160.213	117.728	39.772	103.71799999999999	39.51	57.957	96.178	66.637	130.122	106.713	98.68	63.309
58	116.061	64.048	172.05700000000002	132.713	65.579	138.714	65.454	83.60799999999999	146.72799999999998	74.111	159.489	117.647	39.202	102.516	39.139	57.379	95.93	65.303	131.36700000000002	107.637	97.57700000000001	64.32600000000001
59	115.68799999999999	65.06	169.817	133.683	66.548	139.532	66.604	84.478	145.767	75.244	158.442	117.56700000000001	38.349000000000004	100.45200000000001	38.613	57.43600000000001	95.666	64.681	132.504	108.235	96.624	65.437
60	115.398	66.135	169.303	133.762	67.221	139.861	67.433	85.156	145.034	76.499	156.59	118.04899999999999	38.334	99.705	37.614000000000004	56.68899999999999	95.34700000000001	63.641000000000005	133.563	108.781	95.738	66.169
61	115.02600000000001	67.068	168.176	134.696	68.023	140.471	68.564	86.17200000000001	144.325	77.383	155.463	118.45200000000001	38.483000000000004	99.729	37.071	56.36600000000001	95.165	63.458	134.415	109.236	94.634	67.34899999999999
62	114.57700000000001	68.139	166.218	136.297	68.873	141.21200000000002	69.678	86.932	143.797	78.565	154.175	118.613	38.269	98.978	36.719	55.65	94.428	62.552	135.595	110.146	93.40799999999999	68.24600000000001
63	114.42399999999999	69.11	165.87900000000002	136.158	69.858	141.88	70.796	87.912	143.159	79.127	153.209	119.176	37.625	97.583	36.272	55.175	93.93	61.066	136.333	110.50399999999999	92.185	69.033
64	113.76799999999999	69.667	165.81799999999998	136.28	70.618	142.90200000000002	71.45	88.632	142.609	80.464	151.921	119.417	37.41	96.618	35.91	54.476000000000006	93.819	60.501000000000005	137.172	111.634	90.977	69.665
65	113.27600000000001	70.584	165.267	135.989	71.92	143.615	72.596	89.535	142.211	81.185	150.713	119.82	37.195	95.43700000000001	35.47	53.751999999999995	93.63799999999999	59.467	138.085	112.7	89.818	70.498
66	113.054	71.237	162.504	136.563	73.176	144.285	73.281	90.249	141.511	82.637	149.828	119.98100000000001	37.303000000000004	95.33	35.501999999999995	53.224	93.432	58.211999999999996	138.61700000000002	113.167	88.84100000000001	71.457
67	112.76299999999999	71.347	160.953	136.594	74.068	144.99	74.45100000000001	90.914	140.542	83.915	148.781	120.22200000000001	36.873000000000005	94.257	35.054	52.611999999999995	93.42200000000001	57.625	139.108	113.23700000000001	87.516	72.138
68	112.816	71.881	159.14600000000002	136.675	75.056	145.518	74.95	91.57799999999999	139.959	85.196	147.976	120.22200000000001	36.551	93.613	34.961	52.165	93.336	56.71	140.263	114.679	86.561	73.02
69	112.662	72.17699999999999	157.98	136.422	75.72399999999999	145.618	75.719	92.61	139.292	85.99799999999999	147.01	120.785	36.014	92.755	34.784	51.44	93.51100000000001	56.111000000000004	141.165	115.59299999999999	85.35700000000001	73.631
70	112.74799999999999	72.61	157.151	136.187	76.265	145.834	76.188	93.56700000000001	138.817	86.97	146.205	120.866	36.229	91.682	34.808	50.746	93.514	55.09	141.57	116.664	84.52600000000001	74.58800000000001
71	112.425	73.009	155.915	136.168	77.40100000000001	146.805	77.12	94.381	138.252	87.73100000000001	145.561	121.10700000000001	35.692	90.073	34.693000000000005	50.098	93.756	54.233000000000004	142.056	117.679	83.15899999999999	75.059
72	111.70299999999999	75.23899999999999	155.261	136.205	77.94	147.571	78.01	94.98899999999999	138.072	88.742	144.836	121.027	35.8	89.429	34.739000000000004	49.363	93.906	53.448	142.382	118.353	81.985	75.992
73	110.93799999999999	75.11	154.685	136.39600000000002	78.663	147.821	79.142	95.956	137.594	89.7	144.433	121.429	35.505	88.919	34.801	49.131	93.98299999999999	52.746	143.83	119.79899999999999	80.686	76.471
74	110.07600000000001	75.643	153.536	136.596	79.773	148.47799999999998	79.275	96.939	136.759	91.162	143.226	121.429	35.505	87.79299999999999	34.961999999999996	48.79	94.455	52.089	144.648	120.87299999999999	79.06	77.734
75	109.25200000000001	75.791	151.384	136.497			80.241	97.476	136.116	92.031	142.662	121.671	35.263000000000005	86.18299999999999	34.977	47.746	94.73899999999999	51.183	145.18	121.723	77.665	78.7
76	108.178	76.006	149.577	136.57399999999998			81.207	98.54899999999999	135.425	92.794	141.535	121.912	35.021	85.21799999999999	35.424	47.155	95.291	50.824	145.752	122.389	76.188	79.656
77	107.585	76.094	148.27100000000002	136.127			82.103	99.522	135.03799999999998	93.772	139.764	122.314	35.021	83.76899999999999	35.827	46.19	95.67399999999999	49.857	146.309	123.27	74.918	80.107
78	107.287	76.57300000000001	147.35299999999998	136.377			82.609	100.196	134.507	94.455	139.039	122.395	34.78	82.884	36.551	45.868	96.198	49.586999999999996	146.704	124.15899999999999	73.817	80.97
79	106.572	76.955	146.541	136.29			83.49799999999999	101.156	134.0	95.65799999999999	137.993	122.63600000000001	34.78	82.321	36.605	45.54600000000001	97.119	48.648	147.679	125.04700000000001	72.775	81.354
80	104.912	77.872	145.66899999999998	136.282			84.63799999999999	102.07	133.36700000000002	96.603	137.268	122.79700000000001	34.619	81.275	37.979	44.948	97.684	48.282	147.965	125.991	71.681	82.161
81	105.08	78.182	144.325	136.546			85.53	103.00299999999999	132.929	97.56200000000001	136.624	123.119	34.458	80.229	38.374	44.522	97.899	47.799	149.33	127.016	70.15100000000001	82.709
82	104.65100000000001	78.685	143.187	136.078			86.291	104.015	132.218	98.583	136.141	123.28	33.814	79.102	38.96	44.52	99.014	47.343999999999994	149.619	127.97	68.962	83.363
83	104.149	78.925	141.986	135.928			87.13	104.929	131.812	99.60799999999999			33.733000000000004	78.297	39.397	44.148999999999994	99.456	47.37	150.786	128.922	67.51899999999999	83.992
84	103.66	79.70100000000001	140.88	135.803			88.06200000000001	106.163	131.067	100.76700000000001			33.894	77.171	39.971	43.95	100.42200000000001	46.673	151.282	129.779	66.345	84.46700000000001
85	102.45700000000001	79.66199999999999	140.135	135.548			88.90700000000001	106.93	130.606	101.906			33.492	75.722	40.556999999999995	43.701	100.851	46.458	151.80200000000002	130.125	65.25399999999999	84.822
86	101.57799999999999	79.90100000000001	139.436	136.0			89.96700000000001	107.976	130.139	102.792			33.330999999999996	74.193	40.979	43.813	101.71	46.619	152.549	131.30200000000002	64.07300000000001	85.29
87	100.758	80.766	138.907	135.593			90.65799999999999	108.647	129.60299999999998	103.764			33.330999999999996	73.22800000000001	41.909	44.067	102.569	46.726000000000006	153.263	132.03799999999998	62.798	86.193
88	99.77600000000001	80.419					91.7	109.831	129.054	104.37			33.354	72.512	42.371	44.11600000000001	103.266	47.102	153.735	132.781	61.729	86.60600000000001
89	98.625	80.801					92.585	111.119	128.678	105.40799999999999			32.741	70.977	43.048	44.482	104.179	47.316	154.141	134.101	60.888000000000005	86.99600000000001
90	97.86399999999999	80.825					93.147	111.852	128.018	106.19			32.417	69.437	43.894	44.75899999999999	104.76899999999999	47.263000000000005	155.14	135.469	59.687	87.18700000000001
91	96.67399999999999	81.123							127.62899999999999	106.959			32.414	68.671	44.388999999999996	44.998000000000005	105.84299999999999	47.96	155.637	136.696	58.338	87.73200000000001
92	96.001	80.509											32.573	67.133	44.946000000000005	45.092	106.48700000000001	48.388999999999996	156.166	137.816	56.975	87.77
93	94.884	80.556											32.382	66.241	45.553999999999995	45.398	107.024	49.086999999999996	156.605	138.815	56.056999999999995	88.21700000000001
94	93.84700000000001	80.38600000000001											32.021	65.432	45.766000000000005	45.733000000000004	107.829	49.677	156.746	139.19899999999998	54.801	88.62299999999999
95	92.884	80.293											31.691999999999997	64.8	46.277	46.516999999999996	108.15100000000001	50.696000000000005	157.39	139.764	54.008	89.12700000000001
96	92.12799999999999	79.852											31.763	64.014	46.798	47.083	109.6	51.553999999999995	157.564	141.311	52.938	89.51899999999999
97	91.41	79.405											31.627	62.58	47.43899999999999	47.36600000000001	110.083	52.413000000000004	158.19799999999998	142.667	51.093999999999994	90.214
98	90.55	79.044											31.858	61.696000000000005	47.413999999999994	47.761	110.94200000000001	52.896	158.735	144.203	49.96	90.581
99	89.751	78.78399999999999											31.62	60.341	47.986000000000004	48.687	111.586	53.647	158.746	144.717	48.848	91.06200000000001
100	88.869	78.699											31.845	59.566	48.125	49.409	112.337	54.451	159.334	145.875	47.394	91.449
101	87.867	78.36399999999999											31.836	58.662	48.108999999999995	50.028	113.055	55.091	159.759	147.009	46.309	91.955
102	85.92399999999999	77.482											32.109	57.925	48.242	50.996	113.527	55.997	160.24	147.976	44.975	92.555
103	85.626	77.264											32.145	57.424	48.492	51.661	114.304	56.648	160.031	148.776	43.71	93.059
104	84.764	77.771											32.162	56.51	48.961000000000006	52.354	114.662	57.503	161.165	149.589	42.714	93.43799999999999
105	83.962	77.215											32.208	55.202	49.273999999999994	52.864	115.447	58.145	161.121	150.562	41.492	93.833
106	82.964	77.138											32.186	54.17	49.843999999999994	54.096000000000004	115.902	59.291000000000004			40.291	94.167
107	82.17	76.529											32.239000000000004	52.742	49.948	55.078	116.449	60.016999999999996			39.079	94.584
108	81.23	76.327											32.346	52.04	50.015	55.761	116.579	60.778999999999996			37.666	95.537
109	80.536	75.82											32.353	50.442	49.631	56.553999999999995	116.87700000000001	61.777			36.209	96.088
110	79.64	75.373											32.358000000000004	49.653999999999996	49.631	57.062	117.28299999999999	62.223			34.915	96.825
111	78.88600000000001	74.726											32.435	48.646	49.425	57.574	117.508	63.17100000000001			33.547	97.396
112	77.949	74.564											32.508	47.224	49.48	58.585	117.913	64.199			32.598	97.814
113	77.19	74.033											32.301	46.121	49.245	58.705	117.991	64.623			31.351999999999997	98.064
114	76.665	73.971											32.093	45.398999999999994	49.203	59.17	118.163	65.75			30.051	98.624
115	75.564	73.61399999999999											32.223	44.75899999999999	48.742	59.806000000000004	118.319	66.30199999999999			28.771	98.81700000000001
116	75.33800000000001	73.447											32.921	40.278	48.896	60.406000000000006	118.853	67.984			27.543000000000003	99.53299999999999
117	75.215	73.135											33.096	40.098	48.251999999999995	60.674	119.258	68.749			25.951999999999998	99.792
118	74.98100000000001	73.105											33.148	39.676	48.144	61.479	119.786	69.679			24.712	100.22200000000001
119	74.435	73.031											33.38	39.482	47.903	61.64	119.635	70.033			23.268	100.273
120	74.47800000000001	73.602											33.317	38.67	47.661	62.525	119.74799999999999	71.563			21.744	100.60799999999999
121	73.733	73.53399999999999											33.446999999999996	38.454	47.098	62.766999999999996	119.804	72.131			20.516	100.65700000000001
122	72.982	72.93											33.283	37.451	46.818000000000005	63.245	119.795	73.077			19.215999999999998	100.745
123	72.30199999999999	72.227											33.352	37.014	46.31	63.356	119.71	73.794			17.668	101.87700000000001
124	71.635	71.81											33.288000000000004	34.55	45.782	63.743	119.20200000000001	75.28699999999999			16.585	101.66
125	70.825	71.054											33.672	32.872	45.05	64.085	119.14200000000001	76.107			15.619000000000002	101.875
126	70.021	70.48											33.948	31.947	44.556999999999995	64.292	118.77799999999999	76.653			14.009	102.73299999999999
127	69.211	70.016											34.208	31.273000000000003	43.958999999999996	64.653	118.521	77.186			13.042	103.37700000000001
128	67.866	69.184											34.376999999999995	29.531999999999996	43.035	64.95100000000001	118.041	78.068			12.184000000000001	103.914
129	67.325	68.82600000000001											34.78	28.325	42.716	64.939	117.221	78.968			11.11	104.986
130	66.437	67.842											35.344	27.038	42.15	64.862	116.899	79.719			9.392999999999999	106.059
131	65.78	67.27199999999999											35.585	26.072	41.562	64.831	116.255	80.255			8.856	106.596
132	65.095	66.167											35.907	25.268	40.668	64.652	115.34299999999999	81.006
133	64.64	66.203											35.988	24.381999999999998	40.152	64.658	114.96700000000001	81.11399999999999
134	64.314	66.305											36.793	23.095	39.188	64.512	113.89399999999999	81.811
135	63.994	66.623													38.694	64.36	113.446	82.148
136	63.528	66.447													37.969	63.718999999999994	112.656	82.2
137	62.77	65.464													37.551	63.678000000000004	111.54799999999999	82.556
138	61.455	64.859													36.772	63.133	110.755	82.55799999999999
139	60.93899999999999	64.29899999999999													36.278	62.847	110.016	83.045
140	59.766999999999996	63.949													35.719	62.391000000000005	109.38600000000001	82.708
141	58.652	62.788999999999994													35.327	62.00899999999999	108.445	82.62899999999999
142	58.086000000000006	61.799													34.898	61.316	107.649	82.71700000000001
143	57.724	60.849													34.666	60.865	106.84100000000001	82.40299999999999
144	57.466	59.928999999999995													34.457	60.493	105.84700000000001	82.557
145	57.089	58.931999999999995													34.245	59.63399999999999	105.23700000000001	82.214
146	56.732	58.099													34.107	58.988	104.274	82.118
147	56.195	56.812													33.955	58.195	103.46799999999999	82.009
148	55.981	56.275													34.143	57.501999999999995	102.295	81.898
149	55.551	54.451													34.126	56.992	101.62700000000001	81.76100000000001
150	55.159	53.54													34.381	56.508	100.84200000000001	81.512
151	54.847	52.313													34.34	55.842	99.912	81.11399999999999
152	54.661	51.365													34.812	55.391000000000005	99.10700000000001	80.872
153	54.156000000000006	49.838													34.907	54.757	98.06	80.711
154	53.78	49.248000000000005													35.308	54.552	97.376	80.26899999999999
155	53.538999999999994	47.88													35.801	53.785	96.289	79.786
156	52.895	47.558													36.525999999999996	53.503	95.524	79.384
157	52.571999999999996	46.512													37.096	53.02	94.51799999999999	78.98100000000001
158	51.848	46.108999999999995													37.7	52.727	93.833	78.65899999999999
159	51.442	45.581													38.243	52.419	92.344	77.814
160	51.015	45.18600000000001													38.817	52.317	91.74	77.372
161	50.157	44.258													39.298	52.427	91.096	77.01
162	49.916000000000004	43.615													39.772	52.403999999999996	89.80799999999999	76.487
163	49.352	42.648999999999994													40.45	52.413999999999994	88.52	75.48100000000001
164	48.467	41.683													41.17	52.391999999999996	88.238	74.998
165	48.386	41.12													41.826	52.632	87.071	74.032
166	47.742	40.155													42.356	52.845	86.99	73.308
167	47.42	39.35													43.16	53.714	86.66799999999999	72.30199999999999
168	46.986999999999995	38.475													43.508	53.746	86.266	71.21600000000001
169	46.684	37.375													43.83	54.603	85.662	70.411
170	46.078	36.184													44.192	54.876999999999995	85.62200000000001	69.607
171	45.89	35.165													44.611999999999995	55.756	85.90299999999999	68.118
172	45.648999999999994	34.2													44.714	56.266999999999996	85.29899999999999	67.35300000000001
173	45.407	33.234													44.797	56.887	85.78299999999999	66.62899999999999
174	45.074	32.435													44.753	57.728	85.62200000000001	64.939
175	44.968999999999994	31.419													44.853	57.981	85.90299999999999	64.497
176	44.995	30.649													44.602	58.18	86.198	62.928000000000004
177	44.498000000000005	29.889													44.28	59.226000000000006	86.95	62.068999999999996
178	44.395	28.928													44.038999999999994	59.782	87.111	61.104
179	44.136	27.833000000000002													44.213	60.543	87.37899999999999	60.299
180	43.797	26.938000000000002													43.772	60.989	88.07700000000001	59.655
181	43.702	25.743000000000002													43.556000000000004	61.625	88.07700000000001	58.958
182	43.408	24.759													42.961000000000006	62.13	87.916	58.797
183	43.174	23.859													42.343999999999994	62.123999999999995	88.399	57.61600000000001
184	43.321000000000005	23.055999999999997													41.69	62.208999999999996	88.936	56.758
185	43.074	22.326999999999998													40.97	62.211000000000006	89.52600000000001	55.523999999999994
186															40.34	62.766000000000005	89.795	55.041000000000004
187															39.48	62.638000000000005	90.117	54.559
188															38.826	62.69	90.27799999999999	53.647
189															38.192	62.461999999999996	90.492	52.358999999999995
190															37.621	62.605	91.13600000000001	51.662
191															37.243	62.1	91.351	50.589
192															36.626999999999995	61.864	92.103	49.891000000000005
193															36.098	61.438	92.74700000000001	49.086999999999996
194															35.754	61.205	93.12200000000001	48.55
195															35.342	60.717	93.65899999999999	47.692
196															35.359	60.504	94.679	47.236000000000004
197															34.881	59.961000000000006	95.484	46.753
198															34.972	58.58	95.88600000000001	46.19
199															34.726	58.582	96.69200000000001	45.707
200															34.941	57.992	97.57700000000001	45.224
201															34.726	57.456	98.221	44.983000000000004
202															34.941	56.383	99.26799999999999	44.5
203															35.156	55.793	100.475	44.339
204															35.639	55.041000000000004	101.039	43.695
205															35.853	54.505	101.965	44.016999999999996
206															35.907	53.968999999999994	102.85	43.211999999999996
207															35.937	54.351000000000006	103.77600000000001	43.735
208															36.067	53.943999999999996	104.662	43.092
209															36.713	53.805	105.588	43.092
210															37.129	53.431000000000004	106.675	42.448
211															37.826	53.498000000000005	107.84200000000001	42.448
212															38.77	53.358000000000004	108.728	42.247
213															39.155	53.427	109.855	42.166000000000004
214															39.492	53.498000000000005	110.579	42.04600000000001
215															40.186	53.782	111.666	41.442
216															40.779	53.744	112.351	41.24100000000001
217															41.507	53.748999999999995	113.88	40.798
218															42.091	53.985	114.726	40.919000000000004
219															42.818000000000005	54.318999999999996	116.014	40.637
220															43.286	54.675	116.859	40.637
221															44.055	54.927	117.745	40.235
222															44.138999999999996	55.55	118.711	40.556999999999995
223															44.657	55.702	119.395	40.436
224															45.038000000000004	56.467	120.601	40.313
225															45.298	56.963	121.609	40.154
226															45.407	57.724	122.382	40.446
227															45.192	58.528	123.13	40.609
228															45.138999999999996	59.119	123.77600000000001	41.078
229															44.924	59.708999999999996	124.51899999999999	41.371
230															44.333999999999996	60.192	125.15700000000001	41.857
231															43.958	60.621	125.594	41.965
232															43.42100000000001	60.782	126.15799999999999	42.77
233															43.42100000000001	61.211000000000006	126.399	42.81
234															43.099	62.016000000000005	126.962	43.356
235															42.831	61.693999999999996	127.527	43.977
236															42.724	62.284	128.855	45.184
237															42.133	62.498000000000005	129.499	45.868
238															41.918	63.088	130.626	46.31
239															41.31	63.5	130.908	47.035
240															41.303000000000004	63.443000000000005	131.834	47.839
241															40.654	63.382	132.599	48.805
242															40.018	63.571999999999996	132.96200000000002	49.321000000000005
243															39.253	63.773999999999994	133.73	49.953
244															38.913000000000004	63.41	134.065	50.545
245															37.946999999999996	63.678999999999995	134.80100000000002	51.763000000000005
246															36.981	64.054	135.189	52.256
247															36.229	64.054	135.60299999999998	53.22
248															35.639	63.678999999999995	135.942	53.989
249															34.995	63.678999999999995	136.447	55.27
250															34.458	63.035	136.52100000000002	55.578
251															33.76	62.981	136.94	56.523
252															33.223	62.336999999999996	136.997	57.052
253															32.418	62.23	137.11700000000002	58.097
254															31.761999999999997	61.563	136.999	59.341
255															31.348000000000003	61.04600000000001	137.02700000000002	59.708999999999996
256															30.649	60.501999999999995	137.295	59.977
257															30.499000000000002	60.449	137.295	61.104
258															29.788	59.762	136.91899999999998	61.64
259															29.52	59.548	136.54399999999998	62.445
260															29.198	58.743	135.773	63.27
261															28.447	58.368	135.179	63.714
262															28.498	57.681000000000004	134.507	64.207
263															28.226	56.943999999999996	133.884	65.13
264															28.13	56.403999999999996	133.29	66.089
265															27.788	55.451	132.399	66.582
266															28.026	54.986999999999995	131.839	67.419
267															28.072	54.413999999999994	130.971	67.477
268															28.403000000000002	54.056999999999995	130.351	67.957
269															28.51	53.01	129.874	68.154
270															28.929000000000002	52.724	129.064	68.482
271															29.09	52.263999999999996	127.84100000000001	68.413
272															29.666	51.941	127.059	68.862
273															30.171	51.312	125.866	68.597
274															30.749000000000002	51.283	125.059	69.253
275															31.096	50.876999999999995	124.363	68.539
276															32.074	50.84	123.671	68.426
277															32.303000000000004	50.613	122.77799999999999	68.432
278															33.111999999999995	50.823	121.803	67.718
279															33.556	50.753	120.64200000000001	67.735
280															34.656	50.87	120.088	67.513
281															35.126	50.907	119.291	67.109
282															35.632	51.128	118.40799999999999	66.649
283															36.374	51.382	117.76299999999999	65.884
284															37.001999999999995	51.733000000000004	116.851	65.64399999999999
285															37.379	51.972	116.0	65.449
286															37.951	52.325	115.321	65.06
287															38.618	53.126000000000005	114.624	64.832
288															38.967	53.284	114.008	63.935
289															39.417	53.955	112.868	63.501999999999995
290															39.662	54.254	112.331	63.092
291															39.758	54.928000000000004	111.634	62.43899999999999
292															39.851	55.644	110.756	61.876999999999995
293															39.951	56.196999999999996	110.353	61.187
294															39.835	56.751000000000005	109.47	60.181999999999995
295															39.943000000000005	57.533	109.182	59.63399999999999
296															40.139	57.81399999999999	108.84200000000001	58.542
297															39.999	58.585	108.256	57.801
298															39.676	59.176	108.19	56.763000000000005
299															39.55	60.36	107.67299999999999	55.948
300															39.311	61.096000000000004	107.594	55.245
301															39.037	61.565	107.554	53.876000000000005
302															39.069	61.708	107.337	52.902
303															38.445	62.261	107.60600000000001	52.403
304															38.07	62.86600000000001	107.619	51.68
305															37.187	63.321000000000005	107.635	50.751999999999995
306															36.873000000000005	63.882	107.988	50.493
307															36.153	63.941	108.229	49.236000000000004
308															35.565	64.25399999999999	108.788	48.323
309															35.038000000000004	64.48	108.87799999999999	47.568000000000005
310															34.235	64.78399999999999	109.194	46.474
311															33.369	64.7	109.604	45.446999999999996
312															32.845	64.723	110.041	44.398999999999994
313															32.364000000000004	64.574	110.535	43.937
314															31.451999999999998	64.486	111.113	42.628
315															30.773000000000003	64.02600000000001	112.02799999999999	41.821999999999996
316															30.05	64.077	112.43700000000001	40.874
317															29.625999999999998	63.724	112.82600000000001	40.482
318															28.951	63.545	113.48100000000001	39.903
319															28.389	63.257	113.76899999999999	39.3
320															27.659000000000002	62.893	114.51	38.864000000000004
321															27.328000000000003	62.427	115.205	37.938
322															26.971999999999998	61.718	115.885	37.486999999999995
323															26.521	61.093	116.751	37.098
324															26.125	60.61600000000001	117.23100000000001	36.499
325															25.859	59.669	118.06	36.518
326															25.359	58.942	118.90100000000001	35.355
327															25.443	58.386	119.529	35.353
328															25.265	57.096000000000004	120.281	34.548
329															25.206999999999997	56.61	121.193	34.227
330															25.299	55.663000000000004	122.052	33.744
331															25.456999999999997	55.203	123.01799999999999	33.583
332															25.679000000000002	54.727	124.199	33.1
333															26.244	54.272	125.38	32.671
334															26.476999999999997	53.743	125.916	32.671
335															27.166999999999998	53.254	127.09700000000001	32.778
336															27.604	52.729	127.58	32.295
337															28.153000000000002	52.5	128.546	32.564
338															28.894000000000002	52.1	129.298	32.993
339															29.621	51.821999999999996	129.781	32.885
340															30.366	51.919	130.532	32.778
341															30.816999999999997	51.803000000000004	131.498	32.832
342															31.493000000000002	51.989	132.786	32.939
343															32.161	51.943999999999996	133.592	32.349000000000004
344															32.689	52.378	134.558	32.885
345															33.221	52.658	135.738	32.564
346															33.942	53.098	136.651	33.154
347															34.221	53.397	137.51	32.724000000000004
348															35.024	54.295	138.261	33.046
349															35.048	53.968999999999994	139.281	32.993
350															36.014	54.451	140.46200000000002	32.939
351															36.82	55.523999999999994	141.535	32.885
352															37.138000000000005	56.541000000000004	142.394	33.1
353															37.066	57.458999999999996	143.843	33.315
354															37.207	58.368	144.97	33.368
355															37.342	58.76	145.711	33.538000000000004
356															37.461	58.946999999999996	147.082	33.671
357															37.400999999999996	59.468999999999994	147.791	33.953
358															37.367	60.446999999999996	148.996	34.126
359															37.411	61.373000000000005	149.56799999999998	34.852
360															37.344	61.68899999999999	150.855	34.885
361															37.233000000000004	62.458999999999996	151.401	35.484
362															37.018	63.086000000000006	152.495	35.379
363															36.81	63.476000000000006	153.091	35.869
364															36.121	64.078	153.858	35.972
365															36.107	64.82	154.811	36.98
366															35.333	65.14399999999999	155.961	37.43
367															34.802	65.598	156.526	38.341
368															34.172	65.97	157.566	38.742
369															33.946999999999996	66.503	158.113	39.452
370															32.958	66.37899999999999	159.02	39.899
371															32.519	66.64399999999999	159.405	40.814
372															31.75	66.85300000000001	160.488	41.9
373															30.804000000000002	66.81	160.58100000000002	42.676
374															30.177	66.655	161.355	43.472
375															29.41	66.33800000000001	161.756	44.143
376															28.898000000000003	65.807	162.157	44.685
377															28.596999999999998	65.363	162.464	45.52
378															28.281999999999996	64.985	162.953	46.478
379															27.706	64.50399999999999	163.17700000000002	46.897
380															27.636999999999997	64.336	163.638	48.278999999999996
381															27.354	63.24	163.75799999999998	49.144
382															27.17	62.802	164.22299999999998	50.286
383															26.773000000000003	61.762	164.28	50.605
384															26.754	61.228	164.416	51.763000000000005
385															26.568	60.506	164.528	52.711999999999996
386															26.991999999999997	60.051	164.362	53.858999999999995
387															26.853	59.2	164.275	54.632
388															27.146	58.427	163.94400000000002	55.167
389															27.065	57.766000000000005	163.65	56.506
390															27.369	57.294	163.064	57.343999999999994
391															27.666	56.523999999999994	162.936	58.391999999999996
392															27.932	55.983999999999995	162.316	59.074
393															28.324	55.739	161.852	60.596000000000004
394															28.915	55.156000000000006	160.968	61.353
395															29.336	54.632	160.436	62.136
396															30.043000000000003	53.872	159.774	62.398
397															30.526999999999997	53.528	159.113	63.26
398															31.285999999999998	53.206	158.013	63.625
399															31.69	53.081	157.744	64.69800000000001
400															31.823	52.739	156.778	64.69800000000001
401															32.798	52.738	156.236	65.029
402															33.605	52.562	155.321	64.638
403															34.256	52.865	154.171	64.91199999999999
404															34.792	52.782	153.14600000000002	64.641
405															35.455	53.43	152.273	64.86
406															35.917	53.688	151.055	65.00399999999999
407															36.543	54.151	149.974	64.86399999999999
408															36.985	54.635	148.917	65.182
409															37.428000000000004	55.128	147.828	64.96
410															37.829	55.916000000000004	147.016	65.298
411															38.282	56.786	146.041	65.242
412															38.486999999999995	57.299	145.167	65.544
413															38.495	57.575	144.174	65.165
414															38.589	58.39	143.342	65.307
415															38.748000000000005	58.638000000000005	142.834	64.908
416															38.657	59.306000000000004	141.921	64.277
417															38.602	59.778	141.035	63.998999999999995
418															38.635	61.155	140.22899999999998	63.295
419															38.551	61.172	139.345	62.788999999999994
420															38.381	61.883	138.945	62.238
421															37.95	62.475	138.09	61.452
422															37.93	63.396	137.804	60.815
423															37.562	63.699	136.922	60.221000000000004
424															37.121	64.525	136.781	59.708999999999996
425															36.455	65.003	135.977	58.563
426															35.830999999999996	65.887	136.275	57.701
427															35.226	66.26899999999999	135.866	56.863
428															34.641	66.435	136.126	55.817
429															34.344	66.97	135.821	55.004
430															33.777	67.333	135.715	53.994
431															33.129	67.90100000000001	135.649	52.847
432															32.521	68.081	135.696	52.135
433															32.211999999999996	68.163	135.981	51.601000000000006
434															31.394000000000002	68.197	136.226	50.343999999999994
435															30.872	68.09100000000001	136.52700000000002	49.718
436															30.12	68.176	136.738	48.493
437															29.333000000000002	68.125	136.66899999999998	47.721000000000004
438															28.51	68.15899999999999	136.937	46.977
439															27.879	67.972	137.497	45.817
440															27.416999999999998	67.385	138.234	44.339
441															26.388	66.876	138.556	43.211999999999996
442															25.986	66.127	138.959	42.408
443															25.752	65.783	140.005	42.327
444															25.070999999999998	65.115	140.891	41.281000000000006
445															24.83	64.809	142.382	41.295
446															24.314	64.108	143.19299999999998	40.048
447															24.206	63.464	144.241	40.054
448															24.099	62.552	145.262	39.005
449															23.776999999999997	61.961999999999996	146.38299999999998	39.172
450															23.763	61.375	146.82299999999998	38.566
451															23.769000000000002	60.81	147.768	38.797
452															23.836	60.152	148.703	38.342
453															23.646	59.633	149.741	38.218
454															23.779	58.89	150.904	38.004
455															24.066999999999997	58.013000000000005	151.942	38.007
456															24.303	57.327	153.078	38.156
457															24.805	56.735	153.594	38.268
458															25.410999999999998	56.181000000000004	154.90200000000002	38.485
459															25.928	55.715	155.769	38.773
460															26.467	55.527	156.921	39.238
461															26.943	54.849	157.537	39.269
462															27.983	54.718999999999994	158.623	40.047
463															28.160999999999998	54.238	159.155	40.3
464															28.988000000000003	54.403999999999996	160.13299999999998	41.038999999999994
465															29.409000000000002	54.107	160.79	41.423
466															30.267	53.916000000000004	161.6	42.361000000000004
467															30.844	53.79600000000001	162.287	42.848
468															31.559	53.968	162.814	43.696000000000005
469															32.208	54.254	163.628	44.406000000000006
470															32.855	54.477	163.86700000000002	45.412
471															33.141	54.331	164.37	46.295
472															33.773	54.667	164.725	47.247
473															34.479	55.041000000000004	165.079	47.957
474															35.150999999999996	55.464	165.407	49.271
475															35.623000000000005	55.883	165.78099999999998	50.31100000000001
476															36.179	56.545	165.72299999999998	51.2
477															36.648	57.155	165.88299999999998	52.1
478															36.937	57.68600000000001	165.99900000000002	52.873000000000005
479															37.36	58.306000000000004	165.982	53.581
480															37.510999999999996	58.383	165.92700000000002	54.608999999999995
481															37.97	59.26	165.74400000000003	55.751999999999995
482															38.084	59.898999999999994	165.53599999999997	56.598
483															38.391999999999996	60.86600000000001	165.34	57.663999999999994
484															38.102	61.31	165.18400000000003	58.702
485															38.086	61.953	165.023	59.556000000000004
486															37.735	62.56399999999999	164.687	60.58
487															37.674	63.308	164.17700000000002	61.221000000000004
488															37.357	63.753	163.87	62.401
489															36.92	64.46	163.261	62.815
490															36.486999999999995	65.033	162.901	63.748999999999995
491															36.05	65.73899999999999	162.388	64.661
492															35.711	66.008	161.732	65.503
493															35.286	66.42699999999999	161.119	66.27199999999999
494															34.739000000000004	66.96600000000001	160.49	67.046
495															34.173	67.102	159.946	67.646
496															33.343	67.392	159.001	68.434
497															31.244	66.869	157.2	69.669
498															29.61	65.872	155.457	70.279
499															28.951	65.473	154.907	71.027
500															28.351	64.719	153.789	70.878
501															27.449	63.457	152.037	71.74600000000001
502															27.063000000000002	62.688	150.967	71.556
503															26.842	62.434	150.067	72.082
504															26.448	60.61	148.577	71.665
505															27.158	59.28	145.744	71.249
506															27.373	58.26	144.916	70.33800000000001
507															28.232	57.777	144.056	70.024
508															28.769000000000002	57.026	143.451	69.303
509															29.465999999999998	56.691	142.795	68.447
510															29.99	56.047	142.13299999999998	68.297
511															30.755	55.645	141.7	67.408
512															31.519000000000002	54.478	140.376	65.97
513															32.123000000000005	54.398	139.968	65.304
514															32.324	53.875	139.437	64.118
515															33.774	53.271	139.03	62.693999999999996
516															34.832	53.25899999999999	138.809	61.96
517															35.369	53.494	138.785	61.458999999999996
518															36.124	53.207	138.475	60.178000000000004
519															36.879	53.284	138.589	59.559
520															37.6	53.0	138.959	58.393
521															38.774	53.111000000000004	139.042	57.323
522															39.04	52.875	139.488	56.598
523															40.04	53.074	139.751	55.868
524															40.609	53.356	140.167	54.763999999999996
525															41.492	53.86600000000001	140.99200000000002	54.38
526															42.221000000000004	54.151	141.509	53.136
527															43.196999999999996	54.71	141.889	52.935
528															43.67	54.898	142.556	52.218
529															44.407	55.568000000000005	143.388	51.505
530															45.04600000000001	56.5	144.635	51.114
531															45.345	57.104	145.497	50.61600000000001
532															45.65	57.894	146.043	50.685
533															45.581	58.346000000000004	146.50799999999998	49.891999999999996
534															45.895	59.04	147.30100000000002	49.82899999999999
535															45.748000000000005	59.428000000000004	148.363	49.553999999999995
536															45.666000000000004	60.559	149.249	49.068000000000005
537															45.527	60.861000000000004	150.31799999999998	48.66
538															45.375	61.763000000000005	150.991	49.126000000000005
539															45.132	62.638999999999996	152.37	49.028
540															44.966	63.133	152.87	49.419
541															44.568000000000005	63.578	153.825	49.336999999999996
542															44.562	64.135	154.891	49.791000000000004
543															44.119	64.69800000000001	155.582	49.983999999999995
544															43.918	65.543	157.04	50.294
545															43.233000000000004	65.985	157.756	50.468999999999994
546															42.75	66.468	158.94899999999998	51.023
547															41.663000000000004	66.95100000000001	159.474	51.512
548															40.979	67.514	160.381	51.89
549															40.496	67.756	161.141	52.415
550															39.611	67.796	161.884	52.978
551															39.329	68.118	162.628	53.802
552															38.375	68.044	163.145	54.858000000000004
553															37.775	68.001	163.885	55.713
554															36.969	67.62100000000001	164.33599999999998	56.611999999999995
555															36.64	67.46	165.3	57.618
556															35.900999999999996	67.07300000000001	165.392	58.321999999999996
557															35.425	66.773	166.136	59.441
558															34.926	66.388	166.2	60.294
559															34.225	65.75	166.845	61.553000000000004
560															34.097	65.344	167.011	62.361000000000004
561															34.09	64.922	167.107	63.305
562															33.815	64.069	167.111	64.195
563															34.001999999999995	63.70399999999999	166.968	65.102
564															33.49	62.62	166.865	65.959
565															33.701	61.99	166.72	67.02199999999999
566															34.025	61.073	166.188	68.116
567															34.16	60.309	166.144	69.065
568															34.743	59.608999999999995	165.53099999999998	69.87100000000001
569															35.199	58.803999999999995	165.452	70.492
570															35.393	58.598	165.171	71.623
571															35.711999999999996	58.388999999999996	164.99	72.691
572															36.615	58.04600000000001	164.88299999999998	73.925
573															37.133	57.336000000000006	164.668	74.515
574															37.805	57.021	164.614	75.642
575															38.461	56.661	164.507	76.554
576															39.141999999999996	56.461999999999996	164.4	77.84100000000001
577															39.291	56.083999999999996	163.917	78.914
578															40.122	56.113	163.326	80.309
579															41.188	55.98	162.736	81.167
580															41.979	56.376000000000005	162.468	82.884
581															42.555	55.964	162.03799999999998	82.884
582															43.253	56.18899999999999	161.609	84.17200000000001
583															43.574	56.097	160.833	84.616
584															44.648999999999994	56.782	160.744	85.524
585															45.185	57.356	160.0	86.458
586															45.695	57.703	159.46	87.47200000000001
587															46.302	58.16	158.77700000000002	87.73700000000001
588															46.396	58.625	158.381	88.575
589															46.949	59.245	157.784	89.031
590															47.4	60.041000000000004	157.27	89.57600000000001
591															47.428000000000004	60.592	156.37	90.22200000000001
592															47.684	61.102	153.726	92.098
593															47.813	62.05
594															47.828	62.328
595															47.661	63.41
596															47.38	64.054
597															47.339	65.06
598															47.098	65.663
599															46.615	66.508
600															46.132	67.031
601															45.729	67.555
602															45.005	67.715
603															44.522	68.44
604															44.016000000000005	68.635
605															43.472	69.056
606															42.693000000000005	69.132
607															42.224	69.346
608															41.693999999999996	69.309
609															40.72	69.126
610															40.096	69.2
611															39.483000000000004	69.128
612															38.56	69.08800000000001
613															37.766999999999996	68.506
614															37.284	68.453
615															36.323	67.793
616															35.839	67.35300000000001
617															35.391999999999996	67.04899999999999
618															35.023	66.778
619															34.501	65.992
620															34.152	65.563
621															33.836	64.472
622															33.828	63.876999999999995
623															33.689	62.727
624															33.911	62.43899999999999
625															34.192	61.417
626															34.154	60.935
627															34.361	60.513999999999996
628															34.79	59.692
629															35.221	59.108999999999995
630															35.559	58.43600000000001
631															36.106	58.056999999999995
632															36.656	57.606
633															37.124	57.43600000000001
634															37.643	56.966
635															38.229	56.74
636															38.725	56.248999999999995
637															39.53	56.369
638															40.033	55.956
639															40.998000000000005	55.394
640															41.107	55.003
641															41.826	55.294
642															42.516000000000005	55.056999999999995
643															43.385	55.25899999999999
644															43.786	55.238
645															44.496	55.836000000000006
646															45.138999999999996	55.708
647															46.121	56.081
648															46.583	56.137
649															47.623999999999995	56.662
650															48.05	57.034
651															48.211999999999996	57.498999999999995
652															48.927	57.882
653															49.415	58.387
654															49.662	58.791000000000004
655															50.028999999999996	59.285
656															50.508	60.29
657															50.56100000000001	60.661
658															50.928000000000004	61.669
659															51.082	61.964
660															51.423	62.426
661															51.317	62.806999999999995
662															51.198	64.08
663															50.891000000000005	64.53
664															50.863	65.104
665															50.355	65.48899999999999
666															50.64	66.589
667															50.077	66.71
668															49.513000000000005	67.715
669															49.231	68.48
670															48.628	69.003
671															48.265	69.405
672															47.828	70.044
673															47.25899999999999	70.25
674															46.603	70.836
675															45.84	71.495
676															45.407	71.49600000000001
677															44.809	71.968
678															43.998000000000005	71.977
679															43.38399999999999	72.092
680															42.538000000000004	71.79899999999999
681															41.908	71.64699999999999
682															41.288999999999994	71.093
683															40.715	71.101
684															39.943000000000005	70.325
685															39.543	70.02
686															38.97	69.388
687															38.582	68.82600000000001
688															38.286	68.24600000000001
689															38.097	67.471
690															37.811	66.873
691															37.576	66.301
692															37.580999999999996	65.336
693															37.705999999999996	64.42399999999999
694															37.803000000000004	63.926
695															38.309	63.056999999999995
696															38.604	62.525
697															38.644	62.083
698															39.49	61.117
699															39.772	60.151
700															40.75	59.633
701															41.178999999999995	58.841
702															41.521	58.621
703															41.931999999999995	57.878
704															42.376999999999995	57.617
705															42.756	56.99100000000001
706															43.544	56.79
707															44.038999999999994	56.732
708															45.086000000000006	56.629
709															45.571999999999996	56.766999999999996
710															46.372	56.865
711															47.173	57.099
712															47.36600000000001	57.052
713															48.148	57.31100000000001
714															49.056000000000004	57.623999999999995
715															49.708999999999996	58.342
716															50.244	58.851000000000006
717															50.61600000000001	59.292
718															50.905	59.636
719															51.461999999999996	60.28
720															51.696999999999996	60.45399999999999
721															52.147	61.422
