# Supplementary material for: Statistics of pathogenic bacteria in the search of host cells
Source: Nat Commun. 2021 Mar 31;12:1990. doi: 10.1038/s41467-021-22156-6 (PMC8012381; doi:10.1038/s41467-021-22156-6)
Supplement: Supplementary file 9 — Source Data [file 41467_2021_22156_MOESM9_ESM.zip › Fig4/Fig4_panel_c.csv]

	ST-WT v_mean	ST-WT+T84 v_mean	ST-M932+T84 v_mean	ST-WT omega	ST-WT+T84 omega	ST-M932+T84 omega	ST-WT D_theta	ST-WT+T84 D_theta	ST-M932+T84 D_theta	ST-WT D_v/k_v^2	ST-WT+T84 D_v/k_v^2	ST-M932+T84 D_v/k_v^2
0	38.09986	36.42689	38.73039	-0.5771568	-0.4310723	-2.9111380000000002	0.009810395999999999	0.1728183	0.5454055	1.806232	0.78294	1.509608
1	34.14774	37.44433	49.35849	0.1233231	-0.29742270000000004	-2.096524	0.02111282	0.08844256	0.04477294	0.28885170000000004	1.0061959999999999	1.90884
2	45.29292	15.475029999999999	12.92942	-0.05891532	-0.05193708	-0.7378968000000001	0.03899969	0.1712641	1.01506	0.8903411	2.4319889999999997	1.3291540000000002
3	30.725479999999997	35.95708	39.73482	-0.2872401	-0.4014247	0.4622384	0.2239571	0.02502993	0.1505875	3.3785489999999996	0.7167063	0.7264933000000001
4	41.97598	35.056909999999995	40.00224	-0.2583037	0.08790207	0.29874120000000004	0.06652056	0.02850013	0.09477516	1.9218380000000002	1.36637	1.5628790000000001
5	46.40592	8.553347	44.138040000000004	-0.905226	-0.2045355	-1.2662209999999998	0.0354545	0.13652620000000001	-0.0257713	2.282349	0.3491905	0.6454981
6	38.01125	21.738770000000002	46.02413	0.1385672	-0.20118470000000002	0.02707454	0.02956455	0.06926696	0.01481174	1.269403	0.343568	-0.1056877
7	41.57989	32.367340000000006	41.27213	-0.5983630999999999	0.38678140000000005	-0.3161134	0.05139535	0.13536629999999997	0.16318670000000002	1.312598	1.506543	0.779211
8	39.77882	28.33912	34.681740000000005	-0.22716039999999998	-1.679207	-0.8789450000000001	0.03726636	0.08163415	0.00690412	0.6729004	0.706343	1.096168
9	43.10461	40.17693	20.43465	-0.02105519	-0.26806979999999997	-1.432735	0.01704695	0.04687207	0.2553664	0.5035112	1.101933	1.599867
10	38.04939	11.12604	43.26328	-0.26254109999999997	-1.101204	-2.1849830000000003	0.11097639999999999	0.1153684	0.11971459999999999	2.069537	0.7533611	2.433723
11	35.95941	36.773070000000004	41.98474	-1.5004469999999999	-0.3528745	-0.5044467	0.2125759	0.09855011	0.03946746	0.48374670000000003	0.4226812	1.09676
12	50.007290000000005	39.047959999999996	36.33068	-0.4679939	-0.2928013	-0.2952099	0.1235375	0.05157165	0.10721300000000002	0.9413193999999999	0.32554890000000003	3.248243
13	33.6039	40.58305	39.03913	-0.190275	0.08610792	-0.210723	0.11651760000000001	0.01873668	0.1141088	1.652307	0.2519249	4.861858
14	38.641940000000005	21.78254	42.25786	-0.5779112	-0.09302229	-0.1278367	0.02449648	0.01847071	0.04041103	1.410531	0.35066240000000004	1.251125
15	44.817240000000005	34.72035	40.18933	-0.4568151	-1.4998040000000001	-0.9072823	0.05313869	0.07305646	0.08717369	0.7251175999999999	1.250178	1.6779060000000001
16	38.02511	18.604670000000002	29.348390000000002	-0.2429036	-2.339156	-0.8102997	0.1056507	0.2045789	0.05236029	1.80397	0.39169440000000005	0.7600668
17	39.95177	42.539590000000004	29.6049	-0.4916643	0.24728960000000003	-0.7247695	0.05411452	0.06178547	0.05087126	1.567547	0.3108391	1.251448
18	42.47201	22.4261	37.977340000000005	-0.9589325000000001	0.34756390000000004	0.02722775	0.1658512	0.1240112	0.03428631	1.472797	0.290054	2.053322
19	35.05193	35.38629	29.500329999999998	-0.1980527	0.07296303	-0.06383075	0.0714289	0.02122331	0.01559468	1.651671	0.7449925999999999	4.420553
20	38.99174	27.34733	21.6347	-0.7498366	-0.4964191	-0.3082028	0.03686185	0.03482889	0.1342708	1.621458	1.6449759999999998	0.7963781
21	35.0498	30.0271	41.775940000000006	-0.49454319999999996	-0.09195812	-0.20587080000000002	0.09360925	0.01301762	0.06329134	2.1701200000000003	0.8688386999999999	0.21968249999999998
22	48.975840000000005	29.604670000000002	47.717009999999995	-0.21880270000000002	-0.9219953000000002	-0.34764809999999996	0.04140439	0.06635335	0.0740198	2.115428	0.9962216999999999	1.0159639999999999
23	41.680609999999994	30.674540000000004	35.17758	-0.5129593	0.1569419	-0.42429989999999995	0.02790847	0.009895573000000001	0.1626444	1.5326540000000002	2.755046	1.565663
24	39.42801	30.79284	38.86461	-0.18776600000000002	-0.07095535	0.04354913	0.03298604	0.006594297	0.04805878	0.7521386999999999	0.35166859999999994	0.8977461999999999
25	42.455420000000004	40.552820000000004	24.72255	-1.078891	-0.03114737	-1.439376	0.11505250000000002	0.01602264	0.1402099	3.5515440000000003	0.5203884	1.680816
26	35.41055	37.275040000000004	39.68902	-0.5456655	-0.1950801	-3.062529	0.2281692	0.03153805	0.2956679	2.285166	0.2473992	2.40165
27	40.78688	29.0301	44.97954	-0.19075150000000002	-0.1272336	-0.38517840000000003	0.02989482	0.05466188	0.1276526	2.7040669999999998	0.9461037	3.18202
28	33.34483	36.34961	50.68951	-0.36659790000000003	-0.26490840000000004	-0.1017557	0.09298956	0.06002558	0.02038757	1.037709	0.5986786999999999	-0.061852
29	35.66535	39.605979999999995	18.96847	-1.131699	0.16174670000000002	-1.616017	0.01990319	0.04282687	0.07652295	3.699988	0.6191423	0.7076051999999999
30	40.80332	29.151329999999998	41.54177	-0.5947286999999999	-0.3399196	-0.5510809	0.09678336	0.1072278	0.2620228	0.6402545000000001	0.8779331	5.635745
31	47.18785	15.367629999999998	31.344559999999998	-0.5238162000000001	-0.7837919	-0.5271974	0.164472	0.04414224	0.1174432	1.7470009999999998	0.3165587	0.630517
32	48.3642	40.8027	50.802409999999995	-0.22512670000000004	-0.07977252	-0.5995035	0.04049938	0.03812679	0.1692402	1.626676	0.7064212	0.3169608
33	39.76271	35.600359999999995	35.5073	-0.23063979999999998	0.1549584	37.17951	0.104799	0.02828457	0.1521679	2.806986	0.3877689	25.41251
34	38.63967	25.388189999999998	40.57407	-0.09061	-0.8915281999999999	-1.603151	0.1209104	0.2141661	-0.01006534	1.932782	1.9153369999999998	0.6279442
35	36.93897	3.3434459999999997	35.68157	-0.2812814	-0.1160046	-0.4251665	0.05907194	0.1521087	0.1950365	0.6297906999999999	0.19599460000000002	1.445968
36	43.99184	30.267190000000003	34.14918	-0.3375247	-0.9448601000000001	-0.6225244000000001	0.11186800000000001	0.10760039999999998	0.1672354	0.9635773999999999	0.09082242	1.705714
37	40.496179999999995	36.951859999999996	45.02677	-0.3650781	-0.1588841	-1.523616	0.1871835	0.03269373	0.01633444	1.626298	0.5320978	0.8909374
38	37.9211	32.80915	36.90286	-2.781421	-0.06589633	-1.6656240000000002	0.5158377000000001	0.10267029999999999	0.2336766	2.18637	0.3671139	0.8638858
39	43.65587	30.739690000000003	14.83368	-1.02488	-0.6931345	-0.6150300999999999	0.04478333	0.07996046	0.10016180000000001	1.936581	1.5889799999999998	0.6693831
40	43.826840000000004	32.39065	45.48408	-0.5985391	0.09744372	-1.302138	0.02627544	0.01665236	0.11132	2.756482	0.2007672	1.7202389999999999
41	35.37435	24.257170000000002	42.39887	-0.2886188	-0.1496122	-0.1453451	0.05787499	0.03620533	0.0319158	2.617685	0.8931834999999999	0.6590876999999999
42	43.53816	41.64987	41.6594	-1.2914299999999999	-0.01030387	-0.15848410000000002	0.18964129999999998	0.006707248000000001	0.1086058	5.602341	0.2395571	1.077285
43	57.68381	20.94286	30.3912	0.1129022	-0.5477787	-0.5602925999999999	0.04084408	0.03193415	0.04296352	1.000191	1.009672	1.0461799999999999
44	45.57366	36.75423	35.55847	-0.5872016	-0.40180390000000005	-0.1315906	0.04267803	0.08363977	0.01201613	2.480309	0.48861859999999996	0.5424089
45	39.43047	35.0437	36.109759999999994	0.01616183	-0.5771364	0.02573518	0.02262026	0.1473641	0.02901952	4.4036290000000005	1.678248	0.288168
46	46.75447	45.65011	40.14202	-0.6106279	0.05401659	-0.6412478	0.05925684	0.00708758	0.04108807	1.77473	0.5193747999999999	0.1709653
47	42.92773	40.24693	39.48372	-1.097515	0.2144129	-0.102958	0.01278278	0.06032045	0.03980063	5.654713	0.2613095	1.358408
48	55.522459999999995	34.5401	33.39739	-0.13331210000000002	-0.2278194	-0.1886525	0.03391385	0.07938399	0.08643793	1.01871	0.5424251999999999	0.7076898
49	30.526609999999998	30.35003	29.90032	-0.9074870999999999	0.03546919	0.09468147	0.04736021	0.01678984	0.1999716	1.5867930000000001	0.43544269999999996	3.686396
50	36.85791	20.95958	42.59708	-1.9419650000000002	-0.23429470000000002	-0.3774441	0.06730711	0.17577020000000002	0.03135424	5.355853	1.587381	0.3166261
51	46.37594	37.75075	41.105109999999996	-0.7012289	0.2230709	-0.1822063	0.06273433	0.09627407	0.03770526	1.044891	0.5059564000000001	1.032403
52	43.11847	38.27053	42.14392	-0.6113044	0.03707208	0.45314449999999995	0.03021674	0.01124172	0.03457338	1.9511759999999998	0.46566090000000004	1.927071
53	46.36805	34.41604	32.4626	-2.639464	-0.498579	-0.1399644	0.0315641	0.1560783	0.04770781	2.611576	3.433763	1.151959
54	50.38647	39.02878	26.937170000000002	-0.003256232	-0.01862697	-0.7959397	0.039221	0.000792579	0.07876825	2.6595020000000003	0.44605209999999995	1.356544
55	40.74544	36.36708	41.94273	-0.5509928000000001	-0.3526936	-0.09980972	0.04034528	0.1096465	0.02651065	1.476064	0.6580547	0.7095630999999999
56	44.153909999999996	11.56317	39.61997	-0.9472560999999999	-0.7796896	-2.345582	0.0129629	0.01174595	0.0491829	2.2775830000000004	0.35823530000000003	3.4832410000000005
57	40.691140000000004	23.4515	41.66008	-0.6577648	0.01998396	-0.17110720000000001	0.17046570000000003	0.01336021	0.08622746	5.10077	0.4343623	2.04643
58	45.063790000000004	39.58442	39.12404	-0.3625839	0.34452699999999997	-0.35663979999999995	0.1319515	0.10737999999999999	0.07708729	2.059804	0.17332229999999998	0.2619825
59	44.03921	21.28275	46.368190000000006	-0.137291	-0.8160892	-0.2225596	0.03070487	0.1129109	0.04577615	1.2397790000000002	3.020753	2.748401
60	45.89628	31.833790000000004	32.5547	-0.4314501	-0.02678966	-0.849267	0.1548362	0.05951434	0.07629809	2.242182	0.9356373	3.281879
61	40.61906		33.20236	-0.3849141		-2.004141	0.34231940000000005		0.337812	2.233214		1.7738169999999998
62	47.69475		46.8387	0.06121059		0.03190321	0.03773722		0.01353026	0.7282784999999999		0.6561585
63	40.34977		39.46515	-0.3945575		-0.6225028	0.01331384		0.2851061	2.240425		0.7808841
64	41.636520000000004		23.37629	-0.6622670999999999		-3.5320699999999996	0.05737113		0.01570004	3.070399		0.9509536
65	43.65067		44.867309999999996	-0.4823791		-0.1983592	0.04658179		0.07223984	1.9483599999999999		0.5100529
66	31.74165		30.0252	-0.7007956999999999		0.14456270000000002	0.03284061		0.09741331	1.6263020000000001		0.7929581
67	36.20156		36.73957	-1.85336		-0.8820753	0.02188827		0.02402017	0.5868189		0.9176610999999999
68	31.87947		42.56997	-0.7402426999999999		-0.5333959	0.07705915		0.04150838	1.3365559999999999		0.18006570000000002
69	37.14852		33.98877	-1.230118		0.3866529	0.15212699999999998		0.174046	1.632485		0.4934
70	19.24496		43.45033	-0.44202290000000005		-0.18148620000000001	0.04240832		0.03445465	0.5352153000000001		0.20872420000000003
71	32.83186		36.06948	-0.31030549999999996		-0.11305280000000001	0.08489691		0.03454851	0.8129352		0.8172471
72	39.482009999999995		39.030429999999996	-0.1569512		0.2641217	0.05874451		0.1425422	0.6523484		3.60181
73	37.247679999999995		44.71881	-1.351206		-0.8823293	0.02071723		0.007092721999999999	1.245242		6.0463
74	30.9254		52.18383	-0.9641849		-0.48641190000000006	0.07196045		0.137297	1.074718		8.851024
75	33.54364		37.847159999999995	-0.23846199999999998		-0.6346854000000001	0.04537822		0.05637503	0.8483985999999999		0.4511973
76	27.76727			-1.21851			0.139739			1.1523290000000002
77	37.0137			-0.3714177			0.10512750000000001			1.896432
78	38.00803			-0.2081145			0.0439565			0.00700566
79	36.793279999999996			-0.01446254			0.01813349			0.8916921
80	37.0266			-0.2573103			0.05691601			0.6600729000000001
81	40.30625			-0.6516009			0.07741781			1.35481
82	44.23024			0.347438			0.08568792			0.01496769
83	29.69906			-0.7948001			0.02717771			2.183893
84	31.807779999999998			-0.7724436			0.01581303			1.312828
85	30.818070000000002			0.5630773			0.006383464			0.6127398000000001
86	31.504559999999998			0.23561279999999998			0.1279494			2.46393
87	32.7265			0.2502646			0.04883775			0.2717245
88	33.389590000000005			0.3527901			0.05210051			1.005485
89	33.16189			0.3307825			0.003705053			1.1279540000000001
