# Supplementary material for: Statistics of pathogenic bacteria in the search of host cells
Source: Nat Commun. 2021 Mar 31;12:1990. doi: 10.1038/s41467-021-22156-6 (PMC8012381; doi:10.1038/s41467-021-22156-6)
Supplement: Supplementary file 9 — Source Data [file 41467_2021_22156_MOESM9_ESM.zip › Fig4/Fig4_panel_d.csv]

	t	l_min	dl_min/dt
0	0.028999999999999915	51.648380439274185	13.40821236594855
1	0.057000000000000384	52.02836811778743	-10.753710353053307
2	0.08500000000000085	51.72360881647758	-27.70460394430887
3	0.11400000000000077	50.938462530783134	-51.963734691894125
4	0.14199999999999946	49.46581439741997	-34.09198251307969
5	0.16999999999999993	48.49965030801767	-41.907907432397955
6	0.19899999999999984	47.31198352426157	-31.466348484003255
7	0.2270000000000003	46.4202296956833	-18.168015263423275
8	0.2550000000000008	45.90534957932462	-33.39542649666083
9	0.2840000000000007	44.95892583236392	-30.835269136023072
10	0.3119999999999994	44.085056742619706	-37.02122843297275
11	0.34000000000000163	43.03587805540858	-16.49566070058786
12	0.36900000000000155	42.56839233515872	-33.224754245236156
13	0.39700000000000024	41.62680542631151	-28.59036858723558
14	0.42499999999999893	40.816556640657446	-25.172747461937917
15	0.45399999999999885	40.103162967526636	-43.79497487434241
16	0.4820000000000011	38.86201684164112	-29.624953042927988
17	0.5099999999999998	38.022448014298064	-26.061301603473876
18	0.5389999999999997	37.28387278703756	-22.474184926895486
19	0.567000000000002	36.64695616282475	-23.348791502052173
20	0.5950000000000006	35.98525325741086	-39.39565469486515
21	0.6240000000000006	34.868783517639386	-9.77771010575765
22	0.6519999999999992	34.591683986183725	-19.846381994348267
23	0.6800000000000015	34.02923908934785	-20.014686870347862
24	0.7090000000000014	33.462024445630874	-24.00935647330061
25	0.7370000000000001	32.78160118115038	-24.9475242180502
26	0.7649999999999988	32.07459031694714	-31.06712574591894
27	0.7939999999999987	31.194150429207063	-28.702730862508037
28	0.822000000000001	30.380717305554167	-18.727347347785287
29	0.8510000000000009	29.849985762140648	-9.417012481119801
30	0.8789999999999996	29.583108372853577	-18.562383891884497
31	0.9070000000000018	29.057051880739696	-19.024261500264764
32	0.9360000000000017	28.517905813716382	-17.98436896311412
33	0.9640000000000004	28.008230218990974	-5.5462831552791325
34	0.9919999999999991	27.85104899281172	-14.012272303189382
35	1.020999999999999	27.453942303428843	-6.049935609143726
36	1.0490000000000013	27.28248760652149	-8.638847172027242
37	1.077	27.037663360579057	-17.63441818954446
38	1.1059999999999999	26.53790534311252	-22.399870079644305
39	1.1339999999999986	25.903094795796118	-14.343049301150069
40	1.1620000000000008	25.496613912439415	-12.964597074696977
41	1.1910000000000007	25.129198256211836	-13.982913825786532
42	1.2189999999999994	24.732923583757728	-14.038357384135958
43	1.2470000000000017	24.335077645242887	-3.52836456205289
44	1.2760000000000016	24.235084072476408	-4.190195717036597
45	1.3040000000000003	24.11633425709636	-7.4302165957875665
46	1.331999999999999	23.90576250614064	-4.915894206727702
47	1.3609999999999989	23.766446452930214	-6.467784226448526
48	1.3890000000000011	23.583149959239954	-2.666549385462921
49	1.4169999999999998	23.507580160450352	6.448031433025537
50	1.4459999999999997	23.69031686153649	8.795983429000716
51	1.474000000000002	23.939594336579713	9.514016989220734
52	1.5020000000000007	24.209220825958024	-4.204234863688254
53	1.5310000000000006	24.09007314227168	2.815665007693901
54	1.5589999999999993	24.169868866007512	7.512393730174071
55	1.5870000000000015	24.382769510455528	9.084799133024015
56	1.6160000000000014	24.64023199971949	10.902787655335626
57	1.6440000000000001	24.949216139991254	11.02518762723729
58	1.6719999999999988	25.261669085790825	13.086960313378821
59	1.7009999999999987	25.632552506529663	1.5681615292985334
60	1.729000000000001	25.676994080304645	16.435703194366532
61	1.7569999999999997	26.142780609567918	25.280111961156166
62	1.7859999999999996	26.85921698411926	12.63915410215297
63	1.8140000000000018	27.21740961223166	26.42723797083878
64	1.8420000000000005	27.96635544721551	30.996817592240326
65	1.8710000000000004	28.84480280743829	27.602443937244995
66	1.8989999999999991	29.627053886608433	35.24723816703884
67	1.9270000000000014	30.625957829919376	19.218650255850307
68	1.9560000000000013	31.170612858909283	35.59524533780438
69	1.984	32.17937929792927	35.6104531283027
70	2.0119999999999987	33.18857672452979	29.20509971392507
71	2.0409999999999986	34.01624694171889	3.545290080449578
72	2.069000000000001	34.116720182338746	23.196372308171227
73	2.0969999999999995	34.774103539847	39.15760449901956
74	2.1259999999999994	35.883826955886406	28.717336419151472
75	2.1540000000000017	36.69767399985999	31.843820147275935
76	2.1820000000000004	37.60012534553575	35.41390186428962
77	2.2110000000000003	38.603752524851785	34.16008233680111
78	2.238999999999999	39.57184655787496	32.405589373590146
79	2.2670000000000012	40.49021839901584	-32.53002479202333
80	2.296000000000001	39.56832006795336	-29.674357473736382
81	2.324	38.72735112294668	-31.354531937413963
82	2.3519999999999985	37.83876616645949	-18.07672935724036
83	2.381000000000002	37.326473085465764	-35.03341992353279
84	2.4090000000000007	36.333628734273155	-36.19837326994741
85	2.4380000000000006	35.30776969733433	-39.49139681123058
86	2.4659999999999993	34.188586633553605	-27.456830641258886
87	2.4940000000000015	33.410462223680774	-26.374398554008508
88	2.5230000000000015	32.663013853592865	-26.602099927980873
89	2.551	31.909112444566688	-33.58356226954904
90	2.578999999999999	30.957356944674725	-32.58780587750311
91	2.6079999999999988	30.033821102217424	-20.836452098719366
92	2.636000000000001	29.44331769689008	-28.71547895612162
93	2.6639999999999997	28.62952329327193	-34.99198292884873
94	2.6929999999999996	27.637853263233016	-27.387212492026514
95	2.721000000000002	26.86170182620602	-30.4311184004483
96	2.7490000000000006	25.999286336359322	-24.344314800412036
97	2.7780000000000005	25.309370379367408	-28.17195156694707
98	2.805999999999999	24.510979498991873	-25.442599117097437
99	2.8340000000000014	23.78993825128599	-25.6314019991671
100	2.8630000000000013	23.06354634482738	-37.72591325077845
101	2.891	21.99439694558595	-23.865949201716557
102	2.9189999999999987	21.318037831845604	-26.26355873618451
103	2.9479999999999986	20.573730653432786	-20.5518648070133
104	2.976000000000001	19.991292429455374	-20.63409165666462
105	3.0039999999999996	19.40652390305899	-9.504496816906522
106	3.0329999999999995	19.13716721461148	-18.064391627951
107	3.0610000000000017	18.625223783890497	-17.432229827559716
108	3.0890000000000004	18.13119576861934	-12.065454818481918
109	3.1180000000000003	17.789261732854456	-21.74428564730014
110	3.145999999999999	17.17303039652583	-8.24870237133716
111	3.1740000000000013	16.93926282339347	-5.463074338271171
112	3.203000000000001	16.78443972851045	-6.488512261399646
113	3.231	16.600555803948254	-6.118250699327609
114	3.2589999999999986	16.42716506278549	-4.892594406899176
115	3.2879999999999985	16.288509324060325	0.4995380528241697
116	3.3160000000000007	16.302666192988188	1.031630590249101
117	3.3439999999999994	16.33190252236402	-4.497034583155678
118	3.3729999999999993	16.204456917774195	-3.200613021217199
119	3.4010000000000016	16.113751797765786	-2.331492115747324
120	3.4290000000000003	16.047677495513184	5.386565722382309
121	3.458	16.200332342270027	8.71450484864602
122	3.485999999999999	16.44730072078699	3.216799344870261
123	3.514000000000001	16.538464559928176	13.00737799668702
124	3.543000000000001	16.90709262410306	26.634380850437818
125	3.5709999999999997	17.661908871919817	16.518066269943983
126	3.599000000000002	18.13002956423404	16.296224348234844
127	3.628000000000002	18.591863274023936	-13.475048448385028
128	3.6560000000000006	18.209981466217926	19.226460045926586
129	3.6839999999999993	18.75485782404122	17.22549705138035
130	3.712999999999999	19.243027048777968	13.845314258890557
131	3.7410000000000014	19.63540216038368	17.021097898056727
132	3.769	20.117778729273272	23.41321847989039
133	3.798	20.781307490146055	24.61375709157044
134	3.8259999999999987	21.478859420369613	20.698628577382863
135	3.854000000000001	22.06545691799742	35.560451795864836
136	3.883000000000001	23.07323731078932	21.85599003571826
137	3.9109999999999996	23.692634340655328	19.32881042536367
138	3.939000000000002	24.24041130014093	22.04555245995297
139	3.9680000000000017	24.865180514124578	29.472433914820677
140	3.9960000000000004	25.700426961433923	33.48843895921774
141	4.025	26.649486674230726	24.444596415784645
142	4.052999999999999	27.3422446042749	28.66557882461265
143	4.081000000000001	28.15462484211076	24.600089783522325
144	4.110000000000001	28.851789441904653	33.612079633966175
145	4.138	29.80435312164986	25.667001421903525
146	4.165999999999999	30.531753912934636	26.897321331359002
147	4.1949999999999985	31.29402187319489	33.48793710166724
148	4.223000000000001	32.243067363388384	25.002592793920535
149	4.2509999999999994	32.95163886667854	27.769709300236315
150	4.279999999999999	33.7386302330133	31.650977135606517
151	4.308000000000002	34.635616422982864	32.767624040857356
152	4.336	35.56424829797475	26.774146022342915
153	4.365	36.323025479714666	32.49994553926251
154	4.392999999999999	37.24407136713171	39.16920566412983
155	4.421000000000001	38.354123559273255	33.22222370887972
156	4.450000000000001	39.29563875292016	60.453265782024964
157	4.478	41.00887952626846	6.04955570487945
158	4.506000000000002	41.180323456718995	6.2234671487053275
159	4.535000000000002	41.356696023739616	4.408678941479333
160	4.563000000000001	41.48163763642897	6.823371936306079
161	4.590999999999999	41.675011457706894	20.499068918306627
162	4.619999999999999	42.25595345037195	63.311555288087725
163	4.6480000000000015	44.05019792237032	7.801791306888167
164	4.676	44.27130007126514	27.211768088240472
165	4.705	45.04247942775796	29.12786049303157
166	4.732999999999999	45.86796069153281	5.953017350533542
167	4.761000000000001	46.03666873265267	26.56346636478099
168	4.790000000000001	46.7894752695518	36.143707886351216
169	4.818	47.813785093840885	25.29500899458358
170	4.846000000000002	48.53064364914193	37.7043525371947
171	4.875000000000002	49.5991820194648	25.978946935702243
172	4.9030000000000005	50.335423321950906	13.62288696553777
173	4.930999999999999	50.721494861646185	29.71192705089051
174	4.959999999999999	51.563528525499486	29.842288592688902
175	4.988000000000001	52.40925662514209	27.904946775713867
176	5.016	53.20008061084118	29.12371737820867
177	5.045	54.02544445906946	17.857519762320713
178	5.072999999999999	54.53152515747199	32.36555285041824
179	5.101000000000001	55.448762366711115	26.593968372727424
180	5.130000000000001	56.20243332810422	26.015725401308604
181	5.1579999999999995	56.93971692939822	25.323574999771107
182	5.186000000000002	57.6573850430281	33.21311663676469
183	5.215000000000002	58.598642142971194	31.36142869442769
184	5.243	59.48742255300695	39.81693574447869
185	5.270999999999999	60.615831364421624	21.880407445471217
186	5.299999999999999	61.2359203817498	22.135829201215586
187	5.328000000000001	61.86324803144433	35.46026007858397
188	5.356	62.86818899888878	27.234821956472707
189	5.385	63.64002170018487	33.51733638544451
190	5.4129999999999985	64.58990036375656	30.057590823621762
191	5.441000000000001	65.44173011160386	20.418504903292632
192	5.470000000000001	66.02038892645211	47.85310142603242
193	5.497999999999999	67.376542038012	57.673457101590316
194	5.526000000000002	69.0110032531045	16.35524839103153
195	5.5550000000000015	69.47450969960133	9.497652318175971
196	5.583	69.74367241549588	5.584604750650565
197	5.612	69.90193967265859	56.09315272619619
198	5.639999999999999	71.49161518667766	31.532589968944567
199	5.668000000000001	72.38524629370269	72.13171224261126
200	5.697000000000001	74.42945331654666	8.068223895513194
201	5.725	74.65810614394124	15.177785811801906
202	5.753000000000002	75.08824339402274	15.539870547453223
203	5.782000000000002	75.5286420968893	27.562805990379466
204	5.8100000000000005	76.30976983977871	22.623424016264558
205	5.837999999999999	76.95091588798668	36.613489505693224
206	5.866999999999999	77.98853928623103	19.752076288962527
207	5.895000000000001	78.54831156683127	24.8801040889379
208	5.923	79.25341174990513	23.6577279131806
209	5.952	79.92386988878854	26.26039392164874
210	5.979999999999999	80.6680873766076	29.20716311852148
211	6.008000000000001	81.49581607051985	36.19657425861951
212	6.037000000000001	82.52162412361986	32.18013051195706
213	6.0649999999999995	83.43360647844489	24.176441172626614
214	6.093000000000002	84.118764910096	21.9355926333083
215	6.122000000000002	84.74041787128502	-2.863840235922949
216	6.15	84.6592568653895	-11.761708712600159
217	6.177999999999999	84.32593097025375	-12.720560905026678
218	6.206999999999999	83.96543127978323	1.4771048483240854
219	6.235000000000001	84.00729231441755	-10.584332734141528
220	6.263	83.70733316143813	-4.944907937864744
221	6.292	83.56719486138086	-7.227139226976005
222	6.3199999999999985	83.36237830700371	-19.327224192110208
223	6.348000000000001	82.81464630124312	-18.570043202279578
224	6.377000000000001	82.28837274487812	-1.0501501197466268
225	6.404999999999999	82.25861157350032	-4.19966581987406
226	6.433000000000002	82.13959337615448	-2.2236819796074836
227	6.4620000000000015	82.07657440463754	-11.306153375967066
228	6.49	81.7561589117297	-8.49358032053527
229	6.517999999999999	81.515451516875	-11.927397451240077
230	6.546999999999999	81.17743001598413	-15.035010153869035
231	6.575000000000001	80.75133901676183	-14.58452169459672
232	6.603	80.33801482486358	-9.699479171045974
233	6.632	80.06313235191338	-19.50682978965021
234	6.660000000000002	79.51031033771658	-18.27624549004582
235	6.688000000000001	78.99236298529117	-18.0068300182985
236	6.7170000000000005	78.48205084603741	-14.687097454825158
237	6.744999999999999	78.06581966520304	-4.901884565084789
238	6.7730000000000015	77.92690064412929	-13.458345274021761
239	6.802000000000001	77.54549220296433	-20.62494012103787
240	6.83	76.96098303036416	-19.862094719362087
241	6.857999999999999	76.3980928361435	-19.75097350676976
242	6.886999999999999	75.83835180830343	-39.12682452938384
243	6.915000000000001	74.7295006941703	-19.965505116791782
244	6.943	74.16367985746122	-22.92102199461083
245	6.9719999999999995	73.51409990607245	-5.8504684725337075
246	7.000000000000002	73.34829809204847	-12.1151114730696
247	7.0280000000000005	73.004956790618	-4.0078888921973626
248	7.057	72.89137353624228	0.835658461225597
249	7.084999999999999	72.91505603097346	6.585511511595905
250	7.113999999999999	73.10168890661829	-19.38917812407461
251	7.142000000000001	72.55220113132337	-9.673938400413205
252	7.17	72.27804248179388	-19.27585227320931
253		71.73176635215391
