# Supplementary material for: Statistics of pathogenic bacteria in the search of host cells
Source: Nat Commun. 2021 Mar 31;12:1990. doi: 10.1038/s41467-021-22156-6 (PMC8012381; doi:10.1038/s41467-021-22156-6)
Supplement: Supplementary file 9 — Source Data [file 41467_2021_22156_MOESM9_ESM.zip › Fig4/Fig4_panel_e.csv]

	ST-WT m	ST_WT p_m	SB_NB m	SB_NB p_m	ST-M935 m	ST-M935 p_m	SB-B m	SB-B p_m
0	-20.412525313757378	0.010276231849255184	-35.5667628830408	0.0013457303610605739	-23.28134603505223	0.002097778742296803	-36.16221608608181	0.006281614285044314
1	-15.626692472469642	0.003425410616418395	-27.0333348739792	0.0034719843315362806	-16.925416753999922	0.014684451196077626	-29.007395973722424	0.012563228570088635
2	-10.840859631181907	0.023977874314928763	-18.499906864917605	0.007159285520842253	-10.569487472947614	0.02307556616526484	-21.852575861363043	0.020022645533578763
3	-6.055026789894171	0.020552463698510368	-9.966478855856005	0.016148764332726887	-4.213558191895308	0.029368902392155238	-14.697755749003655	0.03415627767492846
4	-1.2691939486064356	0.07535903356120469	-1.4330508467944085	0.043520919876698975	2.1423710891570007	0.046151132330529664	-7.542935636644266	0.03572668124618954
5	3.5166388926813	0.03082869554776555	7.10037716226719	0.023334964460790343	8.498300370209307	0.014684451196077627	-0.3881155242848813	0.017667040176687153
6	8.302471733969035	0.03082869554776555	15.633805171328792	0.01248837775064212	14.854229651261615	0.01258667245378081	6.766704588074504	0.003533408035337427
7	13.088304575256771	0.00685082123283679	24.16723318039039	0.0057866405525604705	21.210158932313924	0.006293336226890412	13.921524700433892	0.004711210713783236
8	17.874137416544507	0.003425410616418395	32.700661189451985	0.0033643259026514363	27.56608821336623	0.002097778742296804	21.07634481279328	0.003140807142522157
9	22.659970257832242	0.003425410616418392	41.23408919851357	0.0005652067516454418	33.92201749441854	0.0062933362268904015	28.23116492515267	0.0019630044640763494
