# Supplementary material for: Statistics of pathogenic bacteria in the search of host cells
Source: Nat Commun. 2021 Mar 31;12:1990. doi: 10.1038/s41467-021-22156-6 (PMC8012381; doi:10.1038/s41467-021-22156-6)
Supplement: Supplementary file 9 — Source Data [file 41467_2021_22156_MOESM9_ESM.zip › Fig5/Fig5_panel_a.csv]

STWT+T84 tau	STM935+T84 tau	STWT+GC tau
1.98375	12.875	1.76E+00
6.51805	4.886	1.56E+00
3.40072	5.317	2.19E+00
1.55866	2.5	8.10E-01
2.09711	2.127	3.21E+00
1.95542	2.586	1.50E+00
9.15361	2.615	2.64E+00
2.18212	2.357	1.11E+00
5.89458	3.851	3.30E-01
2.94729	3.276	4.02E+00
3.08899	3.276	1.20E-01
2.89061	2.299	2.01E+00
3.71245	8.076	5.19E+00
15.89837	2.242	3.60E+00
2.18213	2.443	2.34E+00
1.92707	2.586	2.67E+00
2.91896	2.184	1.20E+00
0.7935	2.673	1.17E+00
1.4453	1.753	4.14E+00
1.75704	0.776	2.70E+00
1.58701	1.15	9.00E-02
6.17798	2.098	2.97E+00
3.85415	2.586	0.00E+00
4.13754	5.288	2.07E+00
1.92708	4.771	1.50E-01
4.05252	4.656	3.18E+00
1.87039	2.558	8.46E+00
5.38447	3.592	5.70E-01
1.19025		3.00E-01
11.64747		2.88E+00
2.32382		1.71E+00
1.30361		0.00E+00
1.47365		2.85E+00
2.69223		6.00E-01
1.21859		1.36E+01
2.86227		1.41E+00
1.02021		3.00E-02
1.53033		9.90E-01
2.5222		3.27E+00
2.77725		6.30E-01
2.5222		5.40E-01
7.14151		1.29E+00
1.16192		1.80E+00
3.76913		5.67E+00
1.04855		2.40E+00
3.40072		5.16E+00
2.21047		6.75E+00
6.09296		4.80E+00
1.04855		4.41E+00
2.91895		1.23E+00
		0.00E+00
		3.90E-01
		9.30E-01
		3.93E+00
		2.79E+00
		2.82E+00
		1.50E-01
		2.97E+00
		1.29E+00
		1.47E+00
		1.11E+00
		5.04E+00
		1.14E+00
