# Supplementary material for: Statistics of pathogenic bacteria in the search of host cells
Source: Nat Commun. 2021 Mar 31;12:1990. doi: 10.1038/s41467-021-22156-6 (PMC8012381; doi:10.1038/s41467-021-22156-6)
Supplement: Supplementary file 9 — Source Data [file 41467_2021_22156_MOESM9_ESM.zip › Fig5/Fig5_panel_b.csv]

Exp tau Omega<0.3	Exp tau Omega>0.3	Sim tau Omega<0.3	Sim tau Omega>0.3
3.40072	1.98375	0.85	1.2
1.55866	6.51805	1.21	1.37
1.95542	2.09711	1.24	1.64
2.18212	9.15361	1.53	1.91
3.08899	5.89458	1.74	2.7
2.89061	2.94729	2.03	2.94
3.71245	15.89837	2.11	3.6
2.18213	2.91896	2.12	5.08
1.92707	1.58701	2.98	6.14
0.7935	6.17798	3.25	7.36
1.4453	3.85415	3.4	1.47
1.75704	1.92708	3.52	1.71
4.13754	5.38447	4.12	2.1
4.05252	1.19025	5.02	3
1.87039	11.64747	7.16	3.57
2.32382	1.30361	11.3	6.08
1.47365	1.21859	0.58	6.32
2.69223	2.86227	0.96	6.73
1.02021	1.53033	1.49	6.73
2.5222	2.5222	1.64	11.23
2.77725	1.16192	2.26	1.18
7.14151	2.21047	2.44	1.49
3.76913	2.91895	2.59	1.5
1.04855		2.82	2.19
3.40072		2.98	2.23
6.09296		3.08	2.28
1.04855		3.21	3.43
		3.71	3.69
		3.71	4.68
		4.08	6.03
		6.39	7.07
		7.42	1.08
		14.05	1.34
		0.34	1.56
		0.55	1.94
		0.83	3.16
		0.84	4
		1.07	4.37
		1.08	4.75
		1.21	7.78
		1.35	8.62
		2.16	10.19
		2.2	1.05
		2.7	1.24
		2.9	1.35
		3.44	1.44
		5.71	1.71
		12.08	1.88
		0.44	2.33
		0.85	3.32
		0.99	4.23
		1.37	4.4
		1.45	5.5
		1.54	6.95
		2.05	14.19
		2.21	1.17
		2.84	1.39
		2.98	1.85
		3.49	2
		3.67	2.17
		3.84	3.08
		4.18	3.17
		6.26	3.36
		13.62	3.82
		0.46	4.2
		0.98	6.7
		0.99	9.24
		1.18	9.48
		1.34	13.14
		1.42	0.24
		1.73	1.49
		2.04	1.71
		2.05	1.79
		2.11	2.4
		2.38	3.27
		2.8	4.8
		3.71	5.36
		6.6	6.7
		0.86	10.83
		1.49	1.04
		1.66	1.24
		1.95	1.27
		1.99	1.43
		2	1.45
		2.06	2.62
		2.34	2.94
		2.85	3.26
		2.86	3.63
		3.06	4.24
		4.48	6.34
		6.39	13.02
		7.3	1.08
		0.43	1.15
		1.03	1.41
		1.36	1.84
		2.07	2.03
		2.07	2.07
		2.54	2.48
		2.78	2.88
		3.84	2.95
		4.13	3.28
		4.25	5.02
		0.55	5.29
		0.86	5.89
		1.44	7.91
		1.62	1.07
		2.02	1.09
		2.1	1.26
		2.16	1.52
		2.26	1.53
		2.73	2.1
		2.8	2.17
		2.91	5.04
		3.41	6.31
		3.43	7.92
		6.64	9.75
		14.67	1.2
		0.43	1.41
		0.86	1.91
		0.86	2.04
		1.05	2.06
		1.23	2.45
		1.34	2.58
		2.03	2.67
		2.36	3.46
		2.77	5.23
		2.79	6.12
		3.44	7.82
		3.7	1.42
		3.73	1.68
		6.84	1.72
		0.58	3.76
		0.82	3.84
		1.34	4.18
		1.37	7.71
		1.75	10.6
		2.04	1.15
		2.61	1.27
		2.8	1.35
		2.86	3.3
		3.59	3.35
		3.89	4.96
		4.5	7.9
		6.71	1.02
		0.82	1.27
		1	1.29
		1.04	1.42
		1.35	2.28
		1.56	3.02
		1.79	4.02
		1.91	7.82
		2.19	8.78
		2.45	10.19
		2.96	10.71
		3.07	13.67
		4.3	1.03
		0.83	1.27
		1.08	1.34
		1.18	1.45
		1.41	1.69
		1.58	2.56
		1.97	2.94
		2.22	3.04
		2.34	3.22
		2.74	3.47
		2.79	3.89
		3.77	4.04
		3.96	4.13
		3.97	4.66
		4	6.53
		4.06	8.26
		5.05	14.72
		9.55	1.04
		0.46	1.54
		0.82	1.64
		0.83	1.86
		0.92	2.02
		2	3.37
		2.21	3.8
		2.27	5.74
		2.83	6.89
		3.6	9.84
		4.3	14.22
		5.62	0.35
		11.56	1.14
		0.46	1.77
		0.96	2.77
		1.01	2.85
		1.22	3
		1.54	4.51
		1.97	5.21
		2.03	6.41
		2.12	7.35
		2.53	11.56
		2.73	1.15
		3.41	1.71
		6.71	2.63
		7.06	3.01
		11.9	3.12
		0.85	3.28
		0.87	5.04
		1.5	6.76
		1.55	0.3
		1.85	1.4
		2.09	1.73
		3.1	1.96
		3.98	2.21
		4.3	3.25
		4.9	3.5
		5.21	7.57
		6.93	9
		7.4	9.08
		0.82	10.03
		0.83	11.47
		1.65	0.26
		1.76	1.25
		2.71	1.42
		3.03	1.51
		4.09	1.61
		6.18	1.85
		6.77	1.87
		13.12	3.25
		0.83	5.96
		0.83	6.87
		0.84	10.09
		1.18	0.42
		1.44	1.14
		1.66	1.21
		1.79	1.3
		2	1.39
		2.02	1.51
		2.04	2.69
		2.1	2.71
		2.13	3.12
		2.4	3.48
		3.06	3.82
		3.34	4.27
		3.53	6.62
		4.14	7.32
		4.31	8.15
		7.07	0.27
		7.24	1.04
		0.43	1.14
		0.82	1.33
		0.87	1.44
		1.19	1.44
		1.42	2.05
		1.69	3.27
		1.97	4.86
		2.06	9.85
		2.63	10.08
		3.9	12.76
		4	1.13
		4.52	1.16
		7.43	1.72
		10.72	1.87
		0.45	2.09
		0.88	2.27
		0.9	2.31
		0.91	2.82
		0.99	3.91
		1.4	4.25
		1.75	5.36
		2.6	6.02
		2.88	7.96
		3.58	8.56
		3.99	9.35
		4.02	13.47
		0.47	0.42
		0.82	1.14
		0.96	1.41
		1	1.6
		1.2	1.85
		1.39	2.27
		1.54	4.95
		2.23	5.16
		2.45	0.36
		2.74	1.23
		2.79	1.46
		3.62	2.04
		4.54	2.16
		5.9	2.92
		12.38	3.21
		0.45	3.34
		0.82	4.05
		0.89	5.87
		0.96	7.04
		1.35	11.39
		1.62	12.44
		2.02	0.24
		2.05	1.18
		2.06	1.45
		2.22	1.64
		2.71	1.66
		2.83	1.88
		2.84	2.41
		3.03	3.23
		4.94	3.96
		7.52	5.33
		1.33	6.46
		1.61	6.99
		1.68	7.04
		1.83	1.09
		2.04	1.1
		2.12	1.13
		2.84	1.28
		3.72	1.42
		3.76	1.62
		4.77	2.05
		7.28	2.41
		8.04	2.56
		0.44	3.45
		0.81	3.47
		1.07	5.17
		1.19	6.75
		1.95	1.03
		2.01	1.25
		2.21	1.49
		2.24	2.24
		2.28	2.32
		2.31	2.34
		2.83	2.54
		2.99	2.65
		3.49	2.7
		3.68	4.02
		3.84	7.07
		4.26	8.42
		4.64	12.14
		0.44	1.27
		0.66	1.28
		0.81	1.71
		1	1.98
		1.36	2.76
		1.93	2.83
		2.06	4.25
		2.08	5.28
		2.08	6.36
		2.13	8.25
		2.43	0.3
		2.75	1.11
		2.79	1.27
		3.64	1.33
		3.91	1.35
		4.78	1.73
		4.84	1.79
		5.49	1.86
		6.73	2.09
		0.83	2.14
		0.83	2.19
		0.85	4.44
		0.99	8.31
		1.2	8.34
		1.36	11.47
		2.1	13.22
		2.23	0.34
		2.9	1.1
		3.63	1.16
		3.76	1.26
		5.3	1.35
		7.92	1.73
		0.5	3.46
		1.09	4.14
		1.36	7.55
		1.54	9.41
		1.97	1.12
		2.09	1.32
		2.2	1.52
		2.66	1.76
		2.9	1.99
		3.75	2.54
		3.89	3.01
		3.99	3.65
		4.35	7.83
		6.75	13.24
		7.48	1.44
		8.56	1.44
		0.55	1.75
		0.66	2.16
		0.84	2.26
		0.85	2.36
		0.89	2.39
		1.04	2.66
		1.32	2.79
		1.37	2.93
		2.06	3.31
		2.13	5.22
		2.69	5.87
		3.76	7.53
		4.48	7.66
		6.13	11.32
		6.84	14.2
		0.44	0.26
		0.86	1.09
		0.92	1.14
		1.06	1.19
		1.18	1.3
		2.05	2.27
		2.26	2.44
		2.36	4.53
		2.63	4.98
		2.82	5.3
		3.61	6.69
		3.87	6.77
		6.48	1.08
		6.61	1.24
		0.48	1.28
		0.99	1.66
		1.35	1.89
		1.37	2.08
		1.73	3.92
		2.14	4.79
		2.24	5.29
		2.96	1.14
		2.96	1.42
		3.34	1.67
		3.37	2.83
		3.63	3.28
		3.66	4.46
		3.88	7.12
		4.98	7.82
		6.66	13.73
		0.89	1.12
		0.95	1.36
		1.1	2.92
		1.24	3.5
		1.35	7.28
		1.74	7.39
		2.23	7.83
		2.42	11.63
		2.65	12.82
		2.68	1.38
		3.73	1.53
		4.33	2.12
		4.71	3.37
		6.02	6.25
		7.16	7.32
		0.75	8.02
		0.9	8.75
		0.9	13.32
		1.35	0.37
		1.41	1.37
		2	1.49
		3.81	1.66
		0.44	1.81
		0.9	1.87
		0.95	3.25
		1.03	5.06
		1.37	6.56
		1.55	11.84
		1.77	1.1
		1.98	1.17
		2.01	1.44
		2.05	1.58
		2.55	2.13
		2.75	3.01
		2.88	3.87
		5.58	5.22
		6.34	5.43
		7.17	5.71
		7.4	6.94
		0.54	8.73
		1.36	10.34
		1.56	1.14
		2.12	1.2
		2.33	1.58
		2.77	1.95
		2.99	2.08
		3.41	2.39
		3.82	2.57
		4.74	2.85
		5.31	3.25
		0.54	7.27
		0.83	10.18
		0.86	0.3
		0.93	1.1
		0.98	1.16
		1.55	1.28
		1.62	1.9
		2.27	3.44
		2.73	4.83
		3.11	5.11
		3.62	6.56
		0.56	7.34
		0.96	1.12
		0.99	1.27
		1.41	1.61
		1.42	2.29
		1.53	2.35
		1.78	3
		1.93	6.29
		1.94	9.23
		2.02	13.87
		2.09	0.34
		3.89	1.35
		4.04	1.5
		4.2	2.2
		6.79	2.95
		0.99	3.04
		1.18	3.33
		1.35	3.68
		2.06	3.96
		2.06	4.75
		2.92	4.84
		2.98	4.98
		3.81	6.26
		4.24	6.64
		4.73	1.12
		5.47	1.27
		7.04	1.41
		0.45	1.9
		0.99	2.82
		1.3	3.84
		1.37	4.2
		1.53	5.83
		2.35	7.59
		2.36	11.81
		2.49	0.23
		3.43	1.1
		3.68	1.52
		3.89	1.6
		6.19	3.06
		0.88	3.18
		0.9	3.52
		0.98	3.71
		1.03	3.72
		1.24	4.22
		1.36	5.16
		1.71	5.21
		1.89	8.31
		2.6	0.38
		2.95	1.07
		2.97	1.34
		3.74	1.86
		4.19	1.95
		5.83	2.04
		0.82	3.36
		0.89	3.89
		1.2	4.39
		1.56	4.74
		1.86	5.51
		2	10.87
		2.06	11.65
		2.13	1.14
		2.15	1.18
		2.27	1.46
		2.62	1.71
		2.71	1.88
		3.6	2.01
		3.65	2.42
		4.08	3.06
		5.2	5.71
		10.39	6.04
		10.91	6.13
		0.51	9.38
		0.99	11.25
		1.1	1.03
		1.29	1.55
		1.32	1.88
		1.8	2.28
		2.06	2.46
		2.85	3.61
		3.68	4.97
		4.03	5.17
		4.27	9.3
		6.07	9.43
		14.56	1.21
		0.32	1.26
		0.57	1.32
		0.84	1.95
		0.9	2.73
		0.93	3.26
		1.03	4.44
		1.26	5.34
		1.27	6.29
		1.62	7.86
		2.12	8.43
		2.88	9.17
		2.89	11.35
		3.27	1.16
		3.47	1.81
		4.1	1.87
		7.41	2.09
		0.85	2.21
		0.89	2.3
		0.92	2.76
		1.36	3.06
		1.49	7.61
		1.58	1.5
		1.67	1.54
		2.68	1.61
		2.7	2.04
		3.84	2.08
		3.93	3.19
		6.79	3.32
		7.15	3.72
		0.47	5.84
		0.84	0.27
		0.99	1.22
		1.01	1.41
		1.1	1.77
		1.19	2.2
		1.42	2.2
		1.89	2.83
		1.98	3.08
		2.14	3.54
		2.17	4.5
		2.28	4.81
		2.96	5.4
		3.67	5.8
		3.76	6.83
		4.13	8.4
		4.21	1.2
		0.58	1.23
		1.3	1.61
		1.31	1.68
		1.81	1.8
		1.96	2.92
		2.22	3.71
		2.48	4.77
		2.85	13.54
		3.15	1.21
		3.2	1.28
		6.79	1.37
		7.16	1.55
		7.43	1.66
		0.47	2.34
		0.88	3.03
		0.89	3.06
		1	4.46
		1.57	5.2
		1.63	8.96
		1.73	0.57
		2.02	0.94
		2.09	1.23
		2.89	1.25
		3.01	1.35
		3.54	1.44
		4.01	1.54
		4.21	1.99
		5.65	2.08
		9.84	2.3
		0.31	3.26
		0.83	8.9
		0.85	1.2
		0.86	1.43
		0.92	1.46
		1.04	1.58
		1.36	1.72
		1.6	3.02
		2.02	3.1
		2.64	3.67
		2.83	4.62
		3.62	6.78
		3.79	12.06
		10.79	13.92
		0.47	1.02
		0.83	1.17
		0.91	1.24
		0.95	1.53
		1.26	1.73
		1.52	2.19
		1.66	2.2
		1.92	7.11
		2.07	9.41
		2.16	10.61
		2.72	1.08
		3.76	1.46
		3.99	2.49
		4.57	3.26
		5.5	4.2
		6.43	4.71
		7.44	5.2
		0.54	6.04
		0.89	11.46
		0.98	0.28
		1.41	1.05
		1.51	1.27
		1.76	1.49
		2.72	1.71
		3.26	2.71
		7.2	4.68
		9.03	6.56
		0.91	7.4
		1.19	0.36
		1.89	0.93
		2	1.16
		2.81	1.5
		2.96	1.53
		3.18	1.55
		3.58	2.1
		0.58	3.46
		0.81	4.09
		1.07	4.26
		1.34	5.27
		1.53	5.45
		1.78	10.39
		1.88	1.18
		2.32	2.08
		2.66	2.31
		2.79	2.56
		2.8	2.62
		3.49	3.3
		4.99	5.86
		5.18	7.34
		5.78	8.69
		6.97	9.51
		7.38	11.59
		0.47	1.08
		0.99	1.46
		1.23	1.68
		1.4	1.95
		1.41	2.55
		1.54	3.26
		2.07	3.77
		2.15	5.54
		2.33	6.57
		2.6	10.34
		2.63	1.04
		2.89	1.45
		2.96	1.65
		3.21	1.84
		3.41	2.04
		3.56	2.44
		4.04	3.19
		4.04	4.2
		7.23	4.99
		0.85	7.3
		0.87	1.12
		0.87	1.18
		0.99	1.22
		1.01	1.36
		1.38	1.75
		1.56	2.02
		1.93	2.11
		2.06	2.44
		2.07	3.01
		2.09	3.04
		2.2	3.14
		2.46	4.2
		2.82	4.61
		3.67	6.47
		4.08	1.08
		4.27	1.18
		5.92	1.51
		7.34	1.69
		8.75	1.73
		12.44	2.03
		0.54	2.21
		0.85	2.98
		0.85	3.9
		1	4.09
		1.35	4.48
		2.13	4.62
		2.36	5.7
		2.76	0.23
		3.59	0.81
		4	1.14
		5.77	1.24
		13.76	1.72
		0.62	1.77
		0.89	2.36
		0.93	3.85
		0.98	4.95
		1.04	6.11
		1.35	7.64
		1.4	11.69
		1.99	0.29
		3.22	1.21
		4.13	1.22
		6.71	1.5
		7.19	1.5
		0.52	1.52
		0.85	2.18
		0.88	2.35
		0.98	2.64
		1.2	3
		1.33	3.8
		1.57	4.94
		1.75	11.05
		2.11	1.36
		2.13	2.03
		2.97	2.25
		3.01	2.29
		4.6	2.73
		7.36	3.21
		0.49	3.34
		0.82	4.1
		0.84	4.17
		0.96	4.5
		1.04	7.77
		1.36	9.46
		1.75	9.68
		2.01	1.04
		2.11	2.11
		2.35	2.59
		2.72	2.89
		2.85	3.07
		3.08	3.13
		3.68	3.5
		5.53	4.98
		7.05	5.95
		8.61	6.39
		0.46	1.02
		0.81	1.15
		0.82	1.4
		0.82	3.07
		0.84	3.19
		0.98	4.33
		1.2	6.57
		1.39	6.75
		1.59	6.95
		1.92	6.97
		2.15	7.34
		2.21	12.3
		2.79	1.06
		3.98	1.07
		4.15	1.13
		4.37	1.27
		4.59	1.44
		5.12	1.67
		6.68	2.03
		6.7	2.94
		0.87	3.3
		0.99	4.53
		1.35	4.76
		1.74	5.95
		2.47	6.91
		2.83	8.69
		3.09	8.73
		3.56	10.73
		3.63	0.27
		3.83	1.5
		5.35	1.65
		5.55	3.09
		7.24	3.46
		7.59	4.09
		0.53	4.29
		1.02	5.65
		1.77	7.82
		2.14	9.23
		2.16	11.06
		2.78	1.04
		2.89	1.18
		3.17	1.3
		3.56	1.41
		4.28	1.44
		4.34	1.44
		4.54	2.09
		5.68	2.19
		5.78	2.35
		6.17	2.79
		0.84	5.12
		0.93	7.49
		1.34	8.21
		1.78	1.02
		2.39	1.12
		2.72	1.71
		3.04	1.84
		3.06	2.08
		3.59	3.04
		3.67	3.31
		3.95	3.35
		4.66	3.52
		5.2	4.05
		5.25	4.6
		6.2	6.48
		14.11	7.36
		0.91	8.05
		0.91	11.31
		1.08	12.78
		1.12	0.26
		1.34	1.11
		1.35	1.15
		1.87	1.41
		2.03	1.42
		2.07	1.45
		2.17	1.56
		2.22	2.09
		2.64	2.79
		3.46	3.2
		4.05	4.25
		5.75	4.74
		7.07	4.84
		1.19	9.66
		1.74	9.81
		2.02	12.35
		2.03	1.18
		2.21	1.4
		2.3	1.54
		2.3	1.7
		2.57	1.86
		2.61	3.69
		2.79	4.66
		3.57	6.02
		3.87	6.09
		0.85	1.06
		0.93	1.2
		1.02	1.24
		1.25	1.39
		1.35	1.74
		1.67	2.16
		1.91	2.22
		1.96	2.38
		2	2.51
		2.47	3.18
		2.74	3.95
		3	4.28
		3.02	6.64
		3.81	8.84
		4.73	12.99
		7.01	1.26
		7.12	1.61
		0.81	1.86
		0.83	2.04
		0.96	2.79
		0.99	3.37
		1.36	3.71
		1.38	4.37
		1.67	6.66
		1.98	7.06
		2.27	11.28
		2.71	14.63
		2.97	1.06
		3	1.09
		3.31	3.13
		3.47	8.62
		3.51	1.1
		3.69	1.19
		5.46	1.71
		0.82	1.79
		0.98	2.4
		1.18	2.48
		1.91	2.99
		2.15	3.44
		3.75	4.52
		3.76	4.74
		5.89	5.76
		0.93	6.65
		1.28	1.24
		1.36	1.41
		1.58	2.08
		1.73	2.46
		2.86	3.54
		2.96	3.66
		3.4	5
		3.68	5.2
		4.29	12.18
		5.32	1.13
		7.53	1.14
		8.53	1.26
		0.47	1.52
		0.83	2.29
		0.87	2.31
		0.93	2.84
		1.12	3.22
		1.4	5.61
		1.49	5.62
		2.19	7.29
		2.8	8.97
		3.12	10.07
		3.26	1.03
		4.11	1.18
		4.16	1.69
		4.72	2.03
		5.93	2.43
		6.83	3.56
		7.05	3.84
		0.48	4
		0.86	0.28
		1	1.15
		1.31	1.16
		1.66	2.08
		1.68	2.15
		2.13	2.61
		3.02	2.86
		3.9	2.97
		3.94	3.26
		6.35	3.75
		6.7	4.2
		7.05	5.28
		7.6	7.91
		0.44	0.26
		0.86	1.08
		1.07	1.19
		1.25	1.24
		1.36	1.44
		2.13	1.48
		2.38	1.57
		3.08	1.61
		3.84	2.27
		3.94	2.3
		5.03	2.84
		7.27	5.05
		0.54	5.85
		0.81	7.85
		0.83	10.15
		0.84	1.06
		1.28	1.08
		1.54	1.25
		1.75	1.42
		2.08	1.62
		2.22	2.52
		2.49	4.36
		2.85	5.49
		3.58	5.86
		4.01	5.96
		4.82	8.14
		4.87	1.12
		6.93	1.3
		12.67	1.35
		0.83	1.8
		0.91	1.83
		1.04	2.08
		1.37	2.37
		1.42	2.93
		2.11	3.51
		2.18	3.75
		2.22	4.82
		2.58	9.86
		2.88	1
		3.5	1.23
		3.72	1.25
		3.88	1.34
		4.13	1.68
		7.1	2
		7.46	2.08
		0.5	3.99
		0.82	4.26
		1.05	4.77
		1.35	5.07
		1.49	9.21
		2.03	9.43
		2.64	10.74
		2.71	0.32
		2.96	1.07
		4.39	1.38
		5.09	1.43
		5.16	1.52
		6.46	1.72
		1.37	2.05
		1.98	2.94
		2.45	4.1
		2.63	4.75
		2.75	5.49
		3.15	6.65
		3.77	0.26
		4.89	1.19
		5.09	1.21
		6.17	1.93
		6.82	2.06
		0.84	3.95
		0.87	4.43
		1	10.08
		1.22	11.16
		1.41	1.09
		1.82	1.19
		1.89	1.39
		2.09	1.44
		2.11	1.56
		2.15	1.9
		2.91	2.34
		3.58	2.82
		3.82	3.08
		4.16	3.61
		4.16	3.92
		4.25	11.14
		0.57	12.82
		0.85	13.94
		1	0.32
		1.08	1.23
		1.37	1.41
		1.76	2.05
		2.09	2.69
		2.26	2.93
		3.01	4.25
		3.67	5.16
		4.03	5.35
		7.21	7.38
		11.57	9.39
		0.33	9.8
		0.46	0.28
		0.88	1.11
		1	1.12
		1.29	1.16
		1.36	1.24
		1.54	1.53
		1.8	1.86
		2.01	1.89
		2.29	2.04
		2.82	2.83
		3.9	4.31
		7.07	4.88
		8.52	6.16
		0.51	9.56
		0.81	1.06
		0.81	1.49
		0.87	1.61
		0.99	1.79
		1.19	1.8
		1.6	2.42
		2.04	2.44
		2.19	3.81
		2.73	4.29
		2.83	4.65
		2.95	4.77
		3.41	4.94
		3.68	8.7
		3.93	1.15
		0.84	1.16
		0.86	1.26
		0.97	1.67
		0.98	1.98
		1.11	2.9
		1.58	3.37
		1.8	3.64
		1.96	4.38
		2.87	4.53
		3.04	6.73
		4.33	10.44
		4.42	14.79
		4.54	0.27
		0.83	1.04
		0.96	1.73
		1.34	1.88
		1.34	2.04
		1.8	2.05
		2.07	2.17
		2.29	2.18
		2.55	2.28
		2.82	2.85
		3.54	3.23
		3.64	3.33
		4.15	3.58
		12.48	5.95
		12.53	1.19
		0.44	1.21
		0.84	1.23
		1.05	1.41
		1.39	1.46
		1.41	1.96
		1.56	2.02
		1.85	2.8
		1.95	3.13
		2.05	3.15
		2.06	5.57
		2.29	8.04
		3.64	10.99
		3.84	1.07
		4.3	1.27
		5.29	1.3
		0.31	1.59
		0.84	1.75
		0.87	2.34
		0.89	3.25
		1.02	3.83
		1.35	5.43
		1.53	5.56
		1.75	6.97
		1.93	0.27
		2.82	1.11
		3.2	1.58
		3.63	1.86
		3.96	2.24
		6.22	2.32
		0.82	2.78
		0.89	3.27
		0.9	5.23
		1.53	5.48
		2.03	13.79
		2.08
		2.2
		2.32
		2.93
		3.14
		3.82
		4.47
		4.84
		5.27
		0.43
		0.83
		0.85
		0.88
		1.02
		1.2
		1.38
		1.54
		1.8
		1.98
		2.63
		2.8
		2.81
		2.87
		2.99
		3.57
		4.07
		7.11
		10.57
		0.88
		0.92
		1.06
		1.06
		1.23
		1.64
		1.79
		1.87
		1.9
		2.04
		2.05
		2.38
		2.53
		2.91
		3.21
		5.13
		6.96
		7.12
		0.47
		0.84
		0.9
		0.99
		1.22
		1.39
		1.86
		2.03
		2.08
		2.16
		2.41
		3.7
		5.6
		0.5
		0.83
		0.86
		0.87
		0.94
		0.99
		1.44
		1.96
		2.1
		2.9
		3.67
		3.77
		3.96
		5.01
		7.27
		0.47
		0.81
		0.83
		0.83
		1.56
		1.77
		2.01
		2.21
		2.23
		2.42
		3.82
		5
		5.08
		6.61
		6.88
		7.46
		10.18
		0.83
		0.9
		1.01
		1.22
		1.93
		1.99
		2.07
		3.65
		4.15
		9.25
		10.38
		14.31
		0.44
		0.83
		0.9
		1.12
		1.22
		1.36
		1.6
		1.94
		2.23
		2.42
		2.47
		4.07
		5.25
		0.81
		0.92
		0.98
		1.05
		1.17
		1.35
		2.26
		2.94
		3.01
		3.38
		3.57
		3.86
		4.33
		5.17
		10.24
		0.84
		0.93
		1.35
		1.6
		1.65
		1.92
		2.16
		2.27
		2.49
		2.77
		2.84
		3.62
		3.69
		4.01
		4.9
		14.91
		0.89
		1.1
		1.27
		2
		2.05
		2.18
		2.73
		2.93
		2.96
		3.9
		4.44
		4.44
		4.65
		5.13
		5.72
		7.39
		0.43
		0.81
		0.86
		1.3
		1.57
		1.77
		1.95
		2.07
		2.11
		2.21
		2.3
		2.73
		3.89
		6.51
		0.47
		0.83
		0.9
		1.27
		1.47
		2.08
		2.12
		2.49
		2.69
		2.99
		3.44
		3.63
		3.91
		4.2
		4.2
		4.26
		4.84
		6.5
		0.43
		0.99
		1.01
		1.03
		1.06
		1.19
		1.58
		1.84
		2.02
		2.72
		3.39
		3.91
		3.95
		6.54
		0.6
		1.24
		2.19
		2.24
		2.3
		2.74
		3.63
		3.97
		4.04
		6.5
		9.66
		12.08
		0.84
		0.9
		1.05
		1.22
		1.61
		1.94
		2.14
		2.36
		2.44
		2.71
		3.02
		3.75
		7.79
		0.48
		0.82
		0.84
		1.04
		1.08
		1.19
		1.51
		1.57
		1.76
		1.99
		2.12
		2.14
		2.93
		3.08
		3.84
		4.02
		4.08
		4.48
		7.55
		0.55
		0.6
		0.84
		1.04
		1.42
		1.54
		2.26
		2.3
		2.56
		3.43
		0.44
		0.83
		1.01
		1.35
		1.56
		1.74
		2.29
		2.59
		2.97
		3.65
		4.06
		5.25
		6.82
