# Supplementary material for: Statistics of pathogenic bacteria in the search of host cells
Source: Nat Commun. 2021 Mar 31;12:1990. doi: 10.1038/s41467-021-22156-6 (PMC8012381; doi:10.1038/s41467-021-22156-6)
Supplement: Supplementary file 9 — Source Data [file 41467_2021_22156_MOESM9_ESM.zip › Fig5/Fig5_panel_c.csv]

Exp tau Avg Om<0.3	Exp tau Err Om<0.3	Sim tau Avg Om<0.3	Sim tau Err Om<0.3	Exp tau Avg Om>0.3	Exp tau Err Om>0.3	Sim tau Avg Om>0.3	Sim tau Err Om>0.3
1.7591	0.6579	2.5011	0.1742	2.6442	1.4862	3.5422	0.2473
