# Supplementary material for: Statistics of pathogenic bacteria in the search of host cells
Source: Nat Commun. 2021 Mar 31;12:1990. doi: 10.1038/s41467-021-22156-6 (PMC8012381; doi:10.1038/s41467-021-22156-6)
Supplement: Supplementary file 9 — Source Data [file 41467_2021_22156_MOESM9_ESM.zip › Fig5/Fig5_panel_d.csv]

D	<tau>	D_i	<tau_i>
6595.14958448754	8.58933	531.587711205873	7.18313
2259.89753129593	8.62235	643.956840073109	7.10916
760.391507368261	8.61429	640.262349657152	17.0535
134.708972949794	9.05995	100.024199626422	7.4727
69.4236029098115	8.88433	2050.95204647785	7.66877
34.2011743105072	7.97324	82.5825414067145	30.2576
23.7885096287963	8.58398	361.513833460652	12.6766
15.2444412120321	13.0521	422.262101831076	8.24456
11.8745879698434	18.8675	11.5979419818297	22.2768
8.58367855427129	29.6703	510.814549847834	6.60418
5.49612945864205	57.5354	5.82454179335719	87.5592
3.8177287056771	94.7381	496.39694084457	7.33726
2.14801639338899	208.653	444.798801684975	6.89861
1.37489169878228	367.386	1986.89501780922	6.6879
		487.194518207886	12.2997
		19.5298343542541	9.2478
		6.42165759933367	84.2532
		860.464245036113	6.34333
		228.995459770817	11.9076
		2301.30378929884	7.42878
		52.5907948332274	10.3124
		680.347279009421	9.0086
		34.02924947796	8.28159
		188.263560138994	8.89714
		615.648523300751	8.77097
		10738.4801873361	6.51481
		561.061020312973	7.21876
		1201.12052548891	9.28837
		537.489509896309	7.32406
		1199.8025382814	6.71938
		358.62696717949	9.05205
		8.45787386046807	27.2856
		4059.95182020769	6.51134
		722.377890892122	7.56064
		82.1010122219795	9.97407
		23.2327881429083	89.5131
		54.5001240719074	8.05309
		848.273659784226	7.08835
		3712.7801306243	8.16595
		77.6010805833704	8.64377
		893.87317185154	8.23237
		449.544544149987	10.8995
		38486.9688777846	6.20111
		23.2602067289725	13.4976
		335.38770713417	7.50154
		255.032079236294	7.57137
		2488.19073919077	5.74057
		984.732309813275	6.72188
		813.581437360414	7.85467
		5021.3993260131	8.69272
		450.036707176354	12.7565
		1162.15138107291	7.03776
		5485.71684791808	7.00684
		338.660717154959	7.69828
		1737.05820106006	6.50078
		531.519373346906	7.3763
		1.29142722635349	170.334
		6357.7949379361	11.1493
		646.001028165894	6.72752
		37.6748236157588	11.8337
		7079.37900666583	8.36886
