# Supplementary material for: Statistics of pathogenic bacteria in the search of host cells
Source: Nat Commun. 2021 Mar 31;12:1990. doi: 10.1038/s41467-021-22156-6 (PMC8012381; doi:10.1038/s41467-021-22156-6)
Supplement: Supplementary file 9 — Source Data [file 41467_2021_22156_MOESM9_ESM.zip › Fig5/Fig5_panel_e.csv]

p=1 1/<tau>	p=1 NIB	p=0.1 1/<tau>	p=0.1 NIB
0.116542754525297	590	0.116542754525297	5793
0.115042152595133	586	0.115042152595133	5711
0.115652234655609	603	0.115652234655609	5878
0.102111763162794	535	0.102111763162794	5147
0.088448188908349	432	0.088448188908349	4371
0.074552307800237	372	0.074552307800237	3674
0.063035951357174	295	0.063035951357174	3254
0.05316899435207	258	0.05316899435207	2761
0.046033390227535	230	0.046033390227535	2299
0.039425026983474	194	0.039425026983474	1895
0.033484866866011	166	0.033484866866011	1718
0.010427371884565	53	0.010427371884565	547
0.00484855285752	25	0.00484855285752	244
0.002706796637513	15	0.002706796637513	124
