# Supplementary material for: Statistics of pathogenic bacteria in the search of host cells
Source: Nat Commun. 2021 Mar 31;12:1990. doi: 10.1038/s41467-021-22156-6 (PMC8012381; doi:10.1038/s41467-021-22156-6)
Supplement: Supplementary file 9 — Source Data [file 41467_2021_22156_MOESM9_ESM.zip › Fig5/Fig5_panel_f.csv]

tau w/o speed fluc	tau w/ speed fluct
0	0
0	0
0	0
0	0
0	0
0	0
0	0
0	0
0	0
0	0
0	0
0	0
0	0.01
0	0.01
0	0.01
0	0.01
0.01	0.01
0.01	0.01
0.01	0.01
0.01	0.01
0.01	0.01
0.01	0.01
0.01	0.01
0.01	0.01
0.01	0.01
0.01	0.01
0.01	0.01
0.01	0.02
0.01	0.02
0.01	0.02
0.01	0.02
0.01	0.02
0.01	0.02
0.02	0.02
0.02	0.02
0.02	0.02
0.02	0.02
0.02	0.02
0.02	0.02
0.02	0.02
0.02	0.02
0.02	0.02
0.02	0.03
0.03	0.03
0.03	0.03
0.03	0.03
0.03	0.03
0.03	0.03
0.03	0.03
0.03	0.03
0.03	0.03
0.03	0.03
0.03	0.03
0.04	0.04
0.04	0.04
0.04	0.04
0.04	0.04
0.04	0.04
0.04	0.04
0.04	0.04
0.04	0.04
0.04	0.04
0.04	0.04
0.05	0.04
0.05	0.04
0.05	0.04
0.05	0.04
0.05	0.04
0.05	0.04
0.05	0.05
0.05	0.05
0.05	0.05
0.05	0.05
0.05	0.05
0.05	0.05
0.05	0.05
0.06	0.05
0.06	0.06
0.06	0.06
0.06	0.06
0.06	0.06
0.06	0.06
0.06	0.06
0.06	0.06
0.06	0.06
0.06	0.06
0.06	0.06
0.06	0.07
0.06	0.07
0.07	0.07
0.07	0.07
0.07	0.07
0.07	0.07
0.07	0.07
0.07	0.07
0.07	0.07
0.07	0.07
0.07	0.07
0.07	0.07
0.07	0.08
0.07	0.08
0.08	0.08
0.08	0.08
0.08	0.08
0.08	0.08
0.08	0.08
0.08	0.08
0.09	0.08
0.09	0.08
0.09	0.08
0.09	0.09
0.09	0.09
0.09	0.09
0.09	0.09
0.09	0.09
0.09	0.09
0.09	0.09
0.09	0.09
0.09	0.1
0.09	0.1
0.09	0.1
0.09	0.1
0.1	0.1
0.1	0.1
0.1	0.1
0.1	0.1
0.1	0.1
0.1	0.1
0.1	0.1
0.1	0.1
0.11	0.1
0.11	0.1
0.11	0.1
0.11	0.1
0.11	0.1
0.11	0.1
0.11	0.1
0.11	0.11
0.11	0.11
0.11	0.11
0.11	0.11
0.11	0.11
0.11	0.11
0.11	0.11
0.12	0.11
0.12	0.11
0.12	0.12
0.12	0.12
0.12	0.12
0.12	0.12
0.12	0.12
0.12	0.12
0.13	0.12
0.13	0.12
0.13	0.13
0.13	0.13
0.13	0.13
0.13	0.13
0.13	0.13
0.13	0.13
0.14	0.13
0.14	0.13
0.14	0.13
0.15	0.13
0.15	0.14
0.15	0.14
0.15	0.14
0.15	0.14
0.15	0.14
0.15	0.14
0.15	0.15
0.15	0.15
0.15	0.15
0.15	0.15
0.15	0.15
0.15	0.15
0.16	0.15
0.16	0.15
0.16	0.15
0.16	0.15
0.16	0.15
0.16	0.16
0.16	0.16
0.16	0.16
0.16	0.16
0.16	0.16
0.16	0.16
0.17	0.16
0.17	0.16
0.17	0.16
0.17	0.17
0.17	0.17
0.17	0.17
0.17	0.17
0.17	0.17
0.17	0.17
0.18	0.17
0.18	0.18
0.18	0.18
0.18	0.18
0.18	0.18
0.18	0.18
0.18	0.18
0.18	0.19
0.18	0.19
0.18	0.19
0.18	0.19
0.18	0.19
0.18	0.19
0.18	0.19
0.18	0.19
0.18	0.19
0.18	0.19
0.19	0.19
0.19	0.19
0.19	0.19
0.19	0.19
0.19	0.19
0.19	0.2
0.2	0.2
0.2	0.2
0.2	0.2
0.2	0.2
0.2	0.2
0.21	0.2
0.21	0.2
0.21	0.2
0.21	0.2
0.21	0.21
0.22	0.21
0.22	0.21
0.22	0.21
0.22	0.21
0.22	0.21
0.22	0.21
0.22	0.21
0.22	0.21
0.22	0.21
0.22	0.22
0.22	0.22
0.22	0.22
0.23	0.22
0.23	0.22
0.23	0.22
0.23	0.22
0.23	0.22
0.23	0.22
0.23	0.23
0.23	0.23
0.23	0.23
0.23	0.23
0.23	0.23
0.23	0.23
0.23	0.23
0.24	0.23
0.24	0.23
0.24	0.23
0.24	0.23
0.24	0.24
0.24	0.24
0.24	0.24
0.24	0.24
0.24	0.24
0.24	0.24
0.24	0.24
0.24	0.24
0.24	0.24
0.25	0.24
0.25	0.24
0.25	0.25
0.25	0.25
0.25	0.25
0.25	0.25
0.25	0.25
0.25	0.25
0.25	0.25
0.25	0.26
0.25	0.26
0.25	0.26
0.25	0.26
0.25	0.26
0.26	0.26
0.26	0.26
0.26	0.26
0.26	0.26
0.26	0.26
0.26	0.26
0.26	0.27
0.26	0.27
0.26	0.27
0.26	0.27
0.26	0.27
0.26	0.27
0.26	0.27
0.27	0.27
0.27	0.27
0.27	0.27
0.27	0.27
0.27	0.27
0.27	0.28
0.27	0.28
0.27	0.28
0.27	0.28
0.27	0.28
0.27	0.28
0.27	0.28
0.27	0.28
0.27	0.29
0.27	0.29
0.27	0.29
0.27	0.3
0.27	0.3
0.28	0.3
0.28	0.3
0.28	0.3
0.28	0.3
0.28	0.3
0.28	0.3
0.28	0.3
0.28	0.3
0.28	0.31
0.29	0.31
0.29	0.31
0.29	0.31
0.29	0.31
0.29	0.31
0.29	0.31
0.29	0.31
0.29	0.32
0.29	0.32
0.29	0.32
0.29	0.32
0.3	0.32
0.3	0.32
0.3	0.32
0.3	0.33
0.3	0.33
0.3	0.33
0.3	0.33
0.3	0.33
0.3	0.33
0.3	0.33
0.3	0.33
0.3	0.33
0.3	0.34
0.3	0.34
0.3	0.34
0.31	0.34
0.31	0.34
0.31	0.34
0.31	0.34
0.31	0.34
0.32	0.35
0.32	0.35
0.32	0.35
0.32	0.35
0.32	0.35
0.32	0.35
0.32	0.35
0.32	0.35
0.32	0.35
0.33	0.36
0.33	0.36
0.33	0.36
0.33	0.36
0.33	0.36
0.33	0.36
0.33	0.36
0.33	0.36
0.33	0.36
0.33	0.36
0.34	0.36
0.34	0.36
0.34	0.36
0.34	0.36
0.34	0.37
0.34	0.37
0.34	0.37
0.34	0.37
0.34	0.37
0.34	0.37
0.34	0.37
0.34	0.37
0.34	0.37
0.34	0.37
0.34	0.38
0.35	0.38
0.35	0.38
0.35	0.38
0.35	0.38
0.35	0.38
0.35	0.38
0.36	0.38
0.36	0.38
0.36	0.38
0.36	0.38
0.36	0.39
0.36	0.39
0.36	0.39
0.36	0.39
0.36	0.39
0.36	0.39
0.36	0.39
0.37	0.39
0.37	0.39
0.37	0.39
0.37	0.4
0.37	0.4
0.37	0.4
0.37	0.4
0.37	0.4
0.38	0.4
0.38	0.4
0.38	0.4
0.38	0.4
0.38	0.4
0.38	0.4
0.38	0.4
0.38	0.4
0.39	0.4
0.39	0.4
0.39	0.4
0.39	0.41
0.39	0.41
0.4	0.41
0.4	0.41
0.4	0.41
0.4	0.41
0.4	0.41
0.4	0.41
0.4	0.41
0.4	0.41
0.4	0.41
0.41	0.41
0.41	0.41
0.41	0.41
0.41	0.41
0.41	0.41
0.41	0.42
0.41	0.42
0.41	0.42
0.42	0.42
0.42	0.42
0.42	0.42
0.42	0.42
0.42	0.42
0.42	0.42
0.42	0.42
0.42	0.43
0.42	0.43
0.43	0.43
0.43	0.43
0.43	0.43
0.43	0.44
0.43	0.44
0.43	0.44
0.43	0.44
0.43	0.44
0.43	0.44
0.44	0.44
0.44	0.44
0.44	0.44
0.44	0.45
0.44	0.45
0.44	0.45
0.44	0.45
0.44	0.45
0.44	0.45
0.44	0.45
0.44	0.45
0.44	0.45
0.45	0.45
0.45	0.45
0.45	0.45
0.45	0.46
0.45	0.46
0.45	0.46
0.45	0.46
0.45	0.46
0.45	0.46
0.46	0.46
0.46	0.46
0.46	0.46
0.46	0.46
0.46	0.46
0.46	0.46
0.46	0.47
0.46	0.47
0.47	0.47
0.47	0.47
0.47	0.47
0.47	0.47
0.47	0.47
0.47	0.47
0.47	0.47
0.47	0.47
0.47	0.47
0.47	0.47
0.48	0.47
0.48	0.47
0.48	0.47
0.48	0.47
0.48	0.47
0.48	0.47
0.48	0.47
0.48	0.48
0.48	0.48
0.48	0.48
0.49	0.48
0.49	0.48
0.49	0.48
0.49	0.48
0.49	0.48
0.5	0.48
0.5	0.48
0.5	0.48
0.5	0.48
0.5	0.48
0.5	0.48
0.51	0.48
0.51	0.48
0.51	0.49
0.51	0.49
0.51	0.49
0.51	0.49
0.52	0.49
0.52	0.49
0.52	0.49
0.52	0.49
0.52	0.49
0.52	0.5
0.52	0.5
0.52	0.5
0.53	0.5
0.53	0.5
0.53	0.5
0.53	0.5
0.53	0.5
0.53	0.5
0.53	0.5
0.54	0.5
0.54	0.5
0.54	0.5
0.54	0.5
0.54	0.5
0.54	0.51
0.55	0.51
0.55	0.51
0.55	0.51
0.55	0.51
0.55	0.51
0.55	0.51
0.55	0.52
0.55	0.52
0.55	0.52
0.55	0.52
0.55	0.52
0.55	0.52
0.55	0.52
0.56	0.52
0.56	0.52
0.56	0.52
0.56	0.52
0.56	0.53
0.56	0.53
0.56	0.53
0.56	0.53
0.56	0.53
0.56	0.53
0.56	0.53
0.56	0.53
0.57	0.53
0.57	0.53
0.57	0.53
0.57	0.53
0.57	0.53
0.57	0.53
0.57	0.53
0.57	0.53
0.57	0.53
0.58	0.53
0.58	0.53
0.58	0.54
0.58	0.54
0.59	0.54
0.59	0.54
0.59	0.54
0.59	0.54
0.59	0.54
0.59	0.54
0.59	0.54
0.59	0.55
0.59	0.55
0.59	0.55
0.59	0.55
0.59	0.55
0.59	0.55
0.6	0.55
0.6	0.55
0.6	0.55
0.6	0.55
0.6	0.55
0.6	0.55
0.6	0.56
0.6	0.56
0.61	0.56
0.61	0.56
0.61	0.56
0.61	0.56
0.61	0.56
0.62	0.56
0.62	0.56
0.62	0.56
0.63	0.56
0.63	0.56
0.63	0.57
0.63	0.57
0.63	0.57
0.63	0.57
0.64	0.57
0.64	0.57
0.64	0.57
0.64	0.57
0.64	0.57
0.64	0.58
0.64	0.58
0.64	0.58
0.64	0.58
0.64	0.58
0.65	0.58
0.65	0.58
0.65	0.58
0.65	0.58
0.65	0.58
0.65	0.59
0.65	0.59
0.65	0.59
0.65	0.59
0.65	0.59
0.65	0.59
0.65	0.59
0.65	0.59
0.65	0.59
0.66	0.59
0.66	0.6
0.66	0.6
0.66	0.6
0.66	0.6
0.66	0.6
0.66	0.6
0.66	0.6
0.66	0.6
0.66	0.6
0.66	0.61
0.66	0.61
0.66	0.61
0.66	0.61
0.66	0.61
0.67	0.61
0.67	0.61
0.67	0.61
0.67	0.61
0.67	0.61
0.67	0.62
0.67	0.62
0.67	0.62
0.67	0.62
0.67	0.62
0.67	0.62
0.67	0.62
0.68	0.62
0.68	0.62
0.68	0.62
0.68	0.62
0.68	0.62
0.68	0.62
0.68	0.63
0.68	0.63
0.68	0.63
0.68	0.63
0.68	0.63
0.68	0.63
0.68	0.64
0.69	0.64
0.69	0.64
0.69	0.64
0.69	0.64
0.69	0.64
0.69	0.64
0.69	0.64
0.69	0.65
0.69	0.65
0.69	0.65
0.7	0.65
0.7	0.65
0.7	0.65
0.7	0.65
0.7	0.65
0.7	0.66
0.7	0.66
0.7	0.66
0.7	0.66
0.71	0.66
0.71	0.66
0.71	0.66
0.71	0.66
0.71	0.66
0.71	0.66
0.71	0.66
0.71	0.67
0.71	0.67
0.72	0.67
0.72	0.67
0.72	0.67
0.72	0.67
0.72	0.67
0.72	0.67
0.72	0.67
0.72	0.67
0.72	0.67
0.72	0.67
0.72	0.68
0.73	0.68
0.73	0.68
0.73	0.68
0.73	0.68
0.73	0.68
0.73	0.69
0.73	0.69
0.73	0.69
0.73	0.69
0.73	0.69
0.73	0.69
0.73	0.69
0.74	0.69
0.74	0.69
0.74	0.69
0.74	0.7
0.74	0.7
0.74	0.7
0.74	0.7
0.74	0.7
0.74	0.7
0.74	0.7
0.75	0.71
0.75	0.71
0.75	0.71
0.75	0.71
0.75	0.71
0.75	0.71
0.75	0.71
0.75	0.71
0.75	0.71
0.75	0.71
0.75	0.71
0.75	0.72
0.75	0.72
0.75	0.72
0.75	0.72
0.76	0.72
0.76	0.72
0.76	0.72
0.76	0.72
0.76	0.73
0.76	0.73
0.77	0.73
0.77	0.73
0.77	0.73
0.77	0.73
0.77	0.73
0.77	0.73
0.77	0.73
0.77	0.73
0.77	0.73
0.77	0.74
0.77	0.74
0.77	0.74
0.78	0.74
0.78	0.74
0.78	0.75
0.78	0.75
0.78	0.75
0.78	0.75
0.78	0.75
0.78	0.75
0.78	0.76
0.78	0.76
0.78	0.76
0.78	0.76
0.78	0.76
0.78	0.76
0.79	0.76
0.79	0.76
0.79	0.77
0.79	0.77
0.79	0.77
0.79	0.77
0.79	0.77
0.79	0.77
0.79	0.77
0.79	0.77
0.79	0.77
0.79	0.78
0.8	0.78
0.8	0.78
0.8	0.78
0.8	0.78
0.8	0.78
0.8	0.78
0.8	0.78
0.8	0.78
0.8	0.78
0.8	0.78
0.8	0.78
0.8	0.79
0.81	0.79
0.81	0.79
0.81	0.79
0.81	0.79
0.81	0.79
0.81	0.79
0.81	0.79
0.82	0.79
0.82	0.79
0.82	0.79
0.82	0.79
0.82	0.79
0.82	0.79
0.82	0.79
0.83	0.79
0.83	0.8
0.83	0.8
0.84	0.8
0.84	0.8
0.84	0.8
0.84	0.8
0.84	0.8
0.84	0.8
0.84	0.8
0.84	0.8
0.84	0.8
0.84	0.8
0.84	0.81
0.84	0.81
0.84	0.81
0.84	0.81
0.84	0.81
0.84	0.81
0.84	0.81
0.85	0.81
0.85	0.81
0.85	0.82
0.85	0.82
0.85	0.82
0.85	0.82
0.85	0.82
0.86	0.82
0.86	0.82
0.86	0.82
0.86	0.82
0.86	0.82
0.86	0.82
0.86	0.82
0.86	0.83
0.86	0.83
0.86	0.83
0.86	0.83
0.87	0.83
0.87	0.83
0.87	0.83
0.87	0.83
0.87	0.83
0.87	0.83
0.87	0.83
0.87	0.83
0.87	0.83
0.87	0.83
0.87	0.83
0.87	0.83
0.87	0.84
0.88	0.84
0.88	0.84
0.88	0.84
0.88	0.84
0.88	0.84
0.88	0.84
0.88	0.84
0.88	0.84
0.88	0.84
0.88	0.84
0.88	0.84
0.89	0.84
0.89	0.85
0.89	0.85
0.89	0.85
0.89	0.85
0.89	0.85
0.89	0.85
0.89	0.85
0.89	0.86
0.9	0.86
0.9	0.86
0.9	0.86
0.9	0.86
0.9	0.86
0.9	0.86
0.9	0.87
0.9	0.87
0.91	0.87
0.91	0.87
0.91	0.87
0.91	0.87
0.91	0.88
0.91	0.88
0.91	0.88
0.91	0.88
0.91	0.88
0.91	0.88
0.91	0.88
0.91	0.88
0.91	0.88
0.92	0.88
0.92	0.89
0.92	0.89
0.92	0.89
0.92	0.89
0.92	0.89
0.92	0.89
0.92	0.89
0.92	0.89
0.92	0.89
0.92	0.9
0.92	0.9
0.92	0.9
0.92	0.9
0.93	0.9
0.93	0.9
0.93	0.9
0.93	0.91
0.93	0.91
0.93	0.91
0.93	0.91
0.93	0.91
0.93	0.91
0.94	0.91
0.94	0.91
0.94	0.91
0.94	0.91
0.95	0.92
0.95	0.92
0.95	0.92
0.95	0.92
0.95	0.92
0.95	0.92
0.95	0.92
0.95	0.93
0.95	0.93
0.95	0.93
0.95	0.93
0.95	0.93
0.95	0.93
0.96	0.93
0.96	0.93
0.96	0.93
0.96	0.93
0.96	0.94
0.96	0.94
0.96	0.94
0.96	0.94
0.96	0.94
0.96	0.94
0.97	0.94
0.97	0.94
0.97	0.94
0.97	0.95
0.97	0.95
0.97	0.95
0.97	0.95
0.97	0.95
0.97	0.95
0.97	0.95
0.97	0.95
0.97	0.95
0.97	0.95
0.97	0.95
0.98	0.95
0.98	0.95
0.98	0.96
0.98	0.96
0.98	0.96
0.98	0.96
0.98	0.96
0.98	0.96
0.98	0.96
0.98	0.96
0.98	0.96
0.98	0.96
0.98	0.97
0.98	0.97
0.98	0.97
0.98	0.97
0.98	0.97
0.98	0.97
0.98	0.98
0.98	0.98
0.99	0.98
0.99	0.98
0.99	0.98
0.99	0.98
0.99	0.98
0.99	0.98
0.99	0.98
0.99	0.99
1	0.99
1	0.99
1	0.99
1	0.99
1	0.99
1	0.99
1	0.99
1	0.99
1	1
1	1
1.01	1
1.01	1
1.01	1
1.01	1
1.01	1
1.01	1
1.01	1
1.01	1
1.01	1
1.01	1
1.01	1
1.01	1
1.01	1.01
1.01	1.01
1.02	1.01
1.02	1.01
1.02	1.01
1.02	1.01
1.02	1.01
1.02	1.01
1.02	1.01
1.02	1.01
1.02	1.01
1.02	1.01
1.02	1.01
1.02	1.02
1.03	1.02
1.03	1.02
1.03	1.02
1.03	1.02
1.03	1.02
1.03	1.02
1.03	1.03
1.03	1.03
1.03	1.03
1.03	1.03
1.03	1.03
1.03	1.03
1.03	1.03
1.03	1.03
1.03	1.03
1.04	1.03
1.04	1.03
1.04	1.03
1.04	1.03
1.04	1.04
1.04	1.04
1.04	1.04
1.04	1.04
1.04	1.04
1.04	1.04
1.05	1.04
1.05	1.04
1.05	1.04
1.05	1.04
1.05	1.04
1.05	1.05
1.05	1.05
1.05	1.05
1.05	1.05
1.05	1.05
1.05	1.05
1.05	1.05
1.05	1.05
1.05	1.05
1.05	1.06
1.05	1.06
1.06	1.06
1.06	1.06
1.06	1.06
1.06	1.06
1.06	1.06
1.06	1.06
1.07	1.06
1.07	1.06
1.07	1.07
1.07	1.07
1.07	1.07
1.07	1.07
1.07	1.07
1.07	1.07
1.07	1.07
1.08	1.07
1.08	1.07
1.08	1.08
1.08	1.08
1.08	1.08
1.08	1.08
1.08	1.08
1.08	1.08
1.08	1.08
1.08	1.08
1.08	1.08
1.08	1.08
1.09	1.08
1.09	1.08
1.09	1.08
1.09	1.09
1.09	1.09
1.09	1.09
1.09	1.09
1.1	1.09
1.1	1.09
1.1	1.09
1.1	1.09
1.1	1.09
1.1	1.09
1.1	1.1
1.1	1.1
1.1	1.1
1.11	1.1
1.11	1.1
1.11	1.1
1.11	1.1
1.11	1.11
1.11	1.11
1.12	1.11
1.12	1.11
1.12	1.11
1.12	1.11
1.12	1.11
1.12	1.12
1.12	1.12
1.12	1.12
1.12	1.12
1.12	1.12
1.13	1.12
1.13	1.12
1.13	1.12
1.13	1.12
1.14	1.12
1.14	1.12
1.14	1.12
1.14	1.13
1.14	1.13
1.14	1.13
1.14	1.13
1.14	1.13
1.15	1.13
1.15	1.13
1.15	1.14
1.15	1.14
1.15	1.14
1.15	1.14
1.15	1.14
1.15	1.14
1.15	1.14
1.15	1.14
1.15	1.14
1.16	1.14
1.16	1.14
1.16	1.15
1.16	1.15
1.16	1.15
1.16	1.15
1.16	1.15
1.16	1.15
1.16	1.15
1.16	1.15
1.16	1.15
1.16	1.15
1.16	1.15
1.16	1.16
1.16	1.16
1.16	1.16
1.17	1.16
1.17	1.16
1.17	1.16
1.17	1.16
1.17	1.17
1.17	1.17
1.17	1.17
1.17	1.17
1.17	1.17
1.17	1.17
1.18	1.17
1.18	1.17
1.18	1.17
1.18	1.18
1.18	1.18
1.18	1.18
1.19	1.18
1.19	1.18
1.19	1.18
1.19	1.18
1.19	1.18
1.19	1.18
1.19	1.18
1.19	1.19
1.19	1.19
1.19	1.19
1.2	1.19
1.2	1.19
1.2	1.19
1.2	1.19
1.2	1.2
1.2	1.2
1.2	1.2
1.2	1.2
1.2	1.2
1.21	1.2
1.21	1.2
1.21	1.2
1.21	1.21
1.21	1.21
1.21	1.21
1.21	1.21
1.21	1.21
1.21	1.21
1.21	1.21
1.21	1.21
1.22	1.21
1.22	1.21
1.22	1.22
1.22	1.22
1.22	1.22
1.22	1.22
1.22	1.22
1.22	1.22
1.22	1.22
1.22	1.22
1.23	1.22
1.23	1.23
1.23	1.23
1.23	1.23
1.23	1.23
1.23	1.23
1.23	1.23
1.23	1.23
1.23	1.23
1.23	1.23
1.24	1.23
1.24	1.23
1.24	1.24
1.24	1.24
1.24	1.24
1.24	1.24
1.24	1.24
1.24	1.24
1.25	1.25
1.25	1.25
1.25	1.25
1.25	1.25
1.25	1.25
1.25	1.25
1.25	1.25
1.25	1.25
1.25	1.25
1.25	1.25
1.25	1.25
1.26	1.25
1.26	1.25
1.26	1.26
1.26	1.26
1.26	1.26
1.26	1.26
1.26	1.26
1.26	1.26
1.26	1.26
1.27	1.26
1.27	1.26
1.27	1.26
1.27	1.26
1.27	1.26
1.27	1.26
1.27	1.26
1.27	1.27
1.27	1.27
1.27	1.27
1.28	1.27
1.28	1.27
1.28	1.27
1.28	1.27
1.28	1.27
1.28	1.27
1.28	1.27
1.28	1.27
1.28	1.27
1.28	1.27
1.29	1.27
1.29	1.27
1.29	1.28
1.29	1.28
1.29	1.28
1.29	1.28
1.29	1.28
1.29	1.28
1.29	1.28
1.29	1.28
1.3	1.29
1.3	1.29
1.3	1.29
1.3	1.29
1.3	1.29
1.31	1.29
1.31	1.29
1.31	1.29
1.31	1.3
1.31	1.3
1.31	1.3
1.31	1.3
1.31	1.3
1.32	1.3
1.32	1.3
1.32	1.3
1.32	1.3
1.32	1.31
1.32	1.31
1.32	1.31
1.32	1.31
1.33	1.31
1.33	1.31
1.33	1.31
1.33	1.31
1.33	1.31
1.33	1.31
1.33	1.32
1.33	1.32
1.33	1.32
1.33	1.32
1.33	1.32
1.33	1.32
1.33	1.32
1.34	1.32
1.34	1.32
1.34	1.33
1.34	1.33
1.34	1.33
1.34	1.33
1.34	1.33
1.34	1.33
1.34	1.33
1.34	1.33
1.34	1.33
1.34	1.34
1.34	1.34
1.35	1.34
1.35	1.34
1.35	1.34
1.35	1.34
1.35	1.34
1.35	1.35
1.35	1.35
1.35	1.35
1.36	1.35
1.36	1.35
1.36	1.35
1.36	1.35
1.36	1.35
1.36	1.35
1.36	1.35
1.36	1.35
1.36	1.35
1.36	1.36
1.37	1.36
1.37	1.36
1.37	1.36
1.37	1.36
1.37	1.36
1.37	1.36
1.37	1.36
1.37	1.36
1.37	1.36
1.37	1.37
1.37	1.37
1.37	1.37
1.38	1.37
1.38	1.37
1.38	1.38
1.38	1.38
1.38	1.38
1.38	1.38
1.38	1.38
1.38	1.38
1.39	1.38
1.39	1.38
1.39	1.39
1.39	1.39
1.39	1.39
1.39	1.39
1.39	1.39
1.39	1.39
1.39	1.39
1.4	1.39
1.4	1.39
1.4	1.39
1.4	1.39
1.4	1.39
1.4	1.39
1.4	1.39
1.41	1.39
1.41	1.39
1.41	1.4
1.41	1.4
1.41	1.4
1.42	1.4
1.42	1.4
1.42	1.4
1.42	1.4
1.42	1.4
1.42	1.4
1.42	1.4
1.42	1.41
1.42	1.41
1.42	1.41
1.43	1.41
1.43	1.41
1.43	1.41
1.43	1.41
1.43	1.41
1.43	1.42
1.43	1.42
1.44	1.42
1.44	1.42
1.44	1.42
1.44	1.42
1.44	1.42
1.44	1.42
1.44	1.43
1.44	1.43
1.45	1.43
1.45	1.43
1.45	1.43
1.45	1.43
1.45	1.43
1.45	1.43
1.45	1.43
1.45	1.43
1.45	1.44
1.45	1.44
1.45	1.44
1.46	1.44
1.46	1.44
1.46	1.44
1.46	1.44
1.46	1.45
1.46	1.45
1.46	1.45
1.46	1.45
1.46	1.45
1.46	1.45
1.46	1.45
1.46	1.45
1.46	1.46
1.46	1.46
1.46	1.46
1.47	1.46
1.47	1.46
1.47	1.46
1.47	1.46
1.47	1.46
1.47	1.46
1.47	1.46
1.47	1.46
1.47	1.46
1.47	1.47
1.47	1.47
1.48	1.47
1.48	1.47
1.48	1.47
1.48	1.47
1.48	1.47
1.48	1.47
1.48	1.47
1.48	1.48
1.48	1.48
1.49	1.48
1.49	1.48
1.49	1.48
1.49	1.48
1.49	1.49
1.49	1.49
1.49	1.49
1.49	1.49
1.49	1.49
1.49	1.49
1.49	1.49
1.49	1.49
1.49	1.49
1.49	1.49
1.49	1.5
1.49	1.5
1.5	1.5
1.5	1.5
1.5	1.5
1.5	1.5
1.5	1.51
1.5	1.51
1.5	1.51
1.5	1.51
1.5	1.51
1.5	1.51
1.5	1.51
1.51	1.52
1.51	1.52
1.51	1.52
1.51	1.52
1.51	1.52
1.51	1.52
1.51	1.52
1.52	1.52
1.52	1.52
1.52	1.52
1.52	1.53
1.53	1.53
1.53	1.53
1.53	1.53
1.53	1.53
1.53	1.53
1.53	1.53
1.53	1.54
1.54	1.54
1.54	1.54
1.54	1.55
1.54	1.55
1.54	1.55
1.54	1.55
1.54	1.55
1.54	1.55
1.54	1.55
1.55	1.55
1.55	1.55
1.55	1.56
1.55	1.56
1.55	1.56
1.55	1.56
1.55	1.56
1.55	1.56
1.56	1.56
1.56	1.56
1.56	1.57
1.56	1.57
1.56	1.57
1.56	1.57
1.56	1.57
1.56	1.57
1.56	1.57
1.56	1.57
1.56	1.58
1.56	1.58
1.56	1.58
1.57	1.58
1.57	1.58
1.57	1.58
1.57	1.58
1.57	1.59
1.57	1.59
1.58	1.59
1.58	1.59
1.58	1.59
1.58	1.59
1.58	1.59
1.58	1.59
1.58	1.59
1.58	1.59
1.58	1.6
1.58	1.6
1.58	1.6
1.59	1.6
1.59	1.6
1.59	1.6
1.59	1.6
1.59	1.6
1.59	1.6
1.59	1.6
1.59	1.6
1.59	1.6
1.59	1.61
1.6	1.61
1.6	1.61
1.6	1.61
1.6	1.61
1.6	1.61
1.61	1.61
1.61	1.61
1.61	1.61
1.61	1.61
1.61	1.62
1.61	1.62
1.61	1.62
1.61	1.62
1.61	1.62
1.61	1.62
1.62	1.62
1.62	1.62
1.62	1.62
1.62	1.62
1.62	1.62
1.62	1.63
1.62	1.63
1.62	1.63
1.62	1.63
1.63	1.63
1.63	1.63
1.63	1.63
1.63	1.63
1.63	1.64
1.63	1.64
1.63	1.64
1.63	1.64
1.63	1.64
1.64	1.64
1.64	1.65
1.64	1.65
1.64	1.65
1.64	1.65
1.64	1.65
1.64	1.65
1.64	1.66
1.64	1.66
1.65	1.66
1.65	1.66
1.65	1.67
1.65	1.67
1.65	1.67
1.65	1.67
1.65	1.67
1.65	1.67
1.65	1.67
1.66	1.68
1.66	1.68
1.66	1.68
1.66	1.68
1.66	1.68
1.66	1.68
1.67	1.68
1.67	1.68
1.67	1.69
1.67	1.69
1.67	1.69
1.67	1.69
1.67	1.69
1.67	1.69
1.68	1.69
1.68	1.69
1.68	1.7
1.68	1.7
1.68	1.7
1.68	1.7
1.68	1.7
1.68	1.7
1.68	1.7
1.69	1.7
1.69	1.71
1.69	1.71
1.69	1.71
1.7	1.71
1.7	1.71
1.7	1.71
1.7	1.71
1.7	1.72
1.7	1.72
1.7	1.72
1.7	1.72
1.7	1.73
1.7	1.73
1.7	1.73
1.71	1.73
1.71	1.73
1.71	1.73
1.71	1.74
1.71	1.74
1.71	1.74
1.72	1.74
1.72	1.74
1.72	1.74
1.72	1.74
1.72	1.74
1.72	1.74
1.73	1.75
1.73	1.75
1.74	1.75
1.74	1.75
1.74	1.75
1.74	1.75
1.74	1.75
1.74	1.75
1.74	1.75
1.74	1.75
1.74	1.76
1.74	1.76
1.75	1.76
1.75	1.76
1.75	1.76
1.75	1.76
1.75	1.77
1.75	1.77
1.76	1.77
1.76	1.77
1.76	1.77
1.76	1.77
1.76	1.78
1.76	1.78
1.76	1.78
1.76	1.78
1.76	1.79
1.77	1.79
1.77	1.79
1.77	1.79
1.77	1.79
1.77	1.79
1.78	1.79
1.78	1.79
1.78	1.8
1.79	1.8
1.79	1.8
1.79	1.8
1.79	1.8
1.8	1.8
1.8	1.8
1.81	1.8
1.81	1.81
1.81	1.81
1.81	1.81
1.81	1.81
1.81	1.81
1.81	1.81
1.82	1.82
1.82	1.82
1.82	1.82
1.82	1.82
1.82	1.82
1.82	1.82
1.82	1.82
1.82	1.83
1.82	1.83
1.83	1.83
1.83	1.83
1.83	1.83
1.83	1.83
1.84	1.84
1.84	1.84
1.84	1.84
1.84	1.84
1.84	1.84
1.84	1.85
1.84	1.85
1.85	1.85
1.85	1.85
1.85	1.85
1.85	1.85
1.85	1.86
1.86	1.86
1.86	1.86
1.86	1.86
1.86	1.86
1.86	1.87
1.87	1.87
1.87	1.87
1.87	1.87
1.88	1.87
1.88	1.88
1.89	1.88
1.89	1.88
1.9	1.89
1.9	1.89
1.9	1.89
1.91	1.89
1.92	1.89
1.92	1.89
1.92	1.89
1.92	1.89
1.93	1.9
1.93	1.9
1.93	1.9
1.93	1.9
1.94	1.9
1.94	1.91
1.94	1.91
1.94	1.91
1.94	1.91
1.94	1.91
1.94	1.92
1.94	1.92
1.95	1.92
1.96	1.92
1.96	1.92
1.96	1.92
1.96	1.93
1.96	1.93
1.96	1.93
1.97	1.93
1.97	1.93
1.97	1.93
1.97	1.93
1.97	1.93
1.98	1.94
1.98	1.94
1.98	1.94
1.99	1.94
1.99	1.95
1.99	1.95
1.99	1.95
1.99	1.95
1.99	1.96
1.99	1.96
2	1.96
2	1.96
2.01	1.96
2.01	1.97
2.01	1.97
2.02	1.97
2.02	1.97
2.02	1.97
2.02	1.97
2.03	1.97
2.03	1.98
2.03	1.98
2.03	1.98
2.03	1.98
2.04	1.98
2.04	1.98
2.04	1.98
2.04	1.98
2.04	1.99
2.04	1.99
2.05	1.99
2.05	1.99
2.05	2
2.05	2
2.05	2
2.06	2
2.06	2
2.06	2
2.06	2
2.06	2.01
2.07	2.01
2.07	2.01
2.07	2.01
2.07	2.01
2.07	2.01
2.08	2.02
2.08	2.02
2.08	2.02
2.09	2.02
2.09	2.02
2.1	2.02
2.1	2.03
2.1	2.03
2.1	2.04
2.1	2.04
2.1	2.04
2.11	2.05
2.11	2.06
2.11	2.06
2.11	2.06
2.11	2.06
2.12	2.06
2.12	2.07
2.12	2.07
2.12	2.08
2.13	2.08
2.13	2.08
2.13	2.09
2.13	2.09
2.16	2.09
2.16	2.09
2.16	2.09
2.16	2.09
2.16	2.1
2.17	2.1
2.17	2.11
2.17	2.11
2.17	2.11
2.17	2.11
2.17	2.11
2.17	2.12
2.18	2.12
2.18	2.12
2.19	2.12
2.19	2.12
2.19	2.12
2.19	2.13
2.2	2.13
2.2	2.13
2.2	2.13
2.2	2.13
2.2	2.13
2.21	2.14
2.21	2.14
2.21	2.14
2.21	2.14
2.24	2.14
2.25	2.14
2.25	2.15
2.26	2.15
2.27	2.15
2.28	2.16
2.28	2.16
2.28	2.17
2.28	2.17
2.29	2.17
2.29	2.17
2.3	2.17
2.31	2.17
2.31	2.18
2.31	2.18
2.31	2.18
2.31	2.18
2.32	2.18
2.32	2.19
2.32	2.19
2.32	2.19
2.32	2.19
2.32	2.2
2.32	2.2
2.33	2.2
2.33	2.2
2.34	2.2
2.34	2.21
2.34	2.21
2.35	2.21
2.36	2.21
2.36	2.22
2.37	2.23
2.37	2.23
2.37	2.23
2.38	2.23
2.38	2.23
2.38	2.24
2.39	2.24
2.39	2.24
2.39	2.24
2.39	2.24
2.4	2.24
2.4	2.25
2.4	2.25
2.4	2.26
2.41	2.26
2.41	2.26
2.43	2.28
2.43	2.28
2.44	2.29
2.45	2.29
2.45	2.3
2.45	2.31
2.45	2.31
2.45	2.31
2.47	2.32
2.48	2.32
2.49	2.32
2.49	2.33
2.5	2.33
2.5	2.33
2.5	2.34
2.5	2.34
2.51	2.34
2.51	2.35
2.53	2.35
2.53	2.35
2.54	2.36
2.54	2.36
2.55	2.37
2.55	2.37
2.56	2.37
2.56	2.37
2.56	2.38
2.56	2.39
2.57	2.39
2.57	2.41
2.58	2.41
2.58	2.41
2.58	2.41
2.58	2.41
2.58	2.42
2.59	2.43
2.6	2.43
2.6	2.44
2.61	2.44
2.61	2.44
2.61	2.44
2.61	2.45
2.61	2.45
2.62	2.45
2.62	2.46
2.62	2.46
[truncated: 8,001 more rows]
