# Supplementary material for: Statistics of pathogenic bacteria in the search of host cells
Source: Nat Commun. 2021 Mar 31;12:1990. doi: 10.1038/s41467-021-22156-6 (PMC8012381; doi:10.1038/s41467-021-22156-6)
Supplement: Supplementary file 9 — Source Data [file 41467_2021_22156_MOESM9_ESM.zip › Fig5/Fig5_panel_g.csv]

Exp ST-WT NIB	Exp ST-WT NIB Err	Sim ST-WT NIB	Sim ST-WT NIB Err	Exp ST-M913 NIB	Exp ST-M913 NIB Err	SIM ST-M913 NIB	SIM ST-M913 NIB Err
0.0093	0.00205	0.0096	0.0024	5.1E-05	1.12E-05	0.0002	0.000447
