# Supplementary material for: Statistics of pathogenic bacteria in the search of host cells
Source: Nat Commun. 2021 Mar 31;12:1990. doi: 10.1038/s41467-021-22156-6 (PMC8012381; doi:10.1038/s41467-021-22156-6)
Supplement: Supplementary file 9 — Source Data [file 41467_2021_22156_MOESM9_ESM.zip › SupplementaryFig1/Supplementary_Fig1_panel_a.csv]

	Bact pos x	Bact pos y	Highlighted region pos x	Highlighted region pos y
0	19.33006275184447	-95.40782913372338	80.96261542553012	-37.25700702495724
1	19.678237119870317	-93.98474951211051	81.8648538189818	-35.57274728210826
2	20.54959615196881	-92.74155265031412	83.04375703575349	-35.146558115791976
3	20.882736419105733	-91.53842524126223	84.30573442478801	-34.27010271500675
4	21.454756550169318	-90.45767597817758	85.64628734272115	-33.21732407055154
5	21.871768887119373	-89.73021071383059	87.05178467910171	-32.53286352572289
6	22.530409444567226	-88.52452185841025	88.02459806624564	-32.7979637214859
7	23.156420353868814	-87.43323713780092	89.10104885819382	-31.790737980892413
8	23.448493098483183	-86.61915144706964	90.30692462381688	-31.52327651098876
9	24.35327967627824	-86.1874788296361	91.6005792717549	-31.13168660832477
10	24.73313130320757	-85.24926470614449
11	25.20898035811519	-84.23929060897986
12	26.293823343904393	-83.2854181352267
13	27.230300442627986	-82.41152418080989
14	27.927260166027246	-81.41739534410952
15	28.90672872224414	-80.48210322536673
16	29.860975016402747	-79.7147421564529
17	30.83106657102563	-78.72627041904745
18	31.89167210250956	-77.9401553469456
19	32.93625872535155	-77.37416613558239
20	34.05942087709215	-76.63185368054918
21	35.10674259448024	-76.39234956724991
22	36.31669882078278	-75.52608232763403
23	37.66901653850069	-74.85099878439941
24	38.61113747449414	-74.63105983386349
25	39.66510109893015	-74.11825024116294
26	40.92415648321585	-73.84141176966527
27	42.258865391651355	-73.98786698378518
28	43.5644584875518	-73.9749569900948
29	45.11283825988074	-73.48463456490641
30	45.967991473134575	-73.38766559120018
31	47.17776078923439	-73.44750037893581
32	48.66341029312898	-72.9123905289258
33	50.48864179898064	-72.7540366529186
34	51.8382111601274	-72.67955484672454
35	53.234318232888896	-72.86900151833777
36	54.747911831362806	-73.41953255166723
37	55.78975009763364	-73.45414507734459
38	57.26600933790917	-73.79294244377643
39	58.78607119525333	-74.06918318995157
40	60.219512626213216	-74.47036352846243
41	61.715337029252105	-74.9143616762889
42	62.8809431699029	-75.9618703038797
43	64.50655310499702	-76.22051550279753
44	65.8279781993367	-76.91358167572
45	67.1280878441199	-77.17478832100626
46	69.23290617804037	-77.6748880922442
47	69.91931718188988	-77.55385531241035
48	71.45247594312715	-78.20958712713445
49	72.80204530427392	-78.1351053209404
50	74.51799556805143	-78.59512237740879
51	74.97489044754325	-79.33197790537487
52	76.17784420841748	-79.6641333647588
53	77.38097161746938	-79.99727363189571
54	78.83555484980805	-80.82932869028978
55	80.37437071034026	-81.21192867379028
56	81.67721544966955	-81.79962041714046
57	82.51086630316419	-82.19689394314946
58	83.8221032363345	-82.83793895333999
59	85.10053687318086	-83.59240329058846
60	86.19164794561252	-84.21742939213705
61	87.23231449392763	-85.17831759334356
62	87.85696677507076	-85.93941057561491
63	89.25307384783224	-86.12885724722813
64	89.86286567626411	-87.11088724981344
65	90.49689495900125	-87.92515985074746
66	91.45740933980234	-88.73669735713537
67	91.92350757271049	-89.5257476960111
68	93.32880473686328	-90.69447601363846
69	94.13996842284574	-91.58616568754042
70	93.9374248473394	-92.60278169175297
71	94.6860319130652	-93.45066874858627
72	95.73140317143242	-94.73769475150141
73	96.91558966709357	-95.89057780866453
74	97.61119076233436	-96.74882667484484
75	98.71150518818239	-97.42604758730307
76	99.57036504171025	-98.58247689858763
77	100.32170720198215	-99.75684905348486
78	101.5152706992373	-100.96291172931063
79	102.2052146951832	-102.09429242671456
80	102.40074254323616	-103.20318595660632
81	103.29968511153358	-103.97074719774791
82	102.913365225734	-105.18325160839385
83	103.49793479210757	-106.33321266080813
84	103.71868490221883	-107.2741751408709
85	104.2099921351602	-108.82238126502216
86	104.7226280796831	-109.87536008170515
87	104.89974922090337	-110.8798639897776
88	104.87707514318846	-112.30038216502206
89	104.84600887163253	-113.66754707342615
90	104.8083006930287	-115.30801746123156
91	104.78562661531379	-116.72853563647598
92	104.83569731902489	-118.24487759152103
93	105.04997917026589	-119.4601303587381
94	105.04315035301525	-120.6595378654909
95	104.97765846598469	-122.14243901281432
96	105.2197240256524	-123.51526102051335
97	104.90888401582494	-125.15007430902386
98	104.86762958309964	-126.46521805469595
99	104.56617983689128	-127.22612412676457
100	104.34213390162576	-128.7369826306924
101	104.0899569615782	-130.08830227863226
102	103.5580062832591	-131.70727030667845
103	103.11949158654987	-132.92897807074073
104	103.03524569633129	-134.30551998073886
105	102.70740197010889	-136.16063277816562
106	101.8397628403095	-137.73014108984827
107	101.62218516391422	-138.96670930662182
108	100.73323058455838	-140.1043580906682
109	100.38133631423344	-141.2011262623948
110	99.88026499726752	-142.3790314093884
111	98.73950729826959	-143.01579578667165
112	97.70039086451976	-144.23475519416274
113	96.62767323689575	-144.641205549538
114	95.87497244846539	-145.31921109752145
115	95.01008167523715	-146.28811767216354
116	93.83861826306367	-147.3669297382524
117	93.0577864698513	-147.88539643024785
118	91.82668844216995	-148.32078894998048
119	90.98347367687856	-148.7964378326603
120	90.14399207591131	-148.6713113301219
121	89.10604736011726	-148.96399506208385
122	88.13596906751943	-149.02537996438477
123	87.2462165906133	-149.23710036925735
124	85.29410829543016	-149.90827709999016
125	83.93516193268938	-149.92957928752153
126	82.53905485992789	-149.74013261590832
127	81.0244631916759	-150.11686206586106
128	78.96052547007525	-150.153822603654
129	77.91595210925833	-149.7927249799127
130	76.65981872972144	-149.4699465221228
131	75.29813727243457	-149.16476361159022
132	74.04883271014833	-147.64257764704755
133	73.21519511867874	-146.31821728593403
134	73.15381021637779	-145.3481389933362
135	72.31468917379095	-144.2978952711993
136	71.58758446782434	-142.95576571465077
137	71.85169985583434	-141.9831259756845
138	71.44426469270608	-140.9105819962381
139	71.466938770421	-139.4900638209937
140	71.72185080501465	-138.4652292711178
141	72.20062186467109	-136.8556382446656
142	72.37247298902696	-135.35398309415413
143	72.64323028408488	-134.10803787578658
144	72.70889581929309	-132.62612153621615
145	72.79570315588009	-131.57507991652898
146	72.9517090197717	-130.29453543450916
147	73.3839423678134	-128.42101593024967
148	73.63966556198238	-127.39502292444311
149	73.80406361971498	-126.1678317092636
150	74.53562260676654	-125.05895144139691
151	75.13933325875867	-123.53598084132898
152	75.3381569319659	-122.19305338723017
153	75.55573460836116	-120.95648517045665
154	75.5252290674134	-119.54534399680621
155	75.77076410041305	-118.46732982826765
156	76.42765437106783	-116.93498222660573
157	77.41668683908146	-115.12676769917407
158	78.31892523253315	-113.4425079563251
159	79.34530532077022	-110.91894026068654
160	79.86787899749531	-109.24679261397768
161	80.539803369039	-107.49449279975477
162	80.95073452954932	-104.26202693275451
163	80.89245854219993	-101.76622968351762
164	80.95166908056295	-99.63151679599697
165	81.32233061610098	-97.71402102649118
166	81.67714689117476	-96.01763592547705
167	82.10098804537546	-94.09076315437724
168	82.42120505679694	-92.50912948452941
169	82.80654013484349	-91.29679872206118
170	82.52714021697741	-89.71224304746454
171	83.00416098984077	-87.77599327477071
172	83.46691314085527	-86.38652810905715
173	83.8776441291378	-85.00725110451293
174	83.95251301776236	-83.57752957585214
175	84.23247366623663	-82.38377916839426
176	84.67763026999378	-80.88876592493071
177	85.19472049560162	-79.49073491719848
178	85.20056450509927	-78.29150105862335
179	85.55247203744926	-76.26764605179224
180	85.63671792766785	-74.89110414179412
181	85.61558938831413	-73.53314258680635
182	85.75593690194417	-71.54760674592666
183	85.77762617190606	-70.12726221885988
184	86.30391975093026	-68.7814260220373
185	86.28844831087144	-67.15033263582592
186	86.31677948788126	-65.45668262935786
187	86.84873016620037	-63.83771460131164
188	86.83680498026298	-62.531947857233526
189	87.32849929563487	-61.300863091577256
190	87.15720890188719	-60.024212160034196
191	87.49972617061812	-58.87426436964496
192	88.04361529689966	-57.63397625057233
193	88.26217778104794	-56.39723438562115
194	88.7503258422984	-54.8408229778316
195	89.00878413101347	-54.14131507008898
196	89.14620963989472	-52.755396158496836
197	89.44748573792543	-51.99350527867521
198	89.92997669988097	-50.710225702109284
199	90.63259352257515	-49.442965034185306
200	91.69046395951298	-48.3303648640195
201	92.0226194188969	-47.12741110314526
202	92.71684404775006	-45.80679716838095
203	93.7457723203305	-44.535816598157865
204	94.44273204372978	-43.541687761457496
205	95.17977448189856	-42.15869085461418
206	96.24038001338249	-41.37257578251233
207	97.20109456641137	-40.33092442644421
208	98.24311974288493	-39.439434924770055
209	99.21613330225662	-37.851346258077044
210	100.32327654535528	-37.32915966378246
211	101.30920009841739	-37.046664092989886
212	102.41926534626487	-35.92486056940774
213	103.46385196910686	-35.358871358044524
214	104.04215344883796	-34.92993383515709
215	105.43569907523104	-34.79388021645937
216	106.28164893506853	-34.64471643184348
217	107.0212395575807	-34.51430665041561
218	108.2151768752413	-33.86816527153837
219	109.40875363452152	-34.14714111225963
220	110.44785680624628	-33.85526853987304
221	111.56711214548505	-33.712746662305065
222	112.51551443014601	-34.14461945196638
223	113.58141650254447	-34.01048976823941
224	114.6541341301685	-33.60403941286416
225	115.17341198173932	-34.38371275014587
226	115.79178291421492	-34.49299399222001
227	116.38300764966148	-34.44256273012849
228	117.71946684489005	-34.915676690490024
229	118.73042574980771	-35.39135209721998
230	120.25048760715188	-35.66759284339514
231	121.24816269797367	-36.689879208927664
232	123.55824643992152	-37.42693490912153
233	125.95221551370754	-37.712565918915764
234	127.74009939933575	-38.26956521111548
235	129.61733880589432	-39.02811000904345
236	131.39840713629695	-39.857429972891445
237	132.27486253708219	-41.119407361925965
238	132.8062524847931	-42.27874541593428
239	133.36012960001622	-42.94366732204968
240	134.26454235740582	-44.36419875931916
241	134.9759887131109	-45.00133695700785
242	135.1566561084526	-46.33116750721356
243	134.53711345802125	-47.1481619406686
244	134.94454862114952	-48.22070592011497
245	135.6280376202502	-48.699290069568676
246	135.47867366340654	-49.70652907218724
247	135.8487744683364	-50.56733938473596
248	136.15905374755567	-51.710832178280015
249	136.00049969932073	-51.73878953488439
250	135.24743835251	-53.34191230246634
251	135.89748654388904	-53.936059042661725
252	136.26485225427282	-54.470384257146534
253	136.66856751510198	-55.21661678670661
254	136.75872093358265	-56.344090671608726
255	137.3647928597154	-56.999809224307754
256	137.79373038260283	-57.57811070403887
257	137.5473974520529	-57.73019649340358
258	137.39256330611704	-58.084465299894234
259	136.89441399389997	-58.662753517600294
260	136.97828606371309	-59.13841566230518
261	137.31750750728978	-60.44028885590653
262	137.88898016977024	-61.21075883977187
263	138.37091040111758	-62.70578534526051
264	138.60650770191504	-64.35289764011381
265	139.50799845455583	-66.37304600667088
266	139.85287699742742	-67.40178736904858
267	140.32171032488165	-68.51732280598826
268	140.23472934011698	-69.56737961792243
269	140.37432921293615	-71.28625188644875
270	140.90845425519316	-72.77207503852104
271	140.8335853665686	-74.2017965671818
272	140.92373878504924	-75.32927045208393
273	141.19021544719988	-76.53531986588463
274	141.25886650592136	-78.15703625050199
275	141.73707683496963	-79.32575130610434
276	141.68078830135542	-80.86084726433741
277	141.5752269615804	-81.8055296466993
278	141.19828407737484	-83.07121367600786
279	141.41256592861583	-84.28646644322492
280	141.2415259638353	-85.78696313780573
281	140.58463569318053	-87.31931073946765
282	140.7868054482814	-88.15489878995811
283	140.43491117795645	-89.25166696168469
284	139.96843912464286	-90.31482067751199
285	139.3647284726507	-91.83779127757992
286	139.27774748788605	-92.8878480895141
287	138.8578131461872	-94.21493028314866
288	138.25136739964898	-95.41141578515263
289	137.98998710618508	-96.71054062218283
290	137.1252699811345	-97.68043200457791
291	136.35753509181524	-98.57838976512234
292	135.65765336366715	-100.17213553111026
293	134.68657700129125	-101.1607809166934
294	134.229308301394	-102.27612944343034
295	133.96245781883792	-102.92228408433263
296	133.06686133243414	-104.33323834778034
297	131.61074582375934	-105.35257618451391
298	131.34663043574935	-106.32521592348017
299	130.50049366570914	-107.40048173544758
300	129.5798618274498	-108.05326502137275
301	128.90538927156274	-108.55297771018019
302	127.45025857064094	-109.57214189873609
303	126.75073740087326	-110.24077044512555
304	125.50362046455	-110.89628882559678
305	124.27525753141475	-111.65816644339338
306	123.52902500185465	-112.06188170422254
307	122.91338916392517	-112.27908556021234
308	121.73820584945258	-113.03158617641492
309	120.63753086522416	-113.27948248355519
310	119.4957883584732	-113.91642050901609
311	118.34582730605892	-114.50099007538967
312	117.04943756357481	-114.56609487998969
313	115.66234693402693	-115.35494504663765
314	114.4967275313511	-115.23452325415136
315	113.11920081359995	-115.15045101211045
316	111.98684857046807	-114.91348182112947
317	110.74381209482429	-114.97019443188853
318	109.40344608709387	-115.09687104899221
319	108.1881933198768	-115.31115290023321
320	106.21944186667912	-115.27751192028379
321	105.10682843448825	-115.14672831845049
322	104.0278294581967	-114.90136693362851
323	102.53281621473315	-114.45621032987135
324	101.34180090182136	-114.50273477946105
325	100.4678936853795	-114.49334451584197
326	99.40491361772986	-114.02785727028137
327	98.22036656368833	-113.80009143271677
328	97.16286994715594	-113.06048754817954
329	96.00371880335035	-112.66577546853895
330	95.33526390513859	-111.96723910652426
331	94.51180121281328	-111.62198674324723
332	93.42069014038162	-110.99696064169866
333	92.17004021196198	-110.40006554493212
334	90.8832143812746	-109.59224794084334
335	90.40208204747752	-109.02314981452857
336	89.04349624311715	-108.11933478246146
337	87.90858255361682	-107.55686530116957
338	87.35197034384763	-106.56545829699022
339	86.48489194465641	-105.35666052661837
340	85.649317156191	-104.63174344661472
341	84.45476885118283	-103.42585441896662
342	83.56911009698126	-102.11168221902244
343	83.09363486247908	-101.26945226148406
344	82.25451381989224	-100.21920853934716
345	81.60190418214475	-99.29956150884084
346	81.06777913988773	-97.8137383567686
347	80.32465552527918	-96.69173466095867
348	79.65329188434366	-95.66572839312704
349	79.20577400644586	-94.98205248382362
350	78.63995844326031	-93.93845066873465
351	78.00319406597707	-92.79769296973669
352	77.72087214336217	-91.81275422442761
353	77.66787943490223	-90.8960291986701
354	77.05907241422338	-89.91382554790712
355	76.60509953948039	-88.57735309065349
356	76.20039947089822	-87.83129420927106
357	75.98611761965724	-86.61604144205401
358	75.47348167513434	-85.563062625371
359	74.87114291332574	-84.30656868745373
360	74.74639023119278	-83.29384623371793
361	74.35223888216038	-81.67469129546899
362	73.69689414986678	-80.42855916689874
363	73.42943267996313	-79.22268340127567
364	72.91406164089415	-77.84321948652875
365	72.21766264810306	-76.0590422411746
366	71.60240063057901	-74.42404204246138
367	71.20434246904476	-73.40467768167767
368	71.0434138846441	-72.18103272061961
369	70.74233795884116	-71.0897347379852
370	70.66802980082478	-69.74115018459146
371	70.2820969974557	-68.17436370542984
372	70.17062812941859	-66.61503029289146
373	70.06544061004901	-65.70750862055033
374	70.49201685879581	-64.10712094751446
375	70.13111940728228	-63.29850544587537
376	70.33383663096629	-62.28287424941582
377	70.51134485461706	-60.50808726768073
378	70.66344390600683	-59.82733336312613
379	70.57975874639642	-58.42556919106973
380	71.26734146820166	-57.378260735706704
381	71.69665281149456	-56.10435816073479
382	71.45714869819528	-55.05703644334672
383	71.65341092503408	-53.38860869893693
384	71.93709147580745	-52.521169741365334
385	72.3877182686568	-51.67912669402967
386	72.55875823343732	-50.17862999944889
387	72.94507811923691	-48.96612558880297
388	73.40508191368026	-48.17726216012997
389	73.57966813258221	-47.002092107682444
390	73.89422804470878	-45.69359026905824
391	74.43536881441915	-45.053903887026195
392	75.20310370373844	-44.15594612648178
393	75.8533520673453	-42.896904004221135
394	76.6249937691664	-41.3991556662115
395	77.49908789581097	-40.48244390247906
396	78.05508911823263	-39.62182050013303
397	78.92644815033111	-38.37862363833665
398	79.92449706155837	-37.54870594916616
399	80.96261542553012	-37.25700702495724
400	81.8648538189818	-35.57274728210826
401	83.04375703575349	-35.146558115791976
402	84.30573442478801	-34.27010271500675
403	85.64628734272115	-33.21732407055154
404	87.05178467910171	-32.53286352572289
405	88.02459806624564	-32.7979637214859
406	89.10104885819382	-31.790737980892413
407	90.30692462381688	-31.52327651098876
408	91.6005792717549	-31.13168660832477
409	92.96518273379056	-30.837252589569758
410	94.47330614317228	-30.734813426771332
411	95.80138640658494	-30.227487285188012
412	97.10441805611694	-29.889077001186678
413	97.9716833655109	-30.17177274420704
414	99.42662715622996	-30.07871058300262
415	100.69505954210968	-29.855051730167617
416	102.03798699620853	-30.053875403374853
417	103.38463435260647	-30.579010526468355
418	104.46929042819293	-30.55124008006671
419	105.28709602122332	-31.169624274567358
420	106.72053745218321	-31.5708046130782
421	107.62787221432163	-32.39171912106012
422	108.75986389907314	-33.55380553163959
423	109.61128394800281	-34.057611943151585
424	111.07524418193549	-34.94284662020833
425	112.29402994124894	-35.980978246205126
426	113.38787610822669	-36.93248944581764
427	114.53199315114337	-37.54715373801919
428	115.55506415220113	-38.40249386147575
429	117.35215139124567	-39.01168796458511
430	118.34610657976837	-39.707662880231354
431	119.44093755449916	-40.65900043166621
432	120.23059888072243	-42.04493260528341
433	120.6620978499783	-42.948734375325444
434	121.06953301310655	-44.02127835477182
435	121.5074869792076	-45.57787667276408
436	121.78998255000018	-46.56380022582617
437	122.5170872559668	-47.90592978237472
438	122.45140845873351	-50.31493295704968
439	123.43989345816404	-50.357937676568035
440	124.22955478438732	-51.74386985018523
441	124.15723408010612	-54.426178504261465
442	124.73888164173088	-56.17575648596333
443	125.107810728705	-57.96284247404124
444	124.66637402724697	-59.784167167391075
445	124.69395756344589	-61.79492527032906
446	124.68048683914733	-63.26763825648313
447	125.25841449847297	-64.69090478829872
448	125.03791481732891	-66.52708993435981
449	124.94446557369398	-67.85143703344828
450	125.30128256452801	-69.2588583047996
451	125.5622757755614	-70.73902435757695
452	125.31009883551386	-72.09034400551678
453	125.45890206174936	-73.86141108495278
454	125.74511753484103	-75.17364608790113
455	126.07124207452456	-76.09602821295353
456	126.21084194734374	-77.81490048147988
457	126.90998929670596	-78.99847598979346
458	126.82591705466504	-80.37600270754459
459	126.64178018599142	-81.49700833357645
460	126.76572170854904	-82.51088924324291
461	127.17943822034482	-84.2352449628865
462	127.82831469376816	-85.75566737861107
463	127.70107734605628	-87.19360745293517
464	127.44907405418638	-88.54591190862803
465	126.72025016168092	-89.98127727455865
466	126.39747170389103	-91.23741065409556
467	126.22271183681138	-92.41159589879007
468	125.23403992717815	-93.29469320662321
469	125.14979403695958	-94.67123511662135
470	125.02174552967236	-96.11033364687611
471	124.79107094938396	-96.9674107951007
472	124.28178108675472	-98.09294748300701
473	124.06321860260647	-99.32968934795821
474	123.22628518598259	-100.45714997083525
475	122.95570153910236	-101.7040799969558
476	122.86207864728976	-103.02744228829125
477	121.67186123192825	-103.99989511705478
478	120.90959653170117	-105.55082307372707
479	120.24997116650029	-106.75668557732507
480	120.00717122804674	-108.16118484392757
481	119.36612621785625	-109.47242177709788
482	118.89691906999656	-110.20909039486122
483	118.71569094404666	-111.65756592671003
484	118.91493869439873	-113.09277090648806
485	118.38317492628235	-113.78563690718276
486	118.57887642251298	-114.89551524482754
487	118.24847124992215	-116.42512775194335
488	118.12415590695909	-117.26345089697993
489	117.45532718834187	-118.41711858966826
490	116.9634592247923	-119.64721854757153
491	116.2862383123341	-120.74753297341954
492	115.7851669953682	-121.92543812041315
493	115.44264972663724	-123.07538591080241
494	114.88566369646259	-123.93618296132607
495	113.84071651524022	-125.4272893922878
496	113.31267264942294	-126.44646684286877
497	112.26144411953302	-127.28576153363329
498	111.5056476781762	-128.5623992031513
499	110.51599096078994	-129.4456701591621
500	110.08120942840486	-130.06660253800612
501	108.93398347053666	-130.97765720244365
502	107.82293341493617	-132.09963437420348
503	106.843651768922	-132.10882446559475
504	106.53026357475119	-132.4910506286898
505	105.22449683067308	-132.50297581462718
506	104.4811863058618	-132.30707414616873
507	103.57932173281556	-132.1391298343147
508	102.13649003823659	-132.61185671224573
509	101.12632903086923	-133.06210968468963
510	99.76482122176003	-132.7579115819101
511	98.67918033842055	-132.7858556764894
512	97.5067453805191	-132.9377545556514
513	96.09205795274727	-132.64293345446586
514	94.9700675189624	-132.4589702339699
515	93.52742273458615	-132.0055950845494
516	92.548141088572	-132.0147851759407
517	91.30121106245146	-131.74420152906043
518	90.3258362289391	-131.1536010429865
519	88.86443744137485	-130.5938666562407
520	87.82277282328167	-130.56023893831636
521	86.57310770261503	-129.96317019337212
522	85.42217510447279	-129.62082657281888
523	84.09253146446979	-128.8753919408091
524	82.93531751766	-127.8812365800586
525	81.68565239699336	-127.2841678351144
526	80.40237282042744	-126.80167687315885
527	79.42601317916208	-126.21125003526258
528	78.34993620761935	-125.36627172115305
529	77.36791946705908	-125.04897671448039
530	76.36360246918935	-124.29999582834914
531	74.88753013911655	-123.0350964345658
532	74.28711531227871	-122.10624605064314
533	72.67399129373013	-120.37506151374892
534	71.98404729778423	-119.24368081634498
535	70.88391978213895	-117.64035787653526
536	69.38262519000787	-116.54338953258087
537	68.58632195673667	-115.43076283836498
538	67.59511512478511	-114.13418618567815
539	66.77183934266253	-112.8628317950496
540	65.90749603801741	-111.9805191227417
541	64.89397568673134	-111.17934342570081
542	64.27579166445848	-110.14396015627516
543	63.83765078815469	-109.51346386563439
544	62.994636195091076	-108.1359238858582
545	62.43546253895346	-106.81901659136794
546	61.786586065530116	-105.29859417564339
547	61.535143504268405	-103.87259254928172
548	61.23034767616636	-102.45498311676103
549	60.95094775830026	-100.87042744216438
550	60.33177892827439	-99.83521782091641
551	59.92550222107681	-98.7634850010454
552	60.32294939526349	-97.93081895530375
553	60.995498016179816	-97.10346271250168
554	61.15989607391242	-95.87627149732218
555	61.39058391622585	-94.09210751399307
556	60.76885363983154	-92.73139760243416
557	61.08341355195811	-91.42289576380996
558	61.27303387174899	-90.02777349880145
559	61.29844304401	-88.93374042162098
560	61.19891262393533	-87.7530869180562
561	61.57602915631857	-86.48838769650065
562	61.634879136301194	-85.2787920285785
563	61.88432098180266	-83.60098728257472
564	61.949812868833206	-82.11808613525127
565	61.92868432947947	-80.76012458026352
566	62.21174063088023	-78.96774205127106
567	62.53823899096923	-78.03792012162046
568	62.93021597606372	-76.55228387975092
569	63.214070175014754	-75.68582972993232
570	63.78591665790068	-74.60409565909467
571	63.56243145324334	-73.33664808096796
572	64.06623786475534	-72.4852280320383
573	64.27443853955658	-71.1954801966021
574	64.93132881021135	-69.66313259494018
575	65.50981720014519	-68.30809304470122
576	66.27481699491837	-67.08365018609287
577	67.04353669199064	-66.18551877737082
578	67.99796989635198	-64.49205568110547
579	69.2200514808197	-63.07836632311169
580	70.65642817855345	-61.95284289723044
581	71.64527373636436	-61.070730397150314
582	72.26464273861802	-60.252751155942235
583	73.55475113243459	-59.535834611145
584	74.71526090439865	-58.078168987904895
585	76.02104091050182	-57.139156966862984
586	77.13482606064841	-56.34366489316714
587	77.99307492682873	-55.64806379792634
588	78.85115014483138	-54.95147789493252
589	80.10764408274868	-54.34913913312393
590	80.84723470526083	-54.21872935169606
591	82.16512680750412	-53.65938204738075
592	83.2601446924376	-53.6846175714641
593	84.50708798058322	-53.02811438323984
594	85.22536315353892	-52.465845074175725
595	86.5805896139806	-52.11823143675805
596	88.13915754747889	-51.67993017430165
597	89.76221929822965	-50.685988247804005
598	91.04277704227455	-49.91490727659108
599	92.74033386124444	-49.34344787613567
600	94.50672864913851	-49.46760283294613
601	95.80604039637144	-48.80288109905852
602	97.43246149104093	-49.06036784204565
603	98.39608478679354	-48.34618639179449
604	99.8735157450248	-47.75870808269717
605	101.45632113282836	-47.152649418589455
606	103.26297228366967	-46.88892111300997
607	105.18420121749959	-46.65880726332976
608	107.12418415451758	-46.53505265097489
609	108.16566186240803	-47.49478239625073
610	109.41532698307466	-48.09185114119494
611	110.13615034037375	-48.78216895754627
612	110.630392840089	-48.80367131730544
613	111.46677878812974	-49.52742994137841
614	112.19132204772794	-50.544059207616016
615	112.92506866074248	-51.612883284763285
616	114.28949847460049	-51.31746445825526
617	115.32177282907459	-52.224999392621456
618	115.93448666225527	-52.60741246591921
619	116.64319792341425	-52.918065565543955
620	117.20273213793227	-53.30985564043573
621	118.00487938070111	-53.223248476076506
622	118.42170480744845	-53.42188523908102
623	119.0868003617415	-52.86899293161091
624	119.16384361430399	-54.544062583068595
625	120.08136653761177	-55.416998253782516
626	120.88332687017788	-56.25649311677479
627	122.07962546197913	-57.78904089066452
628	123.44758826793353	-58.74603554139429
629	124.40146074168668	-59.83087852718347
630	124.83394451869556	-60.73450664904786
631	125.92213358637841	-61.95914967988399
632	127.14638953478405	-63.65025150200867
633	128.11884236354754	-64.84046891737017
634	129.15757171486686	-66.4008003996866
635	129.83813870921873	-67.47900147842789
636	130.7677737286666	-68.7316018658684
637	131.35490474140863	-70.20706320859364
638	131.63996175856963	-71.51848705196664
639	132.19010570946858	-72.78418434330028
640	132.35219274979994	-74.0086404639337
641	131.65231102165185	-75.60238622992163
642	132.1520237104593	-76.27685878580871
643	132.03982046363635	-77.49484664757186
644	132.04901055502762	-78.47412829358603
645	131.8155876181681	-79.93180717885119
646	131.59136803472492	-81.441680875026
647	132.1759376010985	-82.59164192744029
648	132.29697038093235	-83.2780529312898
649	132.6017662090344	-84.69566236381047
650	132.70968882295008	-85.92966913421557
651	132.8960133175867	-86.98636785319768
652	133.0729608106293	-87.9898869535171
653	133.06613199337863	-89.1892944602699
654	132.91676803653496	-90.19653346288845
655	132.5312593103107	-91.40787941760368
656	132.62724347626397	-92.26320627903517
657	132.515040229441	-93.48119414079834
658	132.83568131800732	-94.67769290482738
659	132.37177071106214	-96.06634691096562
660	131.8986567507006	-97.40280610619419
661	132.0515404376156	-98.57506741591794
662	132.10354833832253	-99.49196608985312
663	132.01656735355786	-100.54202290178729
664	132.18687293955253	-101.81884748150802
665	131.5086672193413	-102.9193355555337
666	131.5896172844056	-103.99461462952617
667	131.14172558610238	-105.16314277492576
668	130.5753625543337	-105.97076020678679
669	130.37281897882735	-106.98737621099936
670	130.4070444220742	-108.72482883453604
671	129.62993253116093	-109.56960697641779
672	129.75370040554085	-110.58250307833124
673	129.30580870723765	-111.75103122373086
674	128.5593892674748	-113.08084851191154
675	128.13025157235958	-114.35573589463644
676	127.32791741938802	-115.36844508634715
677	126.73084867444385	-116.6181102070138
678	126.3509970475145	-117.55632433050543
679	126.12049611540378	-118.414386286483
680	125.48335791771511	-119.12583264218807
681	124.0561845733977	-120.30355087897898
682	123.28100987948021	-120.54888573975083
683	122.60945932834197	-120.4489814992707
684	122.12831373251981	-120.80697020806045
685	121.31660257795423	-121.76649978110855
686	119.68335266603412	-122.70842054487419
687	119.19556516316405	-123.33971473306524
688	118.60124477479101	-123.9887781166913
689	117.70857029313605	-124.80011545085144
690	116.73300854942099	-125.13561699212897
691	115.9642888523487	-126.03374840085108
692	114.78228998265054	-127.05856968870191
693	113.98951974147572	-127.19835647172378
694	113.48962014246554	-127.44998594318824
695	112.77700206880475	-127.73912342102872
696	111.8937045887438	-128.6036403738515
697	110.96468055664347	-129.20307039293633
698	109.66730600640636	-129.2683488457141
699	109.36348172403228	-128.77765260012023
700	108.13221004817328	-129.21206031209988
701	106.64540208834802	-129.74635900253455
702	105.67549744392784	-129.8087287125885
703	104.82681248954427	-129.63140739914044
704	103.92768301104412	-129.78994818535034
705	102.32356217368411	-129.9641473218218
706	100.93117500322172	-130.1010121000949
707	100.51709793304555	-129.30177360004978
708	100.79138822019985	-129.30824185892004
709	100.4649031221359	-129.31097695346614
710	100.35854388481059	-129.32973095665415
711	99.95208026741028	-129.18410016413463
712	99.56303854908967	-129.1430326416121
713	98.79194431585168	-128.78956173267173
714	97.95264962508716	-127.73833320278177
715	96.86444729537925	-127.44077700705016
716	95.27635862868622	-126.4677634476785
717	93.72816576656002	-126.03198384551536
718	92.54944945999107	-125.53207098448011
719	90.85207955122391	-125.17742835758403
720	89.78245757652635	-124.98524659142471
721	88.14747063983822	-124.67342177384424
722	86.714202857056	-124.27322624308644
723	85.53531290230936	-123.77232857429819
724	83.90049961379887	-123.46148856447071
725	82.62561223107394	-123.03235086935548
726	81.27348142355876	-122.7813323852386
727	79.49770963407066	-122.60399780976549
728	78.37845429483188	-122.74651968733347
729	76.99545738798858	-122.00947724916469
730	75.5741280531688	-121.98796162738046
