# Supplementary material for: Statistics of pathogenic bacteria in the search of host cells
Source: Nat Commun. 2021 Mar 31;12:1990. doi: 10.1038/s41467-021-22156-6 (PMC8012381; doi:10.1038/s41467-021-22156-6)
Supplement: Supplementary file 9 — Source Data [file 41467_2021_22156_MOESM9_ESM.zip › SupplementaryFig1/Supplmentary_Fig1_panel_b.csv]

	nDt	Exp <d^2>	Theo t	Theo <d^2>	1_sigma low	1_sigma up
0	0.06000000000000002	7.123743575342467	0.06000000000000002	7.192148487848219	7.916956429301883	6.504909590734235
1	0.09000000000000002	15.655800623626371	0.0601801801801802	7.233728398658092	7.9628960772989394	6.542355743061526
2	0.12000000000000004	27.706736296703298	0.06036036036036038	7.275427961367984	8.00896844987124	6.579909152210926
3	0.15000000000000005	42.856474699724515	0.06054054054054056	7.31724717597789	8.055173547018779	6.617569818182434
4	0.18000000000000005	61.555178878787885	0.06072072072072074	7.359186042487814	8.101511368741557	6.65533774097605
5	0.21000000000000008	83.14888611325966	0.06090090090090092	7.401244560897755	8.147981915039576	6.693212920591773
6	0.24000000000000007	108.34011584254145	0.0610810810810811	7.443422731207714	8.194585185912839	6.731195357029606
7			0.06126126126126128	7.485720553417688	8.241321181361341	6.769285050289547
8			0.06144144144144146	7.52813802752768	8.288189901385083	6.807482000371595
9			0.06162162162162164	7.570675153537689	8.335191345984065	6.845786207275751
10			0.06180180180180182	7.613331931447715	8.382325515158293	6.884197671002016
11			0.061981981981982	7.656108361257758	8.429592408907755	6.922716391550389
12			0.06216216216216218	7.699004442967816	8.476992027232463	6.961342368920868
13			0.062342342342342365	7.742020176577893	8.524524370132411	7.000075603113459
14			0.06252252252252254	7.785155562087985	8.572189437607596	7.038916094128154
15			0.06270270270270273	7.828410599498097	8.619987229658028	7.0778638419649615
16			0.0628828828828829	7.8717852888082245	8.667917746283699	7.116918846623874
17			0.06306306306306309	7.915279630018368	8.715980987484608	7.156081108104896
18			0.06324324324324326	7.958893623128528	8.764176953260758	7.1953506264080245
19			0.06342342342342344	8.002627268138705	8.81250564361215	7.234727401533262
20			0.06360360360360362	8.046480565048899	8.860967058538781	7.274211433480606
21			0.0637837837837838	8.09045351385911	8.909561198040656	7.313802722250061
22			0.06396396396396398	8.134546114569337	8.958288062117768	7.353501267841621
23			0.06414414414414417	8.178758367179586	9.00714765077013	7.393307070255293
24			0.06432432432432435	8.223090271689848	9.056139963997724	7.433220129491072
25			0.06450450450450453	8.267541828100127	9.10526500180056	7.473240445548957
26			0.0646846846846847	8.312113036410421	9.154522764178637	7.5133680184289515
27			0.06486486486486488	8.356803896620734	9.203913251131956	7.553602848131053
28			0.06504504504504506	8.401614408731064	9.253436462660515	7.593944934655263
29			0.06522522522522524	8.44654457274141	9.303092398764317	7.634394278001582
30			0.06540540540540543	8.491594388651777	9.352881059443359	7.67495087817001
31			0.06558558558558561	8.536763856462157	9.402802444697642	7.715614735160544
32			0.06576576576576579	8.582052976172553	9.452856554527164	7.756385848973188
33			0.06594594594594597	8.627461747782968	9.503043388931928	7.797264219607937
34			0.06612612612612614	8.672990171293398	9.553362947911932	7.838249847064797
35			0.06630630630630632	8.718638246703845	9.603815231467177	7.879342731343764
36			0.0664864864864865	8.76440597401431	9.654400239597662	7.9205428724448375
37			0.0666666666666667	8.810293353224795	9.705117972303393	7.961850270368024
38			0.06684684684684687	8.856300384335292	9.75596842958436	8.003264925113315
39			0.06702702702702705	8.902427067345808	9.806951611440569	8.044786836680714
40			0.06720720720720723	8.94867340225634	9.858067517872016	8.086416005070221
41			0.0673873873873874	8.99503938906689	9.909316148878707	8.128152430281837
42			0.06756756756756759	9.041525027777453	9.960697504460638	8.16999611231556
43			0.06774774774774776	9.088130318388037	10.01221158461781	8.211947051171393
44			0.06792792792792796	9.13485526089864	10.063858389350226	8.254005246849335
45			0.06810810810810813	9.181699855309258	10.11563791865788	8.296170699349384
46			0.06828828828828831	9.22866410161989	10.167550172540773	8.338443408671539
47			0.06846846846846849	9.275747999830541	10.21959515099891	8.380823374815803
48			0.06864864864864867	9.322951549941207	10.271772854032285	8.423310597782175
49			0.06882882882882885	9.370274751951893	10.3240832816409	8.465905077570655
50			0.06900900900900903	9.417717605862592	10.376526433824758	8.508606814181244
51			0.0691891891891892	9.465280111673312	10.429102310583858	8.55141580761394
52			0.0693693693693694	9.51296226938405	10.481810911918199	8.594332057868748
53			0.06954954954954957	9.560764078994803	10.534652237827782	8.637355564945661
54			0.06972972972972975	9.608685540505569	10.587626288312599	8.680486328844681
55			0.06990990990990993	9.656726653916355	10.640733063372663	8.72372434956581
56			0.07009009009009011	9.704887419227157	10.693972563007964	8.767069627109047
57			0.07027027027027029	9.753167836437978	10.747344787218509	8.810522161474394
58			0.07045045045045047	9.801567905548813	10.800849736004293	8.854081952661845
59			0.07063063063063066	9.85008762655967	10.854487409365321	8.89774900067141
60			0.07081081081081084	9.89872699947054	10.908257807301586	8.941523305503079
61			0.07099099099099102	9.947486024281428	10.962160929813095	8.985404867156857
62			0.0711711711711712	9.996364700992329	11.016196776899841	9.029393685632742
63			0.07135135135135137	10.045363029603251	11.07036534856183	9.073489760930737
64			0.07153153153153155	10.094481010114189	11.124666644799058	9.117693093050837
65			0.07171171171171173	10.143718642525144	11.179100665611529	9.162003681993049
66			0.07189189189189191	10.193075926836114	11.233667410999239	9.206421527757366
67			0.0720720720720721	10.242552863047106	11.288366880962196	9.250946630343796
68			0.07225225225225228	10.292149451158112	11.343199075500388	9.295578989752329
69			0.07243243243243246	10.341865691169133	11.398163994613821	9.340318605982972
70			0.07261261261261263	10.391701583080172	11.453261638302495	9.385165479035722
71			0.07279279279279281	10.441657126891226	11.50849200656641	9.43011960891058
72			0.07297297297297299	10.491732322602301	11.563855099405567	9.475180995607547
73			0.07315315315315318	10.541927170213395	11.619350916819968	9.520349639126625
74			0.07333333333333336	10.5922416697245	11.674979458809604	9.565625539467808
75			0.07351351351351354	10.642675821135622	11.730740725374481	9.6110086966311
76			0.07369369369369372	10.693229624446765	11.786634716514602	9.6564991106165
77			0.0738738738738739	10.74390307965792	11.842661432229962	9.702096781424006
78			0.07405405405405407	10.794696186769094	11.898820872520563	9.74780170905362
79			0.07423423423423425	10.845608945780286	11.955113037386402	9.793613893505343
80			0.07441441441441443	10.896641356691495	12.011537926827486	9.839533334779176
81			0.07459459459459462	10.947793419502723	12.068095540843814	9.885560032875118
82			0.0747747747747748	10.999065134213964	12.124785879435379	9.931693987793167
83			0.07495495495495498	11.050456500825224	12.181608942602184	9.977935199533322
84			0.07513513513513516	11.1019675193365	12.238564730344228	10.024283668095586
85			0.07531531531531534	11.15359818974779	12.295653242661515	10.070739393479958
86			0.07549549549549552	11.2053485120591	12.352874479554044	10.117302375686439
87			0.07567567567567571	11.257218486270428	12.410228441021816	10.163972614715028
88			0.07585585585585589	11.309208112381775	12.467715127064826	10.210750110565726
89			0.07603603603603606	11.361317390393133	12.525334537683074	10.25763486323853
90			0.07621621621621624	11.41354632030451	12.583086672876567	10.304626872733444
91			0.07639639639639642	11.465894902115904	12.640971532645297	10.351726139050463
92			0.0765765765765766	11.518363135827315	12.69898911698927	10.398932662189594
93			0.07675675675675678	11.570951021438741	12.757139425908484	10.446246442150828
94			0.07693693693693696	11.623658558950186	12.815422459402937	10.493667478934174
95			0.07711711711711713	11.676485748361648	12.873838217472633	10.541195772539627
96			0.07729729729729731	11.729432589673127	12.932386700117569	10.58883132296719
97			0.0774774774774775	11.782499082884625	12.991067907337749	10.63657413021686
98			0.07765765765765768	11.835685227996137	13.04988183913317	10.68442419428864
99			0.07783783783783786	11.888991025007666	13.108828495503824	10.732381515182524
100			0.07801801801801804	11.942416473919213	13.167907876449725	10.780446092898517
101			0.07819819819819822	11.995961574730774	13.227119981970864	10.82861792743662
102			0.07837837837837841	12.049626327442358	13.286464812067251	10.876897018796834
103			0.07855855855855859	12.103410732053955	13.345942366738873	10.925283366979151
104			0.07873873873873877	12.15731478856557	13.405552645985734	10.973776971983577
105			0.07891891891891895	12.211338496977199	13.465295649807837	11.022377833810111
106			0.07909909909909912	12.265481857288846	13.525171378205183	11.071085952458754
107			0.0792792792792793	12.31974486950051	13.585179831177767	11.119901327929503
108			0.07945945945945948	12.37412753361219	13.645321008725595	11.168823960222362
109			0.07963963963963966	12.428629849623889	13.705594910848658	11.21785384933733
110			0.07981981981981984	12.483251817535603	13.766001537546968	11.266990995274405
111			0.08000000000000003	12.537993437347339	13.82654088882052	11.316235398033589
112			0.08018018018018021	12.592854709059088	13.88721296466931	11.365587057614881
113			0.08036036036036039	12.647835632670851	13.94801776509334	11.415045974018279
114			0.08054054054054056	12.702936208182635	14.00895529009261	11.464612147243788
115			0.08072072072072074	12.758156435594435	14.070025539667121	11.514285577291401
116			0.08090090090090092	12.813496314906251	14.131228513816875	11.564066264161125
117			0.08108108108108111	12.868955846118087	14.192564212541873	11.61395420785296
118			0.08126126126126129	12.924535029229938	14.254032635842107	11.663949408366902
119			0.08144144144144147	12.980233864241805	14.315633783717582	11.714051865702947
120			0.08162162162162165	13.036052351153689	14.377367656168298	11.764261579861103
121			0.08180180180180183	13.091990489965589	14.439234253194254	11.814578550841365
122			0.081981981981982	13.148048280677504	14.501233574795453	11.865002778643738
123			0.08216216216216218	13.204225723289442	14.563365620971888	11.915534263268219
124			0.08234234234234236	13.260522817801391	14.625630391723568	11.966173004714804
125			0.08252252252252254	13.31693956421336	14.68802788705049	12.016919002983503
126			0.08270270270270273	13.373475962525347	14.750558106952656	12.06777225807431
127			0.08288288288288291	13.430132012737353	14.813221051430057	12.118732769987224
128			0.08306306306306309	13.48690771484937	14.8760167204827	12.169800538722242
129			0.08324324324324327	13.543803068861406	14.938945114110583	12.220975564279371
130			0.08342342342342345	13.600818074773457	15.002006232313706	12.27225784665861
131			0.08360360360360364	13.657952732585533	15.065200075092077	12.323647385859958
132			0.08378378378378382	13.71520704229762	15.128526642445685	12.37514418188341
133			0.083963963963964	13.772581003909723	15.191985934374529	12.42674823472897
134			0.08414414414414417	13.830074617421841	15.255577950878616	12.47845954439664
135			0.08432432432432435	13.88768788283398	15.319302691957946	12.53027811088642
136			0.08450450450450453	13.945420800146133	15.383160157612513	12.582203934198303
137			0.08468468468468471	14.003273369358304	15.447150347842326	12.634237014332296
138			0.08486486486486489	14.061245590470493	15.511273262647373	12.686377351288398
139			0.08504504504504506	14.119337463482697	15.575528902027667	12.738624945066608
140			0.08522522522522526	14.177548988394923	15.639917265983204	12.79097979566693
141			0.08540540540540544	14.235880165207162	15.704438354513979	12.843441903089355
142			0.08558558558558561	14.294330993919415	15.769092167619993	12.896011267333888
143			0.08576576576576579	14.35290147453169	15.833878705301247	12.948687888400533
144			0.08594594594594597	14.411591607043977	15.898797967557742	13.001471766289281
145			0.08612612612612615	14.470401391456285	15.96384995438948	13.05436290100014
146			0.08630630630630634	14.52933082776861	16.029034665796463	13.107361292533108
147			0.08648648648648652	14.588379915980953	16.094352101778682	13.160466940888186
148			0.0866666666666667	14.647548656093308	16.15980226233614	13.213679846065368
149			0.08684684684684688	14.706837048105683	16.225385147468838	13.267000008064658
150			0.08702702702702705	14.766245092018075	16.291100757176782	13.320427426886056
151			0.08720720720720723	14.825772787830482	16.356949091459963	13.373962102529564
152			0.08738738738738741	14.885420135542905	16.422930150318386	13.427604034995179
153			0.08756756756756759	14.945187135155345	16.489043933752047	13.481353224282902
154			0.08774774774774777	15.005073786667806	16.555290441760953	13.535209670392732
155			0.08792792792792796	15.065080090080285	16.621669674345103	13.589173373324678
156			0.08810810810810814	15.125206045392776	16.688181631504488	13.643244333078725
157			0.08828828828828832	15.185451652605284	16.754826313239118	13.69742254965488
158			0.0884684684684685	15.245816911717812	16.821603719548982	13.751708023053142
159			0.08864864864864867	15.306301822730354	16.88851385043409	13.806100753273517
160			0.08882882882882887	15.366906385642917	16.955556705894445	13.860600740315999
161			0.08900900900900904	15.427630600455494	17.022732285930037	13.915207984180588
162			0.08918918918918922	15.488474467168087	17.09004059054087	13.969922484867283
163			0.0893693693693694	15.549437985780699	17.157481619726937	14.024744242376089
164			0.08954954954954958	15.610521156293323	17.22505537348825	14.079673256707
165			0.08972972972972976	15.671723978705968	17.292761851824803	14.13470952786002
166			0.08990990990990994	15.73304645301863	17.360601054736602	14.189853055835147
167			0.09009009009009011	15.794488579231308	17.428572982223635	14.245103840632387
168			0.09027027027027029	15.856050357344001	17.49667763428591	14.30046188225173
169			0.09045045045045047	15.917731787356713	17.564915010923425	14.355927180693183
170			0.09063063063063066	15.979532869269448	17.63328511213619	14.411499735956747
171			0.09081081081081084	16.041453603082193	17.701787937924188	14.467179548042417
172			0.09099099099099102	16.103493988794956	17.770423488287427	14.522966616950194
173			0.0911711711711712	16.165654026407733	17.839191763225905	14.578860942680079
174			0.09135135135135139	16.227933715920535	17.908092762739635	14.634862525232077
175			0.09153153153153157	16.29033305733335	17.977126486828595	14.690971364606177
176			0.09171171171171175	16.352852050646177	18.046292935492797	14.747187460802389
177			0.09189189189189192	16.415490695859024	18.11559210873224	14.803510813820706
178			0.0920720720720721	16.47824899297189	18.185024006546925	14.85994142366113
179			0.09225225225225228	16.541126941984768	18.25458862893685	14.916479290323664
180			0.09243243243243246	16.604124542897665	18.324285975902015	14.973124413808307
181			0.09261261261261264	16.66724179571058	18.394116047442424	15.029876794115058
182			0.09279279279279282	16.73047870042351	18.46407884355807	15.086736431243914
183			0.092972972972973	16.79383525703646	18.53417436424896	15.14370332519488
184			0.09315315315315317	16.857311465549422	18.604402609515088	15.200777475967955
185			0.09333333333333337	16.92090732596241	18.674763579356462	15.257958883563141
186			0.09351351351351354	16.984622838275413	18.745257273773078	15.315247547980432
187			0.09369369369369372	17.048458002488427	18.815883692764928	15.37264346921983
188			0.0938738738738739	17.11241281860146	18.88664283633202	15.430146647281338
189			0.09405405405405409	17.17648728661451	18.957534704474355	15.487757082164958
190			0.09423423423423427	17.240681406527578	19.028559297191933	15.54547477387068
191			0.09441441441441445	17.304995178340665	19.09971661448475	15.60329972239851
192			0.09459459459459463	17.369428602053762	19.1710066563528	15.66123192774845
193			0.0947747747747748	17.43398167766688	19.2424294227961	15.719271389920497
194			0.09495495495495498	17.498654405180012	19.313984913814636	15.777418108914652
195			0.09513513513513516	17.563446784593165	19.385673129408417	15.835672084730914
196			0.09531531531531534	17.62835881590633	19.457494069577436	15.89403331736929
197			0.09549549549549552	17.693390499119516	19.529447734321693	15.952501806829767
198			0.0956756756756757	17.75854183423272	19.601534123641194	16.011077553112354
199			0.09585585585585588	17.823812821245937	19.67375323753594	16.06976055621705
200			0.09603603603603607	17.889203460159177	19.746105076005925	16.128550816143857
201			0.09621621621621625	17.954713750972427	19.81858963905115	16.187448332892775
202			0.09639639639639642	18.0203436936857	19.89120692667161	16.246453106463793
203			0.09657657657657662	18.086093288298994	19.963956938867327	16.305565136856927
204			0.0967567567567568	18.15196253481229	20.03683967563827	16.36478442407216
205			0.09693693693693697	18.21795143322561	20.109855136984457	16.424110968109506
206			0.09711711711711715	18.28405998353895	20.183003322905883	16.483544768968958
207			0.09729729729729733	18.350288185752305	20.256284233402553	16.54308582665052
208			0.09747747747747751	18.416636039865676	20.32969786847446	16.602734141154187
209			0.09765765765765769	18.48310354587906	20.40324422812161	16.662489712479967
210			0.09783783783783787	18.549690703792464	20.476923312344002	16.72235254062785
211			0.09801801801801804	18.61639751360589	20.55073512114164	16.782322625597843
212			0.09819819819819822	18.683223975319326	20.62467965451451	16.842399967389944
213			0.0983783783783784	18.75017008893278	20.69875691246262	16.902584566004155
214			0.09855855855855859	18.817235854446256	20.77296689498598	16.962876421440477
215			0.09873873873873877	18.884421271859747	20.84730960208458	17.023275533698904
216			0.09891891891891895	18.951726341173252	20.921785033758415	17.083781902779435
217			0.09909909909909913	19.019151062386776	20.99639319000749	17.14439552868208
218			0.09927927927927932	19.086695435500317	21.07113407083181	17.20511641140683
219			0.0994594594594595	19.154359460513877	21.146007676231374	17.26594455095369
220			0.09963963963963968	19.222143137427448	21.221014006206172	17.326879947322656
221			0.09981981981981985	19.290046466241037	21.29615306075621	17.38792260051373
222			0.10000000000000003	19.358069446954644	21.371424839881488	17.449072510526914
223			0.10018018018018021	19.42621207956827	21.446829343582014	17.510329677362204
224			0.10036036036036039	19.49447436408191	21.522366571857777	17.571694101019602
225			0.10054054054054057	19.562856300495568	21.598036524708778	17.63316578149911
226			0.10072072072072075	19.631357888809244	21.673839202135024	17.694744718800724
227			0.10090090090090093	19.699979129022935	21.74977460413651	17.756430912924447
228			0.1010810810810811	19.768720021136645	21.825842730713234	17.81822436387028
229			0.1012612612612613	19.837580565150375	21.902043581865207	17.88012507163822
230			0.10144144144144147	19.906560761064117	21.978377157592416	17.942133036228267
231			0.10162162162162165	19.975660608877877	22.054843457894865	18.004248257640427
232			0.10180180180180183	20.044880108591652	22.131442482772552	18.066470735874688
233			0.10198198198198202	20.11421926020545	22.20817423222549	18.12880047093106
234			0.1021621621621622	20.18367806371926	22.28503870625366	18.191237462809543
235			0.10234234234234238	20.25325651913309	22.362035904857073	18.253781711510133
236			0.10252252252252256	20.32295462644693	22.439165828035726	18.316433217032827
237			0.10270270270270274	20.39277238566079	22.516428475789617	18.37919197937763
238			0.10288288288288291	20.462709796774668	22.59382384811875	18.44205799854454
239			0.10306306306306309	20.53276685978856	22.671351945023126	18.505031274533565
240			0.10324324324324327	20.602943574702472	22.749012766502744	18.568111807344692
241			0.10342342342342345	20.673239941516403	22.8268063125576	18.631299596977925
242			0.10360360360360363	20.743655960230345	22.904732583187695	18.69459464343327
243			0.1037837837837838	20.814191630844306	22.982791578393034	18.757996946710723
244			0.103963963963964	20.88484695335829	23.06098329817362	18.82150650681029
245			0.10414414414414418	20.955621927772288	23.139307742529443	18.885123323731957
246			0.10432432432432436	21.0265165540863	23.217764911460502	18.948847397475735
247			0.10450450450450455	21.097530832300336	23.29635480496681	19.012678728041628
248			0.10468468468468473	21.16866476241438	23.375077423048353	19.07661731542962
249			0.1048648648648649	21.239918344428446	23.453932765705137	19.14066315963972
250			0.10504504504504508	21.311291578342527	23.53292083293716	19.204816260671926
251			0.10522522522522526	21.38278446415662	23.612041624744425	19.269076618526245
252			0.10540540540540544	21.454397001870735	23.691295141126933	19.333444233202673
253			0.10558558558558562	21.52612919148487	23.77068138208468	19.397919104701202
254			0.1057657657657658	21.597981032999016	23.850200347617665	19.462501233021847
255			0.10594594594594597	21.669952526413176	23.929852037725894	19.527190618164596
256			0.10612612612612615	21.742043671727362	24.009636452409364	19.591987260129454
257			0.10630630630630633	21.81425446894156	24.089553591668075	19.65689115891642
258			0.10648648648648652	21.88658491805578	24.16960345550203	19.721902314525497
259			0.1066666666666667	21.95903501907001	24.24978604391122	19.78702072695668
260			0.10684684684684688	22.031604771984263	24.330101356895657	19.852246396209974
261			0.10702702702702706	22.10429417679853	24.41054939445533	19.91757932228537
262			0.10720720720720725	22.177103233512817	24.49113015659025	19.98301950518288
263			0.10738738738738743	22.250031942127116	24.571843643300404	20.048566944902497
264			0.1075675675675676	22.323080302641433	24.6526898545858	20.11422164144422
265			0.10774774774774779	22.396248315055768	24.73366879044644	20.17998359480805
266			0.10792792792792796	22.469535979370118	24.814780450882314	20.245852804993987
267			0.10810810810810814	22.542943295584482	24.89602483589343	20.311829272002036
268			0.10828828828828832	22.61647026369887	24.977401945479794	20.377912995832194
269			0.1084684684684685	22.69011688371327	25.058911779641395	20.444103976484453
270			0.10864864864864868	22.76388315562769	25.140554338378237	20.510402213958823
271			0.10882882882882886	22.837769079442122	25.222329621690314	20.576807708255306
272			0.10900900900900903	22.911774655156577	25.30423762957764	20.643320459373893
273			0.10918918918918923	22.98589988277105	25.38627836204021	20.709940467314592
274			0.1093693693693694	23.060144762285535	25.468451819078012	20.776667732077396
275			0.10954954954954958	23.134509293700035	25.550758000691058	20.843502253662308
276			0.10972972972972976	23.208993477014555	25.633196906879345	20.910444032069332
277			0.10990990990990995	23.2835973122291	25.715768537642877	20.97749306729846
278			0.11009009009009013	23.35832079934365	25.798472892981646	21.044649359349698
279			0.11027027027027031	23.43316393835822	25.881309972895654	21.11191290822304
280			0.11045045045045049	23.50812672927281	25.964279777384906	21.179283713918498
281			0.11063063063063067	23.583209172087415	26.047382306449393	21.246761776436056
282			0.11081081081081084	23.658411266802034	26.130617560089124	21.314347095775723
283			0.11099099099099102	23.73373301341667	26.213985538304094	21.382039671937502
284			0.1111711711711712	23.80917441193133	26.29748624109431	21.44983950492139
285			0.11135135135135138	23.884735462346	26.381119668459764	21.517746594727377
286			0.11153153153153156	23.960416164660685	26.464885820400454	21.585760941355478
287			0.11171171171171174	24.03621651887539	26.54878469691639	21.65388254480569
288			0.11189189189189193	24.112136524990124	26.632816298007576	21.722111405078014
289			0.11207207207207211	24.18817618300486	26.716980623673994	21.790447522172435
290			0.11225225225225229	24.264335492919614	26.80127767391565	21.85889089608897
291			0.11243243243243248	24.340614454734393	26.885707448732553	21.927441526827614
292			0.11261261261261266	24.417013068449183	26.970269948124695	21.996099414388368
293			0.11279279279279283	24.49353133406399	27.054965172092075	22.064864558771227
294			0.11297297297297301	24.570169251578815	27.139793120634696	22.13373695997619
295			0.11315315315315319	24.646926820993652	27.22475379375256	22.20271661800326
296			0.11333333333333337	24.723804042308515	27.309847191445655	22.271803532852445
297			0.11351351351351355	24.800800915523386	27.395073313714004	22.340997704523737
298			0.11369369369369373	24.877917440638278	27.480432160557587	22.410299133017133
299			0.1138738738738739	24.955153617653185	27.56592373197641	22.47970781833264
300			0.11405405405405408	25.032509446568113	27.651548027970478	22.549223760470255
301			0.11423423423423426	25.109984927383053	27.737305048539785	22.61884695942998
302			0.11441441441441445	25.187580060098018	27.82319479368434	22.688577415211814
303			0.11459459459459463	25.26529484471299	27.909217263404127	22.758415127815752
304			0.11477477477477481	25.343129281227988	27.995372457699162	22.8283600972418
305			0.11495495495495499	25.421083369642997	28.08166037656943	22.898412323489957
306			0.11513513513513518	25.499157109958027	28.168081020014945	22.968571806560224
307			0.11531531531531536	25.57735050217307	28.254634388035697	23.03883854645259
308			0.11549549549549554	25.65566354628813	28.341320480631694	23.109212543167075
309			0.11567567567567572	25.73409624230321	28.428139297802925	23.179693796703663
310			0.1158558558558559	25.812648590218302	28.5150908395494	23.250282307062356
311			0.11603603603603607	25.89132059003341	28.602175105871112	23.320978074243158
312			0.11621621621621625	25.970112241748538	28.689392096768067	23.391781098246067
313			0.11639639639639643	26.049023545363685	28.776741812240267	23.462691379071092
314			0.11657657657657661	26.128054500878847	28.864224252287705	23.53370891671822
315			0.11675675675675679	26.207205108294023	28.951839416910385	23.604833711187453
316			0.11693693693693696	26.286475367609217	29.0395873061083	23.6760657624788
317			0.11711711711711716	26.36586527882444	29.127467919881468	23.74740507059226
318			0.11729729729729733	26.445374841939667	29.21548125822987	23.818851635527817
319			0.11747747747747751	26.52500405695491	29.303627321153513	23.890405457285485
320			0.1176576576576577	26.60475292387018	29.391906108652403	23.962066535865265
321			0.11783783783783788	26.68462144268546	29.480317620726524	24.033834871267157
322			0.11801801801801806	26.764609613400758	29.56886185737589	24.105710463491146
323			0.11819819819819824	26.84471743601607	29.657538818600493	24.177693312537247
324			0.11837837837837842	26.9249449105314	29.74634850440034	24.249783418405453
325			0.1185585585585586	27.005292036946752	29.835290914775427	24.321980781095775
326			0.11873873873873877	27.085758815262114	29.924366049725755	24.394285400608197
327			0.11891891891891895	27.166345245477494	30.013573909251324	24.46669727694273
328			0.11909909909909913	27.247051327592892	30.10291449335213	24.53921641009937
329			0.11927927927927931	27.32787706160831	30.192387802028186	24.611842800078126
330			0.11945945945945949	27.40882244752374	30.281993835279472	24.68457644687898
331			0.11963963963963968	27.489887485339192	30.371732593106014	24.75741735050195
332			0.11981981981981986	27.57107217505466	30.461604075507786	24.830365510947022
333			0.12000000000000004	27.652376516670145	30.5516082824848	24.90342092821421
334			0.12018018018018022	27.73380051018564	30.641745214037055	24.9765836023035
335			0.12036036036036041	27.815344155601164	30.732014870164555	25.0498535332149
336			0.12054054054054059	27.897007452916696	30.82241725086729	25.123230720948406
337			0.12072072072072076	27.97879040213225	30.912952356145272	25.19671516550402
338			0.12090090090090094	28.060693003247813	31.00362018599849	25.270306866881747
339			0.12108108108108112	28.142715256263397	31.094420740426948	25.344005825081574
340			0.1212612612612613	28.224857161179	31.185354019430644	25.417812040103513
341			0.12144144144144148	28.30711871799462	31.276420023009585	25.49172551194756
342			0.12162162162162166	28.38949992671025	31.367618751163768	25.565746240613716
343			0.12180180180180183	28.472000787325904	31.45895020389319	25.639874226101977
344			0.12198198198198201	28.55462129984157	31.55041438119785	25.714109468412346
345			0.12216216216216219	28.637361464257253	31.64201128307775	25.78845196754483
346			0.12234234234234238	28.720221280572964	31.733740909532905	25.862901723499423
347			0.12252252252252255	28.80320074878868	31.825603260563284	25.93745873627611
348			0.12270270270270275	28.886299868904427	31.917598336168925	26.012123005874926
349			0.12288288288288293	28.96951864092018	32.00972613634979	26.086894532295837
350			0.12306306306306311	29.052857064835948	32.1019866611059	26.161773315538856
351			0.12324324324324329	29.136315140651735	32.19437991043725	26.236759355603986
352			0.12342342342342347	29.21989286836754	32.28690588434384	26.31185265249122
353			0.12360360360360365	29.303590247983358	32.379564582825665	26.387053206200562
354			0.12378378378378382	29.387407279499197	32.47235600588274	26.462361016732018
355			0.123963963963964	29.471343962915054	32.56528015351505	26.53777608408558
356			0.12414414414414418	29.55540029823092	32.6583370257226	26.613298408261244
357			0.12432432432432436	29.639576285446807	32.751526622505395	26.68892798925902
358			0.12450450450450454	29.723871924562715	32.84484894386343	26.76466482707891
359			0.12468468468468472	29.808287215578638	32.93830398979671	26.8405089217209
360			0.1248648648648649	29.892822158494575	33.03189176030522	26.916460273185
361			0.12504504504504507	29.97747675331053	33.12561225538898	26.992518881471206
362			0.12522522522522525	30.062251000026503	33.219465475047976	27.068684746579528
363			0.12540540540540546	30.147144898642505	33.31345141928223	27.144957868509962
364			0.12558558558558564	30.23215844915851	33.40757008809171	27.221338247262494
365			0.1257657657657658	30.317291651574536	33.50182148147643	27.297825882837138
366			0.125945945945946	30.402544505890575	33.596205599436395	27.374420775233887
367			0.12612612612612617	30.487917012106635	33.690722441971594	27.451122924452747
368			0.12630630630630635	30.573409170222707	33.78537200908204	27.52793233049371
369			0.12648648648648653	30.659020980238797	33.88015430076772	27.604848993356782
370			0.1266666666666667	30.744752442154905	33.97506931702864	27.681872913041964
371			0.12684684684684688	30.83060355597103	34.070117057864806	27.759004089549258
372			0.12702702702702706	30.916574321687172	34.165297523276216	27.836242522878653
373			0.12720720720720724	31.002664739303327	34.260610713262864	27.913588213030156
374			0.12738738738738742	31.088874808819504	34.35605662782475	27.991041160003775
375			0.1275675675675676	31.1752045302357	34.45163526696188	28.068601363799498
376			0.12774774774774778	31.261653903551906	34.547346630674255	28.146268824417326
377			0.12792792792792798	31.348222928768145	34.64319071896187	28.224043541857274
378			0.12810810810810816	31.434911605884388	34.73916753182472	28.301925516119322
379			0.12828828828828834	31.52171993490065	34.835277069262816	28.379914747203475
380			0.12846846846846852	31.608647915816924	34.93151933127615	28.45801123510974
381			0.1286486486486487	31.695695548633218	35.02789431786473	28.53621497983811
382			0.12882882882882887	31.78286283334953	35.12440202902854	28.614525981388592
383			0.12900900900900905	31.870149769965856	35.22104246476759	28.69294423976118
384			0.12918918918918923	31.9575563584822	35.31781562508189	28.771469754955874
385			0.1293693693693694	32.04508259889856	35.41472150997142	28.850102526972677
386			0.1295495495495496	32.132728491214934	35.51176011943621	28.92884255581159
387			0.12972972972972976	32.22049403543134	35.60893145347622	29.007689841472608
388			0.12990990990990994	32.30837923154775	35.70623551209148	29.086644383955736
389			0.13009009009009012	32.39638407956417	35.803672295281984	29.16570618326097
390			0.1302702702702703	32.48450857948062	35.90124180304772	29.244875239388314
391			0.13045045045045048	32.57275273129708	35.99894403538871	29.32415155233777
392			0.13063063063063068	32.661116535013576	36.09677899230495	29.40353512210934
393			0.13081081081081086	32.749599990630074	36.1947466737964	29.483025948703006
394			0.13099099099099104	32.838203098146586	36.292847079863115	29.562624032118784
395			0.13117117117117122	32.92692585756311	36.39108021050505	29.642329372356667
396			0.1313513513513514	33.01576826887966	36.48944606572225	29.72214196941666
397			0.13153153153153158	33.104730332096224	36.587944645514675	29.80206182329876
398			0.13171171171171175	33.1938120472128	36.68657594988233	29.882088934002972
399			0.13189189189189193	33.28301341422941	36.78533997882525	29.962223301529285
400			0.1320720720720721	33.37233443314602	36.884236732343396	30.042464925877713
401			0.1322522522522523	33.46177510396265	36.98326621043679	30.122813807048246
402			0.13243243243243247	33.5513354266793	37.08242841310542	30.203269945040887
403			0.13261261261261265	33.64101540129596	37.181723340349286	30.283833339855637
404			0.13279279279279282	33.730815027812646	37.281150992168406	30.364503991492494
405			0.132972972972973	33.82073430622935	37.38071136856276	30.445281899951457
406			0.1331531531531532	33.91077323654607	37.48040446953237	30.526167065232546
407			0.1333333333333334	34.00093181876281	37.5802302950772	30.607159487335725
408			0.13351351351351357	34.09121005287956	37.68018884519728	30.688259166261012
409			0.13369369369369374	34.18160793889632	37.780280119892595	30.769466102008415
410			0.13387387387387392	34.27212547681311	37.88050411916315	30.850780294577916
411			0.1340540540540541	34.362762666629905	37.98086084300895	30.932201743969532
412			0.13423423423423428	34.45351950834672	38.08135029142999	31.013730450183257
413			0.13441441441441446	34.54439600196356	38.181972464426266	31.095366413219086
414			0.13459459459459464	34.63539214748041	38.28272736199779	31.177109633077023
415			0.1347747747747748	34.72650794489728	38.38361498414455	31.25896010975707
416			0.134954954954955	34.81774339421416	38.48463533086655	31.340917843259227
417			0.13513513513513517	34.90909849543106	38.5857884021638	31.42298283358349
418			0.13531531531531535	35.00057324854799	38.687074198036285	31.505155080729857
419			0.13549549549549553	35.092167653564914	38.78849271848401	31.58743458469834
420			0.1356756756756757	35.18388171048187	38.890043963506976	31.669821345488927
421			0.1358558558558559	35.275715419298855	38.9917279331052	31.752315363101633
422			0.1360360360360361	35.36766878001584	39.093544627278646	31.834916637536438
423			0.13621621621621627	35.45974179263285	39.195494046027335	31.91762516879335
424			0.13639639639639645	35.55193445714987	39.29757618935126	32.00044095687237
425			0.13657657657657662	35.6442467735669	39.39979105725043	32.0833640017735
426			0.1367567567567568	35.736678741883956	39.50213864972485	32.16639430349673
427			0.13693693693693698	35.82923036210102	39.604618966774495	32.249531862042076
428			0.13711711711711716	35.921901634218116	39.70723200839939	32.33277667740952
429			0.13729729729729734	36.01469255823522	39.80997777459953	32.41612874959909
430			0.13747747747747752	36.10760313415234	39.9128562653749	32.499588078610756
431			0.1376576576576577	36.20063336196948	40.01586748072551	32.58315466444453
432			0.13783783783783787	36.29378324168663	40.11901142065137	32.66682850710041
433			0.13801801801801805	36.3870527733038	40.222288085152464	32.75060960657841
434			0.13819819819819823	36.480441956821	40.32569747422881	32.83449796287851
435			0.1383783783783784	36.5739507922382	40.42923958788038	32.918493576000714
436			0.13855855855855861	36.66757927955544	40.53291442610721	33.002596445945045
437			0.1387387387387388	36.76132741877268	40.63672198890928	33.08680657271147
438			0.13891891891891897	36.85519520988993	40.74066227628658	33.17112395630001
439			0.13909909909909915	36.94918265290721	40.84473528823913	33.255548596710646
440			0.13927927927927933	37.043289747824495	40.9489410247669	33.34008049394339
441			0.1394594594594595	37.1375164946418	41.05327948586992	33.42471964799825
442			0.13963963963963968	37.231862893359136	41.15775067154819	33.50946605887522
443			0.13981981981981986	37.32632894397646	41.262354581801695	33.594319726574284
444			0.14000000000000004	37.42091464649383	41.36709121663045	33.67928065109547
445			0.14018018018018022	37.515620000911206	41.471960576034434	33.76434883243876
446			0.1403603603603604	37.61044500722859	41.576962660013656	33.84952427060416
447			0.14054054054054058	37.705389665446006	41.68209746856813	33.93480696559167
448			0.14072072072072075	37.80045397556343	41.787365001697836	34.02019691740127
449			0.14090090090090093	37.89563793758087	41.89276525940279	34.105694126033
450			0.14108108108108114	37.99094155149835	41.998298241682996	34.19129859148685
451			0.14126126126126132	38.08636481731582	42.10396394853842	34.27701031376278
452			0.1414414414414415	38.18190773503331	42.2097623799691	34.36282929286083
453			0.14162162162162167	38.27757030465083	42.315693535975015	34.448755528780985
454			0.14180180180180185	38.37335252616835	42.42175741655617	34.534789021523245
455			0.14198198198198203	38.4692543995859	42.52795402171257	34.62092977108762
456			0.1421621621621622	38.56527592490345	42.634283351444196	34.707177777474094
457			0.1423423423423424	38.66141710212103	42.74074540575108	34.79353304068268
458			0.14252252252252257	38.75767793123863	42.8473401846332	34.87999556071338
459			0.14270270270270274	38.85405841225624	42.954067688090554	34.96656533756618
460			0.14288288288288292	38.95055854517387	43.060927916123156	35.05324237124109
461			0.1430630630630631	39.04717832999151	43.16792086873099	35.140026661738105
462			0.14324324324324328	39.14391776670917	43.27504654591407	35.22691820905724
463			0.14342342342342346	39.24077685532686	43.382304947672395	35.31391701319848
464			0.14360360360360364	39.33775559584455	43.48969607400596	35.40102307416181
465			0.14378378378378384	39.434853988262276	43.59721992491478	35.48823639194728
466			0.14396396396396402	39.53207203258001	43.704876500398825	35.57555696655484
467			0.1441441441441442	39.62940972879775	43.812665800458106	35.66298479798451
468			0.14432432432432438	39.72686707691552	43.92058782509263	35.75051988623629
469			0.14450450450450456	39.824444076933304	44.02864257430241	35.838162231310164
470			0.14468468468468473	39.92214072885109	44.13683004808741	35.92591183320616
471			0.1448648648648649	40.01995703266891	44.24515024644766	36.01376869192426
472			0.1450450450450451	40.11789298838674	44.35360316938315	36.10173280746447
473			0.14522522522522527	40.21594859600459	44.46218881689388	36.18980417982679
474			0.14540540540540545	40.31412385552245	44.57090718897986	36.27798280901122
475			0.14558558558558563	40.41241876694033	44.679758285641064	36.366268695017745
476			0.1457657657657658	40.51083333025823	44.788742106877514	36.45466183784639
477			0.14594594594594598	40.60936754547615	44.89785865268921	36.54316223749713
478			0.14612612612612616	40.70802141259408	45.00710792307614	36.631769893969995
479			0.14630630630630634	40.80679493161203	45.116489918038326	36.72048480726496
480			0.14648648648648654	40.905688102530014	45.22600463757575	36.80930697738204
481			0.14666666666666672	41.00470092534799	45.33565208168841	36.898236404321224
482			0.1468468468468469	41.103833400066	45.445432250376314	36.98727308808252
483			0.14702702702702708	41.203085526684006	45.55534514363944	37.076417028665915
484			0.14720720720720726	41.30245730520205	45.66539076147783	37.16566822607142
485			0.14738738738738744	41.401948735620095	45.77556910389144	37.25502668029903
486			0.14756756756756761	41.50155981793816	45.885880170880306	37.34449239134875
487			0.1477477477477478	41.60129055215625	45.996323962444414	37.43406535922059
488			0.14792792792792797	41.70114093827435	46.106900478583746	37.52374558391452
489			0.14810810810810815	41.80111097629246	46.21760971929834	37.613533065430566
490			0.14828828828828833	41.901200666210606	46.32845168458817	37.703427803768726
491			0.1484684684684685	42.001410008028756	46.43942637445322	37.79342979892898
492			0.14864864864864868	42.10173900174692	46.55053378889353	37.88353905091136
493			0.14882882882882886	42.20218764736511	46.661773927909074	37.97375555971583
494			0.14900900900900907	42.30275594488332	46.77314679149989	38.06407932534243
495			0.14918918918918925	42.40344389430155	46.884652379665916	38.15451034779113
496			0.14936936936936943	42.50425149561978	46.99629069240718	38.245048627061934
497			0.1495495495495496	42.605178748838036	47.108061729723694	38.33569416315485
498			0.14972972972972978	42.70622565395631	47.21996549161545	38.42644695606987
499			0.14990990990990996	42.8073922109746	47.33200197808244	38.51730700580699
500			0.15009009009009014	42.9086784198929	47.444171189124674	38.60827431236623
501			0.15027027027027032	43.01008428071122	47.55647312474213	38.69934887574757
502			0.1504504504504505	43.11160979342955	47.66890778493486	38.79053069595102
503			0.15063063063063067	43.21325495804791	47.781475169702816	38.881819772976584
504			0.15081081081081085	43.31501977456629	47.89417527904601	38.973216106824246
505			0.15099099099099103	43.41690424298467	48.00700811296445	39.06471969749403
506			0.1511711711711712	43.51890836330308	48.119973671458126	39.15633054498591
507			0.1513513513513514	43.6210321355215	48.23307195452704	39.2480486492999
508			0.15153153153153157	43.72327555963994	48.3463029621712	39.339874010436006
509			0.15171171171171177	43.825638635658414	48.45966669439062	39.43180662839422
510			0.15189189189189195	43.928121363576885	48.57316315118526	39.52384650317454
511			0.15207207207207213	44.03072374339538	48.68679233255514	39.61599363477697
512			0.1522522522522523	44.133445775113884	48.80055423850027	39.7082480232015
513			0.15243243243243249	44.236287458732406	48.91444886902063	39.80060966844814
514			0.15261261261261266	44.33924879425095	49.02847622411624	39.89307857051689
515			0.15279279279279284	44.44232978166951	49.14263630378708	39.98565472940774
516			0.15297297297297302	44.54553042098808	49.25692910803316	40.07833814512071
517			0.1531531531531532	44.64885071220667	49.37135463685449	40.171128817655784
518			0.15333333333333338	44.752290655325275	49.48591289025106	40.26402674701296
519			0.15351351351351356	44.855850250343906	49.600603868222876	40.35703193319225
520			0.15369369369369373	44.959529497262544	49.71542757076992	40.45014437619365
521			0.1538738738738739	45.063328396081204	49.830383997892206	40.543364076017156
522			0.1540540540540541	45.16724694679988	49.945473149589745	40.63669103266277
523			0.1542342342342343	45.271285149418595	50.06069502586253	40.730125246130505
524			0.15441441441441447	45.3754430039373	50.17604962671055	40.823666716420334
525			0.15459459459459465	45.479720510356024	50.2915369521338	40.917315443532274
526			0.15477477477477483	45.584117668674764	50.40715700213229	41.01107142746632
527			0.154954954954955	45.68863447889353	50.52290977670603	41.10493466822248
528			0.1551351351351352	45.79327094101231	50.638795275855	41.19890516580073
529			0.15531531531531537	45.8980270550311	50.75481349957923	41.29298292020111
530			0.15549549549549554	46.00290282094991	50.87096444787868	41.387167931423576
531			0.15567567567567572	46.10789823876874	50.98724812075337	41.481460199468174
532			0.1558558558558559	46.21301330848758	51.103664518203324	41.57585972433487
533			0.15603603603603608	46.318248030106446	51.22021364022849	41.67036650602366
534			0.15621621621621626	46.42360240362532	51.33689548682892	41.76498054453458
535			0.15639639639639644	46.529076429044224	51.45371005800458	41.859701839867604
536			0.15657657657657661	46.63467010636313	51.57065735375548	41.954530392022725
537			0.1567567567567568	46.74038343558206	51.68773737408163	42.049466200999966
538			0.156936936936937	46.846216416701026	51.80495011898303	42.14450926679932
539			0.15711711711711718	46.95216904971999	51.92229558845966	42.239659589420775
540			0.15729729729729736	47.058241334638964	52.039773782511524	42.33491716886434
541			0.15747747747747753	47.164433271457966	52.157384701138625	42.430282005129996
542			0.1576576576576577	47.270744860176976	52.27512834434098	42.525754098217774
543			0.1578378378378379	47.377176100796014	52.39300471211857	42.621333448127665
544			0.15801801801801807	47.48372699331506	52.511013804471396	42.717020054859645
545			0.15819819819819825	47.59039753773412	52.62915562139947	42.81281391841375
546			0.15837837837837843	47.6971877340532	52.74743016290277	42.90871503878995
547			0.1585585585585586	47.804097582272306	52.86583742898133	43.00472341598827
548			0.15873873873873878	47.91112708239142	52.98437741963512	43.10083905000871
549			0.15891891891891896	48.01827623441054	53.10305013486416	43.19706194085123
550			0.15909909909909914	48.1255450383297	53.22185557466843	43.29339208851587
551			0.15927927927927932	48.23293349414887	53.340793739047946	43.38982949300263
552			0.1594594594594595	48.340441601868044	53.459864628002705	43.48637415431148
553			0.1596396396396397	48.448069361487256	53.57906824153272	43.583026072442465
554			0.15981981981981988	48.55581677300648	53.69840457963796	43.67978524739553
555			0.16000000000000006	48.66368383642571	53.81787364231844	43.77665167917071
556			0.16018018018018024	48.77167055174496	53.93747542957416	43.87362536776801
557			0.16036036036036042	48.879776918964225	54.05720994140511	43.9707063131874
558			0.1605405405405406	48.98800293808351	54.17707717781131	44.06789451542891
559			0.16072072072072077	49.09634860910281	54.297077138792766	44.16518997449252
560			0.16090090090090095	49.204813932022134	54.41720982434944	44.26259269037824
561			0.16108108108108113	49.31339890684146	54.53747523448136	44.360102663086074
562			0.1612612612612613	49.422103533560815	54.65787336918853	44.457719892616005
563			0.16144144144144149	49.53092781218019	54.77840422847093	44.555444378968055
564			0.16162162162162166	49.63987174269957	54.89906781232859	44.653276122142216
565			0.16180180180180184	49.74893532511897	55.01986412076147	44.75121512213847
566			0.16198198198198202	49.858118559438395	55.14079315376959	44.84926137895684
567			0.16216216216216223	49.96742144565785	55.26185491135299	44.94741489259734
568			0.1623423423423424	50.0768439837773	55.38304939351159	45.04567566305992
569			0.16252252252252258	50.18638617379677	55.50437660024544	45.144043690344624
570			0.16270270270270276	50.29604801571625	55.62583653155453	45.242518974451414
571			0.16288288288288294	50.405829509535764	55.74742918743887	45.34110151538033
572			0.16306306306306312	50.51573065525528	55.86915456789845	45.43979131313136
573			0.1632432432432433	50.625751452874816	55.99101267293325	45.53858836770447
574			0.16342342342342348	50.73589190239438	56.11300350254331	45.637492679099715
575			0.16360360360360365	50.84615200381395	56.23512705672861	45.73650424731705
576			0.16378378378378383	50.95653175713353	56.35738333548914	45.835623072356505
577			0.163963963963964	51.06703116235313	56.47977233882492	45.93484915421807
578			0.1641441441441442	51.17765021947275	56.60229406673593	46.03418249290173
579			0.16432432432432437	51.2883889284924	56.72494851922219	46.13362308840751
580			0.16450450450450455	51.39924728941205	56.8477356962837	46.2331709407354
581			0.16468468468468472	51.510225302231724	56.970655597920434	46.33282604988538
582			0.16486486486486493	51.62132296695143	57.09370822413244	46.4325884158575
583			0.1650450450450451	51.73254028357114	57.21689357491966	46.532458038651704
584			0.1652252252252253	51.84387725209086	57.340211650282114	46.632434918268025
585			0.16540540540540546	51.9553338725106	57.46366245021983	46.73251905470645
586			0.16558558558558564	52.06691014483036	57.58724597473277	46.832710447966974
587			0.16576576576576582	52.17860606905014	57.71096222382096	46.933009098049624
588			0.165945945945946	52.29042164516993	57.834811197484385	47.033415004954364
589			0.16612612612612618	52.40235687318973	57.95879289572304	47.13392816868122
590			0.16630630630630636	52.51441175310956	58.08290731853696	47.234548589230194
591			0.16648648648648653	52.626586284929395	58.2071544659261	47.335276266601255
592			0.1666666666666667	52.738880468649256	58.331534337890496	47.43611120079444
593			0.1668468468468469	52.85129430426913	58.45604693443013	47.53705339180974
594			0.16702702702702707	52.96382779178902	58.58069225554499	47.638102839647125
595			0.16720720720720725	53.076480931208934	58.70547030123511	47.739259544306634
596			0.16738738738738743	53.18925372252886	58.83038107150046	47.840523505788255
597			0.16756756756756763	53.30214616574882	58.95542456634108	47.94189472409199
598			0.1677477477477478	53.415158260868786	59.08060078575691	48.04337319921782
599			0.167927927927928	53.52829000788876	59.20590972974798	48.144958931165746
600			0.16810810810810817	53.641541406808756	59.331351398314304	48.2466519199358
601			0.16828828828828835	53.75491245762876	59.45692579145586	48.34845216552796
602			0.16846846846846852	53.868403160348784	59.58263290917266	48.45035966794221
603			0.1686486486486487	53.982013514968834	59.7084727514647	48.55237442717859
604			0.16882882882882888	54.09574352148889	59.83444531833197	48.654496443237065
605			0.16900900900900906	54.20959317990897	59.960550609774494	48.75672571611765
606			0.16918918918918924	54.32356249022907	60.08678862579226	48.85906224582035
607			0.16936936936936942	54.437651452449174	60.21315936638526	48.96150603234514
608			0.1695495495495496	54.55186006656931	60.339662831553504	49.064057075692055
609			0.16972972972972977	54.66618833258946	60.46629902129698	49.16671537586108
610			0.16990990990990995	54.780636250509616	60.59306793561571	49.2694809328522
611			0.17009009009009016	54.89520382032982	60.71996957450969	49.37235374666546
612			0.17027027027027034	55.009891042050015	60.84700393797891	49.4753338173008
613			0.1704504504504505	55.124697915670225	60.97417102602335	49.57842114475825
614			0.1706306306306307	55.23962444119046	61.10147083864303	49.681615729037816
615			0.17081081081081087	55.3546706186107	61.228903375837966	49.78491757013947
616			0.17099099099099105	55.469836447930966	61.35646863760813	49.88832666806325
617			0.17117117117117123	55.58512192915124	61.484166623953556	49.991843022809135
618			0.1713513513513514	55.70052706227154	61.6119973348742	50.095466634377125
619			0.17153153153153158	55.81605184729186	61.73996077037009	50.199197502767234
620			0.17171171171171176	55.931696284212194	61.86805693044123	50.30303562797943
621			0.17189189189189194	56.047460373032536	61.996285815087596	50.40698101001375
622			0.17207207207207212	56.16334411375291	62.12464742430922	50.51103364887018
623			0.1722522522522523	56.279347506373284	62.25314175810606	50.6151935445487
624			0.17243243243243248	56.39547055089369	62.38176881647816	50.71946069704935
625			0.17261261261261265	56.51171324731411	62.510528599425506	50.8238351063721
626			0.17279279279279286	56.62807559563455	62.63942110694809	50.928316772516965
627			0.17297297297297304	56.74455759585501	62.76844633904592	51.03290569548394
628			0.17315315315315322	56.86115924797547	62.89760429571898	51.137601875273006
629			0.1733333333333334	56.97788055199595	63.02689497696727	51.24240531188419
630			0.17351351351351357	57.09472150791646	63.15631838279082	51.34731600531748
631			0.17369369369369375	57.21168211573697	63.2858745131896	51.45233395557287
632			0.17387387387387393	57.32876237545751	63.415563368163625	51.55745916265038
633			0.1740540540540541	57.44596228707807	63.54538494771289	51.66269162654999
634			0.1742342342342343	57.56328185059862	63.675339251837386	51.76803134727171
635			0.17441441441441446	57.68072106601922	63.80542628053714	51.873478324815544
636			0.17459459459459464	57.79827993333981	63.93564603381212	51.979032559181476
637			0.17477477477477482	57.91595845256043	64.06599851166236	52.08469405036953
638			0.174954954954955	58.03375662368107	64.19648371408782	52.190462798379684
639			0.17513513513513518	58.15167444670171	64.32710164108853	52.29633880321194
640			0.17531531531531538	58.26971192162241	64.4578522926645	52.40232206486633
641			0.17549549549549556	58.38786904844309	64.58873566881569	52.5084125833428
642			0.17567567567567574	58.50614582716379	64.71975176954213	52.61461035864139
643			0.17585585585585592	58.62454225778452	64.8509005948438	52.720915390762094
644			0.1760360360360361	58.743058340305254	64.9821821447207	52.827327679704894
645			0.17621621621621628	58.86169407472601	65.11359641917286	52.933847225469805
646			0.17639639639639645	58.98044946104679	65.24514341820026	53.04047402805681
647			0.17657657657657663	59.09932449926756	65.3768231418029	53.14720808746594
648			0.1767567567567568	59.218319189388374	65.50863558998077	53.25404940369718
649			0.176936936936937	59.337433531409204	65.64058076273388	53.360997976750525
650			0.17711711711711717	59.45666752533003	65.77265866006225	53.468053806625974
651			0.17729729729729735	59.57602117115089	65.90486928196583	53.57521689332354
652			0.17747747747747752	59.69549446887175	66.03721262844468	53.682487236843194
653			0.1776576576576577	59.815087418492645	66.16968869949876	53.78986483718498
654			0.17783783783783788	59.93480002001356	66.30229749512809	53.89734969434887
655			0.1780180180180181	60.05463227343449	66.43503901533268	54.00494180833487
656			0.17819819819819827	60.17458417875544	66.56791326011248	54.112641179142976
657			0.17837837837837844	60.2946557359764	66.70092022946751	54.22044780677318
658			0.17855855855855862	60.414846945097366	66.83405992339779	54.32836169122549
659			0.1787387387387388	60.53515780611836	66.96733234190332	54.43638283249992
660			0.17891891891891898	60.65558831903936	67.1007374849841	54.54451123059644
661			0.17909909909909916	60.776138483860386	67.2342753526401	54.65274688551509
662			0.17927927927927934	60.896808300581434	67.36794594487134	54.761089797255835
663			0.1794594594594595	61.01759776920248	67.50174926167783	54.86953996581869
664			0.1796396396396397	61.138506889723566	67.63568530305956	54.97809739120366
665			0.17981981981981987	61.259535662144664	67.76975406901654	55.08676207341073
666			0.18000000000000005	61.38068408646576	67.90395555954875	55.19553401243991
667			0.18018018018018023	61.50195216268689	68.03828977465619	55.30441320829121
668			0.1803603603603604	61.623339890808026	68.17275671433889	55.41339966096459
669			0.18054054054054058	61.74484727082919	68.30735637859682	55.522493370460104
670			0.1807207207207208	61.8664743027504	68.44208876743002	55.631694336777734
671			0.18090090090090097	61.98822098657158	68.57695388083843	55.741002559917455
672			0.18108108108108115	62.11008732229279	68.71195171882209	55.85041803987929
673			0.18126126126126132	62.23207330991403	68.84708228138098	55.959940776663224
674			0.1814414414414415	62.35417894943526	68.98234556851511	56.069570770269266
675			0.18162162162162168	62.476404240856525	69.1177415802245	56.17930802069742
676			0.18180180180180186	62.59874918417779	69.25327031650913	56.28915252794768
677			0.18198198198198204	62.72121377939909	69.388931777369	56.399104292020056
678			0.18216216216216222	62.84379802652041	69.52472596280408	56.50916331291453
679			0.1823423423423424	62.96650192554173	69.66065287281442	56.61932959063111
680			0.18252252252252257	63.08932547646308	69.79671250740002	56.72960312516982
681			0.18270270270270275	63.21226867928445	69.93290486656083	56.83998391653061
682			0.18288288288288293	63.33533153400582	70.06922995029691	56.95047196471352
683			0.1830630630630631	63.45851404062722	70.2056877586082	57.06106726971855
684			0.18324324324324331	63.58181619914864	70.34227829149476	57.17176983154568
685			0.1834234234234235	63.70523800957008	70.47900154895656	57.282579650194926
686			0.18360360360360367	63.828779471891536	70.6158575309936	57.39349672566626
687			0.18378378378378385	63.952440586112985	70.75284623760587	57.504521057959714
688			0.18396396396396403	64.07622135223447	70.88996766879336	57.615652647075265
689			0.1841441441441442	64.20012177025598	71.02722182455611	57.72689149301294
690			0.18432432432432438	64.32414184017749	71.1646087048941	57.83823759577272
691			0.18450450450450456	64.44828156199901	71.30212830980734	57.9496909553546
692			0.18468468468468474	64.57254093572055	71.43978063929582	58.06125157175859
693			0.18486486486486492	64.69691996134213	71.57756569335953	58.17291944498469
694			0.1850450450450451	64.82141863886372	71.71548347199848	58.284694575032894
695			0.1852252252252253	64.94603696828533	71.8535339752127	58.39657696190323
696			0.18540540540540548	65.07077494960694	71.99171720300214	58.508566605595654
697			0.18558558558558566	65.19563258282858	72.13003315536682	58.62066350611019
698			0.18576576576576584	65.32060986795022	72.26848183230673	58.73286766344683
699			0.18594594594594602	65.44570680497189	72.40706323382189	58.84517907760557
700			0.1861261261261262	65.57092339389357	72.5457773599123	58.95759774858643
701			0.18630630630630637	65.69625963471528	72.68462421057794	59.0701236763894
702			0.18648648648648655	65.821715527437	72.82360378581882	59.18275686101447
703			0.18666666666666673	65.94729107205873	72.96271608563494	59.29549730246165
704			0.1868468468468469	66.07298626858048	73.1019611100263	59.40834500073093
705			0.1870270270270271	66.19880111700225	73.2413388589929	59.52129995582233
706			0.18720720720720727	66.32473561732402	73.38084933253475	59.634362167735844
707			0.18738738738738744	66.45078976954584	73.52049253065184	59.74753163647145
708			0.18756756756756762	66.57696357366765	73.66026845334416	59.86080836202917
709			0.1877477477477478	66.70325702968948	73.80017710061172	59.974192344409005
710			0.187927927927928	66.82967013761136	73.94021847245456	60.08768358361096
711			0.18810810810810819	66.95620289743322	74.0803925688726	60.20128207963501
712			0.18828828828828836	67.08285530915511	74.22069938986589	60.31498783248115
713			0.18846846846846854	67.20962737277702	74.36113893543443	60.428800842149414
714			0.18864864864864872	67.33651908829894	74.5017112055782	60.54272110863979
715			0.1888288288288289	67.46353045572087	74.6424162002972	60.65674863195227
716			0.18900900900900908	67.59066147504282	74.78325391959146	60.77088341208685
717			0.18918918918918926	67.7179121462648	74.92422436346095	60.88512544904354
718			0.18936936936936943	67.84528246938679	75.0653275319057	60.99947474282235
719			0.1895495495495496	67.97277244440879	75.20656342492568	61.113931293423256
720			0.1897297297297298	68.1003820713308	75.34793204252088	61.228495100846274
721			0.18990990990990997	68.22811135015284	75.48943338469134	61.3431661650914
722			0.19009009009009015	68.3559602808749	75.63106745143703	61.45794448615864
723			0.19027027027027033	68.48392886349697	75.77283424275798	61.57283006404798
724			0.1904504504504505	68.61201709801907	75.91473375865417	61.68782289875943
725			0.1906306306306307	68.74022498444118	76.0567659991256	61.802922990293006
726			0.1908108108108109	68.86855252276331	76.19893096417226	61.91813033864868
727			0.19099099099099107	68.99699971298544	76.34122865379416	62.03344494382645
728			0.19117117117117124	69.12556655510761	76.48365906799131	62.14886680582633
729			0.19135135135135142	69.25425304912979	76.62622220676369	62.264395924648326
730			0.1915315315315316	69.38305919505197	76.76891807011133	62.38003230029243
731			0.19171171171171178	69.51198499287418	76.91174665803418	62.49577593275863
732			0.19189189189189196	69.6410304425964	77.05470797053228	62.61162682204695
733			0.19207207207207214	69.77019554421864	77.19780200760563	62.727584968157366
734			0.19225225225225231	69.89948029774091	77.34102876925422	62.84365037108991
735			0.1924324324324325	70.02888470316317	77.48438825547807	62.95982303084455
736			0.19261261261261267	70.15840876048546	77.62788046627712	63.07610294742129
737			0.19279279279279285	70.28805246970778	77.77150540165142	63.192490120820146
738			0.19297297297297303	70.4178158308301	77.91526306160098	63.308984551041114
739			0.19315315315315323	70.54769884385247	78.0591534461258	63.42558623808421
740			0.1933333333333334	70.67770150877483	78.20317655522584	63.542295181949385
741			0.1935135135135136	70.80782382559718	78.3473323889011	63.65911138263667
742			0.19369369369369377	70.93806579431958	78.49162094715162	63.776034840146075
743			0.19387387387387395	71.068427414942	78.63604222997738	63.89306555447757
744			0.19405405405405413	71.19890868746442	78.78059623737838	64.01020352563118
745			0.1942342342342343	71.32950961188688	78.92528296935461	64.12744875360691
746			0.19441441441441448	71.46023018820934	79.0701024259061	64.24480123840473
747			0.19459459459459466	71.5910704164318	79.2150546070328	64.36226098002467
748			0.19477477477477484	71.72203029655431	79.36013951273476	64.47982797846673
749			0.19495495495495502	71.85310982857682	79.50535714301196	64.59750223373086
750			0.1951351351351352	71.98430901249935	79.65070749786442	64.71528374581713
751			0.19531531531531537	72.11562784832189	79.7961905772921	64.8331725147255
752			0.19549549549549555	72.24706633604444	79.94180638129501	64.95116854045598
753			0.19567567567567573	72.37862447566702	80.08755490987318	65.06927182300856
754			0.19585585585585594	72.51030226718964	80.23343616302661	65.18748236238328
755			0.19603603603603612	72.64209971061226	80.37945014075525	65.30580015858008
756			0.1962162162162163	72.77401680593489	80.52559684305915	65.424225211599
757			0.19639639639639647	72.90605355315752	80.67187626993825	65.54275752144001
758			0.19657657657657665	73.0382099522802	80.81828842139264	65.66139708810314
759			0.19675675675675683	73.17048600330287	80.96483329742225	65.78014391158838
760			0.196936936936937	73.30288170622558	81.11151089802709	65.89899799189571
761			0.19711711711711719	73.43539706104829	81.25832122320719	66.01795932902517
762			0.19729729729729736	73.56803206777101	81.40526427296251	66.13702792297673
763			0.19747747747747754	73.70078672639376	81.55234004729309	66.25620377375039
764			0.19765765765765772	73.83366103691654	81.6995485461989	66.37548688134616
765			0.1978378378378379	73.96665499933931	81.84688976967996	66.49487724576404
766			0.19801801801801808	74.09976861366212	81.99436371773625	66.61437486700405
767			0.19819819819819826	74.23300187988494	82.14197039036779	66.73397974506615
768			0.19837837837837843	74.36635479800775	82.28970978757455	66.85369187995033
769			0.19855855855855864	74.49982736803062	82.4375819093566	66.97351127165668
770			0.19873873873873882	74.63341958995349	82.58558675571386	67.0934379201851
771			0.198918918918919	74.76713146377638	82.73372432664637	67.21347182553563
772			0.19909909909909917	74.90096298949929	82.8819946221541	67.33361298770829
773			0.19927927927927935	75.03491416712218	83.03039764223708	67.45386140670301
774			0.19945945945945953	75.16898499664512	83.1789333868953	67.57421708251988
775			0.1996396396396397	75.30317547806807	83.32760185612877	67.69468001515884
776			0.1998198198198199	75.43748561139104	83.47640304993747	67.81525020461991
777			0.20000000000000007	75.57191539661403	83.6253369683214	67.93592765090311
778			0.20018018018018024	75.70646483373702	83.77440361128059	68.05671235400837
779			0.20036036036036042	75.84113392276004	83.92360297881501	68.17760431393577
780			0.2005405405405406	75.97592266368308	84.07293507092469	68.29860353068528
781			0.20072072072072078	76.11083105650613	84.2223998876096	68.4197100042569
782			0.20090090090090096	76.24585910122921	84.37199742886975	68.54092373465062
783			0.20108108108108116	76.38100679785231	84.52172769470516	68.66224472186647
784			0.20126126126126134	76.51627414637541	84.67159068511577	68.7836729659044
785			0.20144144144144152	76.65166114679853	84.82158640010165	68.90520846676445
786			0.2016216216216217	76.78716779912166	84.97171483966277	69.0268512244466
787			0.20180180180180188	76.92279410334483	85.12197600379912	69.14860123895087
788			0.20198198198198206	77.058540059468	85.27236989251072	69.27045851027725
789			0.20216216216216223	77.19440566749117	85.42289650579754	69.3924230384257
790			0.2023423423423424	77.33039092741438	85.57355584365962	69.51449482339629
791			0.2025225225225226	77.46649583923761	85.72434790609694	69.63667386518898
792			0.20270270270270277	77.60272040296084	85.8752726931095	69.75896016380379
793			0.20288288288288295	77.73906461858411	86.0263302046973	69.8813537192407
794			0.20306306306306313	77.87552848610736	86.17752044086032	70.00385453149971
795			0.2032432432432433	78.01211200553065	86.3288434015986	70.12646260058085
796			0.20342342342342348	78.14881517685396	86.48029908691213	70.24917792648408
797			0.20360360360360366	78.28563800007728	86.63188749680089	70.37200050920943
798			0.20378378378378387	78.42258047520065	86.78360863126493	70.4949303487569
799			0.20396396396396405	78.559642602224	86.93546249030416	70.61796744512645
800			0.20414414414414422	78.69682438114737	87.08744907391863	70.74111179831812
801			0.2043243243243244	78.83412581197076	87.23956838210836	70.8643634083319
802			0.20450450450450458	78.97154689469417	87.39182041487332	70.98772227516777
803			0.20468468468468476	79.1090876293176	87.54420517221354	71.11118839882577
804			0.20486486486486494	79.24674801584104	87.69672265412899	71.23476177930587
805			0.20504504504504512	79.38452805426448	87.84937286061967	71.35844241660807
806			0.2052252252252253	79.52242774458796	88.0021557916856	71.48223031073239
807			0.20540540540540547	79.66044708681146	88.15507144732676	71.60612546167881
808			0.20558558558558565	79.79858608093497	88.30811982754318	71.73012786944734
809			0.20576576576576583	79.9368447269585	88.46130093233482	71.85423753403799
810			0.205945945945946	80.07522302488202	88.61461476170172	71.97845445545073
811			0.20612612612612619	80.21372097470558	88.76806131564385	72.10277863368559
812			0.2063063063063064	80.35233857642919	88.92164059416125	72.22721006874256
813			0.20648648648648657	80.49107583005278	89.07535259725387	72.35174876062165
814			0.20666666666666675	80.62993273557639	89.22919732492171	72.47639470932283
815			0.20684684684684693	80.76890929300002	89.38317477716483	72.60114791484612
816			0.2070270270270271	80.90800550232365	89.53728495398315	72.7260083771915
817			0.20720720720720728	81.04722136354732	89.69152785537672	72.85097609635902
818			0.20738738738738746	81.18655687667099	89.84590348134554	72.97605107234862
819			0.20756756756756764	81.3260120416947	90.00041183188961	73.10123330516035
820			0.20774774774774782	81.46558685861841	90.15505290700891	73.22652279479418
821			0.207927927927928	81.60528132744211	90.30982670670343	73.35191954125011
822			0.20810810810810818	81.74509544816587	90.46473323097322	73.47742354452816
823			0.20828828828828835	81.88502922078963	90.61977247981825	73.60303480462831
824			0.20846846846846853	82.02508264531342	90.77494445323852	73.72875332155057
825			0.2086486486486487	82.16525572173721	90.93024915123402	73.85457909529495
826			0.2088288288288289	82.30554845006102	91.08568657380475	73.98051212586141
827			0.2090090090090091	82.44596083028486	91.24125672095076	74.10655241325003
828			0.20918918918918927	82.58649286240872	91.396959592672	74.23269995746071
829			0.20936936936936945	82.72714454643257	91.55279518896846	74.35895475849352
830			0.20954954954954963	82.86791588235646	91.70876350984018	74.48531681634844
831			0.2097297297297298	83.00880687018035	91.86486455528711	74.61178613102544
832			0.20990990990991	83.14981750990427	92.0210983253093	74.73836270252457
833			0.21009009009009016	83.2909478015282	92.17746481990675	74.8650465308458
834			0.21027027027027034	83.43219774505214	92.33396403907942	74.99183761598916
835			0.21045045045045052	83.57356734047612	92.49059598282733	75.11873595795461
836			0.2106306306306307	83.7150565878001	92.64736065115049	75.24574155674216
837			0.21081081081081088	83.85666548702407	92.80425804404886	75.37285441235183
838			0.21099099099099106	83.9983940381481	92.9612881615225	75.5000745247836
839			0.21117117117117123	84.14024224117215	93.11845100357138	75.62740189403748
840			0.2113513513513514	84.28221009609618	93.27574657019551	75.75483652011349
841			0.2115315315315316	84.42429760292026	93.43317486139486	75.88237840301159
842			0.2117117117117118	84.56650476164434	93.59073587716946	76.01002754273179
843			0.21189189189189198	84.70883157226845	93.74842961751932	76.13778393927412
844			0.21207207207207215	84.85127803479257	93.9062560824444	76.26564759263854
845			0.21225225225225233	84.9938441492167	94.06421527194472	76.39361850282508
846			0.2124324324324325	85.13652991554086	94.22230718602029	76.52169666983372
847			0.2126126126126127	85.27933533376502	94.38053182467107	76.64988209366444
848			0.21279279279279287	85.4222604038892	94.53888918789713	76.7781747743173
849			0.21297297297297305	85.56530512591341	94.69737927569841	76.90657471179227
850			0.21315315315315322	85.70846949983763	94.85600208807493	77.03508190608935
851			0.2133333333333334	85.85175352566186	95.0147576250267	77.16369635720854
852			0.21351351351351358	85.99515720338611	95.17364588655371	77.29241806514982
853			0.21369369369369376	86.13868053301037	95.33266687265595	77.42124702991322
854			0.21387387387387394	86.28232351453467	95.49182058333344	77.55018325149872
855			0.21405405405405412	86.42608614795897	95.65110701858617	77.67922672990633
856			0.21423423423423432	86.56996843328331	95.81052617841416	77.80837746513608
857			0.2144144144144145	86.71397037050765	95.97007806281738	77.93763545718791
858			0.21459459459459468	86.85809195963198	96.12976267179583	78.06700070606183
859			0.21477477477477486	87.00233320065637	96.28958000534952	78.19647321175789
860			0.21495495495495504	87.14669409358075	96.44953006347845	78.32605297427604
861			0.2151351351351352	87.29117463840515	96.60961284618263	78.4557399936163
862			0.2153153153153154	87.43577483512958	96.76982835346205	78.58553426977866
863			0.21549549549549557	87.58049468375401	96.9301765853167	78.71543580276314
864			0.21567567567567575	87.72533418427847	97.0906575417466	78.84544459256973
865			0.21585585585585593	87.87029333670294	97.25127122275173	78.97556063919842
866			0.2160360360360361	88.01537214102743	97.41201762833211	79.10578394264923
867			0.21621621621621628	88.16057059725193	97.57289675848773	79.23611450292215
868			0.21639639639639646	88.30588870537645	97.7339086132186	79.36655232001715
869			0.21657657657657664	88.45132646540098	97.89505319252468	79.49709739393428
870			0.21675675675675682	88.59688387732554	98.05633049640602	79.62774972467352
871			0.21693693693693702	88.74256094115015	98.21774052486265	79.75850931223488
872			0.2171171171171172	88.88835765687473	98.37928327789446	79.88937615661834
873			0.21729729729729738	89.03427402449934	98.54095875550153	80.02035025782389
874			0.21747747747747756	89.18031004402395	98.70276695768382	80.15143161585155
875			0.21765765765765774	89.32646571544859	98.86470788444137	80.28262023070131
876			0.21783783783783792	89.47274103877326	99.02678153577416	80.41391610237321
877			0.2180180180180181	89.61913601399793	99.18898791168219	80.54531923086721
878			0.21819819819819827	89.76565064112263	99.35132701216547	80.6768296161833
879			0.21837837837837845	89.91228492014733	99.51379883722396	80.8084472583215
880			0.21855855855855863	90.05903885107205	99.67640338685771	80.94017215728182
881			0.2187387387387388	90.2059124338968	99.83914066106671	81.07200431306424
882			0.218918918918919	90.35290566862156	100.00201065985094	81.20394372566878
883			0.21909909909909916	90.50001855524633	100.16501338321042	81.33599039509542
884			0.21927927927927934	90.64725109377112	100.32814883114513	81.46814432134416
885			0.21945945945945952	90.79460328419592	100.49141700365507	81.60040550441502
886			0.21963963963963973	90.94207512652078	100.6548179007403	81.732773944308
887			0.2198198198198199	91.08966662074563	100.81835152240073	81.86524964102307
888			0.22000000000000008	91.23737776687048	100.98201786863642	81.99783259456026
889			0.22018018018018026	91.38520856489536	101.14581693944734	82.13052280491955
890			0.22036036036036044	91.53315901482026	101.30974873483348	82.26332027210094
891			0.22054054054054062	91.68122911664516	101.47381325479489	82.39622499610444
892			0.2207207207207208	91.82941887037009	101.63801049933153	82.52923697693005
893			0.22090090090090098	91.97772827599503	101.80234046844342	82.66235621457778
894			0.22108108108108115	92.12615733352	101.96680316213053	82.79558270904761
895			0.22126126126126133	92.27470604294497	102.13139858039288	82.92891646033954
896			0.2214414414414415	92.42337440426996	102.2961267232305	83.06235746845358
897			0.2216216216216217	92.57216241749498	102.46098759064334	83.19590573338974
898			0.22180180180180187	92.72107008262002	102.62598118263143	83.32956125514801
899			0.22198198198198205	92.87009739964506	102.79110749919475	83.46332403372838
900			0.22216216216216225	93.01924436857014	102.95636654033333	83.59719406913086
901			0.22234234234234243	93.16851098939522	103.12175830604716	83.73117136135545
902			0.2225225225225226	93.31789726212031	103.2872827963362	83.86525591040214
903			0.2227027027027028	93.46740318674543	103.4529400112005	83.99944771627095
904			0.22288288288288297	93.61702876327055	103.61872995064003	84.13374677896185
905			0.22306306306306314	93.76677399169571	103.78465261465479	84.26815309847488
906			0.22324324324324332	93.91663887202087	103.9507080032448	84.40266667480999
907			0.2234234234234235	94.06662340424604	104.11689611641005	84.53728750796722
908			0.22360360360360368	94.21672758837126	104.28321695415056	84.67201559794658
909			0.22378378378378386	94.36695142439648	104.44967051646628	84.80685094474804
910			0.22396396396396404	94.5172949123217	104.61625680335726	84.94179354837159
911			0.22414414414414421	94.66775805214694	104.78297581482347	85.07684340881724
912			0.2243243243243244	94.81834084387219	104.94982755086492	85.21200052608503
913			0.22450450450450457	94.96904328749748	105.11681201148163	85.3472649001749
914			0.22468468468468475	95.1198653830228	105.28392919667357	85.48263653108691
915			0.22486486486486496	95.27080713044813	105.45117910644078	85.61811541882102
916			0.22504504504504513	95.42186852977346	105.61856174078319	85.75370156337722
917			0.2252252252252253	95.5730495809988	105.78607709970085	85.88939496475554
918			0.2254054054054055	95.72435028412417	105.95372518319375	86.02519562295596
919			0.22558558558558567	95.87577063914956	106.1215059912619	86.1611035379785
920			0.22576576576576585	96.02731064607497	106.28941952390528	86.29711870982314
921			0.22594594594594603	96.17897030490039	106.45746578112391	86.43324113848988
922			0.2261261261261262	96.3307496156258	106.62564476291776	86.56947082397873
923			0.22630630630630638	96.48264857825126	106.79395646928688	86.7058077662897
924			0.22648648648648656	96.63466719277673	106.96240090023122	86.84225196542278
925			0.22666666666666674	96.78680545920223	107.1309780557508	86.97880342137796
926			0.22684684684684692	96.93906337752772	107.29968793584564	87.11546213415524
927			0.2270270270270271	97.09144094775323	107.4685305405157	87.25222810375463
928			0.22720720720720727	97.24393816987876	107.63750586976101	87.38910133017613
929			0.22738738738738748	97.39655504390434	107.8066139235816	87.52608181341978
930			0.22756756756756766	97.54929156982992	107.97585470197738	87.6631695534855
931			0.22774774774774784	97.7021477476555	108.14522820494842	87.80036455037333
932			0.22792792792792801	97.85512357738111	108.31473443249469	87.93766680408325
933			0.2281081081081082	98.00821905900673	108.4843733846162	88.07507631461529
934			0.22828828828828837	98.16143419253235	108.65414506131296	88.21259308196946
935			0.22846846846846855	98.31476897795802	108.82404946258495	88.35021710614572
936			0.22864864864864873	98.46822341528369	108.9940865884322	88.48794838714409
937			0.2288288288288289	98.62179750450937	109.16425643885466	88.62578692496456
938			0.22900900900900908	98.77549124563508	109.33455901385238	88.76373271960715
939			0.22918918918918926	98.9293046386608	109.50499431342534	88.90178577107184
940			0.22936936936936944	99.08323768358655	109.67556233757354	89.03994607935864
941			0.22954954954954962	99.2372903804123	109.846263086297	89.17821364446756
942			0.2297297297297298	99.39146272913807	110.01709655959567	89.31658846639857
943			0.22990990990990998	99.54575472976386	110.1880627574696	89.4550705451517
944			0.23009009009009018	99.70016638228968	110.35916167991878	89.59365988072695
945			0.23027027027027036	99.85469768671551	110.53039332694318	89.7323564731243
946			0.23045045045045054	100.00934864304135	110.70175769854283	89.87116032234375
947			0.23063063063063072	100.16411925126721	110.87325479471772	90.0100714283853
948			0.2308108108108109	100.31900951139308	111.04488461546785	90.14908979124897
949			0.23099099099099107	100.47401942341897	111.21664716079322	90.28821541093474
950			0.23117117117117125	100.62914898734488	111.38854243069382	90.42744828744263
951			0.23135135135135143	100.78439820317081	111.56057042516967	90.56678842077262
952			0.2315315315315316	100.93976707089674	111.73273114422076	90.70623581092471
953			0.2317117117117118	101.0952555905227	111.9050245878471	90.84579045789891
954			0.23189189189189197	101.25086376204867	112.07745075604866	90.98545236169524
955			0.23207207207207214	101.40659158547466	112.25000964882547	91.12522152231365
956			0.23225225225225232	101.56243906080067	112.42270126617753	91.2650979397542
957			0.2324324324324325	101.7184061880267	112.59552560810482	91.40508161401682
958			0.23261261261261268	101.87449296715275	112.76848267460737	91.54517254510158
959			0.23279279279279289	102.03069939817883	112.94157246568516	91.68537073300845
960			0.23297297297297306	102.1870254811049	113.11479498133816	91.8256761777374
961			0.23315315315315324	102.34347121593099	113.28815022156644	91.96608887928849
962			0.23333333333333342	102.50003660265712	113.46163818636994	92.10660883766167
963			0.2335135135135136	102.65672164128323	113.63525887574869	92.24723605285696
964			0.23369369369369378	102.81352633180937	113.80901228970265	92.38797052487435
965			0.23387387387387396	102.97045067423554	113.98289842823186	92.52881225371385
966			0.23405405405405413	103.12749466856171	114.15691729133634	92.66976123937548
967			0.2342342342342343	103.28465831478792	114.33106887901603	92.8108174818592
968			0.2344144144144145	103.44194161291412	114.50535319127098	92.95198098116502
969			0.23459459459459467	103.59934456294035	114.67977022810116	93.09325173729295
970			0.23477477477477485	103.75686716486659	114.85431998950658	93.234629750243
971			0.23495495495495503	103.91450941869284	115.02900247548726	93.37611502001515
972			0.2351351351351352	104.07227132441913	115.20381768604317	93.51770754660942
973			0.2353153153153154	104.23015288204546	115.37876562117435	93.6594073300258
974			0.2354954954954956	104.38815409157178	115.55384628088073	93.80121437026429
975			0.23567567567567577	104.54627495299809	115.72905966516234	93.94312866732487
976			0.23585585585585594	104.70451546632444	115.90440577401922	94.08515022120756
977			0.23603603603603612	104.8628756315508	116.07988460745133	94.22727903191236
978			0.2362162162162163	105.0213554486772	116.2554961654587	94.36951509943927
979			0.23639639639639648	105.17995491770358	116.43124044804128	94.5118584237883
980			0.23657657657657666	105.33867403862999	116.6071174551991	94.65430900495942
981			0.23675675675675684	105.49751281145643	116.78312718693219	94.79686684295264
982			0.23693693693693701	105.65647123618288	116.9592696432405	94.939531937768
983			0.2371171171171172	105.81554931280935	117.13554482412405	95.08230428940544
984			0.23729729729729737	105.97474704133583	117.31195272958286	95.225183897865
985			0.23747747747747755	106.13406442176232	117.48849335961688	95.36817076314665
986			0.23765765765765773	106.29350145408884	117.66516671422617	95.51126488525043
987			0.2378378378378379	106.45305813831537	117.84197279341069	95.65446626417632
988			0.2380180180180181	106.61273447444195	118.01891159717047	95.79777489992433
989			0.2381981981981983	106.77253046246852	118.19598312550548	95.94119079249442
990			0.23837837837837847	106.93244610239509	118.37318737841571	96.08471394188663
991			0.23855855855855865	107.09248139422169	118.5505243559012	96.22834434810095
992			0.23873873873873883	107.2526363379483	118.72799405796192	96.37208201113737
993			0.238918918918919	107.41291093357495	118.90559648459788	96.5159269309959
994			0.23909909909909918	107.5733051811016	119.0833316358091	96.65987910767655
995			0.23927927927927936	107.73381908052826	119.26119951159555	96.80393854117929
996			0.23945945945945954	107.89445263185495	119.43920011195722	96.94810523150414
997			0.23963963963963972	108.05520583508165	119.61733343689416	97.0923791786511
998			0.2398198198198199	108.21607869020836	119.79559948640632	97.23676038262019
999			0.24000000000000007	108.37707119723511	119.97399826049373	97.38124884341137
