# Supplementary material for: Statistics of pathogenic bacteria in the search of host cells
Source: Nat Commun. 2021 Mar 31;12:1990. doi: 10.1038/s41467-021-22156-6 (PMC8012381; doi:10.1038/s41467-021-22156-6)
Supplement: Supplementary file 9 — Source Data [file 41467_2021_22156_MOESM9_ESM.zip › SupplementaryFig1/Supplmentary_Fig1_panel_c.csv]

	nDt	Exp <(d-vnDt)^2>	Theo t	Theo <(d-vnDt)^2>	1_sigma low	1_sigma up
0	0.06000000000000002	0.3380261074548211	0.06000000000000002	0.2625818667545312	0.311885110857097	0.2132786226519654
1	0.09000000000000002	0.6263132276840478	0.06012012012012014	0.2642206075926844	0.3136225568886488	0.2148186582967201
2	0.12000000000000004	1.0165916414162137	0.06024024024024026	0.2658593484308376	0.3153600029202005	0.21635869394147467
3	0.15000000000000005	1.4543465151290424	0.06036036036036038	0.26749808926899077	0.3170974489517522	0.21789872958622936
4	0.18000000000000005	1.9703870853761163	0.0604804804804805	0.26913683010714395	0.31883489498330386	0.21943876523098393
5			0.06060060060060062	0.27077557094529714	0.32057234101485566	0.22097880087573873
6			0.06072072072072074	0.2724143117834503	0.32230978704640734	0.2225188365204933
7			0.06084084084084086	0.2740530526216035	0.32404723307795913	0.224058872165248
8			0.06096096096096098	0.2756917934597567	0.3257846791095107	0.22559890781000258
9			0.0610810810810811	0.2773305342979099	0.3275221251410625	0.22713894345475727
10			0.06120120120120122	0.27896927513606307	0.3292595711726142	0.22867897909951196
11			0.06132132132132134	0.28060801597421625	0.33099701720416597	0.23021901474426665
12			0.06144144144144146	0.28224675681236944	0.33273446323571765	0.23175905038902123
13			0.06156156156156158	0.2838854976505226	0.33447190926726933	0.23329908603377592
14			0.0616816816816817	0.2855242384886758	0.336209355298821	0.2348391216785305
15			0.06180180180180182	0.287162979326829	0.3379468013303728	0.2363791573232853
16			0.06192192192192194	0.2888017201649822	0.3396842473619245	0.23791919296803987
17			0.06204204204204206	0.29044046100313536	0.3414216933934763	0.23945922861279456
18			0.06216216216216218	0.29207920184128855	0.34315913942502796	0.24099926425754914
19			0.0622822822822823	0.29371794267944173	0.34489658545657964	0.24253929990230383
20			0.06240240240240242	0.2953566835175949	0.3466340314881313	0.24407933554705852
21			0.06252252252252254	0.296995424355748	0.348371477519683	0.2456193711918131
22			0.06264264264264266	0.2986341651939013	0.3501089235512348	0.24715940683656779
23			0.06276276276276278	0.3002729060320545	0.3518463695827866	0.24869944248132247
24			0.0628828828828829	0.3019116468702078	0.35358381561433827	0.25023947812607716
25			0.06300300300300302	0.30355038770836085	0.35532126164588984	0.25177951377083174
26			0.06312312312312314	0.30518912854651403	0.35705870767744163	0.25331954941558643
27			0.06324324324324326	0.3068278693846672	0.3587961537089934	0.2548595850603411
28			0.06336336336336339	0.3084666102228205	0.3605335997405452	0.2563996207050958
29			0.0634834834834835	0.3101053510609736	0.3622710457720967	0.2579396563498504
30			0.06360360360360362	0.3117440918991268	0.36400849180364847	0.2594796919946051
31			0.06372372372372374	0.31338283273727996	0.36574593783520026	0.26101972763935977
32			0.06384384384384387	0.31502157357543326	0.36748338386675206	0.26255976328411446
33			0.06396396396396398	0.31666031441358633	0.3692208298983036	0.2640997989288689
34			0.0640840840840841	0.3182990552517395	0.3709582759298553	0.2656398345736236
35			0.06420420420420422	0.3199377960898927	0.3726957219614071	0.2671798702183784
36			0.06432432432432435	0.321576536928046	0.3744331679929589	0.2687199058631331
37			0.06444444444444447	0.3232152777661992	0.3761706140245107	0.2702599415078878
38			0.06456456456456458	0.32485401860435226	0.37790806005606226	0.27179997715264226
39			0.0646846846846847	0.32649275944250544	0.37964550608761394	0.27334001279739695
40			0.06480480480480483	0.32813150028065874	0.38138295211916573	0.27488004844215164
41			0.06492492492492494	0.3297702411188118	0.3831203981507173	0.2764200840869062
42			0.06504504504504506	0.331408981956965	0.3848578441822691	0.2779601197316609
43			0.06516516516516518	0.3330477227951182	0.3865952902138209	0.2795001553764156
44			0.06528528528528531	0.3346864636332715	0.38833273624537257	0.2810401910211703
45			0.06540540540540543	0.33632520447142467	0.39007018227692436	0.28258022666592497
46			0.06552552552552554	0.33796394530957774	0.39180762830847593	0.28412026231067955
47			0.06564564564564566	0.3396026861477309	0.3935450743400277	0.28566029795543424
48			0.06576576576576579	0.3412414269858842	0.3952825203715795	0.28720033360018893
49			0.06588588588588591	0.3428801678240374	0.3970199664031312	0.2887403692449436
50			0.06600600600600602	0.3445189086621905	0.39875741243468277	0.2902804048896982
51			0.06612612612612614	0.34615764950034367	0.40049485846623456	0.2918204405344529
52			0.06624624624624627	0.34779639033849696	0.40223230449778635	0.2933604761792076
53			0.06636636636636639	0.34943513117665015	0.40396975052933815	0.29490051182396226
54			0.0664864864864865	0.3510738720148032	0.4057071965608897	0.29644054746871673
55			0.06660660660660662	0.3527126128529564	0.4074446425924414	0.2979805831134714
56			0.06672672672672675	0.3543513536911097	0.4091820886239932	0.2995206187582262
57			0.06684684684684687	0.3559900945292629	0.410919534655545	0.3010606544029809
58			0.06696696696696698	0.35762883536741596	0.41265698068709655	0.3026006900477354
59			0.0670870870870871	0.35926757620556915	0.41439442671864835	0.30414072569249007
60			0.06720720720720723	0.36090631704372245	0.4161318727502	0.30568076133724476
61			0.06732732732732735	0.36254505788187563	0.4178693187817518	0.30722079698199944
62			0.06744744744744746	0.3641837987200287	0.4196067648133034	0.308760832626754
63			0.06756756756756759	0.3658225395581819	0.4213442108448552	0.3103008682715087
64			0.06768768768768771	0.3674612803963352	0.423081656876407	0.3118409039162634
65			0.06780780780780783	0.3691000212344884	0.42481910290795866	0.3133809395610181
66			0.06792792792792796	0.37073876207264167	0.42655654893951045	0.3149209752057728
67			0.06804804804804807	0.37237750291079474	0.428293994971062	0.31646101085052736
68			0.06816816816816819	0.37401624374894793	0.4300314410026138	0.31800104649528205
69			0.06828828828828831	0.3756549845871011	0.4317688870341656	0.31954108214003674
70			0.06840840840840842	0.3772937254252542	0.4335063330657172	0.3210811177847913
71			0.06852852852852855	0.3789324662634075	0.43524377909726886	0.322621153429546
72			0.06864864864864867	0.38057120710156067	0.43698122512882065	0.3241611890743007
73			0.06876876876876879	0.38220994793971386	0.43871867116037244	0.3257012247190554
74			0.06888888888888892	0.38384868877786715	0.44045611719192423	0.32724126036381007
75			0.06900900900900903	0.3854874296160202	0.4421935632234758	0.32878129600856454
76			0.06912912912912915	0.3871261704541734	0.4439310092550275	0.33032133165331934
77			0.06924924924924927	0.3887649112923266	0.4456684552865794	0.33186136729807403
78			0.06936936936936938	0.3904036521304797	0.44740590131813096	0.3334014029428285
79			0.0694894894894895	0.39204239296863297	0.44914334734968253	0.3349414385875832
80			0.06960960960960963	0.39368113380678615	0.4508807933812343	0.3364814742323379
81			0.06972972972972975	0.39531987464493934	0.4526182394127861	0.33802150987709256
82			0.06984984984984988	0.39695861548309264	0.4543556854443379	0.33956154552184736
83			0.06996996996996999	0.3985973563212457	0.4560931314758895	0.34110158116660183
84			0.07009009009009011	0.4002360971593989	0.45783057750744127	0.3426416168113565
85			0.07021021021021023	0.4018748379975521	0.45956802353899306	0.3441816524561112
86			0.07033033033033036	0.4035135788357054	0.46130546957054486	0.3457216881008659
87			0.07045045045045047	0.40515231967385845	0.4630429156020964	0.3472617237456205
88			0.07057057057057059	0.40679106051201164	0.4647803616336482	0.34880175939037517
89			0.07069069069069071	0.4084298013501648	0.4665178076651998	0.35034179503512985
90			0.07081081081081084	0.4100685421883181	0.4682552536967516	0.35188183067988454
91			0.07093093093093095	0.4117072830264712	0.46999269972830315	0.3534218663246391
92			0.07105105105105107	0.4133460238646244	0.47173014575985495	0.3549619019693938
93			0.0711711711711712	0.41498476470277756	0.47346759179140674	0.3565019376141485
94			0.07129129129129132	0.41662350554093086	0.47520503782295853	0.3580419732589032
95			0.07141141141141143	0.41826224637908394	0.4769424838545101	0.35958200890365766
96			0.07153153153153155	0.4199009872172371	0.4786799298860619	0.36112204454841235
97			0.07165165165165167	0.4215397280553903	0.4804173759176137	0.36266208019316715
98			0.0717717717717718	0.4231784688935436	0.4821548219491655	0.36420211583792184
99			0.07189189189189191	0.4248172097316967	0.48389226798071705	0.3657421514826763
100			0.07201201201201203	0.42645595056984986	0.4856297140122686	0.367282187127431
101			0.07213213213213215	0.42809469140800305	0.4873671600438204	0.3688222227721857
102			0.07225225225225228	0.42973343224615634	0.4891046060753722	0.37036225841694037
103			0.0723723723723724	0.43137217308430953	0.490842052106924	0.37190229406169517
104			0.07249249249249251	0.4330109139224626	0.49257949813847557	0.37344232970644964
105			0.07261261261261263	0.4346496547606158	0.49431694417002736	0.3749823653512043
106			0.07273273273273276	0.4362883955987691	0.49605439020157915	0.376522400995959
107			0.07285285285285287	0.43792713643692216	0.4977918362331307	0.3780624366407136
108			0.07297297297297299	0.43956587727507535	0.4995292822646825	0.3796024722854683
109			0.07309309309309311	0.44120461811322864	0.5012667282962343	0.381142507930223
110			0.07321321321321324	0.4428433589513818	0.5030041743277859	0.38268254357497766
111			0.07333333333333336	0.444482099789535	0.5047416203593377	0.38422257921973235
112			0.07345345345345347	0.4461208406276881	0.5064790663908892	0.38576261486448693
113			0.0735735735735736	0.4477595814658414	0.508216512422441	0.3873026505092416
114			0.07369369369369372	0.44939832230399446	0.5099539584539928	0.3888426861539963
115			0.07381381381381383	0.45103706314214753	0.5116914044855444	0.3903827217987508
116			0.07393393393393395	0.45267580398030083	0.5134288505170962	0.39192275744350547
117			0.07405405405405407	0.4543145448184541	0.515166296548648	0.39346279308826027
118			0.0741741741741742	0.4559532856566072	0.5169037425801998	0.39500282873301495
119			0.07429429429429432	0.4575920264947605	0.5186411886117516	0.39654286437776964
120			0.07441441441441443	0.45923076733291357	0.5203786346433029	0.3980829000225241
121			0.07453453453453456	0.46086950817106687	0.5221160806748547	0.3996229356672788
122			0.07465465465465468	0.46250824900921994	0.5238535267064065	0.4011629713120335
123			0.0747747747747748	0.46414698984737324	0.5255909727379583	0.4027030069567883
124			0.07489489489489491	0.4657857306855263	0.5273284187695099	0.40424304260154276
125			0.07501501501501504	0.4674244715236796	0.5290658648010617	0.40578307824629745
126			0.07513513513513516	0.4690632123618327	0.5308033108326135	0.40732311389105214
127			0.07525525525525528	0.470701953199986	0.5325407568641652	0.4088631495358068
128			0.07537537537537539	0.47234069403813905	0.5342782028957168	0.4104031851805614
129			0.07549549549549552	0.47397943487629235	0.5360156489272686	0.4119432208253161
130			0.07561561561561564	0.47561817571444565	0.5377530949588202	0.4134832564700708
131			0.07573573573573576	0.4772569165525987	0.539490540990372	0.41502329211482547
132			0.07585585585585589	0.478895657390752	0.5412279870219238	0.41656332775958016
133			0.075975975975976	0.4805343982289051	0.5429654330534753	0.41810336340433474
134			0.07609609609609612	0.4821731390670584	0.5447028790850271	0.4196433990490894
135			0.07621621621621624	0.48381187990521146	0.5464403251165789	0.4211834346938441
136			0.07633633633633635	0.48545062074336454	0.5481777711481305	0.4227234703385986
137			0.07645645645645648	0.48708936158151783	0.5499152171796823	0.4242635059833533
138			0.0765765765765766	0.48872810241967113	0.5516526632112341	0.4258035416281081
139			0.07669669669669672	0.4903668432578242	0.5533901092427859	0.42734357727286276
140			0.07681681681681685	0.4920055840959775	0.5551275552743374	0.42888361291761745
141			0.07693693693693696	0.4936443249341306	0.556865001305889	0.4304236485623719
142			0.07705705705705708	0.49528306577228387	0.5586024473374408	0.4319636842071266
143			0.0771771771771772	0.49692180661043694	0.5603398933689926	0.4335037198518813
144			0.07729729729729731	0.49856054744859	0.5620773394005442	0.4350437554966359
145			0.07741741741741744	0.5001992882867433	0.563814785432096	0.43658379114139056
146			0.07753753753753756	0.5018380291248966	0.5655522314636477	0.43812382678614525
147			0.07765765765765768	0.5034767699630497	0.5672896774951995	0.43966386243089994
148			0.0777777777777778	0.505115510801203	0.5690271235267513	0.44120389807565463
149			0.07789789789789792	0.5067542516393561	0.5707645695583029	0.4427439337204092
150			0.07801801801801804	0.5083929924775094	0.5725020155898547	0.4442839693651638
151			0.07813813813813816	0.5100317333156624	0.5742394616214063	0.4458240050099186
152			0.07825825825825827	0.5116704741538155	0.5759769076529578	0.44736404065467317
153			0.0783783783783784	0.5133092149919688	0.5777143536845096	0.44890407629942775
154			0.07849849849849852	0.5149479558301221	0.5794517997160614	0.45044411194418255
155			0.07861861861861864	0.5165866966682752	0.5811892457476132	0.4519841475889371
156			0.07873873873873877	0.5182254375064285	0.582926691779165	0.4535241832336919
157			0.07885885885885888	0.5198641783445815	0.5846641378107166	0.4550642188784465
158			0.078978978978979	0.5215029191827348	0.5864015838422684	0.4566042545232011
159			0.07909909909909912	0.5231416600208879	0.5881390298738202	0.4581442901679559
160			0.07921921921921923	0.524780400859041	0.5898764759053717	0.45968432581271046
161			0.07933933933933936	0.5264191416971943	0.5916139219369235	0.46122436145746504
162			0.07945945945945948	0.5280578825353476	0.5933513679684751	0.46276439710221984
163			0.0795795795795796	0.5296966233735007	0.5950888140000269	0.4643044327469744
164			0.07969969969969973	0.531335364211654	0.5968262600315787	0.4658444683917292
165			0.07981981981981984	0.532974105049807	0.5985637060631303	0.4673845040364838
166			0.07993993993993996	0.5346128458879603	0.600301152094682	0.4689245396812384
167			0.08006006006006008	0.5362515867261134	0.6020385981262338	0.4704645753259932
168			0.08018018018018021	0.5378903275642667	0.6037760441577856	0.47200461097074775
169			0.08030030030030033	0.53952906840242	0.6055134901893374	0.47354464661550255
170			0.08042042042042044	0.5411678092405731	0.607250936220889	0.4750846822602569
171			0.08054054054054056	0.5428065500787261	0.6089883822524408	0.4766247179050117
172			0.08066066066066069	0.5444452909168794	0.6107258282839924	0.4781647535497665
173			0.0807807807807808	0.5460840317550325	0.6124632743155439	0.47970478919452086
174			0.08090090090090092	0.5477227725931858	0.6142007203470957	0.48124482483927566
175			0.08102102102102104	0.5493615134313389	0.6159381663786475	0.48278486048403024
176			0.08114114114114117	0.5510002542694922	0.6176756124101993	0.48432489612878504
177			0.08126126126126129	0.5526389951076455	0.6194130584417511	0.48586493177353984
178			0.0813813813813814	0.5542777359457985	0.6211505044733027	0.4874049674182942
179			0.08150150150150152	0.5559164767839516	0.6228879505048545	0.488945003063049
180			0.08162162162162165	0.5575552176221049	0.6246253965364063	0.4904850387078036
181			0.08174174174174176	0.559193958460258	0.6263628425679578	0.49202507435255816
182			0.08186186186186188	0.5608326992984113	0.6281002885995096	0.49356510999731296
183			0.081981981981982	0.5624714401365644	0.6298377346310612	0.49510514564206753
184			0.08210210210210213	0.5641101809747177	0.631575180662613	0.49664518128682233
185			0.08222222222222225	0.565748921812871	0.6333126266941648	0.4981852169315769
186			0.08234234234234236	0.567387662651024	0.6350500727257163	0.4997252525763315
187			0.08246246246246249	0.5690264034891771	0.6367875187572681	0.5012652882210863
188			0.08258258258258261	0.5706651443273304	0.6385249647888199	0.5028053238658409
189			0.08270270270270272	0.5723038851654835	0.6402624108203715	0.5043453595105954
190			0.08282282282282284	0.5739426260036368	0.6419998568519233	0.50588539515535
191			0.08294294294294297	0.5755813668417898	0.6437373028834751	0.5074254308001048
192			0.08306306306306309	0.5772201076799431	0.6454747489150269	0.5089654664448596
193			0.08318318318318321	0.5788588485180964	0.6472121949465784	0.5105055020896142
194			0.08330330330330332	0.5804975893562495	0.64894964097813	0.5120455377343688
195			0.08342342342342345	0.5821363301944026	0.6506870870096818	0.5135855733791234
196			0.08354354354354357	0.5837750710325559	0.6524245330412336	0.5151256090238782
197			0.08366366366366368	0.585413811870709	0.6541619790727852	0.5166656446686327
198			0.0837837837837838	0.5870525527088623	0.655899425104337	0.5182056803133873
199			0.08390390390390393	0.5886912935470153	0.6576368711358888	0.5197457159581421
200			0.08402402402402405	0.5903300343851686	0.6593743171674405	0.5212857516028967
201			0.08414414414414417	0.5919687752233219	0.6611117631989923	0.5228257872476515
202			0.08426426426426428	0.593607516061475	0.6628492092305439	0.5243658228924061
203			0.0843843843843844	0.5952462568996281	0.6645866552620957	0.5259058585371607
204			0.08450450450450453	0.5968849977377814	0.6663241012936473	0.5274458941819155
205			0.08462462462462465	0.5985237385759347	0.6680615473251991	0.52898592982667
206			0.08474474474474478	0.6001624794140877	0.6697989933567509	0.5305259654714248
207			0.08486486486486489	0.6018012202522408	0.6715364393883024	0.5320660011161794
208			0.08498498498498501	0.6034399610903941	0.6732738854198542	0.533606036760934
209			0.08510510510510513	0.6050787019285474	0.675011331451406	0.5351460724056888
210			0.08522522522522524	0.6067174427667005	0.6767487774829576	0.5366861080504431
211			0.08534534534534537	0.6083561836048536	0.6784862235145094	0.538226143695198
212			0.08546546546546549	0.6099949244430068	0.6802236695460612	0.5397661793399527
213			0.08558558558558561	0.6116336652811601	0.681961115577613	0.5413062149847073
214			0.08570570570570574	0.6132724061193132	0.6836985616091645	0.5428462506294621
215			0.08582582582582585	0.6149111469574663	0.6854360076407161	0.5443862862742165
216			0.08594594594594597	0.6165498877956196	0.6871734536722679	0.5459263219189713
217			0.0860660660660661	0.6181886286337729	0.6889108997038197	0.5474663575637259
218			0.0861861861861862	0.619827369471926	0.6906483457353713	0.5490063932084804
219			0.08630630630630633	0.621466110310079	0.692385791766923	0.5505464288532352
220			0.08642642642642645	0.6231048511482323	0.6941232377984748	0.5520864644979898
221			0.08654654654654657	0.6247435919863856	0.6958606838300266	0.5536265001427446
222			0.0866666666666667	0.6263823328245389	0.6975981298615784	0.5551665357874992
223			0.08678678678678681	0.6280210736626918	0.69933557589313	0.5567065714322538
224			0.08690690690690693	0.6296598145008451	0.7010730219246816	0.5582466070770086
225			0.08702702702702705	0.6312985553389984	0.7028104679562334	0.5597866427217632
226			0.08714714714714716	0.6329372961771514	0.7045479139877849	0.5613266783665177
227			0.08726726726726729	0.6345760370153045	0.7062853600193367	0.5628667140112725
228			0.08738738738738741	0.6362147778534578	0.7080228060508885	0.5644067496560271
229			0.08750750750750753	0.6378535186916111	0.7097602520824403	0.5659467853007819
230			0.08762762762762766	0.6394922595297644	0.7114976981139921	0.5674868209455365
231			0.08774774774774777	0.6411310003679173	0.7132351441455437	0.5690268565902911
232			0.08786786786786789	0.6427697412060706	0.7149725901770955	0.5705668922350456
233			0.08798798798798801	0.6444084820442239	0.7167100362086473	0.5721069278798004
234			0.08810810810810812	0.6460472228823769	0.7184474822401988	0.573646963524555
235			0.08822822822822825	0.64768596372053	0.7201849282717504	0.5751869991693096
236			0.08834834834834837	0.6493247045586833	0.7219223743033022	0.5767270348140644
237			0.0884684684684685	0.6509634453968366	0.723659820334854	0.578267070458819
238			0.08858858858858862	0.6526021862349899	0.7253972663664058	0.5798071061035738
239			0.08870870870870873	0.6542409270731427	0.7271347123979574	0.5813471417483284
240			0.08882882882882885	0.655879667911296	0.7288721584295091	0.5828871773930829
241			0.08894894894894897	0.6575184087494493	0.7306096044610609	0.5844272130378377
242			0.0890690690690691	0.6591571495876026	0.7323470504926127	0.5859672486825923
243			0.08918918918918922	0.6607958904257557	0.7340844965241645	0.5875072843273471
244			0.08930930930930933	0.6624346312639088	0.7358219425557161	0.5890473199721017
245			0.08942942942942946	0.6640733721020621	0.7375593885872677	0.5905873556168563
246			0.08954954954954958	0.6657121129402154	0.7392968346188195	0.5921273912616111
247			0.08966966966966969	0.6673508537783682	0.741034280650371	0.5936674269063656
248			0.08978978978978981	0.6689895946165215	0.7427717266819228	0.5952074625511202
249			0.08990990990990994	0.6706283354546748	0.7445091727134746	0.596747498195875
250			0.09003003003003006	0.6722670762928281	0.7462466187450264	0.5982875338406296
251			0.09015015015015018	0.6739058171309812	0.7479840647765782	0.5998275694853844
252			0.09027027027027029	0.6755445579691343	0.7497215108081298	0.6013676051301388
253			0.09039039039039042	0.6771832988072876	0.7514589568396816	0.6029076407748936
254			0.09051051051051054	0.6788220396454409	0.7531964028712334	0.6044476764196484
255			0.09063063063063065	0.6804607804835937	0.7549338489027849	0.6059877120644027
256			0.09075075075075077	0.682099521321747	0.7566712949343365	0.6075277477091575
257			0.0908708708708709	0.6837382621599003	0.7584087409658883	0.6090677833539121
258			0.09099099099099102	0.6853770029980536	0.7601461869974401	0.6106078189986669
259			0.09111111111111114	0.6870157438362067	0.7618836330289919	0.6121478546434217
260			0.09123123123123125	0.6886544846743597	0.7636210790605434	0.613687890288176
261			0.09135135135135138	0.690293225512513	0.7653585250920952	0.6152279259329309
262			0.0914714714714715	0.6919319663506663	0.767095971123647	0.6167679615776854
263			0.09159159159159161	0.6935707071888192	0.7688334171551986	0.61830799722244
264			0.09171171171171175	0.6952094480269727	0.7705708631867506	0.6198480328671948
265			0.09183183183183186	0.6968481888651258	0.7723083092183022	0.6213880685119494
266			0.09195195195195198	0.6984869297032791	0.7740457552498538	0.6229281041567042
267			0.0920720720720721	0.7001256705414322	0.7757832012814055	0.6244681398014588
268			0.09219219219219221	0.7017644113795852	0.7775206473129571	0.6260081754462133
269			0.09231231231231234	0.7034031522177385	0.7792580933445089	0.6275482110909681
270			0.09243243243243246	0.7050418930558918	0.7809955393760607	0.6290882467357227
271			0.09255255255255257	0.7066806338940447	0.7827329854076123	0.6306282823804773
272			0.0926726726726727	0.7083193747321982	0.7844704314391643	0.6321683180252321
273			0.09279279279279282	0.7099581155703513	0.7862078774707159	0.6337083536699867
274			0.09291291291291294	0.7115968564085046	0.7879453235022676	0.6352483893147415
275			0.09303303303303306	0.7132355972466576	0.7896827695338194	0.6367884249594961
276			0.09315315315315317	0.7148743380848107	0.791420215565371	0.6383284606042506
277			0.0932732732732733	0.716513078922964	0.7931576615969226	0.6398684962490052
278			0.09339339339339342	0.7181518197611173	0.7948951076284744	0.64140853189376
279			0.09351351351351353	0.7197905605992702	0.7966325536600259	0.6429485675385146
280			0.09363363363363367	0.7214293014374237	0.798369999691578	0.6444886031832694
281			0.09375375375375378	0.7230680422755768	0.8001074457231295	0.646028638828024
282			0.0938738738738739	0.72470678311373	0.8018448917546813	0.6475686744727785
283			0.09399399399399402	0.7263455239518831	0.8035823377862331	0.6491087101175333
284			0.09411411411411413	0.7279842647900362	0.8053197838177847	0.6506487457622879
285			0.09423423423423426	0.7296230056281895	0.8070572298493365	0.6521887814070425
286			0.09435435435435438	0.7312617464663428	0.8087946758808883	0.6537288170517973
287			0.09447447447447449	0.7329004873044956	0.8105321219124398	0.6552688526965517
288			0.09459459459459463	0.7345392281426492	0.8122695679439916	0.6568088883413067
289			0.09471471471471474	0.7361779689808022	0.8140070139755432	0.6583489239860613
290			0.09483483483483486	0.7378167098189555	0.815744460007095	0.6598889596308158
291			0.09495495495495498	0.7394554506571086	0.8174819060386468	0.6614289952755706
292			0.0950750750750751	0.7410941914952617	0.8192193520701984	0.662969030920325
293			0.09519519519519523	0.7427329323334152	0.8209567981017504	0.66450906656508
294			0.09531531531531534	0.7443716731715683	0.8226942441333019	0.6660491022098346
295			0.09543543543543546	0.7460104140097213	0.8244316901648537	0.6675891378545892
296			0.09555555555555559	0.7476491548478746	0.8261691361964055	0.669129173499344
297			0.0956756756756757	0.7492878956860277	0.8279065822279569	0.6706692091440983
298			0.09579579579579582	0.750926636524181	0.8296440282595087	0.6722092447888531
299			0.09591591591591594	0.7525653773623341	0.8313814742910605	0.6737492804336077
300			0.09603603603603605	0.7542041182004872	0.833118920322612	0.6752893160783623
301			0.09615615615615619	0.7558428590386407	0.834856366354164	0.6768293517231173
302			0.0962762762762763	0.7574815998767938	0.8365938123857156	0.6783693873678717
303			0.09639639639639642	0.7591203407149468	0.8383312584172674	0.6799094230126265
304			0.09651651651651655	0.7607590815531001	0.8400687044488192	0.681449458657381
305			0.09663663663663666	0.7623978223912532	0.8418061504803708	0.6829894943021356
306			0.09675675675675678	0.7640365632294065	0.8435435965119226	0.6845295299468904
307			0.0968768768768769	0.7656753040675596	0.8452810425434741	0.686069565591645
308			0.09699699699699701	0.7673140449057126	0.8470184885750257	0.6876096012363996
309			0.09711711711711715	0.7689527857438662	0.8487559346065777	0.6891496368811544
310			0.09723723723723726	0.7705915265820192	0.8504933806381293	0.690689672525909
311			0.09735735735735739	0.7722302674201723	0.8522308266696811	0.6922297081706638
312			0.09747747747747751	0.7738690082583256	0.8539682727012329	0.6937697438154183
313			0.09759759759759762	0.7755077490964787	0.8557057187327844	0.6953097794601729
314			0.09771771771771774	0.777146489934632	0.8574431647643362	0.6968498151049275
315			0.09783783783783787	0.778785230772785	0.859180610795888	0.6983898507496823
316			0.09795795795795798	0.7804239716109381	0.8609180568274396	0.6999298863944369
317			0.09807807807807811	0.7820627124490916	0.8626555028589914	0.7014699220391917
318			0.09819819819819822	0.7837014532872447	0.864392948890543	0.7030099576839463
319			0.09831831831831835	0.7853401941253978	0.8661303949220948	0.7045499933287008
320			0.09843843843843847	0.7869789349635511	0.8678678409536466	0.7060900289734556
321			0.09855855855855858	0.7886176758017042	0.8696052869851981	0.7076300646182102
322			0.0986786786786787	0.7902564166398575	0.8713427330167499	0.7091701002629648
323			0.09879879879879883	0.7918951574780105	0.8730801790483017	0.7107101359077196
324			0.09891891891891894	0.7935338983161636	0.8748176250798533	0.7122501715524742
325			0.09903903903903907	0.7951726391543171	0.8765550711114053	0.713790207197229
326			0.09915915915915918	0.7968113799924702	0.8782925171429569	0.7153302428419835
327			0.0992792792792793	0.7984501208306233	0.8800299631745087	0.7168702784867381
328			0.09939939939939943	0.8000888616687766	0.8817674092060602	0.7184103141314929
329			0.09951951951951954	0.8017276025069296	0.8835048552376118	0.7199503497762475
330			0.09963963963963968	0.8033663433450832	0.8852423012691638	0.7214903854210023
331			0.09975975975975979	0.805005084183236	0.8869797473007154	0.7230304210657569
332			0.09987987987987991	0.8066438250213893	0.8887171933322672	0.7245704567105115
333			0.10000000000000003	0.8082825658595426	0.890454639363819	0.7261104923552663
334			0.10012012012012014	0.8099213066976957	0.8921920853953705	0.7276505280000206
335			0.10024024024024027	0.8115600475358488	0.8939295314269223	0.7291905636447754
336			0.10036036036036039	0.8131987883740021	0.8956669774584741	0.7307305992895302
337			0.1004804804804805	0.8148375292121551	0.8974044234900257	0.7322706349342846
338			0.10060060060060064	0.8164762700503087	0.8991418695215775	0.7338106705790396
339			0.10072072072072075	0.8181150108884615	0.9008793155531291	0.735350706223794
340			0.10084084084084087	0.8197537517266148	0.9026167615846808	0.7368907418685487
341			0.100960960960961	0.8213924925647681	0.9043542076162326	0.7384307775133035
342			0.1010810810810811	0.8230312334029212	0.9060916536477842	0.7399708131580579
343			0.10120120120120123	0.8246699742410742	0.907829099679336	0.7415108488028127
344			0.10132132132132135	0.8263087150792275	0.9095665457108878	0.7430508844475673
345			0.10144144144144146	0.8279474559173806	0.9113039917424394	0.7445909200923219
346			0.1015615615615616	0.8295861967555341	0.9130414377739914	0.7461309557370767
347			0.10168168168168171	0.831224937593687	0.914778883805543	0.7476709913818312
348			0.10180180180180183	0.8328636784318403	0.9165163298370947	0.749211027026586
349			0.10192192192192195	0.8345024192699936	0.9182537758686463	0.7507510626713406
350			0.10204204204204206	0.8361411601081467	0.9199912219001979	0.7522910983160952
351			0.10216216216216219	0.8377799009462997	0.9217286679317497	0.75383113396085
352			0.10228228228228231	0.839418641784453	0.9234661139633015	0.7553711696056046
353			0.10240240240240242	0.8410573826226061	0.925203559994853	0.7569112052503592
354			0.10252252252252256	0.8426961234607596	0.9269410060264051	0.758451240895114
355			0.10264264264264267	0.8443348642989125	0.9286784520579566	0.7599912765398685
356			0.10276276276276279	0.8459736051370658	0.9304158980895084	0.7615313121846233
357			0.10288288288288291	0.8476123459752191	0.9321533441210602	0.7630713478293779
358			0.10300300300300302	0.8492510868133721	0.9338907901526118	0.7646113834741325
359			0.10312312312312315	0.8508898276515252	0.9356282361841636	0.7661514191188871
360			0.10324324324324327	0.8525285684896785	0.9373656822157151	0.7676914547636419
361			0.10336336336336338	0.8541673093278316	0.9391031282472667	0.7692314904083964
362			0.10348348348348352	0.8558060501659851	0.9408405742788187	0.7707715260531512
363			0.10360360360360363	0.857444791004138	0.9425780203103703	0.7723115616979058
364			0.10372372372372375	0.8590835318422912	0.9443154663419221	0.7738515973426604
365			0.10384384384384387	0.8607222726804445	0.9460529123734739	0.7753916329874152
366			0.10396396396396398	0.8623610135185976	0.9477903584050255	0.7769316686321698
367			0.10408408408408412	0.8639997543567509	0.9495278044365775	0.7784717042769246
368			0.10420420420420423	0.865638495194904	0.951265250468129	0.7800117399216792
369			0.10432432432432436	0.8672772360330573	0.9530026964996808	0.7815517755664337
370			0.10444444444444448	0.8689159768712106	0.9547401425312324	0.7830918112111885
371			0.10456456456456459	0.8705547177093634	0.956477588562784	0.7846318468559431
372			0.10468468468468471	0.8721934585475167	0.9582150345943358	0.7861718825006977
373			0.10480480480480484	0.87383219938567	0.9599524806258876	0.7877119181454525
374			0.10492492492492494	0.8754709402238231	0.9616899266574391	0.7892519537902069
375			0.10504504504504508	0.8771096810619764	0.9634273726889911	0.7907919894349619
376			0.10516516516516519	0.8787484219001295	0.9651648187205427	0.7923320250797165
377			0.10528528528528532	0.8803871627382828	0.9669022647520945	0.793872060724471
378			0.10540540540540544	0.8820259035764361	0.9686397107836463	0.7954120963692258
379			0.10552552552552555	0.8836646444145891	0.9703771568151979	0.7969521320139802
380			0.10564564564564567	0.8853033852527422	0.9721146028467497	0.798492167658735
381			0.1057657657657658	0.8869421260908955	0.9738520488783012	0.8000322033034896
382			0.1058858858858859	0.8885808669290486	0.9755894949098528	0.8015722389482441
383			0.10600600600600604	0.8902196077672019	0.9773269409414048	0.8031122745929992
384			0.10612612612612615	0.891858348605355	0.9790643869729564	0.8046523102377535
385			0.10624624624624628	0.8934970894435083	0.9808018330045082	0.8061923458825083
386			0.1063663663663664	0.8951358302816615	0.98253927903606	0.8077323815272629
387			0.10648648648648651	0.8967745711198146	0.9842767250676115	0.8092724171720175
388			0.10660660660660663	0.8984133119579677	0.9860141710991633	0.8108124528167723
389			0.10672672672672676	0.900052052796121	0.9877516171307151	0.8123524884615269
390			0.10684684684684687	0.9016907936342741	0.9894890631622667	0.8138925241062814
391			0.106966966966967	0.9033295344724274	0.9912265091938185	0.8154325597510362
392			0.10708708708708711	0.9049682753105804	0.9929639552253701	0.8169725953957908
393			0.10720720720720724	0.9066070161487337	0.9947014012569219	0.8185126310405456
394			0.10732732732732736	0.908245756986887	0.9964388472884737	0.8200526666853002
395			0.10744744744744747	0.9098844978250401	0.9981762933200252	0.8215927023300548
396			0.10756756756756759	0.9115232386631932	0.999913739351577	0.8231327379748096
397			0.10768768768768772	0.9131619795013465	1.0016511853831287	0.8246727736195641
398			0.10780780780780783	0.9148007203394996	1.0033886314146803	0.8262128092643187
399			0.10792792792792796	0.9164394611776528	1.0051260774462323	0.8277528449090735
400			0.10804804804804807	0.9180782020158059	1.0068635234777839	0.8292928805538281
401			0.1081681681681682	0.9197169428539592	1.0086009695093354	0.8308329161985827
402			0.10828828828828832	0.9213556836921125	1.0103384155408874	0.8323729518433375
403			0.10840840840840843	0.9229944245302656	1.012075861572439	0.8339129874880921
404			0.10852852852852857	0.9246331653684189	1.013813307603991	0.8354530231328469
405			0.10864864864864868	0.926271906206572	1.0155507536355426	0.8369930587776014
406			0.1087687687687688	0.9279106470447253	1.0172881996670942	0.838533094422356
407			0.10888888888888892	0.9295493878828783	1.0190256456986462	0.8400731300671108
408			0.10900900900900903	0.9311881287210314	1.0207630917301977	0.8416131657118654
409			0.10912912912912916	0.9328268695591847	1.0225005377617493	0.84315320135662
410			0.10924924924924928	0.934465610397338	1.0242379837933013	0.8446932370013748
411			0.10936936936936939	0.9361043512354911	1.025975429824853	0.8462332726461294
412			0.10948948948948953	0.9377430920736444	1.0277128758564045	0.8477733082908842
413			0.10960960960960964	0.9393818329117974	1.029450321887956	0.8493133439356387
414			0.10972972972972976	0.9410205737499507	1.031187767919508	0.8508533795803933
415			0.10984984984984988	0.9426593145881038	1.0329252139510596	0.8523934152251481
416			0.10996996996997	0.9442980554262569	1.0346626599826112	0.8539334508699025
417			0.11009009009009012	0.9459367962644102	1.0364001060141632	0.8554734865146573
418			0.11021021021021024	0.9475755371025635	1.0381375520457148	0.8570135221594121
419			0.11033033033033035	0.9492142779407166	1.0398749980772664	0.8585535578041664
420			0.11045045045045049	0.9508530187788699	1.0416124441088184	0.8600935934489214
421			0.1105705705705706	0.9524917596170229	1.04334989014037	0.8616336290936758
422			0.11069069069069072	0.9541305004551762	1.0450873361719215	0.8631736647384306
423			0.11081081081081084	0.9557692412933293	1.0468247822034735	0.8647137003831854
424			0.11093093093093095	0.9574079821314824	1.048562228235025	0.8662537360279398
425			0.11105105105105108	0.9590467229696357	1.0502996742665767	0.8677937716726946
426			0.1111711711711712	0.960685463807789	1.0520371202981287	0.8693338073174491
427			0.11129129129129131	0.962324204645942	1.0537745663296803	0.8708738429622037
428			0.11141141141141145	0.9639629454840953	1.0555120123612323	0.8724138786069585
429			0.11153153153153156	0.9656016863222484	1.0572494583927838	0.8739539142517131
430			0.11165165165165168	0.9672404271604017	1.0589869044243354	0.8754939498964679
431			0.1117717717717718	0.9688791679985548	1.0607243504558874	0.8770339855412225
432			0.11189189189189191	0.9705179088367079	1.062461796487439	0.878574021185977
433			0.11201201201201204	0.9721566496748612	1.0641992425189906	0.8801140568307319
434			0.11213213213213216	0.9737953905130144	1.0659366885505421	0.8816540924754864
435			0.11225225225225227	0.9754341313511675	1.0676741345820937	0.883194128120241
436			0.11237237237237241	0.9770728721893208	1.0694115806136457	0.8847341637649958
437			0.11249249249249252	0.9787116130274739	1.0711490266451973	0.8862741994097504
438			0.11261261261261264	0.9803503538656272	1.0728864726767493	0.8878142350545052
439			0.11273273273273277	0.9819890947037803	1.0746239187083009	0.8893542706992598
440			0.11285285285285288	0.9836278355419333	1.0763613647398524	0.8908943063440143
441			0.11297297297297301	0.9852665763800869	1.0780988107714045	0.8924343419887691
442			0.11309309309309312	0.9869053172182399	1.079836256802956	0.8939743776335237
443			0.11321321321321325	0.988544058056393	1.0815737028345076	0.8955144132782783
444			0.11333333333333337	0.9901827988945463	1.0833111488660596	0.8970544489230331
445			0.11345345345345348	0.9918215397326994	1.0850485948976112	0.8985944845677877
446			0.1135735735735736	0.9934602805708527	1.0867860409291628	0.9001345202125423
447			0.11369369369369373	0.9950990214090057	1.0885234869607148	0.901674555857297
448			0.11381381381381384	0.9967377622471588	1.0902609329922663	0.9032145915020516
449			0.11393393393393397	0.9983765030853123	1.0919983790238184	0.9047546271468064
450			0.11405405405405408	1.0000152439234653	1.09373582505537	0.906294662791561
451			0.1141741741741742	1.0016539847616186	1.0954732710869215	0.9078346984363156
452			0.11429429429429433	1.003292725599772	1.0972107171184735	0.9093747340810704
453			0.11441441441441444	1.0049314664379247	1.098948163150025	0.910914769725825
454			0.11453453453453456	1.006570207276078	1.1006856091815767	0.9124548053705795
455			0.11465465465465469	1.0082089481142313	1.1024230552131282	0.9139948410153343
456			0.1147747747747748	1.0098476889523842	1.1041605012446798	0.9155348766600887
457			0.11489489489489493	1.011486429790538	1.1058979472762318	0.9170749123048437
458			0.11501501501501504	1.0131251706286908	1.1076353933077834	0.9186149479495983
459			0.11513513513513517	1.014763911466844	1.1093728393393354	0.9201549835943529
460			0.11525525525525529	1.0164026523049974	1.111110285370887	0.9216950192391077
461			0.1153753753753754	1.0180413931431502	1.1128477314024385	0.923235054883862
462			0.11549549549549552	1.0196801339813035	1.1145851774339905	0.9247750905286168
463			0.11561561561561565	1.0213188748194568	1.1163226234655421	0.9263151261733714
464			0.11573573573573576	1.0229576156576097	1.1180600694970937	0.927855161818126
465			0.1158558558558559	1.0245963564957634	1.1197975155286457	0.929395197462881
466			0.115975975975976	1.0262350973339163	1.1215349615601973	0.9309352331076354
467			0.11609609609609613	1.0278738381720696	1.1232724075917488	0.9324752687523902
468			0.11621621621621625	1.0295125790102229	1.1250098536233009	0.9340153043971448
469			0.11633633633633636	1.0311513198483757	1.1267472996548524	0.9355553400418993
470			0.11645645645645648	1.032790060686529	1.128484745686404	0.9370953756866541
471			0.11657657657657661	1.0344288015246823	1.130222191717956	0.9386354113314087
472			0.11669669669669672	1.0360675423628352	1.1319596377495076	0.9401754469761633
473			0.11681681681681685	1.037706283200989	1.1336970837810596	0.9417154826209181
474			0.11693693693693696	1.0393450240391418	1.1354345298126107	0.9432555182656727
475			0.11705705705705709	1.040983764877295	1.1371719758441627	0.9447955539104275
476			0.11717717717717721	1.0426225057154483	1.1389094218757143	0.946335589555182
477			0.11729729729729732	1.0442612465536012	1.1406468679072659	0.9478756251999366
478			0.11741741741741746	1.045899987391755	1.142384313938818	0.9494156608446914
479			0.11753753753753757	1.0475387282299078	1.1441217599703695	0.950955696489446
480			0.11765765765765769	1.049177469068061	1.1458592060019215	0.9524957321342008
481			0.11777777777777781	1.0508162099062144	1.147596652033473	0.9540357677789554
482			0.11789789789789792	1.0524549507443672	1.1493340980650246	0.95557580342371
483			0.11801801801801805	1.0540936915825205	1.1510715440965766	0.9571158390684645
484			0.11813813813813817	1.0557324324206738	1.1528089901281282	0.9586558747132193
485			0.11825825825825828	1.0573711732588267	1.1545464361596798	0.9601959103579739
486			0.11837837837837842	1.0590099140969804	1.1562838821912318	0.9617359460027287
487			0.11849849849849853	1.0606486549351333	1.1580213282227834	0.9632759816474833
488			0.11861861861861865	1.0622873957732866	1.159758774254335	0.9648160172922379
489			0.11873873873873877	1.0639261366114399	1.161496220285887	0.9663560529369927
490			0.11885885885885888	1.0655648774495927	1.1632336663174385	0.9678960885817472
491			0.11897897897897901	1.067203618287746	1.16497111234899	0.9694361242265018
492			0.11909909909909913	1.0688423591258993	1.166708558380542	0.9709761598712566
493			0.11921921921921924	1.0704810999640522	1.1684460044120937	0.9725161955160112
494			0.11933933933933938	1.072119840802206	1.1701834504436452	0.974056231160766
495			0.11945945945945949	1.0737585816403588	1.1719208964751968	0.9755962668055206
496			0.11957957957957961	1.075397322478512	1.1736583425067488	0.9771363024502752
497			0.11969969969969974	1.0770360633166653	1.1753957885383004	0.97867633809503
498			0.11981981981981984	1.0786748041548182	1.177133234569852	0.9802163737397843
499			0.11993993993993997	1.0803135449929715	1.178870680601404	0.9817564093845391
500			0.12006006006006009	1.0819522858311248	1.1806081266329556	0.9832964450292939
501			0.1201801801801802	1.0835910266692776	1.1823455726645071	0.9848364806740483
502			0.12030030030030034	1.0852297675074314	1.1840830186960591	0.9863765163188033
503			0.12042042042042045	1.0868685083455842	1.1858204647276107	0.9879165519635577
504			0.12054054054054057	1.0885072491837375	1.1875579107591627	0.9894565876083125
505			0.1206606606606607	1.0901459900218908	1.1892953567907143	0.9909966232530673
506			0.1207807807807808	1.0917847308600437	1.1910328028222659	0.9925366588978216
507			0.12090090090090093	1.093423471698197	1.1927702488538174	0.9940766945425764
508			0.12102102102102105	1.0950622125363503	1.1945076948853695	0.995616730187331
509			0.12114114114114116	1.0967009533745031	1.196245140916921	0.9971567658320856
510			0.1212612612612613	1.0983396942126569	1.197982586948473	0.9986968014768404
511			0.12138138138138141	1.0999784350508097	1.1997200329800246	1.0002368371215948
512			0.12150150150150153	1.101617175888963	1.2014574790115762	1.0017768727663499
513			0.12162162162162166	1.1032559167271163	1.2031949250431282	1.0033169084111044
514			0.12174174174174177	1.1048946575652692	1.2049323710746798	1.004856944055859
515			0.1218618618618619	1.1065333984034225	1.2066698171062313	1.0063969797006136
516			0.12198198198198201	1.1081721392415758	1.208407263137783	1.0079370153453682
517			0.12210210210210214	1.109810880079729	1.210144709169335	1.0094770509901232
518			0.12222222222222226	1.1114496209178824	1.2118821552008865	1.0110170866348778
519			0.12234234234234237	1.1130883617560352	1.213619601232438	1.0125571222796323
520			0.12246246246246249	1.1147271025941885	1.21535704726399	1.014097157924387
521			0.12258258258258262	1.1163658434323418	1.2170944932955416	1.0156371935691415
522			0.12270270270270273	1.1180045842704947	1.2188319393270932	1.017177229213896
523			0.12282282282282286	1.119643325108648	1.2205693853586452	1.018717264858651
524			0.12294294294294297	1.1212820659468012	1.2223068313901968	1.0202573005034057
525			0.12306306306306308	1.122920806784954	1.2240442774217484	1.0217973361481603
526			0.12318318318318322	1.1245595476231078	1.2257817234533004	1.0233373717929148
527			0.12330330330330333	1.1261982884612607	1.227519169484852	1.0248774074376694
528			0.12342342342342347	1.127837029299414	1.229256615516404	1.0264174430824244
529			0.12354354354354358	1.1294757701375673	1.2309940615479555	1.027957478727179
530			0.12366366366366369	1.1311145109757201	1.2327315075795071	1.0294975143719336
531			0.12378378378378382	1.1327532518138734	1.2344689536110591	1.0310375500166882
532			0.12390390390390393	1.1343919926520267	1.2362063996426107	1.0325775856614428
533			0.12402402402402404	1.1360307334901796	1.2379438456741623	1.0341176213061973
534			0.12414414414414418	1.1376694743283333	1.2396812917057143	1.0356576569509524
535			0.12426426426426429	1.1393082151664862	1.2414187377372659	1.037197692595707
536			0.12438438438438443	1.1409469560046395	1.2431561837688174	1.0387377282404615
537			0.12450450450450454	1.1425856968427928	1.244893629800369	1.040277763885216
538			0.12462462462462465	1.1442244376809456	1.2466310758319206	1.0418177995299707
539			0.12474474474474478	1.145863178519099	1.2483685218634726	1.0433578351747257
540			0.1248648648648649	1.1475019193572522	1.2501059678950242	1.0448978708194803
541			0.124984984984985	1.149140660195405	1.2518434139265757	1.0464379064642344
542			0.12510510510510514	1.1507794010335588	1.2535808599581277	1.0479779421089894
543			0.12522522522522525	1.1524181418717117	1.2553183059896793	1.049517977753744
544			0.1253453453453454	1.154056882709865	1.2570557520212313	1.051058013398499
545			0.1254654654654655	1.1556956235480182	1.258793198052783	1.0525980490432532
546			0.1255855855855856	1.157334364386171	1.2605306440843345	1.0541380846880077
547			0.12570570570570574	1.1589731052243244	1.2622680901158865	1.0556781203327628
548			0.12582582582582585	1.1606118460624777	1.264005536147438	1.0572181559775173
549			0.125945945945946	1.162250586900631	1.26574298217899	1.0587581916222724
550			0.1260660660660661	1.1638893277387843	1.2674804282105416	1.0602982272670265
551			0.1261861861861862	1.1655280685769371	1.2692178742420932	1.061838262911781
552			0.12630630630630635	1.1671668094150904	1.2709553202736452	1.063378298556536
553			0.12642642642642646	1.1688055502532437	1.2726927663051968	1.0649183342012907
554			0.12654654654654657	1.1704442910913966	1.2744302123367484	1.0664583698460453
555			0.1266666666666667	1.1720830319295503	1.2761676583683004	1.0679984054907998
556			0.12678678678678681	1.1737217727677032	1.277905104399852	1.0695384411355544
557			0.12690690690690695	1.1753605136058565	1.2796425504314035	1.0710784767803094
558			0.12702702702702706	1.1769992544440098	1.281379996462955	1.072618512425064
559			0.12714714714714717	1.1786379952821626	1.2831174424945067	1.0741585480698186
560			0.1272672672672673	1.180276736120316	1.2848548885260587	1.0756985837145732
561			0.12738738738738742	1.1819154769584692	1.2865923345576102	1.0772386193593277
562			0.12750750750750753	1.183554217796622	1.2883297805891618	1.0787786550040823
563			0.12762762762762767	1.1851929586347758	1.2900672266207138	1.0803186906488373
564			0.12774774774774778	1.1868316994729287	1.2918046726522654	1.081858726293592
565			0.1278678678678679	1.188470440311082	1.2935421186838174	1.0833987619383465
566			0.12798798798798802	1.1901091811492353	1.295279564715369	1.084938797583101
567			0.12810810810810813	1.191747921987388	1.2970170107469206	1.0864788332278557
568			0.12822822822822827	1.1933866628255414	1.2987544567784726	1.0880188688726107
569			0.12834834834834838	1.1950254036636947	1.3004919028100241	1.0895589045173653
570			0.1284684684684685	1.1966641445018475	1.3022293488415757	1.0910989401621198
571			0.12858858858858863	1.1983028853400013	1.3039667948731277	1.0926389758068744
572			0.12870870870870874	1.1999416261781541	1.3057042409046793	1.094179011451629
573			0.12882882882882887	1.2015803670163074	1.3074416869362313	1.095719047096384
574			0.12894894894894898	1.2032191078544607	1.3091791329677829	1.0972590827411386
575			0.1290690690690691	1.2048578486926136	1.3109165789993344	1.0987991183858932
576			0.12918918918918923	1.2064965895307669	1.3126540250308865	1.1003391540306477
577			0.12930930930930934	1.2081353303689202	1.314391471062438	1.1018791896754023
578			0.12942942942942945	1.209774071207073	1.3161289170939896	1.103419225320157
579			0.1295495495495496	1.2114128120452268	1.3178663631255412	1.104959260964912
580			0.1296696696696697	1.2130515528833796	1.3196038091570927	1.106499296609666
581			0.12978978978978983	1.214690293721533	1.3213412551886448	1.108039332254421
582			0.12990990990990994	1.2163290345596862	1.3230787012201963	1.1095793678991757
583			0.13003003003003005	1.217967775397839	1.324816147251748	1.1111194035439302
584			0.1301501501501502	1.2196065162359924	1.3265535932833	1.1126594391886853
585			0.1302702702702703	1.2212452570741457	1.3282910393148515	1.1141994748334394
586			0.13039039039039044	1.222883997912299	1.3300284853464035	1.1157395104781944
587			0.13051051051051055	1.2245227387504523	1.331765931377955	1.117279546122949
588			0.13063063063063066	1.226161479588605	1.3335033774095066	1.1188195817677036
589			0.1307507507507508	1.2278002204267584	1.3352408234410587	1.1203596174124586
590			0.1308708708708709	1.2294389612649117	1.3369782694726102	1.1218996530572127
591			0.130990990990991	1.2310777021030646	1.3387157155041618	1.1234396887019673
592			0.13111111111111115	1.2327164429412178	1.3404531615357138	1.1249797243467223
593			0.13123123123123126	1.2343551837793711	1.3421906075672654	1.126519759991477
594			0.1313513513513514	1.2359939246175244	1.3439280535988174	1.128059795636232
595			0.1314714714714715	1.2376326654556777	1.345665499630369	1.129599831280986
596			0.13159159159159162	1.2392714062938306	1.3474029456619205	1.1311398669257406
597			0.13171171171171175	1.2409101471319839	1.3491403916934726	1.1326799025704957
598			0.13183183183183186	1.2425488879701372	1.3508778377250241	1.1342199382152502
599			0.13195195195195197	1.24418762880829	1.3526152837565757	1.1357599738600048
600			0.1320720720720721	1.2458263696464433	1.3543527297881273	1.1373000095047594
601			0.13219219219219222	1.2474651104845966	1.3560901758196788	1.138840045149514
602			0.13231231231231236	1.24910385132275	1.3578276218512308	1.140380080794269
603			0.13243243243243247	1.2507425921609032	1.3595650678827824	1.1419201164390236
604			0.13255255255255258	1.252381332999056	1.361302513914334	1.1434601520837782
605			0.13267267267267271	1.2540200738372094	1.363039959945886	1.1450001877285327
606			0.13279279279279282	1.2556588146753627	1.3647774059774376	1.1465402233732873
607			0.13291291291291293	1.2572975555135155	1.3665148520089891	1.148080259018042
608			0.13303303303303307	1.2589362963516688	1.3682522980405412	1.149620294662797
609			0.13315315315315318	1.2605750371898221	1.3699897440720927	1.1511603303075515
610			0.13327327327327332	1.2622137780279754	1.3717271901036447	1.152700365952306
611			0.13339339339339343	1.2638525188661287	1.3734646361351963	1.1542404015970607
612			0.13351351351351354	1.2654912597042816	1.3752020821667479	1.1557804372418152
613			0.13363363363363367	1.2671300005424349	1.3769395281983	1.1573204728865703
614			0.13375375375375378	1.2687687413805881	1.3786769742298515	1.1588605085313248
615			0.1338738738738739	1.270407482218741	1.380414420261403	1.160400544176079
616			0.13399399399399403	1.2720462230568943	1.382151866292955	1.161940579820834
617			0.13411411411411414	1.2736849638950476	1.3838893123245066	1.1634806154655886
618			0.13423423423423428	1.275323704733201	1.3856267583560586	1.1650206511103436
619			0.1343543543543544	1.2769624455713542	1.3873642043876102	1.1665606867550982
620			0.1344744744744745	1.278601186409507	1.3891016504191618	1.1681007223998523
621			0.13459459459459464	1.2802399272476603	1.3908390964507134	1.1696407580446073
622			0.13471471471471475	1.2818786680858136	1.392576542482265	1.171180793689362
623			0.13483483483483488	1.283517408923967	1.394313988513817	1.172720829334117
624			0.134954954954955	1.2851561497621198	1.3960514345453685	1.1742608649788715
625			0.1350750750750751	1.286794890600273	1.39778888057692	1.1758009006236256
626			0.13519519519519524	1.2884336314384264	1.399526326608472	1.1773409362683807
627			0.13531531531531535	1.2900723722765797	1.4012637726400237	1.1788809719131352
628			0.13543543543543546	1.2917111131147325	1.4030012186715752	1.1804210075578898
629			0.1355555555555556	1.2933498539528858	1.4047386647031272	1.1819610432026448
630			0.1356756756756757	1.2949885947910391	1.4064761107346788	1.183501078847399
631			0.13579579579579584	1.2966273356291924	1.4082135567662308	1.185041114492154
632			0.13591591591591595	1.2982660764673453	1.4099510027977824	1.1865811501369086
633			0.13603603603603606	1.2999048173054986	1.411688448829334	1.1881211857816631
634			0.1361561561561562	1.3015435581436519	1.413425894860886	1.1896612214264182
635			0.1362762762762763	1.3031822989818052	1.4151633408924376	1.1912012570711723
636			0.13639639639639642	1.304821039819958	1.4169007869239891	1.1927412927159269
637			0.13651651651651656	1.3064597806581113	1.4186382329555411	1.194281328360682
638			0.13663663663663667	1.3080985214962646	1.4203756789870927	1.1958213640054365
639			0.1367567567567568	1.309737262334418	1.4221131250186447	1.197361399650191
640			0.1368768768768769	1.3113760031725707	1.4238505710501963	1.1989014352949456
641			0.13699699699699702	1.313014744010724	1.4255880170817479	1.2004414709397002
642			0.13711711711711716	1.3146534848488773	1.4273254631132994	1.2019815065844552
643			0.13723723723723727	1.3162922256870306	1.429062909144851	1.2035215422292098
644			0.13735735735735738	1.3179309665251835	1.4308003551764026	1.2050615778739644
645			0.13747747747747752	1.3195697073633368	1.4325378012079546	1.206601613518719
646			0.13759759759759763	1.32120844820149	1.4342752472395062	1.2081416491634736
647			0.13771771771771776	1.3228471890396434	1.4360126932710582	1.2096816848082286
648			0.13783783783783787	1.3244859298777962	1.4377501393026098	1.2112217204529832
649			0.13795795795795798	1.3261246707159495	1.4394875853341613	1.2127617560977377
650			0.13807807807807812	1.3277634115541028	1.4412250313657133	1.2143017917424923
651			0.13819819819819823	1.3294021523922561	1.442962477397265	1.2158418273872469
652			0.13831831831831834	1.331040893230409	1.4446999234288165	1.2173818630320015
653			0.13843843843843848	1.3326796340685623	1.4464373694603685	1.2189218986767565
654			0.1385585585585586	1.3343183749067156	1.44817481549192	1.220461934321511
655			0.13867867867867872	1.3359571157448689	1.449912261523472	1.2220019699662656
656			0.13879879879879883	1.3375958565830217	1.4516497075550236	1.2235420056110202
657			0.13891891891891894	1.339234597421175	1.4533871535865752	1.2250820412557748
658			0.13903903903903908	1.3408733382593283	1.4551245996181272	1.2266220769005298
659			0.1391591591591592	1.3425120790974816	1.4568620456496788	1.2281621125452844
660			0.13927927927927933	1.344150819935635	1.4585994916812308	1.229702148190039
661			0.13939939939939944	1.3457895607737878	1.4603369377127824	1.2312421838347936
662			0.13951951951951955	1.347428301611941	1.462074383744334	1.2327822194795481
663			0.13963963963963968	1.3490670424500943	1.463811829775886	1.2343222551243032
664			0.1397597597597598	1.3507057832882472	1.4655492758074375	1.2358622907690577
665			0.1398798798798799	1.3523445241264005	1.4672867218389891	1.2374023264138119
666			0.14000000000000004	1.3539832649645538	1.4690241678705407	1.238942362058567
667			0.14012012012012015	1.355622005802707	1.4707616139020923	1.2404823977033215
668			0.1402402402402403	1.3572607466408604	1.4724990599336443	1.2420224333480765
669			0.1403603603603604	1.3588994874790132	1.4742365059651958	1.243562468992831
670			0.1404804804804805	1.3605382283171665	1.4759739519967474	1.2451025046375852
671			0.14060060060060064	1.3621769691553198	1.4777113980282994	1.2466425402823402
672			0.14072072072072075	1.3638157099934727	1.479448844059851	1.2481825759270948
673			0.14084084084084086	1.365454450831626	1.4811862900914026	1.2497226115718494
674			0.140960960960961	1.3670931916697793	1.4829237361229546	1.251262647216604
675			0.1410810810810811	1.3687319325079326	1.4846611821545062	1.2528026828613585
676			0.14120120120120125	1.3703706733460859	1.4863986281860582	1.2543427185061136
677			0.14132132132132136	1.3720094141842387	1.4881360742176097	1.2558827541508681
678			0.14144144144144147	1.373648155022392	1.4898735202491613	1.2574227897956227
679			0.1415615615615616	1.3752868958605453	1.4916109662807133	1.2589628254403773
680			0.14168168168168171	1.3769256366986982	1.493348412312265	1.2605028610851319
681			0.14180180180180182	1.3785643775368515	1.4950858583438165	1.2620428967298865
682			0.14192192192192196	1.3802031183750048	1.4968233043753685	1.2635829323746415
683			0.14204204204204207	1.381841859213158	1.49856075040692	1.265122968019396
684			0.1421621621621622	1.3834806000513113	1.500298196438472	1.2666630036641506
685			0.14228228228228232	1.3851193408894642	1.5020356424700236	1.2682030393089052
686			0.14240240240240243	1.3867580817276175	1.5037730885015752	1.2697430749536598
687			0.14252252252252257	1.3883968225657708	1.5055105345331268	1.2712831105984148
688			0.14264264264264268	1.3900355634039236	1.5072479805646783	1.2728231462431694
689			0.14276276276276278	1.391674304242077	1.50898542659623	1.274363181887924
690			0.14288288288288292	1.3933130450802302	1.510722872627782	1.2759032175326785
691			0.14300300300300303	1.3949517859183835	1.5124603186593335	1.2774432531774331
692			0.14312312312312317	1.3965905267565368	1.5141977646908855	1.2789832888221881
693			0.14324324324324328	1.3982292675946897	1.515935210722437	1.2805233244669427
694			0.1433633633633634	1.399868008432843	1.5176726567539887	1.2820633601116973
695			0.14348348348348353	1.4015067492709963	1.5194101027855407	1.2836033957564519
696			0.14360360360360364	1.4031454901091491	1.5211475488170922	1.2851434314012065
697			0.14372372372372377	1.4047842309473029	1.5228849948486443	1.2866834670459615
698			0.14384384384384388	1.4064229717854557	1.5246224408801958	1.288223502690716
699			0.143963963963964	1.408061712623609	1.5263598869117474	1.2897635383354706
700			0.14408408408408413	1.4097004534617623	1.5280973329432994	1.2913035739802252
701			0.14420420420420424	1.4113391942999152	1.529834778974851	1.2928436096249798
702			0.14432432432432435	1.4129779351380685	1.5315722250064026	1.2943836452697344
703			0.1444444444444445	1.4146166759762218	1.5333096710379546	1.2959236809144894
704			0.1445645645645646	1.4162554168143746	1.5350471170695061	1.297463716559244
705			0.14468468468468473	1.4178941576525284	1.5367845631010582	1.2990037522039986
706			0.14480480480480484	1.4195328984906812	1.5385220091326097	1.3005437878487531
707			0.14492492492492495	1.4211716393288345	1.5402594551641613	1.3020838234935077
708			0.1450450450450451	1.4228103801669878	1.5419969011957129	1.3036238591382627
709			0.1451651651651652	1.4244491210051407	1.5437343472272644	1.3051638947830169
710			0.1452852852852853	1.426087861843294	1.545471793258816	1.3067039304277714
711			0.14540540540540545	1.4277266026814472	1.547209239290368	1.3082439660725265
712			0.14552552552552556	1.4293653435196	1.5489466853219196	1.309784001717281
713			0.1456456456456457	1.4310040843577538	1.5506841313534716	1.311324037362036
714			0.1457657657657658	1.4326428251959067	1.5524215773850232	1.3128640730067902
715			0.1458858858858859	1.43428156603406	1.5541590234165747	1.3144041086515448
716			0.14600600600600605	1.4359203068722133	1.5558964694481268	1.3159441442962998
717			0.14612612612612616	1.4375590477103661	1.5576339154796783	1.3174841799410544
718			0.14624624624624627	1.4391977885485194	1.55937136151123	1.319024215585809
719			0.1463663663663664	1.4408365293866727	1.561108807542782	1.3205642512305635
720			0.14648648648648652	1.442475270224826	1.5628462535743335	1.3221042868753181
721			0.14660660660660665	1.4441140110629793	1.5645836996058855	1.3236443225200731
722			0.14672672672672676	1.4457527519011322	1.566321145637437	1.3251843581648277
723			0.14684684684684687	1.4473914927392855	1.5680585916689886	1.3267243938095823
724			0.146966966966967	1.4490302335774388	1.5697960377005407	1.3282644294543369
725			0.14708708708708712	1.450668974415592	1.5715334837320922	1.3298044650990914
726			0.14720720720720723	1.452307715253745	1.5732709297636438	1.331344500743846
727			0.14732732732732737	1.4539464560918982	1.5750083757951958	1.332884536388601
728			0.14744744744744748	1.4555851969300515	1.5767458218267474	1.3344245720333556
729			0.14756756756756761	1.4572239377682048	1.578483267858299	1.3359646076781102
730			0.14768768768768772	1.4588626786063577	1.5802207138898505	1.3375046433228648
731			0.14780780780780783	1.460501419444511	1.581958159921402	1.3390446789676194
732			0.14792792792792797	1.4621401602826642	1.583695605952954	1.3405847146123744
733			0.14804804804804808	1.4637789011208175	1.5854330519845057	1.342124750257129
734			0.14816816816816822	1.4654176419589708	1.5871704980160577	1.3436647859018835
735			0.14828828828828833	1.4670563827971237	1.5889079440476093	1.3452048215466381
736			0.14840840840840844	1.468695123635277	1.5906453900791608	1.3467448571913927
737			0.14852852852852858	1.4703338644734303	1.5923828361107129	1.3482848928361477
738			0.14864864864864868	1.4719726053115831	1.5941202821422644	1.3498249284809023
739			0.1487687687687688	1.4736113461497364	1.595857728173816	1.3513649641256569
740			0.14888888888888893	1.4752500869878897	1.597595174205368	1.3529049997704115
741			0.14900900900900904	1.476888827826043	1.5993326202369196	1.354445035415166
742			0.14912912912912918	1.4785275686641963	1.6010700662684716	1.355985071059921
743			0.1492492492492493	1.4801663095023492	1.6028075123000232	1.3575251067046756
744			0.1493693693693694	1.4818050503405025	1.6045449583315747	1.3590651423494302
745			0.14948948948948954	1.4834437911786558	1.6062824043631267	1.3606051779941848
746			0.14960960960960965	1.4850825320168086	1.6080198503946783	1.3621452136389394
747			0.14972972972972975	1.486721272854962	1.6097572964262299	1.363685249283694
748			0.1498498498498499	1.4883600136931152	1.611494742457782	1.365225284928449
749			0.14996996996997	1.4899987545312685	1.6132321884893335	1.366765320573203
750			0.15009009009009014	1.4916374953694218	1.614969634520885	1.3683053562179581
751			0.15021021021021025	1.4932762362075747	1.6167070805524366	1.3698453918627127
752			0.15033033033033036	1.494914977045728	1.6184445265839882	1.3713854275074673
753			0.1504504504504505	1.4965537178838813	1.6201819726155402	1.3729254631522223
754			0.1505705705705706	1.498192458722034	1.6219194186470918	1.3744654987969764
755			0.15069069069069072	1.4998311995601874	1.6236568646786433	1.376005534441731
756			0.15081081081081085	1.5014699403983407	1.6253943107101954	1.377545570086486
757			0.15093093093093096	1.503108681236494	1.627131756741747	1.3790856057312406
758			0.1510510510510511	1.5047474220746473	1.628869202773299	1.3806256413759956
759			0.1511711711711712	1.5063861629128001	1.6306066488048505	1.3821656770207498
760			0.15129129129129132	1.5080249037509534	1.632344094836402	1.3837057126655044
761			0.15141141141141146	1.5096636445891067	1.634081540867954	1.3852457483102594
762			0.15153153153153157	1.51130238542726	1.6358189868995057	1.386785783955014
763			0.15165165165165168	1.5129411262654129	1.6375564329310572	1.3883258195997685
764			0.1517717717717718	1.5145798671035662	1.6392938789626093	1.389865855244523
765			0.15189189189189192	1.5162186079417195	1.6410313249941608	1.3914058908892777
766			0.15201201201201206	1.5178573487798728	1.6427687710257128	1.3929459265340327
767			0.15213213213213217	1.5194960896180256	1.6445062170572644	1.3944859621787873
768			0.15225225225225228	1.521134830456179	1.646243663088816	1.3960259978235419
769			0.15237237237237242	1.5227735712943322	1.647981109120368	1.3975660334682964
770			0.15249249249249253	1.5244123121324855	1.6497185551519196	1.399106069113051
771			0.15261261261261266	1.5260510529706388	1.6514560011834711	1.400646104757806
772			0.15273273273273277	1.5276897938087917	1.6531934472150227	1.4021861404025606
773			0.15285285285285288	1.529328534646945	1.6549308932465743	1.4037261760473152
774			0.15297297297297302	1.5309672754850983	1.6566683392781263	1.4052662116920698
775			0.15309309309309313	1.532606016323251	1.6584057853096779	1.4068062473368244
776			0.15321321321321324	1.5342447571614044	1.6601432313412294	1.408346282981579
777			0.15333333333333338	1.5358834979995577	1.6618806773727814	1.409886318626334
778			0.1534534534534535	1.537522238837711	1.663618123404333	1.4114263542710885
779			0.15357357357357362	1.5391609796758643	1.665355569435885	1.4129663899158431
780			0.15369369369369373	1.5407997205140171	1.6670930154674366	1.4145064255605977
781			0.15381381381381384	1.5424384613521704	1.6688304614989882	1.4160464612053523
782			0.15393393393393398	1.5440772021903237	1.6705679075305402	1.4175864968501073
783			0.1540540540540541	1.5457159430284766	1.6723053535620918	1.4191265324948619
784			0.1541741741741742	1.5473546838666299	1.6740427995936433	1.420666568139616
785			0.15429429429429434	1.5489934247047832	1.6757802456251953	1.422206603784371
786			0.15441441441441445	1.5506321655429365	1.677517691656747	1.4237466394291256
787			0.15453453453453458	1.5522709063810898	1.679255137688299	1.4252866750738806
788			0.1546546546546547	1.5539096472192426	1.6809925837198505	1.4268267107186352
789			0.1547747747747748	1.555548388057396	1.682730029751402	1.4283667463633893
790			0.15489489489489494	1.5571871288955492	1.684467475782954	1.4299067820081444
791			0.15501501501501505	1.558825869733702	1.6862049218145057	1.431446817652899
792			0.15513513513513516	1.5604646105718554	1.6879423678460572	1.4329868532976535
793			0.1552552552552553	1.5621033514100087	1.6896798138776088	1.4345268889424085
794			0.1553753753753754	1.563742092248162	1.6914172599091604	1.4360669245871627
795			0.15549549549549554	1.5653808330863153	1.6931547059407124	1.4376069602319177
796			0.15561561561561565	1.5670195739244681	1.694892151972264	1.4391469958766723
797			0.15573573573573576	1.5686583147626214	1.6966295980038155	1.4406870315214269
798			0.1558558558558559	1.5702970556007747	1.6983670440353675	1.4422270671661819
799			0.155975975975976	1.5719357964389276	1.700104490066919	1.443767102810936
800			0.15609609609609612	1.5735745372770809	1.7018419360984707	1.445307138455691
801			0.15621621621621626	1.5752132781152342	1.7035793821300227	1.4468471741004456
802			0.15633633633633637	1.5768520189533874	1.7053168281615743	1.4483872097452002
803			0.1564564564564565	1.5784907597915407	1.7070542741931263	1.4499272453899552
804			0.15657657657657661	1.5801295006296936	1.7087917202246778	1.4514672810347098
805			0.15669669669669672	1.581768241467847	1.7105291662562294	1.453007316679464
806			0.15681681681681686	1.5834069823060002	1.7122666122877814	1.454547352324219
807			0.15693693693693697	1.585045723144153	1.714004058319333	1.4560873879689735
808			0.1570570570570571	1.5866844639823068	1.715741504350885	1.4576274236137285
809			0.15717717717717722	1.5883232048204596	1.7174789503824366	1.4591674592584831
810			0.15729729729729733	1.589961945658613	1.7192163964139882	1.4607074949032373
811			0.15741741741741747	1.5916006864967662	1.7209538424455402	1.4622475305479923
812			0.15753753753753758	1.593239427334919	1.7226912884770917	1.4637875661927469
813			0.15765765765765768	1.5948781681730724	1.7244287345086433	1.4653276018375014
814			0.15777777777777782	1.5965169090112257	1.7261661805401949	1.4668676374822565
815			0.15789789789789793	1.5981556498493785	1.7279036265717465	1.4684076731270106
816			0.15801801801801807	1.5997943906875323	1.7296410726032985	1.4699477087717656
817			0.15813813813813818	1.6014331315256851	1.73137851863485	1.4714877444165202
818			0.1582582582582583	1.6030718723638384	1.7331159646664016	1.4730277800612748
819			0.15837837837837843	1.6047106132019917	1.7348534106979536	1.4745678157060298
820			0.15849849849849854	1.6063493540401446	1.7365908567295052	1.476107851350784
821			0.15861861861861865	1.6079880948782979	1.7383283027610568	1.4776478869955385
822			0.15873873873873878	1.6096268357164512	1.7400657487926088	1.4791879226402935
823			0.1588588588588589	1.611265576554604	1.7418031948241604	1.480727958285048
824			0.15897897897897903	1.6129043173927577	1.7435406408557124	1.4822679939298031
825			0.15909909909909914	1.6145430582309106	1.745278086887264	1.4838080295745573
826			0.15921921921921925	1.616181799069064	1.7470155329188155	1.4853480652193118
827			0.1593393393393394	1.6178205399072172	1.7487529789503675	1.4868881008640669
828			0.1594594594594595	1.61945928074537	1.750490424981919	1.4884281365088214
829			0.1595795795795796	1.6210980215835233	1.7522278710134707	1.489968172153576
830			0.15969969969969974	1.6227367624216766	1.7539653170450227	1.4915082077983306
831			0.15981981981981985	1.6243755032598295	1.7557027630765742	1.4930482434430852
832			0.15993993993994	1.6260142440979832	1.7574402091081263	1.4945882790878402
833			0.1600600600600601	1.627652984936136	1.7591776551396774	1.4961283147325948
834			0.1601801801801802	1.6292917257742894	1.760915101171229	1.4976683503773494
835			0.16030030030030035	1.6309304666124427	1.762652547202781	1.499208386022104
836			0.16042042042042046	1.6325692074505955	1.7643899932343325	1.5007484216668585
837			0.16054054054054057	1.6342079482887488	1.7661274392658841	1.502288457311613
838			0.1606606606606607	1.6358466891269021	1.7678648852974361	1.5038284929563681
839			0.1607807807807808	1.637485429965055	1.7696023313289877	1.5053685286011227
840			0.16090090090090095	1.6391241708032087	1.7713397773605397	1.5069085642458773
841			0.16102102102102106	1.6407629116413616	1.7730772233920913	1.5084485998906318
842			0.16114114114114117	1.6424016524795149	1.7748146694236429	1.5099886355353864
843			0.1612612612612613	1.6440403933176682	1.7765521154551949	1.5115286711801414
844			0.16138138138138142	1.645679134155821	1.7782895614867464	1.513068706824896
845			0.16150150150150155	1.6473178749939748	1.7800270075182985	1.5146087424696506
846			0.16162162162162166	1.6489566158321276	1.78176445354985	1.5161487781144052
847			0.16174174174174177	1.6505953566702805	1.7835018995814016	1.5176888137591598
848			0.1618618618618619	1.6522340975084342	1.7852393456129536	1.5192288494039148
849			0.16198198198198202	1.653872838346587	1.7869767916445052	1.5207688850486694
850			0.16210210210210213	1.6555115791847403	1.7887142376760568	1.5223089206934235
851			0.16222222222222227	1.6571503200228936	1.7904516837076088	1.5238489563381785
852			0.16234234234234238	1.6587890608610465	1.7921891297391603	1.525388991982933
853			0.16246246246246251	1.6604278016992002	1.793926575770712	1.5269290276276881
854			0.16258258258258262	1.662066542537353	1.7956640218022635	1.5284690632724427
855			0.16270270270270273	1.663705283375506	1.797401467833815	1.5300090989171968
856			0.16282282282282287	1.6653440242136597	1.799138913865367	1.5315491345619519
857			0.16294294294294298	1.6669827650518125	1.8008763598969186	1.5330891702067064
858			0.1630630630630631	1.6686215058899658	1.8026138059284702	1.534629205851461
859			0.16318318318318323	1.6702602467281191	1.8043512519600222	1.536169241496216
860			0.16330330330330334	1.671898987566272	1.8060886979915738	1.5377092771409702
861			0.16342342342342348	1.6735377284044257	1.8078261440231258	1.5392493127857252
862			0.16354354354354358	1.6751764692425786	1.8095635900546774	1.5407893484304798
863			0.1636636636636637	1.6768152100807314	1.811301036086229	1.5423293840752343
864			0.16378378378378383	1.6784539509188852	1.813038482117781	1.543869419719989
865			0.16390390390390394	1.680092691757038	1.8147759281493325	1.5454094553647435
866			0.16402402402402405	1.6817314325951913	1.816513374180884	1.546949491009498
867			0.1641441441441442	1.6833701734333446	1.8182508202124361	1.548489526654253
868			0.1642642642642643	1.6850089142714975	1.8199882662439877	1.5500295622990077
869			0.16438438438438444	1.6866476551096512	1.8217257122755397	1.5515695979437623
870			0.16450450450450455	1.688286395947804	1.8234631583070913	1.5531096335885168
871			0.16462462462462465	1.689925136785957	1.8252006043386428	1.5546496692332714
872			0.1647447447447448	1.6915638776241106	1.8269380503701949	1.5561897048780264
873			0.1648648648648649	1.6932026184622635	1.8286754964017464	1.557729740522781
874			0.164984984984985	1.6948413593004168	1.830412942433298	1.5592697761675356
875			0.16510510510510515	1.69648010013857	1.8321503884648496	1.5608098118122902
876			0.16522522522522526	1.698118840976723	1.8338878344964011	1.5623498474570447
877			0.1653453453453454	1.6997575818148767	1.8356252805279532	1.5638898831017998
878			0.1654654654654655	1.7013963226530295	1.8373627265595047	1.5654299187465543
879			0.16558558558558562	1.7030350634911824	1.8391001725910563	1.566969954391309
880			0.16570570570570575	1.7046738043293361	1.8408376186226083	1.5685099900360635
881			0.16582582582582586	1.706312545167489	1.8425750646541599	1.570050025680818
882			0.165945945945946	1.7079512860056423	1.844312510685712	1.571590061325573
883			0.1660660660660661	1.7095900268437956	1.8460499567172635	1.5731300969703277
884			0.16618618618618622	1.7112287676819484	1.847787402748815	1.5746701326150823
885			0.16630630630630636	1.7128675085201022	1.849524848780367	1.5762101682598368
886			0.16642642642642647	1.714506249358255	1.8512622948119186	1.5777502039045914
887			0.16654654654654658	1.7161449901964079	1.8529997408434702	1.579290239549346
888			0.1666666666666667	1.7177837310345616	1.8547371868750222	1.580830275194101
889			0.16678678678678682	1.7194224718727145	1.8564746329065738	1.5823703108388556
890			0.16690690690690696	1.7210612127108678	1.8582120789381258	1.5839103464836102
891			0.16702702702702707	1.722699953549021	1.8599495249696774	1.5854503821283648
892			0.16714714714714718	1.724338694387174	1.861686971001229	1.5869904177731193
893			0.16726726726726732	1.7259774352253276	1.863424417032781	1.5885304534178744
894			0.16738738738738743	1.7276161760634805	1.8651618630643325	1.590070489062629
895			0.16750750750750754	1.7292549169016334	1.866899309095884	1.591610524707383
896			0.16762762762762767	1.730893657739787	1.8686367551274357	1.593150560352138
897			0.16774774774774778	1.73253239857794	1.8703742011589872	1.5946905959968927
898			0.16786786786786792	1.7341711394160932	1.8721116471905392	1.5962306316416477
899			0.16798798798798803	1.7358098802542465	1.8738490932220908	1.5977706672864018
900			0.16810810810810814	1.7374486210923994	1.8755865392536424	1.5993107029311564
901			0.16822822822822828	1.7390873619305531	1.8773239852851944	1.6008507385759114
902			0.1683483483483484	1.740726102768706	1.879061431316746	1.602390774220666
903			0.1684684684684685	1.7423648436068588	1.8807988773482975	1.6039308098654206
904			0.16858858858858863	1.7440035844450126	1.8825363233798496	1.6054708455101752
905			0.16870870870870874	1.7456423252831654	1.8842737694114011	1.6070108811549297
906			0.16882882882882888	1.7472810661213187	1.8860112154429531	1.6085509167996848
907			0.168948948948949	1.748919806959472	1.8877486614745047	1.6100909524444393
908			0.1690690690690691	1.7505585477976249	1.8894861075060563	1.611630988089194
909			0.16918918918918924	1.7521972886357786	1.8912235535376083	1.6131710237339485
910			0.16930930930930935	1.7538360294739315	1.8929609995691599	1.614711059378703
911			0.16942942942942946	1.7554747703120843	1.8946984456007114	1.6162510950234577
912			0.1695495495495496	1.757113511150238	1.8964358916322634	1.6177911306682127
913			0.1696696696696697	1.758752251988391	1.898173337663815	1.6193311663129673
914			0.16978978978978984	1.7603909928265442	1.899910783695367	1.6208712019577218
915			0.16990990990990995	1.7620297336646975	1.9016482297269186	1.6224112376024764
916			0.17003003003003006	1.7636684745028504	1.9033856757584702	1.623951273247231
917			0.1701501501501502	1.765307215341004	1.9051231217900217	1.625491308891986
918			0.1702702702702703	1.766945956179157	1.9068605678215733	1.6270313445367406
919			0.17039039039039044	1.7685846970173102	1.9085980138531253	1.6285713801814952
920			0.17051051051051055	1.7702234378554635	1.910335459884677	1.6301114158262497
921			0.17063063063063066	1.7718621786936164	1.9120729059162285	1.6316514514710043
922			0.1707507507507508	1.7735009195317697	1.9138103519477805	1.6331914871157593
923			0.1708708708708709	1.775139660369923	1.915547797979332	1.634731522760514
924			0.17099099099099102	1.7767784012080758	1.9172852440108836	1.6362715584052685
925			0.17111111111111116	1.7784171420462296	1.9190226900424356	1.637811594050023
926			0.17123123123123127	1.7800558828843824	1.9207601360739872	1.6393516296947777
927			0.1713513513513514	1.7816946237225357	1.9224975821055392	1.6408916653395327
928			0.17147147147147151	1.783333364560689	1.9242350281370908	1.6424317009842873
929			0.17159159159159162	1.7849721053988419	1.9259724741686424	1.6439717366290418
930			0.17171171171171176	1.7866108462369956	1.9277099202001944	1.6455117722737964
931			0.17183183183183187	1.7882495870751485	1.929447366231746	1.647051807918551
932			0.17195195195195198	1.7898883279133013	1.9311848122632975	1.6485918435633056
933			0.17207207207207212	1.791527068751455	1.9329222582948495	1.6501318792080606
934			0.17219219219219223	1.793165809589608	1.934659704326401	1.6516719148528147
935			0.17231231231231237	1.7948045504277612	1.9363971503579531	1.6532119504975697
936			0.17243243243243248	1.7964432912659145	1.9381345963895047	1.6547519861423243
937			0.17255255255255258	1.7980820321040674	1.9398720424210563	1.656292021787079
938			0.17267267267267272	1.799720772942221	1.9416094884526078	1.657832057431834
939			0.17279279279279283	1.801359513780374	1.9433469344841594	1.659372093076588
940			0.17291291291291294	1.8029982546185268	1.945084380515711	1.6609121287213426
941			0.17303303303303308	1.8046369954566805	1.946821826547263	1.6624521643660977
942			0.1731531531531532	1.8062757362948334	1.9485592725788146	1.6639922000108522
943			0.17327327327327333	1.8079144771329867	1.9502967186103666	1.6655322356556073
944			0.17339339339339344	1.80955321797114	1.9520341646419181	1.6670722713003614
945			0.17351351351351355	1.8111919588092928	1.9537716106734697	1.668612306945116
946			0.17363363363363368	1.8128306996474466	1.9555090567050217	1.670152342589871
947			0.1737537537537538	1.8144694404855994	1.9572465027365733	1.6716923782346256
948			0.1738738738738739	1.8161081813237523	1.9589839487681249	1.6732324138793802
949			0.17399399399399404	1.817746922161906	1.9607213947996769	1.6747724495241347
950			0.17411411411411415	1.8193856630000589	1.9624588408312285	1.6763124851688893
951			0.1742342342342343	1.8210244038382122	1.9641962868627805	1.6778525208136443
952			0.1743543543543544	1.8226631446763655	1.965933732894332	1.679392556458399
953			0.1744744744744745	1.8243018855145183	1.9676711789258836	1.6809325921031535
954			0.17459459459459464	1.825940626352672	1.9694086249574356	1.682472627747908
955			0.17471471471471475	1.827579367190825	1.9711460709889872	1.6840126633926626
956			0.1748348348348349	1.8292181080289782	1.9728835170205392	1.6855526990374177
957			0.174954954954955	1.8308568488671315	1.9746209630520908	1.6870927346821722
958			0.1750750750750751	1.8324955897052844	1.9763584090836424	1.6886327703269268
959			0.17519519519519525	1.8341343305434377	1.978095855115194	1.6901728059716814
960			0.17531531531531536	1.835773071381591	1.9798333011467455	1.691712841616436
961			0.17543543543543547	1.8374118122197438	1.981570747178297	1.6932528772611906
962			0.1755555555555556	1.8390505530578976	1.983308193209849	1.6947929129059456
963			0.1756756756756757	1.8406892938960504	1.9850456392414007	1.6963329485507002
964			0.17579579579579585	1.8423280347342037	1.9867830852729527	1.6978729841954547
965			0.17591591591591596	1.843966775572357	1.9885205313045042	1.6994130198402093
966			0.17603603603603607	1.8456055164105098	1.9902579773360558	1.700953055484964
967			0.1761561561561562	1.8472442572486631	1.9919954233676078	1.702493091129719
968			0.17627627627627632	1.8488829980868164	1.9937328693991594	1.7040331267744735
969			0.17639639639639643	1.8505217389249693	1.995470315430711	1.7055731624192276
970			0.17651651651651656	1.852160479763123	1.997207761462263	1.7071131980639827
971			0.17663663663663667	1.8537992206012759	1.9989452074938145	1.7086532337087372
972			0.1767567567567568	1.8554379614394292	2.0006826535253666	1.7101932693534923
973			0.17687687687687692	1.8570767022775825	2.002420099556918	1.7117333049982468
974			0.17699699699699703	1.8587154431157353	2.0041575455884697	1.713273340643001
975			0.17711711711711717	1.8603541839538886	2.0058949916200217	1.714813376287756
976			0.17723723723723728	1.861992924792042	2.0076324376515733	1.7163534119325106
977			0.1773573573573574	1.8636316656301948	2.009369883683125	1.7178934475772651
978			0.17747747747747752	1.8652704064683485	2.011107329714677	1.7194334832220202
979			0.17759759759759763	1.8669091473065014	2.0128447757462284	1.7209735188667743
980			0.17771771771771777	1.8685478881446547	2.01458222177778	1.7225135545115293
981			0.17783783783783788	1.870186628982808	2.0163196678093316	1.724053590156284
982			0.177957957957958	1.8718253698209608	2.018057113840883	1.7255936258010385
983			0.17807807807807813	1.8734641106591141	2.019794559872435	1.7271336614457935
984			0.17819819819819824	1.8751028514972674	2.0215320059039867	1.7286736970905476
985			0.17831831831831835	1.8767415923354203	2.0232694519355383	1.7302137327353022
986			0.17843843843843848	1.878380333173574	2.0250068979670903	1.7317537683800572
987			0.1785585585585586	1.8800190740117269	2.026744343998642	1.7332938040248118
988			0.17867867867867873	1.8816578148498802	2.028481790030194	1.7348338396695668
989			0.17879879879879884	1.8832965556880334	2.0302192360617455	1.736373875314321
990			0.17891891891891895	1.8849352965261863	2.031956682093297	1.7379139109590755
991			0.1790390390390391	1.8865740373643396	2.033694128124849	1.7394539466038306
992			0.1791591591591592	1.888212778202493	2.0354315741564006	1.7409939822485851
993			0.17927927927927934	1.8898515190406462	2.0371690201879527	1.7425340178933397
994			0.17939939939939945	1.8914902598787995	2.038906466219504	1.7440740535380943
995			0.17951951951951955	1.8931290007169523	2.040643912251056	1.7456140891828489
996			0.1796396396396397	1.8947677415551056	2.042381358282608	1.747154124827604
997			0.1797597597597598	1.896406482393259	2.0441188043141594	1.7486941604723585
998			0.1798798798798799	1.8980452232314118	2.045856250345711	1.750234196117113
999			0.18000000000000005	1.899683964069565	2.047593696377263	1.7517742317618676
