# Supplementary material for: Statistics of pathogenic bacteria in the search of host cells
Source: Nat Commun. 2021 Mar 31;12:1990. doi: 10.1038/s41467-021-22156-6 (PMC8012381; doi:10.1038/s41467-021-22156-6)
Supplement: Supplementary file 9 — Source Data [file 41467_2021_22156_MOESM9_ESM.zip › SupplementaryFig1/Supplmentary_Fig1_panel_d.csv]

	jDt	Exp A	Theo t	Theo A
0	0.0	0.9999999999999999	0.0	1.0
1	0.030000000000001137	0.2937587528862138	0.0005005005005005005	0.9905415802780068
2	0.060000000000002274	0.2715560621018117	0.001001001001001001	0.981172622259651
3	0.09000000000000341	0.2934833544173405	0.0015015015015015015	0.9718922797785904
4	0.11999999999999744	0.229860707290464	0.002002002002002002	0.9626997146718796
5	0.14999999999999858	0.1850743341947163	0.0025025025025025025	0.9535940967042699
6	0.17999999999999972	0.13549434258850698	0.003003003003003003	0.9445746034932259
7	0.21000000000000085	0.04317511390229094	0.0035035035035035035	0.9356404204346516
8	0.240000000000002	0.07368039974722813	0.004004004004004004	0.9267907406293184
9	0.2700000000000031	0.06566583012645581	0.0045045045045045045	0.9180247648099894
10	0.29999999999999716	0.06384560804817935	0.005005005005005005	0.9093417012692324
11	0.3299999999999983	0.041039396268331	0.0055055055055055055	0.9007407657879166
12	0.35999999999999943	0.007066202722652976	0.006006006006006006	0.8922211815643849
13	0.39000000000000057	-0.008422704074570403	0.0065065065065065065	0.8837821791442961
14	0.4200000000000017	-0.02565847085924304	0.007007007007007007	0.8754229963511316
15	0.45000000000000284	0.030606378137487046	0.0075075075075075074	0.8671428782173577
16	0.480000000000004	0.012576890109204503	0.008008008008008008	0.8589410769162407
17	0.509999999999998	0.0006665903587326308	0.008508508508508508	0.850816851694306
18	0.5399999999999991	0.024937701249459113	0.009009009009009009	0.8427694688044363
19	0.5700000000000003	-0.007670065554272226	0.00950950950950951	0.8347982014396027
20	0.6000000000000014	0.04758722210498422	0.01001001001001001	0.8269023296672219
21	0.6300000000000026	0.04465950986012596	0.01051051051051051	0.8190811403641353
22	0.6600000000000037	0.008598415657303989	0.011011011011011011	0.8113339271522024
23	0.6899999999999977	0.052315469632162645	0.011511511511511512	0.8036599903345037
24	0.7199999999999989	0.030147400920010822	0.012012012012012012	0.7960586368321471
25	0.75	0.0018524192457376148	0.012512512512512512	0.7885291801216708
26	0.7800000000000011	0.04318744056865787	0.013013013013013013	0.7810709401730408
27	0.8100000000000023	0.057827706833709275	0.013513513513513514	0.7736832433882324
28	0.8400000000000034	0.06848848664582491	0.014014014014014014	0.7663654225403934
29	0.8699999999999974	0.06606281926999662	0.014514514514514514	0.7591168167135837
30	0.8999999999999986	0.09765451051485187	0.015015015015015015	0.7519367712430832
31	0.9299999999999997	0.10210866736960356	0.015515515515515516	0.7448246376562656
32	0.9600000000000009	0.11966675875414637	0.016016016016016016	0.7377797736140311
33	0.990000000000002	0.045479045410956334	0.016516516516516516	0.7308015428527925
34	1.0200000000000031	0.004027840886723845	0.017017017017017015	0.7238893151270106
35	1.0499999999999972	0.07824009652916573	0.017517517517517518	0.7170424661522731
36	1.0799999999999983	0.028513486613682144	0.018018018018018018	0.7102603775489118
37	1.1099999999999994	-0.001531243773733428	0.018518518518518517	0.7035424367861528
38	1.1400000000000006	0.0032697621319588924	0.01901901901901902	0.6968880371267955
39	1.1700000000000017	0.004848624818148224	0.01951951951951952	0.6902965775724142
40	1.2000000000000028	0.0007825962768415216	0.02002002002002002	0.6837674628090789
41	1.230000000000004	0.017641486637109606	0.02052052052052052	0.6773001031535882
42	1.259999999999998	-0.01501679746956418	0.02102102102102102	0.6708939145002123
43	1.2899999999999991	0.01930469618584071	0.021521521521521522	0.6645483182679381
44	1.3200000000000003	-0.03495378400501878	0.022022022022022022	0.6582627413482153
45	1.3500000000000014	-0.01900783258411293	0.02252252252252252	0.652036616053194
46	1.3800000000000026	0.031495499120229926	0.023023023023023025	0.6458693800644547
47	1.4099999999999966	0.004706030788740551	0.023523523523523524	0.6397604763822216
48	1.4399999999999977	-0.02963288666303657	0.024024024024024024	0.6337093532750562
49	1.4699999999999989	0.02294106946523314	0.024524524524524523	0.6277154642300278
50	1.5	0.0032684674094880344	0.025025025025025023	0.6217782679033543
51	1.5300000000000011	-0.013304113438082105	0.025525525525525526	0.6158972280715105
52	1.5600000000000023	0.03244103975329831	0.026026026026026026	0.6100718135827979
53	1.5900000000000034	-0.015299158438067728	0.026526526526526525	0.6043014983093742
54	1.6200000000000045	0.015804470759423334	0.02702702702702703	0.5985857610997347
55	1.6500000000000057	-0.03557582700808368	0.027527527527527528	0.5929240857316447
56	1.6800000000000068	-0.0048788197903250645	0.028028028028028028	0.5873159608655156
57	1.7099999999999937	-0.018982775158164003	0.028528528528528527	0.5817608799982239
58	1.7399999999999949	0.009107165443514318	0.029029029029029027	0.5762583414173645
59	1.769999999999996	-0.04839850195045742	0.02952952952952953	0.5708078481559394
60	1.7999999999999972	-0.004632766780193402	0.03003003003003003	0.5654089079474728
61	1.8299999999999983	0.044403248295810424	0.03053053053053053	0.5600610331815518
62	1.8599999999999994	-0.03231708552293583	0.031031031031031032	0.5547637408597874
63	1.8900000000000006	-0.08170740525726439	0.03153153153153153	0.5495165525521926
64	1.9200000000000017	-0.04381853809083685	0.03203203203203203	0.5443189943539711
65	1.9500000000000028	-0.07148879016290698	0.032532532532532535	0.539170596842718
66	1.980000000000004	-0.002872067555267801	0.03303303303303303	0.534070895036022
67	2.010000000000005	-0.020122120584166077	0.033533533533533534	0.5290194283494707
68	2.0400000000000063	-0.0046961825100972155	0.03403403403403403	0.5240157405550525
69	2.0700000000000074	0.04528310783567804	0.03453453453453453	0.5190593797399516
70	2.0999999999999943	0.05352556841072615	0.035035035035035036	0.5141498982657337
71	2.1299999999999955	0.023602502599231773	0.03553553553553553	0.5092868527279163
72	2.1599999999999966	0.028756543832490412	0.036036036036036036	0.5044698039159227
73	2.1899999999999977	0.03015443070836629	0.03653653653653654	0.4996983167734142
74	2.219999999999999	0.006179693938594347	0.037037037037037035	0.49497196035899776
75	2.25	-0.03537989842062704	0.03753753753753754	0.49029030780730454
76	2.280000000000001	-0.03556715132038228	0.03803803803803804	0.4856529362904378
77	2.3100000000000023	-0.011734964056942056	0.03853853853853854	0.48105942697978443
78	2.3400000000000034	-0.022256390032941754	0.03903903903903904	0.4765093650081881
79	2.3700000000000045	-0.06481338697519132	0.03953953953953954	0.47200233943248016
80	2.4000000000000057	-0.04198587023790293	0.04004004004004004	0.46753794319636505
81	2.430000000000007	-0.0345958760264297	0.04054054054054054	0.46311577309365637
82	2.4599999999999937	-0.05602829395731786	0.04104104104104104	0.4587354297318612
83	2.489999999999995	-0.012668984280747623	0.04154154154154154	0.4543965174961083
84	2.519999999999996	-0.04903265399975596	0.04204204204204204	0.45009864451341813
85	2.549999999999997	-0.06395497722199273	0.04254254254254254	0.4458414226173099
86	2.5799999999999983	-0.05001368454267313	0.043043043043043044	0.44162446731274485
87	2.6099999999999994	-0.05819384567317691	0.04354354354354354	0.43744739774139924
88	2.6400000000000006	-0.05215831165216068	0.044044044044044044	0.43330983664726735
89	2.6700000000000017	-0.05472167703191876	0.04454454454454455	0.42921141034258914
90	2.700000000000003	-0.004724968159022603	0.04504504504504504	0.4251517486741003
91	2.730000000000004	-0.0011883916412324523	0.045545545545545546	0.42113048498960126
92	2.760000000000005	-0.04937693518870653	0.04604604604604605	0.41714725610484304
93	2.7900000000000063	-0.05859846953342161	0.046546546546546545	0.41320170227072567
94	2.8200000000000074	-0.06975085707368822	0.04704704704704705	0.40929346714080705
95	2.8499999999999943	-0.11822396389251057	0.047547547547547545	0.40542219773911947
96	2.8799999999999955	-0.0419001091456965	0.04804804804804805	0.4015875444282899
97	2.9099999999999966	-0.0703647743974715	0.04854854854854855	0.3977891608779625
98	2.9399999999999977	-0.06190281722362839	0.04904904904904905	0.3940267040335193
99	2.969999999999999	-0.058906193087334024	0.04954954954954955	0.3902998340850966
100	3.0	-0.05133297643276736	0.050050050050050046	0.38660821443689547
101	3.030000000000001	0.03500928566407207	0.05055055055055055	0.38295151167678093
102	3.0600000000000023	-0.03574355535419231	0.05105105105105105	0.3793293955461701
103	3.0900000000000034	-0.028056045428013945	0.05155155155155155	0.3757415389102045
104	3.1200000000000045	0.0109694699024474	0.05205205205205205	0.37218761772820413
105	3.1500000000000057	-0.025559599526030798	0.052552552552552555	0.368667311024402
106	3.180000000000007	0.012020407200008855	0.05305305305305305	0.36518030085895464
107	3.2099999999999937	0.011177316277062557	0.053553553553553554	0.36172627229922677
108	3.239999999999995	0.030672546110025557	0.05405405405405406	0.3583049133913487
109	3.269999999999996	0.017762076098312745	0.05455455455455455	0.3549159151320409
110	3.299999999999997	-0.0446189428785892	0.055055055055055056	0.35155897144070675
111	3.3299999999999983	-0.03872319806363826	0.05555555555555555	0.34823377913178827
112	3.3599999999999994	-0.003960864318160377	0.056056056056056056	0.3449400378873839
113	3.3900000000000006	-0.046869252707071214	0.05655655655655656	0.3416774502301248
114	3.4200000000000017	-0.03613336924667065	0.057057057057057055	0.33844572149630786
115	3.450000000000003	-0.024135468930091237	0.05755755755755756	0.33524455980928297
116	3.480000000000004	-0.055844579099291594	0.058058058058058054	0.3320736760530919
117	3.510000000000005	-0.04619650028315476	0.05855855855855856	0.32893278384635655
118	3.5400000000000063	0.05971215553849226	0.05905905905905906	0.325821599516414
119	3.5700000000000074	-0.036921126450022754	0.059559559559559556	0.3227398420736966
120	3.5999999999999943	-0.05234835428267762	0.06006006006006006	0.3196872331863538
121	3.6299999999999955	-0.025302072954830918	0.06056056056056056	0.31666349715511444
122	3.6599999999999966	0.03241754883865443	0.06106106106106106	0.31366836088838723
123	3.6899999999999977	-0.02435496835599075	0.06156156156156156	0.3107015538775952
124	3.719999999999999	-0.006740657034332176	0.062062062062062065	0.3077628081727454
125	3.75	-0.0465500650083147	0.06256256256256257	0.30485185835822826
126	3.780000000000001	0.03823916168708684	0.06306306306306306	0.30196844152884655
127	3.8100000000000023	0.005582099641425248	0.06356356356356356	0.2991122972660705
128	3.8400000000000034	-0.004168775283924341	0.06406406406406406	0.29628316761451845
129	3.8700000000000045	0.03094039449692355	0.06456456456456457	0.29348079705865865
130	3.9000000000000057	0.07768855151751645	0.06506506506506507	0.2907049324997327
131	3.930000000000007	0.017883169268196816	0.06556556556556556	0.2879553232328966
132	3.9599999999999937	0.008370583264649118	0.06606606606606606	0.2852317209245776
133	3.989999999999995	0.06479172227046485	0.06656656656656657	0.2825338795900465
134	4.019999999999996	-0.0061921661281128864	0.06706706706706707	0.27986155557120074
135	4.049999999999997	0.0032191196833470702	0.06756756756756757	0.2772145075145583
136	4.079999999999998	0.05250098691286642	0.06806806806806806	0.2745924963494601
137	4.109999999999999	0.0447337146220151	0.06856856856856856	0.271995285266477
138	4.140000000000001	0.027797682912307626	0.06906906906906907	0.2694226396960233
139	4.170000000000002	0.03404701434118699	0.06956956956956957	0.2668743272871709
140	4.200000000000003	0.015738599654381916	0.07007007007007007	0.2643501178866643
141	4.230000000000004	0.014336913696058731	0.07057057057057058	0.2618497835181338
142	4.260000000000005	-0.035550743692050524	0.07107107107107107	0.2593730983615063
143	4.290000000000006	-0.05233999405895326	0.07157157157157157	0.2569198387326093
144	4.320000000000007	-0.054070813088530255	0.07207207207207207	0.25448978306296943
145	4.349999999999994	-0.07511201449369165	0.07257257257257257	0.25208271187980086
146	4.3799999999999955	-0.046102820698073206	0.07307307307307308	0.24969840778618344
147	4.409999999999997	-0.0976020843145547	0.07357357357357357	0.24733665544142833
148	4.439999999999998	-0.06260486186520964	0.07407407407407407	0.24499724154162927
149	4.469999999999999	-0.11190738862116295	0.07457457457457457	0.24267995480039797
150	4.5	-0.023523221307461876	0.07507507507507508	0.24038458592978146
151	4.530000000000001	-0.05438353467344862	0.07557557557557558	0.23811092762136002
152	4.560000000000002	-0.06890633099322355	0.07607607607607608	0.23585877452752405
153	4.590000000000003	-0.03676673297829962	0.07657657657657657	0.23362792324292778
154	4.6200000000000045	-0.03756538562876221	0.07707707707707707	0.23141817228611855
155	4.650000000000006	-0.050298985329042804	0.07757757757757758	0.2292293220813399
156	4.680000000000007	-0.006380589357963013	0.07807807807807808	0.2270611749405066
157	4.709999999999994	0.0024814829058823016	0.07857857857857858	0.22491353504535033
158	4.739999999999995	-0.024626578746872213	0.07907907907907907	0.22278620842973423
159	4.769999999999996	0.024481331121275058	0.07957957957957958	0.22067900296213433
160	4.799999999999997	0.01849371255161442	0.08008008008008008	0.21859172832828747
161	4.829999999999998	0.035146386344414506	0.08058058058058058	0.2165241960140026
162	4.859999999999999	0.006064170910583327	0.08108108108108109	0.214476219288135
163	4.890000000000001	-0.029462807657328918	0.08158158158158157	0.2124476131857216
164	4.920000000000002	0.011345563755344184	0.08208208208208208	0.21043819449127538
165	4.950000000000003	-0.0036002437460384176	0.08258258258258258	0.20844778172223846
166	4.980000000000004	-0.05623444729419752	0.08308308308308308	0.20647619511259108
167	5.010000000000005	-0.022546051472752533	0.08358358358358359	0.20452325659661597
168	5.040000000000006	-0.028627693838050975	0.08408408408408408	0.20258878979281633
169	5.070000000000007	0.001015550044996138	0.08458458458458458	0.20067261998798516
170	5.099999999999994	-0.05892877700478011	0.08508508508508508	0.19877457412142677
171	5.1299999999999955	-0.08084855945813757	0.08558558558558559	0.19689448076932584
172	5.159999999999997	-0.011462308557266182	0.08608608608608609	0.19503217012926563
173	5.189999999999998	-0.06710489965385494	0.08658658658658659	0.19318747400489183
174	5.219999999999999	-0.04387204035579329	0.08708708708708708	0.19136022579072193
175	5.25	-0.07321323130241654	0.08758758758758758	0.18955026045709789
176	5.280000000000001	-0.01602267511189562	0.08808808808808809	0.18775741453528152
177	5.310000000000002	-0.08625596310010689	0.08858858858858859	0.18598152610269053
178	5.340000000000003	-0.029029696999192972	0.0890890890890891	0.18422243476827443
179	5.3700000000000045	-0.04498004210972336	0.08958958958958958	0.18247998165802862
180	5.400000000000006	-0.03961324773447866	0.09009009009009009	0.18075400940064534
181	5.430000000000007	-0.06990215178474649	0.09059059059059059	0.17904436211330094
182	5.459999999999994	-0.04075087572871753	0.09109109109109109	0.1773508853875768
183	5.489999999999995	-0.04710662859437291	0.0915915915915916	0.17567342627551397
184	5.519999999999996	-0.03791457978853393	0.0920920920920921	0.1740118332757995
185	5.549999999999997	-0.044716968804942046	0.09259259259259259	0.17236595632008353
186	5.579999999999998	-0.07678330029691943	0.09309309309309309	0.1707356467594254
187	5.609999999999999	0.014306834686901686	0.0935935935935936	0.1691207573508688
188	5.640000000000001	-0.05542780489856534	0.0940940940940941	0.16752114224414288
189	5.670000000000002	-0.050439365943833046	0.0945945945945946	0.16593665696849005
190	5.700000000000003	-0.00410491587187038	0.09509509509509509	0.1643671584196177
191	5.730000000000004	0.016032335824287397	0.09559559559559559	0.1628125048467736
192	5.760000000000005	0.019778665186965347	0.0960960960960961	0.16127255583994374
193	5.790000000000006	-0.02790788666022217	0.0965965965965966	0.15974717231717095
194	5.820000000000007	-0.007252330623950338	0.0970970970970971	0.15823621651199357
195	5.849999999999994	-0.02321242544450277	0.09759759759759759	0.15673955196100295
196	5.8799999999999955	-0.003456672951114652	0.0980980980980981	0.15525704349151861
197	5.909999999999997	0.011639738209414528	0.0985985985985986	0.15378855720938006
198	5.939999999999998	-0.03513382575873757	0.0990990990990991	0.15233396048685394
199	5.969999999999999	-0.017878132887988365	0.0995995995995996	0.15089312195065574
200	6.0	0.007961763468682199	0.10010010010010009	0.14946591147008456
201	6.030000000000001	-0.051829749947557374	0.1006006006006006	0.1480522001452702
202	6.060000000000002	0.01590793266138851	0.1011011011011011	0.1466518602955317
203	6.090000000000003	0.0038122087849174605	0.1016016016016016	0.14526476544784545
204	6.1200000000000045	-0.0024669411480418824	0.1021021021021021	0.14389079032542282
205	6.150000000000006	0.010663929144128462	0.10260260260260261	0.14252981083639563
206	6.180000000000007	0.012465947490394506	0.1031031031031031	0.14118170406260871
207	6.209999999999994	-0.01217722778047857	0.1036036036036036	0.13984634824851833
208	6.239999999999995	0.06333223004583624	0.1041041041041041	0.1385236227901958
209	6.269999999999996	0.01077653707213386	0.1046046046046046	0.13721340822443506
210	6.299999999999997	-0.05199331589128999	0.10510510510510511	0.13591558621796315
211	6.329999999999998	-0.03901350838646524	0.1056056056056056	0.13463003955675296
212	6.359999999999999	-0.030534776515524494	0.1061061061061061	0.13335665213543663
213	6.390000000000001	-0.03330196810619204	0.1066066066066066	0.13209530894681976
214	6.420000000000002	-0.05120122702671255	0.10710710710710711	0.13084589607149436
215	6.450000000000003	-0.029766191736538303	0.10760760760760761	0.12960830066754986
216	6.480000000000004	-0.10102505844667593	0.10810810810810811	0.12838241096038186
217	6.510000000000005	-0.06265747556803612	0.1086086086086086	0.12716811623259722
218	6.540000000000006	-0.07975760459712272	0.1091091091091091	0.12596530681401408
219	6.570000000000007	-0.08603980294284334	0.10960960960960961	0.12477387407175747
220	6.599999999999994	-0.06751260400528471	0.11011011011011011	0.12359371040044766
221	6.6299999999999955	-0.07269319349984896	0.11061061061061062	0.12242470921248173
222	6.659999999999997	-0.07345716191122678	0.1111111111111111	0.12126676492840711
223	6.689999999999998	-0.06416570448079356	0.11161161161161161	0.12011977296738593
224	6.719999999999999	-0.08068060374463616	0.11211211211211211	0.11898362973774987
225	6.75	-0.10132370588471167	0.11261261261261261	0.11785823262764399
226	6.780000000000001	-0.09221304894055722	0.11311311311311312	0.1167434799957594
227	6.810000000000002	-0.08674247728128566	0.1136136136136136	0.11563927116215345
228	6.840000000000003	-0.06298897527901294	0.11411411411411411	0.1145455063991564
229	6.8700000000000045	-0.03620052235357568	0.11461461461461461	0.11346208692236491
230	6.900000000000006	-0.005097828005467786	0.11511511511511512	0.1123889148817199
231	6.930000000000007	-0.05996943481615437	0.11561561561561562	0.11132589335266922
232	6.959999999999994	0.00880310221359391	0.11611611611611611	0.11027292632741381
233	6.989999999999995	0.020648916810040836	0.11661661661661661	0.10922991870623669
234	7.019999999999996	-0.0057992538287722425	0.11711711711711711	0.1081967762889139
235	7.049999999999997	-0.004958691845281428	0.11761761761761762	0.10717340576620675
236	7.079999999999998	0.05091654069498653	0.11811811811811812	0.10615971471143447
237	7.109999999999999	0.002368108746430008	0.11861861861861862	0.10515561157212666
238	7.140000000000001	0.05114584956645457	0.11911911911911911	0.10416100566175464
239	7.170000000000002	0.015252431382230851	0.11961961961961962	0.10317580715154084
240	7.200000000000003	-0.03270556678135364	0.12012012012012012	0.10219992706234614
241	7.230000000000004	0.019302244134311523	0.12062062062062062	0.10123327725663336
242	7.260000000000005	0.0014809338640206734	0.12112112112112113	0.10027577043050717
243	7.290000000000006	0.021979642057997267	0.12162162162162161	0.09932732010582923
244	7.320000000000007	0.053924145573239414	0.12212212212212212	0.09838784062240752
245	7.349999999999994	0.011910428116901317	0.12262262262262262	0.0974572471302602
246	7.3799999999999955	-0.05895645973048148	0.12312312312312312	0.09653545558195219
247	7.409999999999997	-0.009387796201705247	0.12362362362362363	0.09562238272500424
248	7.439999999999998	-0.041236109615689714	0.12412412412412413	0.09471794609437408
249	7.469999999999999	-0.06348881829933681	0.12462462462462462	0.09382206400500835
250	7.5	-0.0483888676127455	0.12512512512512514	0.09293465554446527
251	7.530000000000001	-0.044441185321574005	0.12562562562562563	0.09205564056560685
252	7.560000000000002	-0.049853223369146424	0.12612612612612611	0.09118493967936042
253	7.590000000000003	-0.04850950074819598	0.12662662662662663	0.09032247424754836
254	7.6200000000000045	-0.06992832212505903	0.12712712712712712	0.08946816637578615
255	7.650000000000006	-0.009664842670123621	0.12762762762762764	0.0886219389064468
256	7.680000000000007	-0.06055872889228445	0.12812812812812813	0.08778371541169282
257	7.709999999999994	-0.060517767088449775	0.12862862862862862	0.08695342018657302
258	7.739999999999995	-0.007078469962144777	0.12912912912912913	0.08613097824218557
259	7.769999999999996	0.03756951151083761	0.12962962962962962	0.08531631529890511
260	7.799999999999997	0.017134505642216528	0.13013013013013014	0.08450935777967415
261	7.829999999999998	0.013979594609396807	0.13063063063063063	0.0837100328033579
262	7.859999999999999	0.023408189510534822	0.13113113113113112	0.08291826817816195
263	7.890000000000001	0.04028001344942868	0.13163163163163163	0.08213399239511206
264	7.920000000000002	0.014047206999988484	0.13213213213213212	0.08135713462159612
265	7.950000000000003	0.02797416692980105	0.13263263263263264	0.08058762469496632
266	7.980000000000004	0.019927456940740225	0.13313313313313313	0.07982539311620289
267	8.010000000000005	-0.03584959270094145	0.13363363363363362	0.07907037104363673
268	8.040000000000006	-0.009188629631571748	0.13413413413413414	0.07832249028673227
269	8.070000000000007	0.0236790665174937	0.13463463463463463	0.07758168329992862
270	8.099999999999994	0.014888307919051078	0.13513513513513514	0.07684788317653911
271	8.129999999999995	-0.03315228535842346	0.13563563563563563	0.07612102364270873
272	8.159999999999997	-0.05463612666752043	0.13613613613613612	0.07540103905142825
273	8.189999999999998	-0.01802987149000096	0.13663663663663664	0.0746878643766054
274	8.219999999999999	0.034316063185937766	0.13713713713713713	0.07398143520719219
275	8.25	0.02769371430722387	0.13763763763763764	0.07328168774136708
276	8.280000000000001	0.04583604501134997	0.13813813813813813	0.07258855878077318
277	8.310000000000002	0.017932908367056164	0.13863863863863865	0.07190198572481005
278	8.340000000000003	0.039725183404978825	0.13913913913913914	0.07122190656498004
279	8.370000000000005	0.0565884702079989	0.13963963963963963	0.0705482598792879
280	8.400000000000006	0.02146405014206364	0.14014014014014015	0.0698809848266933
281	8.430000000000007	0.0663690014928022	0.14064064064064064	0.06922002114161623
282	8.459999999999994	0.060181666279232944	0.14114114114114115	0.06856530912849354
283	8.489999999999995	0.052987422716700615	0.14164164164164164	0.06791678965638806
284	8.519999999999996	0.025461193666866545	0.14214214214214213	0.0672744041536476
285	8.549999999999997	0.02591448821355817	0.14264264264264265	0.0666380946026154
286	8.579999999999998	0.061090855622783026	0.14314314314314314	0.06600780353438997
287	8.61	0.057586637642603265	0.14364364364364365	0.06538347402363484
288	8.64	0.03065270548420459	0.14414414414414414	0.06476504968343726
289	8.670000000000002	-0.0027762385164874673	0.14464464464464463	0.06415247466021559
290	8.700000000000003	0.03496390310766021	0.14514514514514515	0.06354569362867471
291	8.730000000000004	0.07762402959313107	0.14564564564564564	0.06294465178680954
292	8.760000000000005	0.026095760557902192	0.14614614614614616	0.062349294850955146
293	8.790000000000006	0.046287558203321894	0.14664664664664664	0.061759569050884526
294	8.820000000000007	0.05865492228251848	0.14714714714714713	0.061175421124951834
295	8.849999999999994	0.03635862673679288	0.14764764764764765	0.06059679831528235
296	8.879999999999995	0.04013256895285764	0.14814814814814814	0.06002364836300743
297	8.909999999999997	-0.008486156387728207	0.14864864864864866	0.05945591950354477
298	8.939999999999998	0.05949688948098727	0.14914914914914915	0.0588935604619232
299	8.969999999999999	0.052104161620196515	0.14964964964964964	0.05833652044815177
300	9.0	0.05208742135881226	0.15015015015015015	0.05778474915263248
301	9.030000000000001	0.0014703288203524805	0.15065065065065064	0.057238196741616815
302	9.060000000000002	0.01543093788600714	0.15115115115115116	0.05669681385270455
303	9.090000000000003	0.0311887652648885	0.15165165165165165	0.05616055159038597
304	9.120000000000005	0.0256305990261879	0.15215215215215216	0.05562936152162542
305	9.150000000000006	0.0728726131906799	0.15265265265265265	0.05510319567148739
306	9.180000000000007	-0.05398373092999142	0.15315315315315314	0.05458200651880336
307	9.209999999999994	-0.07010357879275621	0.15365365365365366	0.054065746991879916
308	9.239999999999995	-0.06712886924405273	0.15415415415415415	0.053554370464247644
309	9.269999999999996	0.002996536289546042	0.15465465465465467	0.05304783075044965
310	9.299999999999997	-0.035171610458311055	0.15515515515515516	0.05254608210187066
311	9.329999999999998	0.026123163836359004	0.15565565565565564	0.05204907920260485
312	9.36	0.018984316903494017	0.15615615615615616	0.05155677716536334
313	9.39	0.07042791964314024	0.15665665665665665	0.051069131527420056
314	9.420000000000002	0.047202302841599056	0.15715715715715717	0.05058609824659604
315	9.450000000000003	0.06345319210685077	0.15765765765765766	0.050107633697281745
316	9.480000000000004	0.06131218487548092	0.15815815815815815	0.04963369466649698
317	9.510000000000005	-0.01859706429651795	0.15865865865865866	0.049164238349987975
318	9.540000000000006	-0.046786205828472684	0.15915915915915915	0.048699222348361694
319	9.570000000000007	0.0176879773194262	0.15965965965965967	0.04823860466325619
320	9.599999999999994	-0.02702949294847845	0.16016016016016016	0.047782343693547835
321	9.629999999999995	-0.012592599398520372	0.16066066066066065	0.04733039823159372
322	9.659999999999997	-0.042885870221232	0.16116116116116116	0.046882727459510214
323	9.689999999999998	-0.04861365215455328	0.16166166166166165	0.04643929094548635
324	9.719999999999999	-0.007993054513511733	0.16216216216216217	0.04600004864013218
325	9.75	-0.06244925184085492	0.16266266266266266	0.0455649608728617
326	9.780000000000001	0.014422329931431829	0.16316316316316315	0.04513398834831
327	9.810000000000002	-0.05672313684632551	0.16366366366366367	0.04470709214278411
328	9.840000000000003	-0.02765964051996337	0.16416416416416416	0.04428423370074785
329	9.870000000000005	-0.04439980964427476	0.16466466466466467	0.043865374831339315
330	9.900000000000006	0.00639553121110346	0.16516516516516516	0.04345047770492197
331	9.930000000000007	0.002937343999494864	0.16566566566566565	0.043039504849667704
332	9.959999999999994	0.017491430634410075	0.16616616616616617	0.042632419148172784
333	9.989999999999995	0.01678589217430652	0.16666666666666666	0.04222918383410542
334	10.019999999999996	0.002700511259927013	0.16716716716716717	0.04182976248888522
335	10.049999999999997	0.04810716907634241	0.16766766766766766	0.04143411903839407
336	10.079999999999998	0.004382764691486682	0.16816816816816815	0.041042217749717926
337	10.11	0.012163356166376515	0.16866866866866867	0.04065402322791963
338	10.14	-0.07749382561201099	0.16916916916916916	0.04026950041284231
339	10.170000000000002	-0.016795778669059784	0.16966966966966968	0.039888614575942664
340	10.200000000000003	-0.03456773035890089	0.17017017017017017	0.03951133131715458
341	10.230000000000004	-0.05544160475463684	0.17067067067067068	0.03913761656178219
342	10.260000000000005	-0.07279428023605179	0.17117117117117117	0.03876743655742242
343	10.290000000000006	-0.05029642250462367	0.17167167167167166	0.03840075787091659
344	10.320000000000007	-0.018383987994218184	0.17217217217217218	0.03803754738533081
345	10.349999999999994	-0.0161861785105687	0.17267267267267267	0.03767777229696516
346	10.379999999999995	-0.04014807416950374	0.17317317317317318	0.037321400112390754
347	10.409999999999997	-0.07034055578771875	0.17367367367367367	0.036968398645515335
348	10.439999999999998	-0.02248974999487868	0.17417417417417416	0.036618736014676086
349	10.469999999999999	-0.08319561859696224	0.17467467467467468	0.036272380639760404
350	10.5	-0.037983199988435384	0.17517517517517517	0.03592930123935365
351	10.530000000000001	0.01862044764354399	0.17567567567567569	0.03558946682791391
352	10.560000000000002	0.0035449809507518814	0.17617617617617617	0.035252846712973546
353	10.590000000000003	-0.0002657754486126378	0.17667667667667666	0.034919410492367166
354	10.620000000000005	0.030199874412473786	0.17717717717717718	0.034589128051485764
355	10.650000000000006	-0.03780252853098408	0.17767767767767767	0.034261969560557055
356	10.680000000000007	0.03660053568876523	0.1781781781781782	0.033937905471951135
357	10.709999999999994	-0.03747468781920967	0.17867867867867868	0.033616906517512105
358	10.739999999999995	-0.05080947014363764	0.17917917917917917	0.03329894370591446
359	10.769999999999996	0.03636505628126893	0.17967967967967968	0.0329839883200449
360	10.799999999999997	0.054809822885835344	0.18018018018018017	0.03267201191440859
361	10.829999999999998	0.05818427054815632	0.1806806806806807	0.032362986312560134
362	10.86	0.11458488687713635	0.18118118118118118	0.03205688360455883
363	10.89	0.13308703511944733	0.18168168168168167	0.031753676144447844
364	10.920000000000002	0.09336249048833128	0.18218218218218218	0.03145333654775739
365	10.950000000000003	0.141987801966356	0.18268268268268267	0.03115583768903161
366	10.980000000000004	0.13595543486960027	0.1831831831831832	0.030861152699378436
367	11.010000000000005	0.0675975254172425	0.18368368368368368	0.03056925496404319
368	11.040000000000006	0.1324942228022242	0.1841841841841842	0.030280118120004643
369	11.070000000000007	0.110220177202908	0.18468468468468469	0.02999371605359411
370	11.099999999999994	0.068792088617371	0.18518518518518517	0.02971002289813694
371	11.129999999999995	0.11819973033456842	0.1856856856856857	0.029429013031616318
372	11.159999999999997	0.10730036545666868	0.18618618618618618	0.02915066107435929
373	11.189999999999998	0.12008521712522029	0.1866866866866867	0.02887494188674442
374	11.219999999999999	0.11652155030308728	0.1871871871871872	0.028601830566931438
375	11.25	0.02162932258722317	0.18768768768768768	0.028331302448612063
376	11.280000000000001	0.03074242861358084	0.1881881881881882	0.028063333098782353
377	11.310000000000002	0.0675179823849105	0.18868868868868868	0.027797898315535967
378	11.340000000000003	-0.03205980281372513	0.1891891891891892	0.027534974125878336
379	11.370000000000005	-0.08536362457884927	0.1896896896896897	0.027274536783561554
380	11.400000000000006	-0.06254130575175798	0.19019019019019018	0.027016562766939697
381	11.430000000000007	-0.04878485546308748	0.1906906906906907	0.026761028776844394
382	11.459999999999994	-0.023360307402029913	0.19119119119119118	0.02650791173448067
383	11.489999999999995	-0.0442883497913841	0.1916916916916917	0.02625718877934239
384	11.519999999999996	0.025189903904866928	0.1921921921921922	0.02600883726714777
385	11.549999999999997	-0.034075088977671544	0.19269269269269268	0.025762834767794066
386	11.579999999999998	-0.0389755978558306	0.1931931931931932	0.02551915906333191
387	11.61	-0.028503314016940503	0.19369369369369369	0.025277788145958605
388	11.64	-0.07226439944557209	0.1941941941941942	0.025038700216030503
389	11.670000000000002	0.0012997969071579776	0.1946946946946947	0.024801873680094122
390	11.700000000000003	-0.05073091195920141	0.19519519519519518	0.024567287148935947
391	11.730000000000004	-0.02738558665728294	0.1956956956956957	0.024334919435650568
392	11.760000000000005	0.06754446973894714	0.1961961961961962	0.024104749553727305
393	11.790000000000006	0.11382746404801386	0.1966966966966967	0.02387675671515461
394	11.820000000000007	0.05075755764218673	0.1971971971971972	0.02365092032854277
395	11.849999999999994	0.15731868940068253	0.19769769769769768	0.023427219997263986
396	11.879999999999995	0.1557323546422335	0.1981981981981982	0.02320563551761038
397	11.909999999999997	0.12964737293600506	0.1986986986986987	0.022986146876969236
398	11.939999999999998	0.08349711397558703	0.1991991991991992	0.022768734252015466
399	11.969999999999999	0.17756160677045812	0.1996996996996997	0.02255337800692139
400	12.0	0.08978650553087636	0.20020020020020018	0.022340058691583155
401	12.030000000000001	0.1438712655209914	0.2007007007007007	0.022128757039864198
402	12.060000000000002	0.1054737854198924	0.2012012012012012	0.02191945396785515
403	12.090000000000003	0.1152714759377925	0.2017017017017017	0.021712130572150264
404	12.120000000000005	0.1206868726918813	0.2022022022022022	0.021506768128140143
405	12.150000000000006	0.15270492707410793	0.20270270270270271	0.021303348088320608
406	12.180000000000007	0.07847535981661087	0.2032032032032032	0.021101852080617548
407	12.209999999999994	0.07215311683369317	0.2037037037037037	0.02090226190672766
408	12.239999999999995	0.03838020858147481	0.2042042042042042	0.02070455954047479
409	12.269999999999996	0.0944588998841004	0.2047047047047047	0.02050872712618199
410	12.299999999999997	-0.06388093221332819	0.20520520520520522	0.02031474697705872
411	12.329999999999998	-0.027087445117597826	0.2057057057057057	0.020122601573603613
412	12.36	0.04546606915934214	0.2062062062062062	0.01993227356202203
413	12.39	-0.0034747929825115335	0.2067067067067067	0.019743745752658835
414	12.420000000000002	-0.028202390885536856	0.2072072072072072	0.019557001118445865
415	12.450000000000003	0.010683976861896167	0.20770770770770772	0.019372022793364113
416	12.480000000000004	0.025046553584245516	0.2082082082082082	0.019188794070920456
417	12.510000000000005	0.08084803232466047	0.2087087087087087	0.019007298402638803
418	12.540000000000006	-0.02741829606416506	0.2092092092092092	0.018827519396565462
419	12.570000000000007	0.0009815584589123257	0.2097097097097097	0.018649440815788787
420	12.599999999999994	0.0652013654867003	0.21021021021021022	0.018473046576972574
421	12.629999999999995	0.04645715089863292	0.2107107107107107	0.018298320748903644
422	12.659999999999997	0.12747706977902876	0.2112112112112112	0.018125247551052864
423	12.689999999999998	0.07762552412193649	0.21171171171171171	0.01795381135214997
424	12.719999999999999	0.031176701365872226	0.2122122122122122	0.017783996668771854
425	12.75	0.10229866032249772	0.21271271271271272	0.01761578816394407
426	12.780000000000001	0.037721938680810474	0.2132132132132132	0.017449170645755758
427	12.810000000000002	0.09919452079910154	0.2137137137137137	0.017284129065987523
428	12.840000000000003	0.025216460125264455	0.21421421421421422	0.017120648518752304
429	12.870000000000005	0.03837499775224931	0.2147147147147147	0.016958714239149228
430	12.900000000000006	0.012808020998918116	0.21521521521521522	0.016798311601930006
431	12.930000000000007	0.08852806150770713	0.2157157157157157	0.01663942612017813
432	12.959999999999994	-0.020717806178319184	0.21621621621621623	0.01648204344400038
433	12.989999999999995	0.04134717251717949	0.21671671671671672	0.016326149359230904
434	13.019999999999996	0.07096756986875839	0.2172172172172172	0.01617172978614735
435	13.049999999999997	0.08117682797507046	0.21771771771771772	0.016018770778199305
436	13.079999999999998	0.08313265125612417	0.2182182182182182	0.0158672585207487
437	13.11	0.10725481516465865	0.21871871871871873	0.015717179329822077
438	13.14	0.13070762716813017	0.21921921921921922	0.015568519650874791
439	13.170000000000002	0.06591057754753131	0.2197197197197197	0.015421266057566725
440	13.200000000000003	0.09447305613259459	0.22022022022022023	0.015275405250549724
441	13.230000000000004	0.12963811535230113	0.22072072072072071	0.01513092405626649
442	13.260000000000005	0.17273128191277046	0.22122122122122123	0.014987809425760711
443	13.290000000000006	0.07401919015082328	0.22172172172172172	0.014846048433498625
444	13.320000000000007	0.04520466704897315	0.2222222222222222	0.014705628276201548
445	13.349999999999994	0.10322688207547973	0.22272272272272273	0.014566536271689629
446	13.379999999999995	0.0839857478026843	0.22322322322322322	0.014428759857736343
447	13.409999999999997	0.047507912160279435	0.22372372372372373	0.01429228659093403
448	13.439999999999998	0.016264586027512008	0.22422422422422422	0.014157104145569954
449	13.469999999999999	0.043509800754917845	0.2247247247247247	0.014023200312513188
450	13.5	0.08141262030070331	0.22522522522522523	0.013890562998111845
451	13.530000000000001	0.10044532911388679	0.22572572572572572	0.01375918022310092
452	13.560000000000002	0.12477376102689826	0.22622622622622623	0.013629040121520277
453	13.590000000000003	0.10476941517042059	0.22672672672672672	0.013500130939643059
454	13.620000000000005	0.02222560425603908	0.2272272272272272	0.013372441034914053
455	13.650000000000006	0.07245040501638668	0.22772772772772773	0.013245958874898224
456	13.680000000000007	0.0092579485388722	0.22822822822822822	0.01312067303623918
457	13.709999999999994	-0.02406459065205699	0.22872872872872874	0.012996572203627384
458	13.739999999999995	-0.03022891567474706	0.22922922922922923	0.012873645168778291
459	13.769999999999996	-0.09026646580116222	0.22972972972972971	0.01275188082941998
460	13.799999999999997	-0.0626755063019329	0.23023023023023023	0.012631268188290481
461	13.829999999999998	-0.04861558928550289	0.23073073073073072	0.012511796352144562
462	13.86	-0.06809422292636345	0.23123123123123124	0.012393454530769881
463	13.89	-0.014832394091412284	0.23173173173173173	0.012276232036012415
464	13.920000000000002	-0.028877959587699797	0.23223223223223222	0.012160118280811235
465	13.950000000000003	0.05300538189619486	0.23273273273273273	0.012045102778242233
466	13.980000000000004	0.03160181400020275	0.23323323323323322	0.011931175140571076
467	14.010000000000005	0.04461210444137532	0.23373373373373374	0.011818325078314937
468	14.040000000000006	0.05809458721497235	0.23423423423423423	0.01170654239931328
469	14.070000000000007	0.09525242346607782	0.23473473473473475	0.011595817007807261
470	14.099999999999994	0.034688093864872	0.23523523523523523	0.011486138903527997
471	14.129999999999995	-0.021303102266244944	0.23573573573573572	0.01137749818079332
472	14.159999999999997	0.03187248143237953	0.23623623623623624	0.011269885027613155
473	14.189999999999998	0.08880520306245088	0.23673673673673673	0.011163289724803387
474	14.219999999999999	0.0062714657185104754	0.23723723723723725	0.011057702645107978
475	14.25	-0.0952549372052471	0.23773773773773774	0.010953114252329556
476	14.280000000000001	-0.08704033015058553	0.23823823823823823	0.01084951510046808
477	14.310000000000002	-0.062171777146157285	0.23873873873873874	0.010746895832867745
478	14.340000000000003	-0.08902935949380254	0.23923923923923923	0.010645247181371947
479	14.370000000000005	-0.09889879561939886	0.23973973973973975	0.01054455996548616
480	14.400000000000006	-0.09415564070781751	0.24024024024024024	0.01044482509154887
481	14.430000000000007	0.01707173643355867	0.24074074074074073	0.010346033551910189
482	14.459999999999994	0.007457294157290945	0.24124124124124124	0.010248176424118403
483	14.489999999999995	0.13843828050530257	0.24174174174174173	0.01015124487011405
484	14.519999999999996	-0.028465344537676747	0.24224224224224225	0.010055230135431775
485	14.549999999999997	0.036236116749524316	0.24274274274274274	0.009960123548409631
486	14.579999999999998	-0.04231105552944801	0.24324324324324323	0.009865916519405868
487	14.61	0.037461487437046345	0.24374374374374375	0.009772600540023177
488	14.64	-0.008529950951724128	0.24424424424424424	0.009680167182340263
489	14.670000000000002	-0.013624941755759172	0.24474474474474475	0.00958860809815062
490	14.700000000000003	-0.016509298540114136	0.24524524524524524	0.009497915018208613
491	14.730000000000004	-0.0200874025310712	0.24574574574574573	0.009408079751482576
492	14.760000000000005	0.03175494088822385	0.24624624624624625	0.009319094184415063
493	14.790000000000006	0.010528356309797222	0.24674674674674674	0.009230950280190083
494	14.820000000000007	-0.04389876112675636	0.24724724724724725	0.009143640078007189
495	14.849999999999994	0.031382512558915665	0.24774774774774774	0.009057155692362562
496	14.879999999999995	0.03500727928237674	0.24824824824824826	0.008971489312336753
497	14.909999999999997	-0.06541839174251583	0.24874874874874875	0.0088866332008893
498	14.939999999999998	-0.026000737734838755	0.24924924924924924	0.008802579694159884
499	14.969999999999999	0.010630895548710185	0.24974974974974976	0.008719321200776228
500	15.0	-0.0002524299181395877	0.2502502502502503	0.008636850201168408
501	15.030000000000001	-0.05215170750727001	0.25075075075075076	0.00855515924688978
502	15.060000000000002	0.012574866613157643	0.25125125125125125	0.0084742409599442
503	15.090000000000003	-0.046563937044294346	0.25175175175175174	0.008394088032119744
504	15.120000000000005	-0.06364767607416848	0.25225225225225223	0.008314693224328599
505	15.150000000000006	-0.09825950577588058	0.2527527527527528	0.008236049365953282
506	15.180000000000007	-0.07161829733022342	0.25325325325325326	0.008158149354199036
507	15.209999999999994	-0.06826755429527591	0.25375375375375375	0.008080986153452317
508	15.239999999999995	-0.06535589435234479	0.25425425425425424	0.008004552794645353
509	15.269999999999996	-0.13768998977538768	0.25475475475475473	0.007928842374626745
510	15.299999999999997	-0.11767842971466135	0.2552552552552553	0.00785384805553799
511	15.329999999999998	-0.08030762895522732	0.25575575575575576	0.007779563064195954
512	15.36	-0.09647822104771708	0.25625625625625625	0.007705980691481076
513	15.39	-0.04426439166399829	0.25675675675675674	0.007633094291731476
514	15.420000000000002	-0.13986951346528953	0.25725725725725723	0.0075608972821427246
515	15.450000000000003	-0.1205408475728601	0.2577577577577578	0.007489383142173338
516	15.480000000000004	-0.14924087412248144	0.25825825825825827	0.007418545412955844
517	15.510000000000005	-0.1705029950073683	0.25875875875875876	0.007348377696713437
518	15.540000000000006	-0.11572459610269169	0.25925925925925924	0.00727887365618219
519	15.570000000000007	-0.08481197980136712	0.25975975975975973	0.0072100270140386625
520	15.599999999999994	-0.1867555134184045	0.2602602602602603	0.007141831552332972
521	15.629999999999995	-0.20224909523235055	0.26076076076076077	0.007074281111927229
522	15.659999999999997	-0.13455154222137347	0.26126126126126126	0.007007369591939255
523	15.689999999999998	-0.1548904441639251	0.26176176176176175	0.0069410909491915635
524	15.719999999999999	-0.16715893470614032	0.26226226226226224	0.006875439197665584
525	15.75	-0.19533638870643627	0.2627627627627628	0.006810408407961009
526	15.780000000000001	-0.24680628464397897	0.26326326326326327	0.006745992706760326
527	15.810000000000002	-0.15730614112819888	0.26376376376376376	0.006682186276298283
528	15.840000000000003	-0.21309285124750385	0.26426426426426425	0.006618983353836514
529	15.870000000000005	-0.11711046311735689	0.26476476476476474	0.006556378231143039
530	15.900000000000006	-0.11845649609195574	0.2652652652652653	0.006494365253976745
531	15.930000000000007	-0.19407556839987675	0.26576576576576577	0.006432938821576707
532	15.959999999999994	-0.1733877535855967	0.26626626626626626	0.006372093386156332
533	15.989999999999995	-0.15995362415512707	0.26676676676676675	0.006311823452402325
534	16.019999999999996	-0.04291732199354999	0.26726726726726724	0.006252123576978386
535	16.049999999999997	-0.05168106145080278	0.2677677677677678	0.006192988368033552
536	16.08	-0.2011609735560368	0.2682682682682683	0.006134412484715271
537	16.11	-0.1532706425808762	0.26876876876876876	0.006076390636686996
538	16.14	-0.11413217590765143	0.26926926926926925	0.0060189175836504235
539	16.17	-0.03188020553415788	0.26976976976976974	0.005961988134872175
540	16.200000000000003	-0.20397959973546026	0.2702702702702703	0.0059055971487150015
541	16.230000000000004	-0.16911547437692667	0.2707707707707708	0.005849739532173452
542	16.260000000000005	-0.09005956807902335	0.27127127127127126	0.005794410240413821
543	16.290000000000006	-0.07455093817653533	0.27177177177177175	0.005739604276318574
544	16.320000000000007	-0.21479006371858098	0.27227227227227224	0.005685316690035008
545	16.349999999999994	-0.14565487659145251	0.2727727727727728	0.005631542578528196
546	16.379999999999995	-0.25830565861464005	0.2732732732732733	0.005578277085138202
547	16.409999999999997	-0.2706056778266984	0.27377377377377377	0.00552551539914139
548	16.439999999999998	-0.27906474940914366	0.27427427427427425	0.005473252755315976
549	16.47	-0.19652770290302612	0.2747747747747748	0.005421484433511634
550	16.5	-0.2694082821723652	0.2752752752752753	0.005370205758223231
551	16.53	-0.18835778458591174	0.2757757757757758	0.005319412098168492
552	16.560000000000002	-0.21225105081876375	0.27627627627627627	0.005269098865869764
553	16.590000000000003	-0.07174143052144982	0.27677677677677676	0.005219261517239691
554	16.620000000000005	0.012305465421934794	0.2772772772772773	0.005169895551170789
555	16.650000000000006	-0.010774301803346854	0.2777777777777778	0.005120996509128952
556	16.680000000000007	0.0336013174570704	0.2782782782782783	0.005072559974750745
557	16.709999999999994	0.04896433702645028	0.27877877877877877	0.0050245815734445715
558	16.739999999999995	0.053639600341028555	0.27927927927927926	0.004977056971995542
559	16.769999999999996	0.11190905571514215	0.2797797797797798	0.004929981878174132
560	16.799999999999997	0.09013950114056454	0.2802802802802803	0.004883352040348539
561	16.83	0.023709101351184887	0.2807807807807808	0.004837163247100673
562	16.86	0.10500842344895699	0.28128128128128127	0.004791411326845797
563	16.89	0.014544452481338203	0.28178178178178176	0.004746092147455778
564	16.92	0.11909193881592949	0.2822822822822823	0.004701201615885879
565	16.950000000000003	0.12943813895355383	0.2827827827827828	0.00465673567780512
566	16.980000000000004	-0.062487617873070805	0.2832832832832833	0.00461269031723006
567	17.010000000000005	-0.06318599030856674	0.28378378378378377	0.004569061556162126
568	17.040000000000006	0.06253940962186358	0.28428428428428426	0.004525845454228319
569	17.070000000000007	-0.006040155496543699	0.2847847847847848	0.0044830381083253495
570	17.099999999999994	-0.02428781164238026	0.2852852852852853	0.00444063565226712
571	17.129999999999995	-0.10184356343404348	0.2857857857857858	0.004398634256435532
572	17.159999999999997	-0.05419802002080331	0.2862862862862863	0.004357030127434625
573	17.189999999999998	0.10176806408653535	0.28678678678678676	0.00431581950774798
574	17.22	0.01911573410554463	0.2872872872872873	0.004274998675399331
575	17.25	-0.04857387848375218	0.2877877877877878	0.004234563943616438
576	17.28	-0.1561418294909683	0.2882882882882883	0.004194511660498096
577	17.310000000000002	-0.05898610805777975	0.2887887887887888	0.004154838208684312
578	17.340000000000003	-0.06751256718494644	0.28928928928928926	0.0041155400050296035
579	17.370000000000005	-0.1249506320972209	0.2897897897897898	0.004076613500279373
580	17.400000000000006	-0.10123100095149139	0.2902902902902903	0.004038055178749389
581	17.430000000000007	-0.03707030197441195	0.2907907907907908	0.00399986155800821
582	17.459999999999994	-0.05638908879819345	0.2912912912912913	0.003962029188562704
583	17.489999999999995	-0.07624330294370207	0.29179179179179177	0.0039245546535464915
584	17.519999999999996	-0.06530825575854395	0.2922922922922923	0.003887434568411342
585	17.549999999999997	0.012345266754900051	0.2927927927927928	0.0038506655806215236
586	17.58	0.020669164676909595	0.2932932932932933	0.003814244369350974
587	17.61	-0.08032785705245135	0.2937937937937938	0.0037781676451834013
588	17.64	0.03694029116427617	0.29429429429429427	0.003742432149815203
589	17.67	0.06724182797722733	0.2947947947947948	0.0037070346557611677
590	17.700000000000003	0.022592657576634614	0.2952952952952953	0.0036719719660630056
591	17.730000000000004	0.1666031722134793	0.2957957957957958	0.003637240914000587
592	17.760000000000005	0.05155615993126184	0.2962962962962963	0.0036028383628059647
593	17.790000000000006	0.019090381261154546	0.29679679679679677	0.003568761205380048
594	17.820000000000007	-0.04688650855783223	0.2972972972972973	0.0035350063640119957
595	17.849999999999994	0.13005553446305304	0.2977977977977978	0.003501570790101251
596	17.879999999999995	0.015211364350114203	0.2982982982982983	0.0034684514638822035
597	17.909999999999997	-0.055952348158741706	0.2987987987987988	0.003435645394151445
598	17.939999999999998	-0.03592016685124549	0.29929929929929927	0.0034031496179976295
599	17.97	-0.013472731891664341	0.2997997997997998	0.0033709612005338625
600	18.0	0.0010615272829198575	0.3003003003003003	0.0033390772346326603
601	18.03	0.0508541566667621	0.3008008008008008	0.0033074948406633534
602	18.060000000000002	-0.14513809488855348	0.3013013013013013	0.0032762111662320336
603	18.090000000000003	-0.028679580036343643	0.3018018018018018	0.0032452233859239284
604	18.120000000000005	-0.08748533218359747	0.3023023023023023	0.0032145287010482302
605	18.150000000000006	-0.04047625417309185	0.3028028028028028	0.0031841243393853236
606	18.180000000000007	-0.14920485860204835	0.3033033033033033	0.0031540075549364045
607	18.209999999999994	-0.1346534451165866	0.3038038038038038	0.0031241756276754766
608	18.239999999999995	-0.09191548541404965	0.30430430430430433	0.0030946258633036986
609	18.269999999999996	0.029746902735621097	0.3048048048048048	0.003065355593006038
610	18.299999999999997	-0.06921571351368987	0.3053053053053053	0.003036362173210226
611	18.33	0.015556820462814574	0.3058058058058058	0.0030076429853480215
612	18.36	-0.020224536207441322	0.3063063063063063	0.002979195435618692
613	18.39	0.06347734628795172	0.30680680680680683	0.002951016954754763
614	18.42	0.05608630445182311	0.3073073073073073	0.0029231049977899723
615	18.450000000000003	-0.013734885871819182	0.3078078078078078	0.00289545704382942
616	18.480000000000004	-0.04749524563470078	0.3083083083083083	0.002868070595821881
617	18.510000000000005	-0.02367690602412932	0.3088088088088088	0.002840943180334291
618	18.540000000000006	-0.03577496295570999	0.30930930930930933	0.0028140723473283513
619	18.570000000000007	-0.09203408965720282	0.3098098098098098	0.0027874556699392663
620	18.599999999999994	-0.07081048108183448	0.3103103103103103	0.002761090744256532
621	18.629999999999995	-0.05561528222524035	0.3108108108108108	0.002734975189106844
622	18.659999999999997	-0.056186868346322985	0.3113113113113113	0.0027091066458390326
623	18.689999999999998	-0.09166292832039352	0.31181181181181183	0.0026834827781110444
624	18.72	0.019887519569919396	0.3123123123123123	0.0026581012716789306
625	18.75	-0.010145528158241953	0.3128128128128128	0.0026329598341878284
626	18.78	0.009350181806079239	0.3133133133133133	0.0026080561949649293
627	18.810000000000002	0.04798204583906552	0.3138138138138138	0.0025833881048144074
628	18.840000000000003	0.03622698852920532	0.31431431431431434	0.0025589533358142667
629	18.870000000000005	-0.01229047123692523	0.3148148148148148	0.002534749681115142
630	18.900000000000006	-0.0789861333370876	0.3153153153153153	0.002510774954740965
631	18.930000000000007	0.048259228576935806	0.3158158158158158	0.002487026991391557
632	18.959999999999994	0.05532462044067844	0.3163163163163163	0.002463503646247051
633	18.989999999999995	-0.006962491546802321	0.31681681681681684	0.0024402027947741825
634	19.019999999999996	-0.10389814350441835	0.3173173173173173	0.0024171223325344282
635	19.049999999999997	-0.06602930587834449	0.3178178178178178	0.0023942601749939152
636	19.08	-0.08427761261213634	0.3183183183183183	0.0023716142573351707
637	19.11	0.06020314915810858	0.3188188188188188	0.0023491825342706325
638	19.14	0.010649972066932628	0.31931931931931934	0.002326962979857922
639	19.17	-0.07096789184138436	0.31981981981981983	0.0023049535873168863
640	19.200000000000003	-0.07421999702063271	0.3203203203203203	0.0022831523688483304
641	19.230000000000004	-0.020500131944802574	0.3208208208208208	0.0022615573554545004
642	19.260000000000005	0.07902573518371994	0.3213213213213213	0.00224016659676125
643	19.290000000000006	0.08380984774432249	0.32182182182182184	0.002218978160841892
644	19.320000000000007	-0.011424402532636458	0.32232232232232233	0.0021979901340427135
645	19.349999999999994	-0.01337458186081016	0.3228228228228228	0.002177200620810136
646	19.379999999999995	0.09859728288252148	0.3233233233233233	0.0021566077435195303
647	19.409999999999997	0.03935050877999574	0.3238238238238238	0.0021362096423056228
648	19.439999999999998	0.09795157035225062	0.32432432432432434	0.0021160044748945264
649	19.47	-0.1428755819444689	0.32482482482482483	0.002095990416437357
650	19.5	-0.09326745062125387	0.3253253253253253	0.0020761656593454177
651	19.53	-0.07051857543784763	0.3258258258258258	0.002056528413126941
652	19.560000000000002	-0.012684888998733511	0.3263263263263263	0.0020370769042253826
653	19.590000000000003	-0.021840291212345316	0.32682682682682684	0.0020178093758592376
654	19.620000000000005	-0.16369749858215982	0.32732732732732733	0.0019987240878633883
655	19.650000000000006	-0.12882658519379814	0.3278278278278278	0.001979819316531919
656	19.680000000000007	-0.11877706896582176	0.3283283283283283	0.0019610933544624513
657	19.709999999999994	-0.028176254664039606	0.3288288288288288	0.0019425445104019328
658	19.739999999999995	0.010740964850057771	0.32932932932932935	0.0019241711090938966
659	19.769999999999996	0.0026371189084544965	0.32982982982982983	0.0019059714911271541
660	19.799999999999997	-0.12461399975172346	0.3303303303303303	0.0018879440127859209
661	19.83	-0.08459613322901233	0.3308308308308308	0.0018700870459013666
662	19.86	-0.20104230333377673	0.3313313313313313	0.0018523989777045698
663	19.89	0.036118108360838834	0.33183183183183185	0.0018348782106808478
664	19.92	-0.08906904709171556	0.33233233233233234	0.0018175231624254892
665	19.950000000000003	-0.2183639284067667	0.3328328328328328	0.0018003322655008236
666	19.980000000000004	-0.1769639413360081	0.3333333333333333	0.0017833039672946705
667	20.010000000000005	-0.2121481952505479	0.3338338338338338	0.0017664367298801027
668	20.040000000000006	-0.08701987066077486	0.33433433433433435	0.001749729029876549
669	20.070000000000007	-0.038575876811565345	0.33483483483483484	0.0017331793583122213
670	20.099999999999994	-0.1599254184626884	0.3353353353353353	0.0017167862204878102
671	20.129999999999995	-0.04428517626076638	0.3358358358358358	0.0017005481358415026
672	20.159999999999997	-0.06744094808731234	0.3363363363363363	0.0016844636378152613
673	20.189999999999998	0.15216608353018193	0.33683683683683685	0.0016685312737223666
674	20.22	0.07837555344486498	0.33733733733733734	0.0016527496046162293
675	20.25	0.06257510578512147	0.33783783783783783	0.0016371172051604112
676	20.28	-0.09441288926282693	0.3383383383383383	0.0016216326634999067
677	20.310000000000002	-0.0686945537655594	0.33883883883883886	0.00160629458113363
678	20.340000000000003	0.1255167030433221	0.33933933933933935	0.0015911015727881055
679	20.370000000000005	0.14930211707707697	0.33983983983983984	0.0015760522662923526
680	20.400000000000006	0.09019692103120772	0.34034034034034033	0.0015611453024539602
681	20.430000000000007	0.10282807470561747	0.3408408408408408	0.0015463793349363333
682	20.459999999999994	0.01605801451884158	0.34134134134134136	0.0015317530301370878
683	20.489999999999995	0.30269108337518663	0.34184184184184185	0.001517265067067617
684	20.519999999999996	0.2512838534771313	0.34234234234234234	0.0015029141372337725
685	20.549999999999997	0.2621996048713785	0.34284284284284283	0.0014886989445176987
686	20.58	0.20368650129602173	0.3433433433433433	0.0014746182050607627
687	20.61	0.0946538218558584	0.34384384384384387	0.0014606706471476049
688	20.64	0.23671039310414885	0.34434434434434436	0.0014468550110912867
689	20.67	0.21980032202372604	0.34484484484484484	0.0014331700491195167
690	20.700000000000003	0.17470804856802016	0.34534534534534533	0.0014196145252619553
691	20.730000000000004	0.1617827685075256	0.3458458458458458	0.0014061872152385901
692	20.760000000000005	0.022539273360583933	0.34634634634634637	0.0013928869063491607
693	20.790000000000006	0.05390272644034484	0.34684684684684686	0.0013797123973636424
694	20.820000000000007	0.25993121453585766	0.34734734734734735	0.00136666249841374
695	20.849999999999994	0.06937623113348615	0.34784784784784784	0.0013537360308854354
696	20.879999999999995	0.05251135051688066	0.3483483483483483	0.0013409318273125352
697	20.909999999999997	0.002455837248534524	0.34884884884884887	0.0013282487312712332
698	20.939999999999998	0.18427914129617307	0.34934934934934936	0.0013156855972756654
699	20.97	0.36130567923111806	0.34984984984984985	0.0013032412906744501
700	21.0	0.254803088296093	0.35035035035035034	0.0012909146875482195
701	21.03	0.3288610452485511	0.3508508508508508	0.0012787046746081034
702	21.060000000000002	0.34980613222016055	0.35135135135135137	0.0012666101490951846
703	21.090000000000003	0.3141854559051128	0.35185185185185186	0.0012546300186809052
704	21.120000000000005	0.4746563024787738	0.35235235235235235	0.0012427632013684094
705	21.150000000000006	0.22989169843976187	0.35285285285285284	0.0012310086253948195
706	21.180000000000007	0.011530347409384335	0.3533533533533533	0.001219365229134442
707	21.209999999999994	0.0935255696700782	0.3538538538538539	0.0012078319610028822
708	21.239999999999995	-0.21422200835016816	0.35435435435435436	0.0011964077793620792
709	21.269999999999996	-0.16083102013915693	0.35485485485485485	0.0011850916524262154
710	21.299999999999997	-0.12066056346889628	0.35535535535535534	0.0011738825581685383
711	21.33	-0.3357985253825494	0.35585585585585583	0.0011627794842290525
712	21.36	-0.10272591568513456	0.3563563563563564	0.0011517814278230907
713	21.39	-0.18316537673172711	0.35685685685685686	0.0011408873956507437
714	21.42	-0.17053103464114547	0.35735735735735735	0.0011300964038071478
715	21.450000000000003	0.0790462764189333	0.35785785785785784	0.001119407477693624
716	21.480000000000004	-0.25740084737192603	0.35835835835835833	0.0011088196519296605
717	21.510000000000005	-0.0934750468417111	0.3588588588588589	0.0010983319702657147
718	21.540000000000006	-0.09591099995843277	0.35935935935935936	0.0010879434854968583
719	21.570000000000007	-0.28271844970464366	0.35985985985985985	0.0010776532593772203
720	21.599999999999994	-0.006488356201684956	0.36036036036036034	0.0010674603625352567
721	21.629999999999995	-0.1293772720566959	0.36086086086086083	0.0010573638743898077
722	21.659999999999997	-0.24181016364302346	0.3613613613613614	0.0010473628830669544
723	21.689999999999998	0.11730879588365493	0.36186186186186187	0.0010374564853176708
724	21.72	-0.15420438513073154	0.36236236236236236	0.0010276437864362327
725	21.75	0.06343311004343036	0.36286286286286284	0.0010179239001794208
726	21.78	-0.0025762049812131063	0.36336336336336333	0.001008295948686476
727	21.810000000000002	0.0327163553898606	0.3638638638638639	0.0009987590623998126
728	21.840000000000003	0.21359121583844534	0.36436436436436437	0.000989312379986491
729	21.870000000000005	0.11036736219442575	0.36486486486486486	0.0009799550482604152
730			0.36536536536536535	0.0009706862221052825
731			0.36586586586586584	0.0009615050643982544
732			0.3663663663663664	0.000952410745934353
733			0.36686686686686687	0.0009434024453515696
734			0.36736736736736736	0.0009344793490566793
735			0.36786786786786785	0.0009256406511517665
736			0.3683683683683684	0.0009168855533614336
737			0.3688688688688689	0.0009082132649607095
738			0.36936936936936937	0.0008996230027036289
739			0.36986986986986986	0.0008911139907524984
740			0.37037037037037035	0.0008826854606078212
741			0.3708708708708709	0.0008743366510388912
742			0.3713713713713714	0.000866066808015043
743			0.3718718718718719	0.0008578751846375501
744			0.37237237237237236	0.000849761041072166
745			0.37287287287287285	0.000841723644482308
746			0.3733733733733734	0.0008337622689628673
747			0.3738738738738739	0.0008258761954746554
748			0.3743743743743744	0.0008180647117794535
749			0.37487487487487486	0.0008103271123756923
750			0.37537537537537535	0.0008026626984347319
751			0.3758758758758759	0.0007950707777377482
752			0.3763763763763764	0.0007875506646132132
753			0.3768768768768769	0.000780101679874967
754			0.37737737737737737	0.0007727231507608772
755			0.37787787787787785	0.0007654144108720801
756			0.3783783783783784	0.0007581748001127894
757			0.3788788788788789	0.000751003664630684
758			0.3793793793793794	0.0007439003567578522
759			0.37987987987987987	0.0007368642349522963
760			0.38038038038038036	0.0007298946637399924
761			0.3808808808808809	0.0007229910136574954
762			0.3813813813813814	0.0007161526611950937
763			0.3818818818818819	0.0007093789887404884
764			0.38238238238238237	0.0007026693845230181
765			0.38288288288288286	0.0006960232425584049
766			0.3833833833833834	0.0006894399625940239
767			0.3838838838838839	0.0006829189500546946
768			0.3843843843843844	0.0006764596159889747
769			0.38488488488488487	0.0006700613770159723
770			0.38538538538538536	0.0006637236552726587
771			0.3858858858858859	0.000657445878361674
772			0.3863863863863864	0.000651227479299635
773			0.3868868868868869	0.0006450678964659231
774			0.38738738738738737	0.0006389665735519654
775			0.38788788788788786	0.0006329229595109873
776			0.3883883883883884	0.000626936508508246
777			0.3888888888888889	0.0006210066798717337
778			0.3893893893893894	0.0006151329380433456
779			0.3898898898898899	0.0006093147525305091
780			0.39039039039039036	0.0006035515978582733
781			0.3908908908908909	0.0005978429535218493
782			0.3913913913913914	0.0005921883039396037
783			0.3918918918918919	0.0005865871384064879
784			0.3923923923923924	0.0005810389510479166
785			0.39289289289289286	0.0005755432407740785
786			0.3933933933933934	0.0005700995112346808
787			0.3938938938938939	0.0005647072707741203
788			0.3943943943943944	0.0005593660323870776
789			0.3948948948948949	0.0005540753136745342
790			0.39539539539539537	0.0005488346368002057
791			0.3958958958958959	0.0005436435284473814
792			0.3963963963963964	0.0005385015197761804
793			0.3968968968968969	0.0005334081463812062
794			0.3973973973973974	0.0005283629482496025
795			0.39789789789789787	0.0005233654697195082
796			0.3983983983983984	0.0005184152594389023
797			0.3988988988988989	0.0005135118703248434
798			0.3993993993993994	0.0005086548595230854
799			0.3998998998998999	0.0005038437883680848
800			0.40040040040040037	0.0004990782223433801
801			0.4009009009009009	0.0004943577310423499
802			0.4014014014014014	0.0004896818881293393
803			0.4019019019019019	0.00048505027130115407
804			0.4024024024024024	0.0004804624622489208
805			0.4029029029029029	0.00047591804662030796
806			0.4034034034034034	0.00047141661398210214
807			0.4039039039039039	0.00046695775778313875
808			0.4044044044044044	0.00046254107531758476
809			0.4049049049049049	0.0004581661676885691
810			0.40540540540540543	0.0004538326397721533
811			0.4059059059059059	0.0004495401001816483
812			0.4064064064064064	0.0004452881612322632
813			0.4069069069069069	0.000441076438906094
814			0.4074074074074074	0.00043690455281743826
815			0.40790790790790793	0.0004327721261784406
816			0.4084084084084084	0.00042867878576506564
817			0.4089089089089089	0.0004246241618833854
818			0.4094094094094094	0.0004206078883361929
819			0.4099099099099099	0.0004166296023899281
820			0.41041041041041043	0.00041268894474191646
821			0.4109109109109109	0.0004087855594879211
822			0.4114114114114114	0.00040491909408999464
823			0.4119119119119119	0.000401089199344642
824			0.4124124124124124	0.00039729552935128235
825			0.41291291291291293	0.00039353774148100627
826			0.4134134134134134	0.00038981549634563376
827			0.4139139139139139	0.00038612845776705946
828			0.4144144144144144	0.00038247629274689284
829			0.4149149149149149	0.0003788586714363809
830			0.41541541541541543	0.0003752752671066187
831			0.4159159159159159	0.000371725756119041
832			0.4164164164164164	0.000368209817896192
833			0.4169169169169169	0.00036472713489277124
834			0.4174174174174174	0.0003612773925669555
835			0.41791791791791794	0.00035786027935198945
836			0.4184184184184184	0.0003544754866280487
837			0.4189189189189189	0.000351122708694363
838			0.4194194194194194	0.0003478016427416087
839			0.4199199199199199	0.00034451198882455965
840			0.42042042042042044	0.00034125344983499816
841			0.4209209209209209	0.0003380257314748807
842			0.4214214214214214	0.00033482854222975764
843			0.4219219219219219	0.0003316615933424453
844			0.4224224224224224	0.00032852459878694783
845			0.42292292292292294	0.00032541727524262073
846			0.42342342342342343	0.00032233934206858905
847			0.4239239239239239	0.000319290521278393
848			0.4244244244244244	0.0003162705375148884
849			0.4249249249249249	0.000313279118025372
850			0.42542542542542544	0.00031031599263695205
851			0.42592592592592593	0.0003073808937321446
852			0.4264264264264264	0.00030447355622470446
853			0.4269269269269269	0.0003015937175356837
854			0.4274274274274274	0.0002987411175697148
855			0.42792792792792794	0.000295915498691523
856			0.42842842842842843	0.00029311660570265546
857			0.4289289289289289	0.0002903441858184341
858			0.4294294294294294	0.0002875979886451228
859			0.4299299299299299	0.0002848777661573166
860			0.43043043043043044	0.0002821832726755362
861			0.43093093093093093	0.0002795142648440457
862			0.4314314314314314	0.0002768705016088662
863			0.4319319319319319	0.00027425174419601106
864			0.43243243243243246	0.00027165775608991585
865			0.43293293293293295	0.00026908830301208294
866			0.43343343343343343	0.00026654315289991566
867			0.4339339339339339	0.00026402207588576516
868			0.4344344344344344	0.0002615248442761655
869			0.43493493493493496	0.0002590512325312725
870			0.43543543543543545	0.00025660101724449193
871			0.43593593593593594	0.00025417397712230343
872			0.4364364364364364	0.00025176989296427224
873			0.4369369369369369	0.0002493885476432547
874			0.43743743743743746	0.0002470297260857864
875			0.43793793793793795	0.0002446932152526579
876			0.43843843843843844	0.00024237880411967454
877			0.4389389389389389	0.00024008628365859575
878			0.4394394394394394	0.00023781544681825956
879			0.43993993993993996	0.00023556608850587856
880			0.44044044044044045	0.00023333800556852205
881			0.44094094094094094	0.00023113099677476206
882			0.44144144144144143	0.000228944862796504
883			0.4419419419419419	0.0002267794061909804
884			0.44244244244244246	0.0002246344313829216
885			0.44294294294294295	0.00022250974464689053
886			0.44344344344344344	0.000220405154089787
887			0.44394394394394393	0.00021832046963351508
888			0.4444444444444444	0.00021625550299781852
889			0.44494494494494496	0.0002142100676832743
890			0.44544544544544545	0.00021218397895444958
891			0.44594594594594594	0.00021017705382321572
892			0.44644644644644643	0.00020818911103222368
893			0.4469469469469469	0.0002062199710385325
894			0.44744744744744747	0.00020426945599739268
895			0.44794794794794796	0.00020233738974618603
896			0.44844844844844844	0.00020042359778851398
897			0.44894894894894893	0.0001985279072784385
898			0.4494494494494494	0.00019665014700486998
899			0.44994994994994997	0.00019479014737610616
900			0.45045045045045046	0.00019294774040451394
901			0.45095095095095095	0.0001911227596913581
902			0.45145145145145144	0.0001893150404117715
903			0.4519519519519519	0.00018752441929987076
904			0.45245245245245247	0.00018575073463400943
905			0.45295295295295296	0.00018399382622217263
906			0.45345345345345345	0.00018225353538750774
907			0.45395395395395394	0.00018052970495399548
908			0.4544544544544544	0.0001788221792322532
909			0.45495495495495497	0.00017713080400547296
910			0.45545545545545546	0.000175455426515495
911			0.45595595595595595	0.00017379589544901002
912			0.45645645645645644	0.00017215206092389385
913			0.45695695695695693	0.00017052377447566945
914			0.4574574574574575	0.00016891088904409996
915			0.45795795795795796	0.00016731325895990575
916			0.45845845845845845	0.00016573073993160863
917			0.45895895895895894	0.0001641631890324989
918			0.45945945945945943	0.00016261046468772882
919			0.45995995995996	0.00016107242666152355
920			0.46046046046046046	0.0001595489360445191
921			0.46096096096096095	0.0001580398552412125
922			0.46146146146146144	0.000156545047957538
923			0.46196196196196193	0.00015506437918855624
924			0.4624624624624625	0.00015359771520626048
925			0.46296296296296297	0.0001521449235475004
926			0.46346346346346345	0.00015070587300201752
927			0.46396396396396394	0.00014928043360059521
928			0.46446446446446443	0.00014786847660331958
929			0.464964964964965	0.00014646987448795358
930			0.46546546546546547	0.00014508450093841878
931			0.46596596596596596	0.00014371223083338747
932			0.46646646646646645	0.00014235294023498123
933			0.466966966966967	0.00014100650637757892
934			0.4674674674674675	0.0001396728076567278
935			0.46796796796796797	0.0001383517236181614
936			0.46846846846846846	0.00013704313494691955
937			0.46896896896896895	0.000135746923456574
938			0.4694694694694695	0.00013446297207855213
939			0.46996996996997	0.0001331911648515667
940			0.47047047047047047	0.00013193138691113934
941			0.47097097097097096	0.00013068352447922926
942			0.47147147147147145	0.00012944746485395528
943			0.471971971971972	0.00012822309639941854
944			0.4724724724724725	0.00012701030853561916
945			0.47297297297297297	0.00012580899172846938
946			0.47347347347347346	0.0001246190374799009
947			0.47397397397397395	0.00012344033831806513
948			0.4744744744744745	0.00012227278778762795
949			0.474974974974975	0.0001211162804401543
950			0.4754754754754755	0.00011997071182458485
951			0.47597597597597596	0.00011883597847780157
952			0.47647647647647645	0.00011771197791528492
953			0.476976976976977	0.00011659860862185589
954			0.4774774774774775	0.00011549577004251011
955			0.477977977977978	0.00011440336257333318
956			0.47847847847847846	0.00011332128755250737
957			0.47897897897897895	0.00011224944725139902
958			0.4794794794794795	0.0001111877448657335
959			0.47997997997998	0.00011013608450685143
960			0.4804804804804805	0.00010909437119304886
961			0.48098098098098097	0.00010806251084099803
962			0.48148148148148145	0.00010704041025725137
963			0.481981981981982	0.00010602797712982388
964			0.4824824824824825	0.00010502512001985624
965			0.482982982982983	0.00010403174835335568
966			0.48348348348348347	0.00010304777241301681
967			0.48398398398398396	0.0001020731033301182
968			0.4844844844844845	0.00010110765307649533
969			0.484984984984985	0.00010015133445659229
970			0.4854854854854855	9.920406109958406e-05
971			0.48598598598598597	9.826574745157806e-05
972			0.48648648648648646	9.73363087678856e-05
973			0.486986986986987	9.641566110536936e-05
974			0.4874874874874875	9.550372131486127e-05
975			0.487987987987988	9.460040703365317e-05
976			0.48848848848848847	9.370563667805743e-05
977			0.48898898898898896	9.281932943603972e-05
978			0.4894894894894895	9.194140525991965e-05
979			0.48998998998999	9.107178485914157e-05
980			0.4904904904904905	9.021038969311269e-05
981			0.49099099099099097	8.935714196411062e-05
982			0.49149149149149146	8.851196461025644e-05
983			0.491991991991992	8.767478129855438e-05
984			0.4924924924924925	8.684551641799865e-05
985			0.492992992992993	8.602409507274392e-05
986			0.4934934934934935	8.521044307534137e-05
987			0.49399399399399396	8.440448694003774e-05
988			0.4944944944944945	8.360615387613933e-05
989			0.494994994994995	8.28153717814372e-05
990			0.4954954954954955	8.203206923569556e-05
991			0.495995995995996	8.125617549420071e-05
992			0.4964964964964965	8.048762048137258e-05
993			0.496996996996997	7.972633478443522e-05
994			0.4974974974974975	7.897224964714798e-05
995			0.497997997997998	7.82252969635952e-05
996			0.4984984984984985	7.74854092720359e-05
997			0.498998998998999	7.675251974881053e-05
998			0.4994994994994995	7.602656220230581e-05
999			0.5	7.530747106697613e-05
