# Supplementary material for: Statistics of pathogenic bacteria in the search of host cells
Source: Nat Commun. 2021 Mar 31;12:1990. doi: 10.1038/s41467-021-22156-6 (PMC8012381; doi:10.1038/s41467-021-22156-6)
Supplement: Supplementary file 9 — Source Data [file 41467_2021_22156_MOESM9_ESM.zip › SupplementaryFig10/Supplementary_Fig10.csv]

Omega	NIB w/o speed fluct	NIB w/ speed fluct
0	5793	5728
1	6121	6341
2	1718	1869
3	547	653
4	244	340
5	124	203
