# Supplementary material for: Statistics of pathogenic bacteria in the search of host cells
Source: Nat Commun. 2021 Mar 31;12:1990. doi: 10.1038/s41467-021-22156-6 (PMC8012381; doi:10.1038/s41467-021-22156-6)
Supplement: Supplementary file 9 — Source Data [file 41467_2021_22156_MOESM9_ESM.zip › SupplementaryFig2/Supplementary_Fig2_panel_a.csv]

	CW pos x	CW pos y	Straight pos x	Straight pos y	CW inset pos x	CW inset pos y	CW filtered inset pos x	CW filtered inset pos y	Straight inset pos x	Straight inset pos y	Straight filtered inset pos x	Straight filtered inset pos y
0	2.469	-97.315	2.576	-92.433	124.521	-70.921	124.29880952211845	-70.42740944797708	161.179	-19.313	161.63939896164777	161.63939896164777
1	3.059	-95.974	3.22	-91.736	125.111	-71.511	124.46235102414832	-71.35203083692637	162.145	-18.508	162.66283134182987	162.66283134182987
2	4.133	-94.901	4.025	-91.199	124.789	-72.477	124.58169560347672	-72.25329812667864	163.273	-17.757	163.7176556749143	163.7176556749143
3	4.67	-93.774	5.314	-90.556	125.004	-73.389	124.66854713048045	-73.13141165471869	164.024	-17.274	164.80322027483567	164.80322027483567
4	5.421	-92.809	5.904	-89.751	125.111	-74.569	124.73296582729392	-73.98697783507795	165.205	-16.416	165.91708435238135	165.91708435238135
5	5.958	-92.165	6.655	-89.483	124.95	-74.569	124.78311439832765	-74.82093644276699	166.708	-15.826	167.05508176509625	167.05508176509625
6	6.816	-91.092	7.729	-88.517	123.93	-76.017	124.8251833613113	-75.63461347796448	167.996	-15.504	168.21163596260544	168.21163596260544
7	7.622	-90.126	8.534	-88.195	124.467	-76.715	124.86339861283966	-76.4299389914468	169.606	-15.075	169.3802638361973	169.3802638361973
8	8.051	-89.375	9.607	-87.498	124.736	-77.305	124.9003134047581	-77.20979597057571	170.626	-14.324	170.5541461843866	170.5541461843866
9	9.017	-89.107	10.037	-86.908	125.004	-78.11	124.93714097947151	-77.97847255996352	171.914	-13.948	171.7267728729188	171.7267728729188
10	9.554	-88.249	11.003	-86.049	124.897	-79.236	124.97430258377003	-78.74201761259377	173.524	-13.143	172.89248629165957	172.89248629165957
11	10.198	-87.337	11.808	-85.62	125.38	-79.987	125.0119618006371	-79.50838184665346	174.49	-12.178	174.04688582029283	174.04688582029283
12	11.432	-86.586	12.774	-85.459	125.702	-80.631	125.05042159644034	-80.28731550770351	175.403	-11.802	175.18709718468995	175.18709718468995
13	12.506	-85.888	13.633	-84.976	125.433	-80.738	125.09043108651078	-81.08983135964476	176.691	-11.105	176.31175972222528	176.31175972222528
14	13.365	-85.03	14.706	-84.386	125.219	-81.06	125.13318578373705	-81.9273571401494	177.335	-10.568	177.42090911605968	177.42090911605968
15	14.492	-84.279	15.833	-84.011	124.628	-81.543	125.18008733340167	-82.81061740953398	178.784	-10.139	178.5156542250724	178.5156542250724
16	15.565	-83.689	16.639	-83.26	124.628	-82.026	125.23230014695753	-83.7484626688861	179.696	-9.978	179.59773864791873	179.59773864791873
17	16.692	-82.884	17.712	-82.991	124.736	-83.367	125.29028541847768	-84.74682973166831	181.038	-9.281	180.6691156251334	180.6691156251334
18	17.873	-82.294	18.517	-82.562	125.165	-84.225	125.35344029623246	-85.80812029070395	181.736	-8.583	181.73156842818054	181.73156842818054
19	19.0	-81.918	19.483	-82.026	125.38	-85.781	125.41984998806768	-86.93099034264492	182.541	-8.476	182.78630597702204	182.78630597702204
20	20.235	-81.382	20.825	-81.114	125.326	-87.444	125.48635411370387	-88.1106994389005
21	21.308	-81.328	22.006	-80.685	125.863	-89.59	125.54879894211672	-89.33981190518543
22	22.65	-80.685	22.704	-80.524	126.024	-90.663	125.60252579839566	-90.6091797564911
23	24.099	-80.255	23.992	-80.094	126.292	-91.843	125.6428068270875	-91.90895416627741
24	25.065	-80.202	24.689	-79.612	126.024	-92.862	125.66521083100542	-93.22949438432633
25	26.192	-79.88	25.978	-78.914	125.863	-94.579	125.66589557437769	-94.56202745709402
26	27.48	-79.826	26.568	-78.324	126.131	-96.135	125.64164315733422	-95.89903887650834
27	28.769	-80.202	27.534	-78.163	125.809	-97.53	125.58981667381524	-97.23435579547046
28	30.057	-80.416	28.608	-77.734	125.702	-98.656	125.50815853289485	-98.56318106738071
29	31.667	-80.202	29.735	-76.983	125.755	-99.89	125.39469609827236	-99.88183269197168
30	32.526	-80.255	30.647	-76.661	125.541	-101.499	125.24759838859447	-101.18758437231553
31	33.707	-80.524	31.399	-76.5	125.809	-102.733	125.06514304401287	-102.47845119917213
32	35.263	-80.255	32.579	-76.232	125.487	-104.235	124.84571446982426	-103.75307061680587
33	37.088	-80.416	33.545	-76.071
34	38.43	-80.577	34.458	-75.266
35	39.772	-81.006	35.8	-74.998
36	41.167	-81.811	36.82	-74.462
37	42.187	-82.026	37.678	-74.086
38	43.582	-82.616	38.913	-73.603
39	45.031	-83.152	39.933	-73.013
40	46.373	-83.796	41.221	-72.638
41	47.769	-84.493	42.133	-72.155
42	48.735	-85.727	42.831	-71.886
43	50.291	-86.264	43.582	-71.565
44	51.472	-87.176	44.763	-71.135
45	52.707	-87.659	46.105	-70.921
46	54.693	-88.517	46.803	-70.653
47	55.39	-88.517	48.091	-69.902
48	56.786	-89.429	49.218	-69.311
49	58.128	-89.59	50.291	-68.882
50	59.738	-90.341	51.365	-68.56
51	60.06	-91.146	52.063	-68.131
52	61.187	-91.682	53.619	-67.702
53	62.314	-92.219	53.887	-67.541
54	63.602	-93.291	54.693	-67.487
55	65.051	-93.935	56.142	-67.219
56	66.232	-94.74	56.893	-66.522
57	66.984	-95.276	57.752	-66.146
58	68.164	-96.135	59.094	-65.717
59	69.292	-97.1	59.899	-65.234
60	70.258	-97.905	60.919	-64.859
61	71.116	-99.032	61.831	-64.376
62	71.599	-99.89	63.012	-64.322
63	72.941	-100.319	63.763	-63.893
64	73.371	-101.392	64.998	-63.518
65	73.854	-102.304	65.856	-63.249
66	74.659	-103.27	67.091	-62.552
67	74.981	-104.128	68.54	-62.23
68	76.162	-105.523	69.667	-62.767
69	76.806	-106.542	70.794	-62.176
70	76.43	-107.508	71.224	-61.801
71	77.02	-108.473	72.083	-61.318
72	77.826	-109.922	73.263	-60.782
73	78.792	-111.263	74.498	-60.46
74	79.328	-112.229	75.893	-60.245
75	80.294	-113.087	77.235	-60.245
76	80.939	-114.375	78.04	-60.406
77	81.475	-115.662	78.953	-60.138
78	82.441	-117.057	80.348	-59.762
79	82.924	-118.291	81.153	-59.28
80	82.924	-119.417	82.388	-59.44
81	83.676	-120.329	83.461	-59.119
82	83.085	-121.456	84.266	-58.958
83	83.461	-122.69	85.501	-58.904
84	83.515	-123.655	86.467	-58.368
85	83.73	-125.265	87.594	-58.153
86	84.052	-126.391	88.667	-57.885
87	84.052	-127.411	89.311	-57.831
88	83.783	-128.806	90.278	-57.616
89	83.515	-130.147	91.834	-57.563
90	83.193	-131.756	92.693	-57.026
91	82.924	-133.151	93.498	-56.544
92	82.71	-134.653	94.357	-56.329
93	82.71	-135.887	95.377	-55.953
94	82.495	-137.067	95.752	-56.007
95	82.173	-138.516	96.611	-55.739
96	82.173	-139.91	97.523	-55.202
97	81.583	-141.466	98.651	-54.666
98	81.314	-142.754	98.973	-54.398
99	80.885	-143.451	100.314	-53.539
100	80.402	-144.9	100.958	-53.486
101	79.919	-146.187	102.515	-52.842
102	79.114	-147.689	103.642	-52.574
103	78.47	-148.816	104.501	-52.037
104	78.148	-150.157	105.306	-51.608
105	77.503	-151.927	105.95	-51.018
106	76.376	-153.322	107.346	-50.589
107	75.947	-154.502	108.795	-50.374
108	74.874	-155.468	109.385	-49.891
109	74.337	-156.487	110.405	-49.623
110	73.639	-157.56	111.317	-49.194
111	72.405	-157.989	112.176	-48.818
112	71.17	-159.009	113.625	-48.657
113	70.043	-159.223	114.538	-48.497
114	69.184	-159.76	115.718	-48.389
115	68.164	-160.564	116.738	-47.96
116	66.823	-161.423	117.758	-47.906
117	65.964	-161.798	118.885	-47.638
118	64.676	-162.013	120.12	-47.263
119	63.763	-162.335	121.032	-47.102
120	62.958	-162.066	121.623	-46.673
121	61.885	-162.174	122.857	-46.404
122	60.919	-162.066	123.984	-45.653
123	60.006	-162.12	124.575	-45.224
124	57.967	-162.442	125.594	-44.312
125	56.625	-162.227	126.238	-43.454
126	55.283	-161.798	127.204	-42.649
127	53.726	-161.906	128.278	-41.952
128	51.687	-161.584	129.083	-41.201
129	50.721	-161.047	130.64	-40.181
130	49.54	-160.511	131.391	-39.43
131	48.252	-159.974	132.25	-39.323
132	47.286	-158.258	133.431	-38.572
133	46.695	-156.809	134.504	-37.553
134	46.803	-155.843	135.363	-37.284
135	46.159	-154.663	136.436	-36.319
136	45.676	-153.215	137.402	-35.782
137	46.105	-152.303	138.368	-34.978
138	45.89	-151.176	139.71	-34.227
139	46.159	-149.781	140.14	-33.797
140	46.588	-148.816	141.159	-33.261
141	47.339	-147.314	142.179	-33.046
142	47.769	-145.865	143.253	-31.759
143	48.252	-144.685	144.004	-31.222
144	48.574	-143.237	144.702	-30.74
145	48.842	-142.217	145.99	-30.31
146	49.218	-140.983	146.419	-29.345
147	49.969	-139.213	147.171	-28.862
148	50.399	-138.247	148.137	-28.325
149	50.774	-137.067	148.835	-27.306
150	51.687	-136.102	149.854	-26.877
151	52.546	-134.707	151.089	-26.501
152	52.975	-133.419	151.84	-25.804
153	53.404	-132.239	152.806	-25.75
154	53.619	-130.844	153.021	-24.946
155	54.048	-129.825	154.256	-24.409
156	54.961	-128.43	154.953	-23.444
157	56.249	-126.821	155.866	-22.853
158	57.43	-125.319	156.939	-22.532
159	58.879	-123.012	158.013	-21.888
160	59.684	-121.456	158.71	-20.869
161	60.65	-119.847	159.301	-20.278
162	61.616	-116.735	159.838	-19.903
163	61.992	-114.267	161.179	-19.313
164	62.421	-112.175	162.145	-18.508
165	63.119	-110.351	163.273	-17.757
166	63.763	-108.742	164.024	-17.274
167	64.515	-106.918	165.205	-16.416
168	65.105	-105.416	166.708	-15.826
169	65.695	-104.289	167.996	-15.504
170	65.695	-102.68	169.606	-15.075
171	66.501	-100.856	170.626	-14.324
172	67.198	-99.568	171.914	-13.948
173	67.842	-98.281	173.524	-13.143
174	68.164	-96.886	174.49	-12.178
175	68.647	-95.759	175.403	-11.802
176	69.345	-94.364	176.691	-11.105
177	70.097	-93.077	177.335	-10.568
178	70.311	-91.897	178.784	-10.139
179	71.009	-89.965	179.696	-9.978
180	71.331	-88.624	181.038	-9.281
181	71.546	-87.283	181.736	-8.583
182	72.029	-85.352	182.541	-8.476
183	72.297	-83.957	183.561	-7.993
184	73.049	-82.723	184.527	-7.832
185	73.317	-81.114	186.245	-7.618
186	73.639	-79.451	187.533	-7.028
187	74.444	-77.949	188.284	-6.33
188	74.659	-76.661	189.25	-6.062
189	75.357	-75.534	189.948	-5.794
190	75.41	-74.247	190.914	-5.311
191	75.947	-73.174	191.934	-4.614
192	76.698	-72.047	193.276	-3.863
193	77.128	-70.867	194.188	-3.165
194	77.879	-69.419	194.725	-2.843
195	78.255	-68.775	195.476	-2.146
196	78.631	-67.434	196.603	-1.878
197	79.06	-66.736	197.516	-1.341
198	79.758	-65.556	199.019	-0.751
199	80.67	-64.43
200	81.905	-63.518
201	82.441	-62.391
202	83.354	-61.211
203	84.588	-60.138
204	85.447	-59.28
205	86.413	-58.046
206	87.594	-57.456
207	88.721	-56.597
208	89.902	-55.9
209	91.136	-54.505
210	92.317	-54.183
211	93.337	-54.076
212	94.625	-53.164
213	95.752	-52.788
214	96.396	-52.466
215	97.792	-52.574
216	98.651	-52.574
217	99.402	-52.574
218	100.69	-52.145
219	101.817	-52.627
220	102.891	-52.52
221	104.018	-52.574
222	104.877	-53.164
223	105.95	-53.217
224	107.077	-53.003
225	107.453	-53.861
226	108.043	-54.076
227	108.634	-54.129
228	109.868	-54.827
229	110.781	-55.471
230	112.23	-56.007
231	113.035	-57.187
232	115.182	-58.314
233	117.49	-59.011
234	119.154	-59.87
235	120.871	-60.943
236	122.481	-62.069
237	123.125	-63.464
238	123.447	-64.698
239	123.877	-65.449
240	124.521	-67.005
241	125.111	-67.756
242	125.058	-69.097
243	124.306	-69.794
244	124.521	-70.921
245	125.111	-71.511
246	124.789	-72.477
247	125.004	-73.389
248	125.111	-74.569
249	124.95	-74.569
250	123.93	-76.017
251	124.467	-76.715
252	124.736	-77.305
253	125.004	-78.11
254	124.897	-79.236
255	125.38	-79.987
256	125.702	-80.631
257	125.433	-80.738
258	125.219	-81.06
259	124.628	-81.543
260	124.628	-82.026
261	124.736	-83.367
262	125.165	-84.225
263	125.38	-85.781
264	125.326	-87.444
265	125.863	-89.59
266	126.024	-90.663
267	126.292	-91.843
268	126.024	-92.862
269	125.863	-94.579
270	126.131	-96.135
271	125.809	-97.53
272	125.702	-98.656
273	125.755	-99.89
274	125.541	-101.499
275	125.809	-102.733
276	125.487	-104.235
277	125.219	-105.147
278	124.628	-106.328
279	124.628	-107.562
280	124.199	-109.01
281	123.286	-110.405
282	123.34	-111.263
283	122.803	-112.282
284	122.159	-113.248
285	121.3	-114.643
286	121.032	-115.662
287	120.388	-116.896
288	119.583	-117.969
289	119.1	-119.203
290	118.08	-120.008
291	117.168	-120.759
292	116.202	-122.207
293	115.074	-123.012
294	114.43	-124.031
295	114.055	-124.621
296	112.928	-125.855
297	111.317	-126.606
298	110.888	-127.518
299	109.868	-128.43
300	108.848	-128.913
301	108.097	-129.288
302	106.487	-130.039
303	105.682	-130.576
304	104.34	-131.005
305	102.998	-131.542
306	102.193	-131.81
307	101.549	-131.917
308	100.261	-132.454
309	99.134	-132.507
310	97.899	-132.936
311	96.665	-133.312
312	95.377	-133.151
313	93.874	-133.687
314	92.747	-133.366
315	91.405	-133.044
316	90.331	-132.614
317	89.097	-132.454
318	87.755	-132.346
319	86.521	-132.346
320	84.588	-131.971
321	83.515	-131.649
322	82.495	-131.22
323	81.1	-130.522
324	79.919	-130.361
325	79.06	-130.2
326	78.094	-129.557
327	76.967	-129.127
328	76.054	-128.215
329	74.981	-127.625
330	74.444	-126.821
331	73.693	-126.338
332	72.727	-125.533
333	71.599	-124.728
334	70.472	-123.709
335	70.097	-123.065
336	68.916	-121.939
337	67.896	-121.188
338	67.52	-120.115
339	66.876	-118.774
340	66.179	-117.915
341	65.212	-116.52
342	64.568	-115.072
343	64.246	-114.16
344	63.602	-112.98
345	63.119	-111.961
346	62.851	-110.405
347	62.314	-109.171
348	61.831	-108.044
349	61.509	-107.293
350	61.133	-106.167
351	60.704	-104.933
352	60.597	-103.914
353	60.704	-103.002
354	60.275	-101.929
355	60.06	-100.534
356	59.791	-99.729
357	59.791	-98.495
358	59.469	-97.369
359	59.094	-96.027
360	59.147	-95.008
361	59.04	-93.345
362	58.611	-92.004
363	58.557	-90.77
364	58.289	-89.322
365	57.913	-87.444
366	57.591	-85.727
367	57.376	-84.654
368	57.43	-83.421
369	57.323	-82.294
370	57.484	-80.953
371	57.376	-79.343
372	57.537	-77.788
373	57.591	-76.876
374	58.289	-75.374
375	58.074	-74.515
376	58.45	-73.55
377	58.933	-71.833
378	59.201	-71.189
379	59.362	-69.794
380	60.221	-68.882
381	60.865	-67.702
382	60.811	-66.629
383	61.294	-65.02
384	61.724	-64.215
385	62.314	-63.464
386	62.743	-62.016
387	63.334	-60.889
388	63.924	-60.192
389	64.3	-59.065
390	64.837	-57.831
391	65.481	-57.295
392	66.393	-56.544
393	67.252	-55.417
394	68.272	-54.076
395	69.292	-53.325
396	69.989	-52.574
397	71.063	-51.501
398	72.19	-50.857
399	73.263	-50.75
400	74.444	-49.248
401	75.679	-49.033
402	77.074	-48.389
403	78.577	-47.585
404	80.08	-47.155
405	80.992	-47.585
406	82.227	-46.78
407	83.461	-46.726
408	84.803	-46.565
409	86.198	-46.512
410	87.701	-46.673
411	89.097	-46.404
412	90.439	-46.297
413	91.244	-46.726
414	92.693	-46.887
415	93.981	-46.887
416	95.269	-47.316
417	96.504	-48.067
418	97.577	-48.228
419	98.275	-48.979
420	99.617	-49.623
421	100.368	-50.589
422	101.281	-51.93
423	102.032	-52.574
424	103.32	-53.7
425	104.34	-54.934
426	105.252	-56.061
427	106.272	-56.865
428	107.131	-57.885
429	108.795	-58.797
430	109.653	-59.655
431	110.566	-60.782
432	111.103	-62.284
433	111.371	-63.249
434	111.586	-64.376
435	111.747	-65.985
436	111.854	-67.005
437	112.337	-68.453
438	111.854	-70.814
439	112.82	-71.028
440	113.357	-72.53
441	112.82	-75.159
442	113.089	-76.983
443	113.142	-78.807
444	112.391	-80.524
445	112.069	-82.509
446	111.8	-83.957
447	112.122	-85.459
448	111.586	-87.229
449	111.264	-88.517
450	111.371	-89.965
451	111.371	-91.468
452	110.888	-92.755
453	110.727	-94.525
454	110.781	-95.867
455	110.942	-96.832
456	110.781	-98.549
457	111.264	-99.836
458	110.942	-101.178
459	110.566	-102.25
460	110.512	-103.27
461	110.62	-105.04
462	110.995	-106.65
463	110.62	-108.044
464	110.137	-109.332
465	109.17	-110.619
466	108.634	-111.8
467	108.258	-112.926
468	107.131	-113.624
469	106.809	-114.965
470	106.433	-116.36
471	106.057	-117.164
472	105.36	-118.184
473	104.93	-119.364
474	103.91	-120.329
475	103.427	-121.51
476	103.105	-122.797
477	101.764	-123.548
478	100.744	-124.943
479	99.885	-126.016
480	99.402	-127.357
481	98.543	-128.537
482	97.953	-129.181
483	97.523	-130.576
484	97.47	-132.024
485	96.826	-132.614
486	96.826	-133.741
487	96.235	-135.19
488	95.967	-135.994
489	95.108	-137.014
490	94.41	-138.14
491	93.552	-139.106
492	92.854	-140.179
493	92.317	-141.252
494	91.619	-142.003
495	90.331	-143.29
496	89.634	-144.202
497	88.453	-144.846
498	87.487	-145.972
499	86.359	-146.67
500	85.823	-147.206
501	84.535	-147.904
502	83.246	-148.816
503	82.28	-148.655
504	81.905	-148.977
505	80.617	-148.762
506	79.919	-148.44
507	79.06	-148.118
508	77.557	-148.333
509	76.484	-148.601
510	75.196	-148.065
511	74.122	-147.904
512	72.941	-147.85
513	71.599	-147.314
514	70.526	-146.938
515	69.184	-146.241
516	68.218	-146.08
517	67.037	-145.597
518	66.179	-144.846
519	64.837	-144.041
520	63.817	-143.827
521	62.69	-143.022
522	61.616	-142.485
523	60.436	-141.52
524	59.469	-140.34
525	58.342	-139.535
526	57.162	-138.837
527	56.303	-138.086
528	55.39	-137.067
529	54.478	-136.584
530	53.619	-135.672
531	52.385	-134.17
532	51.955	-133.151
533	50.667	-131.166
534	50.184	-129.932
535	49.379	-128.162
536	48.091	-126.821
537	47.5	-125.587
538	46.749	-124.138
539	46.159	-122.743
540	45.461	-121.724
541	44.602	-120.759
542	44.173	-119.632
543	43.851	-118.935
544	43.26	-117.432
545	42.938	-116.038
546	42.563	-114.428
547	42.563	-112.98
548	42.509	-111.531
549	42.509	-109.922
550	42.079	-108.795
551	41.865	-107.669
552	42.401	-106.918
553	43.207	-106.22
554	43.582	-105.04
555	44.119	-103.323
556	43.743	-101.875
557	44.28	-100.641
558	44.709	-99.3
559	44.924	-98.227
560	45.031	-97.047
561	45.622	-95.867
562	45.89	-94.686
563	46.427	-93.077
564	46.749	-91.628
565	46.964	-90.287
566	47.554	-88.571
567	48.037	-87.712
568	48.681	-86.317
569	49.111	-85.513
570	49.862	-84.547
571	49.862	-83.26
572	50.506	-82.509
573	50.935	-81.275
574	51.848	-79.88
575	52.653	-78.646
576	53.619	-77.573
577	54.532	-76.822
578	55.766	-75.32
579	57.215	-74.14
580	58.825	-73.281
581	59.952	-72.584
582	60.704	-71.886
583	62.099	-71.404
584	63.495	-70.17
585	64.944	-69.472
586	66.179	-68.882
587	67.145	-68.346
588	68.111	-67.809
589	69.453	-67.434
590	70.204	-67.434
591	71.599	-67.112
592	72.673	-67.327
593	74.015	-66.897
594	74.82	-66.468
595	76.215	-66.361
596	77.826	-66.2
597	79.597	-65.503
598	80.992	-64.966
599	82.763	-64.698
600	84.481	-65.127
601	85.876	-64.698
602	87.433	-65.234
603	88.506	-64.698
604	90.063	-64.376
605	91.727	-64.054
606	93.552	-64.108
607	95.484	-64.215
608	97.416	-64.43
609	98.275	-65.556
610	99.402	-66.361
611	99.992	-67.166
612	100.475	-67.273
613	101.173	-68.131
614	101.71	-69.258
615	102.247	-70.438
616	103.642	-70.384
617	104.501	-71.457
618	105.038	-71.94
619	105.682	-72.369
620	106.165	-72.852
621	106.97	-72.906
622	107.346	-73.174
623	108.097	-72.745
624	107.882	-74.408
625	108.634	-75.427
626	109.278	-76.393
627	110.19	-78.11
628	111.371	-79.29
629	112.122	-80.524
630	112.391	-81.489
631	113.25	-82.884
632	114.162	-84.762
633	114.913	-86.103
634	115.665	-87.82
635	116.148	-89.0
636	116.846	-90.395
637	117.168	-91.95
638	117.221	-93.291
639	117.543	-94.633
640	117.49	-95.867
641	116.524	-97.315
642	116.899	-98.066
643	116.577	-99.246
644	116.416	-100.212
645	115.933	-101.607
646	115.45	-103.055
647	115.826	-104.289
648	115.826	-104.986
649	115.88	-106.435
650	115.772	-107.669
651	115.772	-108.742
652	115.772	-109.761
653	115.557	-110.941
654	115.235	-111.907
655	114.645	-113.033
656	114.591	-113.892
657	114.269	-115.072
658	114.377	-116.306
659	113.679	-117.593
660	112.981	-118.827
661	112.928	-120.008
662	112.82	-120.92
663	112.552	-121.939
664	112.498	-123.226
665	111.639	-124.192
666	111.532	-125.265
667	110.888	-126.338
668	110.19	-127.035
669	109.814	-128.001
670	109.546	-129.718
671	108.634	-130.415
672	108.58	-131.434
673	107.936	-132.507
674	106.97	-133.687
675	106.326	-134.868
676	105.36	-135.726
677	104.555	-136.853
678	104.018	-137.711
679	103.642	-138.516
680	102.891	-139.106
681	101.281	-140.018
682	100.475	-140.125
683	99.831	-139.91
684	99.295	-140.179
685	98.329	-140.983
686	96.557	-141.627
687	95.967	-142.164
688	95.269	-142.7
689	94.249	-143.344
690	93.23	-143.505
691	92.317	-144.256
692	90.975	-145.06
693	90.17	-145.06
694	89.634	-145.221
695	88.882	-145.382
696	87.862	-146.08
697	86.843	-146.509
698	85.554	-146.348
699	85.34	-145.812
700	84.052	-146.026
701	82.495	-146.294
702	81.529	-146.187
703	80.724	-145.865
704	79.811	-145.865
705	78.201	-145.758
706	76.806	-145.651
707	76.537	-144.792
708	76.806	-144.846
709	76.484	-144.792
710	76.376	-144.792
711	76.001	-144.578
712	75.625	-144.47
713	74.927	-143.988
714	74.283	-142.807
715	73.263	-142.325
716	71.868	-141.091
717	70.419	-140.393
718	69.345	-139.696
719	67.735	-139.052
720	66.715	-138.677
721	65.159	-138.086
722	63.817	-137.443
723	62.743	-136.745
724	61.187	-136.155
725	60.006	-135.511
726	58.718	-135.029
727	57.0	-134.546
728	55.873	-134.492
729	54.639	-133.526
730	53.243	-133.258
