# Supplementary material for: Statistics of pathogenic bacteria in the search of host cells
Source: Nat Commun. 2021 Mar 31;12:1990. doi: 10.1038/s41467-021-22156-6 (PMC8012381; doi:10.1038/s41467-021-22156-6)
Supplement: Supplementary file 9 — Source Data [file 41467_2021_22156_MOESM9_ESM.zip › SupplementaryFig2/Supplementary_Fig2_panel_b.csv]

	jDt	Exp B	Theo B
0	0.0	0.9999999999999998	0.8617858990264761
1	0.030000000000001137	0.9244294554216057	0.8612761327720879
2	0.060000000000002274	0.9208873878381612	0.8598413768491395
3	0.09000000000000341	0.9209587611371315	0.8574832730725945
4	0.11999999999999744	0.9132947656527144	0.8542044547912123
5	0.14999999999999858	0.9019525882412022	0.8500085439511403
6	0.17999999999999972	0.9002369263011274	0.8449001470980383
7	0.21000000000000085	0.8901504857125002	0.8388848503221337
8	0.240000000000002	0.881716102347456	0.8319692131517603
9	0.2700000000000031	0.8726082629967695	0.8241607614020502
10	0.29999999999999716	0.8579645810925287	0.8154679789865762
11	0.3299999999999983	0.8447693813924586	0.8059002987008408
12	0.35999999999999943	0.8299631837471728	0.7954680919876526
13	0.39000000000000057	0.8115337695998477	0.7841826576954528
14	0.4200000000000017	0.8003374574820512	0.7720562098418066
15	0.45000000000000284	0.7885047318205661	0.7591018643952981
16	0.480000000000004	0.7681693170612545	0.7453336250901337
17	0.509999999999998	0.7494089314466348	0.7307663682887999
18	0.5399999999999991	0.7299390383310347	0.7154158269091154
19	0.5700000000000003	0.7127808071288699	0.6992985734330952
20	0.6000000000000014	0.6895368342488688	0.6824320020159066
21	0.6300000000000026	0.6715047663805687	0.6648343097142828
22	0.6600000000000037	0.6503071153483884	0.6465244768546305
23	0.6899999999999977	0.6293979588780984	0.6275222465620184
24	0.7199999999999989	0.6100473318862457	0.6078481034720985
25	0.75	0.5867548329442693	0.5875232516489811
26	0.7800000000000011	0.5626235074444899	0.5665695917327767
27	0.8100000000000023	0.5407562678135587	0.5450096973414997
28	0.8400000000000034	0.51938833831112	0.5228667907527366
29	0.8699999999999974	0.4954755363168669	0.5001647178912813
30	0.8999999999999986	0.4714774318922996	0.47692792264965056
31	0.9299999999999997	0.4486290459570955	0.4531814205692089
32	0.9600000000000009	0.42024608131736274	0.42895077191013586
33	0.990000000000002	0.39670755927980095	0.4042620541393056
34	1.0200000000000031	0.370325201842562	0.3791418338656586
35	1.0499999999999972	0.34727672647203023	0.35361713825328206
36	1.0799999999999983	0.3208938954459776	0.32771542594291925
37	1.1099999999999994	0.2918427332614826	0.30146455751328677
38	1.1400000000000006	0.2698919842321015	0.2748927655138549
39	1.1700000000000017	0.24284478379274824	0.24802862410141044
40	1.2000000000000028	0.21402543493564197	0.2209010183130265
41	1.230000000000004	0.1935397155853183	0.1935391130084808
42	1.259999999999998	0.16712975137604824	0.16597232151552702
43	1.2899999999999991	0.13806229556377486	0.13823027401168678
44	1.3200000000000003	0.11515758994521993	0.11034278567664613
45	1.3500000000000014	0.08634093303058987	0.08233982464936164
46	1.3800000000000026	0.05914755632147955	0.054251479824404474
47	1.4099999999999966	0.034647953136701125	0.026107928522120582
48	1.4399999999999977	0.006585583783135983	-0.0020605959326911445
49	1.4699999999999989	-0.023069292828677014	-0.03022383668865282
50	1.5	-0.046330182482481524	-0.05835154586747357
51	1.5300000000000011	-0.07385353869867504	-0.08641351705040497
52	1.5600000000000023	-0.09811399944884429	-0.11437961771663077
53	1.5900000000000034	-0.12307210521807757	-0.14221982159875138
54	1.6200000000000045	-0.15121584465331192	-0.16990424092062267
55	1.6500000000000057	-0.1757357926290945	-0.1974031584829329
56	1.6800000000000068	-0.1996593706480593	-0.22468705956207838
57	1.7099999999999937	-0.22452211851426418	-0.2517266635880802
58	1.7399999999999949	-0.25105327257276666	-0.2784929555676218
59	1.769999999999996	-0.2707781474512775	-0.3049572172182946
60	1.7999999999999972	-0.29763468106209734	-0.3310910577808956
61	1.8299999999999983	-0.32225836084621445	-0.35686644447653265
62	1.8599999999999994	-0.34817898337040337	-0.38225573257593426
63	1.8900000000000006	-0.3721490686714145	-0.40723169504870277
64	1.9200000000000017	-0.39773190801077807	-0.43176755176070764
65	1.9500000000000028	-0.41948758371961725	-0.4558369981883156
66	1.980000000000004	-0.44070371213996706	-0.47941423361866153
67	2.010000000000005	-0.46637457271215593	-0.5024739888057356
68	2.0400000000000063	-0.4882220617388172	-0.524991553052637
69	2.0700000000000074	-0.5111514815318052	-0.5469428006909711
70	2.0999999999999943	-0.5325737907101811	-0.5683042169290091
71	2.1299999999999955	-0.5519664301253804	-0.58905292304097
72	2.1599999999999966	-0.5751670350644358	-0.6091667008702982
73	2.1899999999999977	-0.5952021302139285	-0.628624016620893
74	2.219999999999999	-0.6126816930548684	-0.6474040439106613
75	2.25	-0.6363383840014567	-0.6654866860627803
76	2.280000000000001	-0.6502890242999213	-0.6828525976107938
77	2.3100000000000023	-0.66950061553967	-0.6994832049945352
78	2.3400000000000034	-0.6899141787286176	-0.7153607264247381
79	2.3700000000000045	-0.7009891987134425	-0.7304681908950836
80	2.4000000000000057	-0.7218049667115864	-0.7447894563213663
81	2.430000000000007	-0.7390741908428821	-0.758309226788384
82	2.4599999999999937	-0.7503147247749169	-0.7710130688861229
83	2.489999999999995	-0.7648887487378635	-0.7828874271178277
84	2.519999999999996	-0.7806165574882975	-0.7939196383634153
85	2.549999999999997	-0.7919965326188102	-0.8040979453829267
86	2.5799999999999983	-0.802008662406203	-0.8134115093455233
87	2.6099999999999994	-0.8137643573253621	-0.8218504213707153
88	2.6400000000000006	-0.8209973577733263	-0.8294057130695284
89	2.6700000000000017	-0.8321647772378118	-0.8360693660743945
90	2.700000000000003	-0.8416030680577233	-0.8418343205476452
91	2.730000000000004	-0.8424368085946083	-0.846694482659574
92	2.760000000000005	-0.8516428479715108	-0.850644731028156
93	2.7900000000000063	-0.8574696080257178	-0.8536809221136142
94	2.8200000000000074	-0.8555866781690618	-0.8557998945621585
95	2.8499999999999943	-0.8513897354249688	-0.8569994724943423
96	2.8799999999999955	-0.8587253760218374	-0.8572784677346232
97	2.9099999999999966	-0.8582614004901388	-0.8566366809798441
98	2.9399999999999977	-0.8553685490327649	-0.8550749019055001
99	2.969999999999999	-0.8560112312981626	-0.8525949082097921
100	3.0	-0.8482015132132434	-0.8491994635966058
101	3.030000000000001	-0.8456371506415754	-0.8448923146997028
102	3.0600000000000023	-0.840409948041328	-0.8396781869515393
103	3.0900000000000034	-0.8320199863403703	-0.8335627794012668
104	3.1200000000000045	-0.8229755683950175	-0.8265527584875942
105	3.1500000000000057	-0.814217409629429	-0.8186557507733127
106	3.180000000000007	-0.8007680115595834	-0.8098803346494016
107	3.2099999999999937	-0.7942015864101093	-0.8002360310177401
108	3.239999999999995	-0.7779537516043713	-0.7897332929625185
109	3.269999999999996	-0.7647195226658338	-0.7783834944216185
110	3.299999999999997	-0.7453431598694527	-0.7661989178701499
111	3.3299999999999983	-0.7330187945399056	-0.7531927410295459
112	3.3599999999999994	-0.7143168976147453	-0.7393790226165735
113	3.3900000000000006	-0.6942265722025648	-0.7247726871476707
114	3.4200000000000017	-0.6797361987507274	-0.7093895088150399
115	3.450000000000003	-0.657704385482049	-0.6932460944519087
116	3.480000000000004	-0.6365920391791376	-0.6763598656053607
117	3.510000000000005	-0.6193651908360391	-0.6587490397360845
118	3.5400000000000063	-0.5959567090384743	-0.6404326105653266
119	3.5700000000000074	-0.5735545053951752	-0.6214303275902561
120	3.5999999999999943	-0.5565167484966155	-0.601762674789832
121	3.6299999999999955	-0.5336893169335761	-0.5814508485440869
122	3.6599999999999966	-0.5105943992132138	-0.5605167347907606
123	3.6899999999999977	-0.4867287706342097	-0.5389828854437195
124	3.719999999999999	-0.4632343479767348	-0.5168724940987078
125	3.75	-0.4381592939927101	-0.49420937105254303
126	3.780000000000001	-0.4149873443149441	-0.4710179176626767
127	3.8100000000000023	-0.39127693310209927	-0.44732310007472526
128	3.8400000000000034	-0.36709159826558496	-0.423150422346256
129	3.8700000000000045	-0.340139346669929	-0.39852589899577234
130	3.9000000000000057	-0.3177057459660918	-0.37347602700642507
131	3.930000000000007	-0.29414664146003744	-0.348027757314599
132	3.9599999999999937	-0.26627888599928545	-0.32220846581404855
133	3.989999999999995	-0.24407249478947796	-0.2960459239067144
134	4.019999999999996	-0.22266146851914187	-0.26956826863207956
135	4.049999999999997	-0.1954917633762968	-0.24280397240695362
136	4.079999999999998	-0.16871633472853698	-0.2157818124084035
137	4.109999999999999	-0.14688914227428562	-0.18853083963268402
138	4.140000000000001	-0.11956625382815278	-0.1610803476634555
139	4.170000000000002	-0.09510977800816454	-0.1334598411828466
140	4.200000000000003	-0.07189616352407707	-0.10569900425923291
141	4.230000000000004	-0.046226625346580785	-0.07782766844579246
142	4.260000000000005	-0.02489259260805736	-0.049875780724145405
143	4.290000000000006	0.002117571602639547	-0.02187337132750554
144	4.320000000000007	0.027654514729234	0.006149478522076083
145	4.349999999999994	0.05350487053942233	0.034162668927694484
146	4.3799999999999955	0.08004878002186483	0.06213611364818496
147	4.409999999999997	0.10408064759358487	0.09003977241038513
148	4.439999999999998	0.12777383110211507	0.11784368316864445
149	4.469999999999999	0.15290093197136342	0.1455179942767211
150	4.5	0.17634878601834209	0.17303299653762358
151	4.530000000000001	0.2047477099181867	0.20035915509695099
152	4.560000000000002	0.22589105776485852	0.22746714114551353
153	4.590000000000003	0.2510835369577223	0.2543278633971962
154	4.6200000000000045	0.2783869314043153	0.28091249930827455
155	4.650000000000006	0.30692037704306835	0.3071925260046982
156	4.680000000000007	0.32549684211021	0.3331397508841346
157	4.709999999999994	0.34838577499088785	0.35872634185994834
158	4.739999999999995	0.37445471389069535	0.38392485721473196
159	4.769999999999996	0.39800472039895496	0.4087082750311905
160	4.799999999999997	0.42235761424378054	0.43305002216905397
161	4.829999999999998	0.4463888817223507	0.4569240027567693
162	4.859999999999999	0.4652863608797589	0.4803046261674946
163	4.890000000000001	0.4863164729533678	0.5031668344493818
164	4.920000000000002	0.512351975222334	0.5254861291807676
165	4.950000000000003	0.5330741600393766	0.5472385977214665
166	4.980000000000004	0.5542203295002147	0.5684009388320603
167	5.010000000000005	0.5748878244965806	0.5889504876337163
168	5.040000000000006	0.5974237405501854	0.6088652398818154
169	5.070000000000007	0.6150035512784334	0.628123875527384
170	5.099999999999994	0.6328933987504856	0.6467057815410917
171	5.1299999999999955	0.6528135660004346	0.6645910739754436
172	5.159999999999997	0.6704520170723595	0.68176061924141
173	5.189999999999998	0.6928604424465684	0.6981960545769166
174	5.219999999999999	0.7088057026740335	0.7138798076851534
175	5.25	0.7287955539539662	0.7287951155217657
176	5.280000000000001	0.7442305570958958	0.742926042210824
177	5.310000000000002	0.763933284888501	0.7562574960704296
178	5.340000000000003	0.7724033410759181	0.7687752457297682
179	5.3700000000000045	0.7873830893270557	0.7804659353203933
180	5.400000000000006	0.8034270058879065	0.7913170987255349
181	5.430000000000007	0.8059508948615128	0.8013171728722193
182	5.459999999999994	0.8190302279417708	0.8104555100520351
183	5.489999999999995	0.827963587998003	0.8187223892574381
184	5.519999999999996	0.8398406499057478	0.8261090265214621
185	5.549999999999997	0.8445149877106158	0.8326075842499273
186	5.579999999999998	0.853036779824272	0.8382111795361676
187	5.609999999999999	0.8610217387605436	0.8429138914494836
188	5.640000000000001	0.8673609574485653	0.8467107672895982
189	5.670000000000002	0.8734974803268777	0.8495978278005138
190	5.700000000000003	0.8665578973182417	0.8515720713382826
191	5.730000000000004	0.8722253863887339	0.8526314769883269
192	5.760000000000005	0.879677542874047	0.8527750066290771
193	5.790000000000006	0.8685457812255585	0.8520026059398269
194	5.820000000000007	0.8766203578500869	0.8503152043518354
195	5.849999999999994	0.8685051200069771	0.8477147139428466
196	5.8799999999999955	0.8656195777556162	0.8442040272763217
197	5.909999999999997	0.8571402230819362	0.8397870141878383
198	5.939999999999998	0.8511223422243979	0.834468517522198
199	5.969999999999999	0.8435374451850062	0.8282543478259541
200	6.0	0.8355555189840913	0.8211512770011637
201	6.030000000000001	0.8324958641340536	0.8131670309273012
202	6.060000000000002	0.8181061962693862	0.8043102810593622
203	6.090000000000003	0.8042654172979047	0.7945906350112981
204	6.1200000000000045	0.7952002331085799	0.7840186261350065
205	6.150000000000006	0.7782573081635984	0.7726057021061746
206	6.180000000000007	0.7700717902456709	0.7603642125293498
207	6.209999999999994	0.749812735777156	0.7473073955756568
208	6.239999999999995	0.736969764519093	0.7334493636675856
209	6.269999999999996	0.7202904975612108	0.7188050882264188
210	6.299999999999997	0.7031470124651817	0.7033903834986641
211	6.329999999999998	0.6790261441905789	0.6872218894790497
212	6.359999999999999	0.6592677664650703	0.6703170539484862
213	6.390000000000001	0.6405725058573559	0.6526941136463978
214	6.420000000000002	0.6148890181103713	0.6343720745977262
215	6.450000000000003	0.6021908619714769	0.6153706916158395
216	6.480000000000004	0.5803197363433368	0.5957104470034437
217	6.510000000000005	0.5567892291453633	0.5754125284744666
218	6.540000000000006	0.5316640188397682	0.5544988063207044
219	6.570000000000007	0.5137554923104501	0.5329918098478424
220	6.599999999999994	0.4873414004166855	0.5109147031062508
221	6.6299999999999955	0.46352126792046155	0.48829125994262573
222	6.659999999999997	0.44175442772459267	0.46514583839951557
223	6.689999999999998	0.4144377097838817	0.4415033544900763
224	6.719999999999999	0.3888821202362581	0.41738925537646376
225	6.75	0.36494475367226575	0.39282949198065337
226	6.780000000000001	0.33672291642252883	0.36785049105719697
227	6.810000000000002	0.3131406239864209	0.3424791267579546
228	6.840000000000003	0.2876066674404523	0.3167426917194021
229	6.8700000000000045	0.25955814762752255	0.2906688677036287
230	6.900000000000006	0.23679631301666965	0.2642856958245875
231	6.930000000000007	0.209802900677164	0.23762154639164396
232	6.959999999999994	0.188200254033496	0.21070508840284766
233	6.989999999999995	0.16088767169697984	0.18356525872066431
234	7.019999999999996	0.13247007276000017	0.15623123096349778
235	7.049999999999997	0.10975820413684362	0.1287323841461936
236	7.079999999999998	0.08097940893766231	0.101098271103416
237	7.109999999999999	0.05506818316409044	0.07335858672976431
238	7.140000000000001	0.03220375159008125	0.04554313607078051
239	7.170000000000002	0.009270075847739012	0.017681802299117567
240	7.200000000000003	-0.020045453466117913	-0.010195485389701258
241	7.230000000000004	-0.044626743893305815	-0.038058783927465915
242	7.260000000000005	-0.0665315275434407	-0.0658781685348471
243	7.290000000000006	-0.09401741044225512	-0.09362376485982242
244	7.320000000000007	-0.11543106478776428	-0.12126578105843856
245	7.349999999999994	-0.14100485448177758	-0.14877453978343896
246	7.3799999999999955	-0.16348057719414907	-0.1761205100465054
247	7.409999999999997	-0.18829890472251049	-0.20327433891969268
248	7.439999999999998	-0.2101930519058327	-0.23020688304229767
249	7.469999999999999	-0.23886067361958174	-0.25688923989915
250	7.5	-0.26455434937621336	-0.28329277883681453
251	7.530000000000001	-0.2831585874383359	-0.3093891717844368
252	7.560000000000002	-0.3116272966942135	-0.335150423646247
253	7.590000000000003	-0.33557815181869743	-0.3605489023331216
254	7.6200000000000045	-0.35786441091266297	-0.3855573684009954
255	7.650000000000006	-0.3863114216650671	-0.410149004264312
256	7.680000000000007	-0.4099831258035721	-0.4342974429532104
257	7.709999999999994	-0.4321551072386033	-0.45797679638357947
258	7.739999999999995	-0.4564774893863691	-0.48116168310974733
259	7.769999999999996	-0.47799623565811994	-0.5038272555298781
260	7.799999999999997	-0.5021023962663298	-0.5259492265151559
261	7.829999999999998	-0.5280304000763317	-0.547503895434025
262	7.859999999999999	-0.5489602208395693	-0.5684681735436952
263	7.890000000000001	-0.5723316660125923	-0.5888196087216804
264	7.920000000000002	-0.5958134856583254	-0.6085364095108853
265	7.950000000000003	-0.6133821068468398	-0.6275974684524956
266	7.980000000000004	-0.6368190147813159	-0.6459823846816725
267	8.010000000000005	-0.6558085965572524	-0.6636714857618828
268	8.040000000000006	-0.6687372057020229	-0.680645848734485
269	8.070000000000007	-0.6908364320481124	-0.6968873203610493
270	8.099999999999994	-0.7074482511951895	-0.7123785365367596
271	8.129999999999995	-0.7247534882606401	-0.7271029408541617
272	8.159999999999997	-0.7436313102935069	-0.7410448022973328
273	8.189999999999998	-0.7580782003516155	-0.7541892320476762
274	8.219999999999999	-0.7730549088768877	-0.7665221993833026
275	8.25	-0.7875630543825705	-0.7780305466550523
276	8.280000000000001	-0.8019118537834246	-0.7887020033231692
277	8.310000000000002	-0.8106712683822423	-0.7985251990396566
278	8.340000000000003	-0.8209641208911562	-0.8074896757623585
279	8.370000000000005	-0.8350856250582389	-0.8155858988878749
280	8.400000000000006	-0.8430542501423663	-0.8228052673914463
281	8.430000000000007	-0.8557108272668299	-0.829140122963038
282	8.459999999999994	-0.8583700680007542	-0.8345837581299067
283	8.489999999999995	-0.8652895409741804	-0.8391304233570607
284	8.519999999999996	-0.873987065015588	-0.8427753331180552
285	8.549999999999997	-0.882739061302945	-0.8455146709297686
286	8.579999999999998	-0.8843121141529606	-0.8473455933458247
287	8.61	-0.8843123147993234	-0.8482662329045015
288	8.64	-0.8939441392336613	-0.8482757000280727
289	8.670000000000002	-0.8862260789240932	-0.8473740838716545
290	8.700000000000003	-0.888228334934017	-0.8455624521207613
291	8.730000000000004	-0.8869509900347158	-0.8428428497379041
292	8.760000000000005	-0.8800592879868583	-0.8392182966596885
293	8.790000000000006	-0.8777248365448345	-0.8346927844470032
294	8.820000000000007	-0.8761712167826123	-0.8292712718920106
295	8.849999999999994	-0.8699844924225111	-0.822959679586774
296	8.879999999999995	-0.8615927134804957	-0.8157648834594478
297	8.909999999999997	-0.8488451596695052	-0.8076947072851358
298	8.939999999999998	-0.8398806477711298	-0.7987579141795099
299	8.969999999999999	-0.8322392634920539	-0.7889641970844772
300	9.0	-0.8163538552829834	-0.7783241682562173
301	9.030000000000001	-0.8003524467999512	-0.766849347766979
302	9.060000000000002	-0.7937599385414542	-0.7545521510331029
303	9.090000000000003	-0.7772007011031716	-0.7414458753827663
304	9.120000000000005	-0.7597545211796276	-0.7275446856779819
305	9.150000000000006	-0.7381882304469014	-0.7128635990064031
306	9.180000000000007	-0.7223614491159109	-0.6974184684594673
307	9.209999999999994	-0.6987047872924941	-0.6812259660144171
308	9.239999999999995	-0.6886541907975878	-0.6643035645386297
309	9.269999999999996	-0.6648343555394499	-0.6466695189358013
310	9.299999999999997	-0.6462200923714181	-0.6283428464541633
311	9.329999999999998	-0.6206591201076366	-0.6093433061781063
312	9.36	-0.5989889376494679	-0.589691377725259
313	9.39	-0.5720735648931591	-0.5694082391720139
314	9.420000000000002	-0.5478625077745933	-0.548515744231285
315	9.450000000000003	-0.5287197143396365	-0.527036398707088
316	9.480000000000004	-0.500161694340669	-0.5049933362513255
317	9.510000000000005	-0.4764827431162077	-0.4824102934488704
318	9.540000000000006	-0.454783734345823	-0.45931158425779556
319	9.570000000000007	-0.4255561550991003	-0.435722073832269
320	9.599999999999994	-0.3999944959688703	-0.41166715175629864
321	9.629999999999995	-0.3752297492554246	-0.38717270471709825
322	9.659999999999997	-0.34941473611769114	-0.36226508864760854
323	9.689999999999998	-0.32123318328602546	-0.3369711003679813
324	9.719999999999999	-0.2977906388672883	-0.31131794875666147
325	9.75	-0.2681841258589976	-0.28533322548204265
326	9.780000000000001	-0.24543422525443764	-0.25904487532617226
327	9.810000000000002	-0.2156090994630614	-0.2324811661324479
328	9.840000000000003	-0.18843844085140887	-0.20567065840959456
329	9.870000000000005	-0.16511135559521148	-0.17864217462462742
330	9.900000000000006	-0.1367007530076718	-0.15142476821780865
331	9.930000000000007	-0.11101999094303346	-0.12404769237289993
332	9.959999999999994	-0.08520047973607983	-0.09654036857631428
333	9.989999999999995	-0.056380865243885234	-0.06893235499884998
334	10.019999999999996	-0.03010609686012694	-0.041253314734207736
335	10.049999999999997	-0.003396118819592708	-0.013532983928143226
336	10.079999999999998	0.023863800620108514	0.014198860167300176
337	10.11	0.05008110952533584	0.04191243118023803
338	10.14	0.07388781558997726	0.06957796561170741
339	10.170000000000002	0.10238174976136455	0.09716575480036052
340	10.200000000000003	0.1272062243133268	0.12464617682479136
341	10.230000000000004	0.15088248493698636	0.1519897283092149
342	10.260000000000005	0.17571876736723943	0.1791670560983567
343	10.290000000000006	0.20187031531147343	0.2061489887675543
344	10.320000000000007	0.2280607102204087	0.23290656793422287
345	10.349999999999994	0.25038735130901585	0.25941107933709406
346	10.379999999999995	0.27861996574636017	0.2856340836499279
347	10.409999999999997	0.299878816899792	0.3115474469964467
348	10.439999999999998	0.3246424819951935	0.33712337113400553
349	10.469999999999999	0.3428785641506963	0.3623344232734302
350	10.5	0.3683447197356656	0.38715356550309193
351	10.530000000000001	0.3938886980277217	0.4115541837856748
352	10.560000000000002	0.4140107955139423	0.4355101164965168
353	10.590000000000003	0.43956588677648023	0.45899568247293043
354	10.620000000000005	0.46078637218975815	0.4819857085444382
355	10.650000000000006	0.48341111524697433	0.5044555565143876
356	10.680000000000007	0.4998683572753954	0.5263811495640575
357	10.709999999999994	0.5177640633006482	0.5477389980509244
358	10.739999999999995	0.5343260996485717	0.5685062246735206
359	10.769999999999996	0.5552527497565286	0.5886605889757639
360	10.799999999999997	0.57578497504846	0.6081805111647293
361	10.829999999999998	0.5995992321154979	0.6270450952161816
362	10.86	0.610014137101949	0.6452341512432169
363	10.89	0.6290388779219067	0.662728217104039
364	10.920000000000002	0.6510673430703009	0.6795085792257537
365	10.950000000000003	0.6678517244077562	0.6955572926219047
366	10.980000000000004	0.6842122597474596	0.7108572000823257
367	11.010000000000005	0.6988565057546194	0.7253919505148058
368	11.040000000000006	0.7134154319032496	0.7391460164189481
369	11.070000000000007	0.7255293351913545	0.7521047104735537
370	11.099999999999994	0.737649405273878	0.7642542012198079
371	11.129999999999995	0.7579080129078356	0.7755815278235473
372	11.159999999999997	0.7647390009013744	0.786074613900786
373	11.189999999999998	0.7706305718000127	0.7957222803918464
374	11.219999999999999	0.7905074904304866	0.8045142574703015
375	11.25	0.7930791958088529	0.8124411954740698
376	11.280000000000001	0.805408752460877	0.8194946748470255
377	11.310000000000002	0.8159721069386798	0.8256672150805549
378	11.340000000000003	0.8186630442030652	0.8309522826455588
379	11.370000000000005	0.8214395134002155	0.8353442979065027
380	11.400000000000006	0.831384473479782	0.8388386410101878
381	11.430000000000007	0.8389484325215442	0.8414316567430387
382	11.459999999999994	0.837570130252334	0.843120658351797
383	11.489999999999995	0.8429868606570816	0.8439039303236374
384	11.519999999999996	0.8454524293248664	0.8437807301228227
385	11.549999999999997	0.8371500203595611	0.842751288882159
386	11.579999999999998	0.8478229234234178	0.8408168110486144
387	11.61	0.8367983890901438	0.8379794729835967
388	11.64	0.8301728984642485	0.8342424205195091
389	11.670000000000002	0.8305083555389795	0.8296097654753225
390	11.700000000000003	0.825048165310084	0.824086581135017
391	11.730000000000004	0.8158261872969561	0.8176788966938661
392	11.760000000000005	0.8174019835437705	0.8103936906786381
393	11.790000000000006	0.8051120557367776	0.8022388833488937
394	11.820000000000007	0.7933463228377181	0.7932233280876558
395	11.849999999999994	0.7899406095172525	0.7833568017908077
396	11.879999999999995	0.7753477817080543	0.7726499942656249
397	11.909999999999997	0.7616117973801811	0.7611144966500093
398	11.939999999999998	0.7488713378432243	0.7487627888648706
399	11.969999999999999	0.7336017925461225	0.7356082261133088
400	12.0	0.7182458478277228	0.7216650244411816
401	12.030000000000001	0.7005741748149708	0.7069482453746593
402	12.060000000000002	0.6896470910823568	0.6914737796513774
403	12.090000000000003	0.6684459433232943	0.6752583300627569
404	12.120000000000005	0.6421555792642488	0.6583193934260118
405	12.150000000000006	0.6340153765504127	0.6406752417053145
406	12.180000000000007	0.6090161959145954	0.6223449023024725
407	12.209999999999994	0.5929654813040556	0.6033481375383949
408	12.239999999999995	0.5712641108352305	0.5837054233474172
409	12.269999999999996	0.5501843168923435	0.5634379272075919
410	12.299999999999997	0.5338837741745974	0.5425674853305417
411	12.329999999999998	0.5065436194170612	0.5211165791356083
412	12.36	0.4834718504965583	0.49910831103356856
413	12.39	0.45973915565524737	0.47656637954602316
414	12.420000000000002	0.4374918407870474	0.45351505378725315
415	12.450000000000003	0.40950791238839734	0.4299791473360111
416	12.480000000000004	0.3861473981978558	0.4059839915253963
417	12.510000000000005	0.3626752975994341	0.38155540817953976
418	12.540000000000006	0.3346089427905302	0.3567196818264608
419	12.570000000000007	0.3162655413357792	0.3315035314169899
420	12.599999999999994	0.2824877180429835	0.3059340815801906
421	12.629999999999995	0.2632866927756664	0.2800388334461604
422	12.659999999999997	0.24013076546234408	0.25384563506772373
423	12.689999999999998	0.21089620107471957	0.2273826514726523
424	12.719999999999999	0.18968056806890668	0.20067833437874386
425	12.75	0.16880803098754657	0.17376139160428436
426	12.780000000000001	0.13973603437109092	0.1466607562067733
427	12.810000000000002	0.11164712661471661	0.11940555538311132
428	12.840000000000003	0.08743388877938488	0.09202507916465034
429	12.870000000000005	0.05912915342490215	0.06454874894077234
430	12.900000000000006	0.028744227352035738	0.0370060858448155
431	12.930000000000007	0.007143166475853072	0.009426679036310061
432	12.959999999999994	-0.014338043839518602	-0.018159846086363004
433	12.989999999999995	-0.03405121885931923	-0.04572385970885236
434	13.019999999999996	-0.05947008366243105	-0.07323575942484876
435	13.049999999999997	-0.08810128738579101	-0.10066600202732734
436	13.079999999999998	-0.11135248819102812	-0.1279851352326744
437	13.11	-0.13576191569276952	-0.1551638293037132
438	13.14	-0.15788985683266288	-0.1821729085376698
439	13.170000000000002	-0.19020956900344205	-0.2089833825852525
440	13.200000000000003	-0.2120910377010834	-0.23556647756725585
441	13.230000000000004	-0.23585091483455312	-0.2618936669552665
442	13.260000000000005	-0.259431315841849	-0.2879367021833393
443	13.290000000000006	-0.2792229383744394	-0.3136676429578002
444	13.320000000000007	-0.3036954934558179	-0.33905888723263433
445	13.349999999999994	-0.32703385621718606	-0.3640832008183173
446	13.379999999999995	-0.3503956139817974	-0.3887137465923793
447	13.409999999999997	-0.374671583434414	-0.4129241132801993
448	13.439999999999998	-0.3955883007079133	-0.43668834377540516
449	13.469999999999999	-0.4239859829720067	-0.45998096296933594
450	13.5	-0.4416642586413739	-0.48277700505978616
451	13.530000000000001	-0.4677657695660731	-0.5050520403097702
452	13.560000000000002	-0.47788490042295184	-0.5267822012276072
453	13.590000000000003	-0.5005903148562817	-0.547944208140279
454	13.620000000000005	-0.5239006984944172	-0.5685153941326648
455	13.650000000000006	-0.5440305458389728	-0.5884737293259195
456	13.680000000000007	-0.5576778349870203	-0.6077978444690136
457	13.709999999999994	-0.5826145611211768	-0.6264670538181478
458	13.739999999999995	-0.6004772911409317	-0.6444613772796027
459	13.769999999999996	-0.6239562981608853	-0.6617615617921894
460	13.799999999999997	-0.6293481780093462	-0.6783491019266013
461	13.829999999999998	-0.6546014278005396	-0.6942062596794789
462	13.86	-0.6678538553394433	-0.7093160834410894
463	13.89	-0.6791117815874916	-0.7236624261163154
464	13.920000000000002	-0.7023206437551676	-0.7372299623795869
465	13.950000000000003	-0.7216856584983474	-0.7500042050453244
466	13.980000000000004	-0.7240125706192817	-0.7619715205363911
467	14.010000000000005	-0.7348835446121134	-0.773119143434059
468	14.040000000000006	-0.7537383856387802	-0.7834351900939475
469	14.070000000000007	-0.7536405698963655	-0.7929086713134162
470	14.099999999999994	-0.7743511223825612	-0.8015295040369103
471	14.129999999999995	-0.7757486013523778	-0.8092885220868036
472	14.159999999999997	-0.7869175962314028	-0.8161774859082782
473	14.189999999999998	-0.8012633549579884	-0.8221890913179437
474	14.219999999999999	-0.8059122724632657	-0.8273169772468606
475	14.25	-0.8099514229038067	-0.8315557324697784
476	14.280000000000001	-0.8208213384638385	-0.8349009013134712
477	14.310000000000002	-0.8270261779182146	-0.8373489883381495
478	14.340000000000003	-0.8211128098389395	-0.8388974619870319
479	14.370000000000005	-0.8256669645582491	-0.8395447572002696
480	14.400000000000006	-0.8222138460985704	-0.8392902769905305
481	14.430000000000007	-0.8197736415798724	-0.8381343929786617
482	14.459999999999994	-0.8360354225451392	-0.8360784448889705
483	14.489999999999995	-0.8329446401060598	-0.8331247390047744
484	14.519999999999996	-0.8230277119380223	-0.8292765455860033
485	14.549999999999997	-0.8190982649228401	-0.8245380952517282
486	14.579999999999998	-0.810704961091333	-0.8189145743316202
487	14.61	-0.8088142727041032	-0.8124121191914471
488	14.64	-0.8105644001349657	-0.805037809538808
489	14.670000000000002	-0.7961527841245111	-0.7967996607164144
490	14.700000000000003	-0.7874429711571302	-0.7877066149912998
491	14.730000000000004	-0.7787034784173432	-0.777768531849421
492	14.760000000000005	-0.768645383065119	-0.7669961773061984
493	14.790000000000006	-0.7540023589669298	-0.7554012122445558
494	14.820000000000007	-0.7428875124085867	-0.742996179793126
495	14.849999999999994	-0.7230804913790241	-0.7297944917582543
496	14.879999999999995	-0.7109214016649152	-0.7158104141244678
497	14.909999999999997	-0.6918850224107926	-0.7010590516391557
498	14.939999999999998	-0.6753950840353178	-0.6855563314980165
499	14.969999999999999	-0.653307270945908	-0.6693189861489505
500	15.0	-0.6333354771482091	-0.6523645352329734
501	15.030000000000001	-0.6126068434182388	-0.6347112666815968
502	15.060000000000002	-0.5880566590527889	-0.6163782169911092
503	15.090000000000003	-0.5702937848685519	-0.5973851506950211
504	15.120000000000005	-0.554955034955497	-0.5777525390567868
505	15.150000000000006	-0.5221498890092037	-0.5575015380058214
506	15.180000000000007	-0.5102552130992715	-0.5366539653405338
507	15.209999999999994	-0.49207222174429033	-0.5152322772230031
508	15.239999999999995	-0.45769881641147203	-0.49325954399052974
509	15.269999999999996	-0.43783964268495623	-0.4707594253102805
510	15.299999999999997	-0.4109717678887626	-0.44775614470355996
511	15.329999999999998	-0.3877454254149616	-0.424274463467338
512	15.36	-0.36011083590645854	-0.40033965402098326
513	15.39	-0.33461044243447	-0.37597747270695814
514	15.420000000000002	-0.3104321894109017	-0.35121413207472874
515	15.450000000000003	-0.28464964507525514	-0.326076272677683
516	15.480000000000004	-0.25614926679143624	-0.3005909344134712
517	15.510000000000005	-0.23336320655286202	-0.2747855274385169
518	15.540000000000006	-0.21280022158143758	-0.24868780268805385
519	15.570000000000007	-0.18138261500288932	-0.2223258220333656
520	15.599999999999994	-0.15460121131532642	-0.19572792810830728
521	15.629999999999995	-0.12770704174493855	-0.16892271383753318
522	15.659999999999997	-0.10290024230653001	-0.14193899169933963
523	15.689999999999998	-0.07986947337478305	-0.1148057627559072
524	15.719999999999999	-0.05124435164553978	-0.08755218548445606
525	15.75	-0.02997122903124782	-0.06020754444271741
526	15.780000000000001	-0.006120733985440489	-0.03280121880237547
527	15.810000000000002	0.022608632426377423	-0.00536265078436464
528	15.840000000000003	0.0442489689894673	0.02207868597015441
529	15.870000000000005	0.07478181442506308	0.04949331805908786
530	15.900000000000006	0.09604550117757685	0.07685180397499407
531	15.930000000000007	0.11959797675826395	0.10412476572299169
532	15.959999999999994	0.14428319358305877	0.1312829203669501
533	15.989999999999995	0.1655145956212733	0.15829711147024733
534	16.019999999999996	0.1791362124659969	0.18513834039708504
535	16.049999999999997	0.2131916572096691	0.21177779744104225
536	16.08	0.22760003354004477	0.23818689274724217
537	16.11	0.2502678399330588	0.26433728699506204
538	16.14	0.273854790052297	0.290200921808372
539	16.17	0.2971255374432984	0.3157500498607551
540	16.200000000000003	0.3212505597632602	0.3409572646433388
541	16.230000000000004	0.3430895758739374	0.3657955298633287
542	16.260000000000005	0.36687745858315907	0.3902382084417391
543	16.290000000000006	0.37960851112493965	0.4142590910791499
544	16.320000000000007	0.40788057831346913	0.4378324243589368
545	16.349999999999994	0.4245080730854024	0.46093293835776616
546	16.379999999999995	0.4434341307257036	0.483535873733838
547	16.409999999999997	0.4682377161576867	0.5056170082637153
548	16.439999999999998	0.4899112956205285	0.5271526827994494
549	16.47	0.5049693324723457	0.5481198266180624
550	16.5	0.5247553776212422	0.5684959821363066
551	16.53	0.5403780318039468	0.5882593289641588
552	16.560000000000002	0.5522417771820535	0.6073887072713554
553	16.590000000000003	0.5681756175036288	0.62586364044189
554	16.620000000000005	0.5883387243717884	0.6436643569922431
555	16.650000000000006	0.5995154570562953	0.6607718117298997
556	16.680000000000007	0.6186791255134513	0.6771677061294763
557	16.709999999999994	0.63710561760345	0.6928345079046713
558	16.739999999999995	0.6532771027918789	0.7077554697551584
559	16.769999999999996	0.6586714718007867	0.7219146472682476
560	16.799999999999997	0.6823071963741807	0.7352969159563294
561	16.83	0.6837105240699439	0.7478879874118104
562	16.86	0.6949133207421303	0.7596744245622893
563	16.89	0.7129232290591481	0.7706436560097218
564	16.92	0.7162509140077997	0.7807839894382409
565	16.950000000000003	0.7313299938405518	0.7900846240763465
566	16.980000000000004	0.7352959372492884	0.7985356622001925
567	17.010000000000005	0.7416324935627412	0.8061281196656953
568	17.040000000000006	0.7483808134292402	0.8128539354582865
569	17.070000000000007	0.7521466619367216	0.8187059802501384
570	17.099999999999994	0.7561856097813255	0.8236780639557852
571	17.129999999999995	0.7701014662796304	0.827764942278154
572	17.159999999999997	0.7547602159987659	0.8309623222380382
573	17.189999999999998	0.7754286297296241	0.8332668666812398
574	17.22	0.7776754101788714	0.8346761977586162
575	17.25	0.7655939631720591	0.8351888993754143
576	17.28	0.7631381878754253	0.834804518607377
577	17.310000000000002	0.7510213959656125	0.8335235660822113
578	17.340000000000003	0.74791570002278	0.8313475153261197
579	17.370000000000005	0.7464243524941132	0.828278801076213
580	17.400000000000006	0.7379427013891533	0.8243208165607255
581	17.430000000000007	0.7365217914897799	0.8194779097500731
582	17.459999999999994	0.7293181942188949	0.8137553785828842
583	17.489999999999995	0.7239733373117117	0.8071594651722405
584	17.519999999999996	0.7122963517660765	0.7996973489984913
585	17.549999999999997	0.6998413022767511	0.7913771390960117
586	17.58	0.6922569417681352	0.7822078652424495
587	17.61	0.6821965005696035	0.7721994681600173
588	17.64	0.6613758100984117	0.7613627887394523
589	17.67	0.6586933313980607	0.7497095562983469
590	17.700000000000003	0.6424661005087581	0.7372523758865386
591	17.730000000000004	0.633216299920385	0.7240047146523219
592	17.760000000000005	0.6170093005393039	0.7099808872842195
593	17.790000000000006	0.6044349856678466	0.695196040544034
594	17.820000000000007	0.585750526944983	0.6796661369079271
595	17.849999999999994	0.5613989662738794	0.6634079373331556
596	17.879999999999995	0.5395596838426673	0.6464389831690682
597	17.909999999999997	0.517265396419466	0.6287775772319607
598	17.939999999999998	0.5065172911740567	0.6104427640640906
599	17.97	0.47748934577444935	0.5914543093982129
600	18.0	0.45139683560542726	0.571832678849789
601	18.03	0.4359314785659315	0.5515990158597861
602	18.060000000000002	0.3962001189941587	0.5307751189118904
603	18.090000000000003	0.3783334049317768	0.5093834180486607
604	18.120000000000005	0.34944636754418157	0.48744695071190025
605	18.150000000000006	0.3091384598282607	0.46498933693332595
606	18.180000000000007	0.28297691168272393	0.44203475390218094
607	18.209999999999994	0.24940740264858394	0.418607909937246
608	18.239999999999995	0.22088711149920542	0.39473401789116913
609	18.269999999999996	0.19564774439610405	0.3704387680159207
610	18.299999999999997	0.17038957562634824	0.3457483003183309
611	18.33	0.14432800148769737	0.3206891764356751
612	18.36	0.12093130386712767	0.2952883510614276
613	18.39	0.09362793389134988	0.2695731429519981
614	18.42	0.06254686950937137	0.24357120554561115
615	18.450000000000003	0.043127453207166565	0.21731049722489865
616	18.480000000000004	0.012998927832118761	0.19081925125525293
617	18.510000000000005	-0.02044127708053265	0.1641259454311799
618	18.540000000000006	-0.04167088376386155	0.1372592714633544
619	18.570000000000007	-0.07952316900960368	0.1102481041392589
620	18.599999999999994	-0.10021225015517476	0.08312147029053717
621	18.629999999999995	-0.13070934568682196	0.05590851760039664
622	18.659999999999997	-0.15521121912567398	0.02863848328472919
623	18.689999999999998	-0.19205523306289668	0.0013406626803401274
624	18.72	-0.20851679610348162	-0.025955622225737777
625	18.75	-0.2392390862312857	-0.05322105429213477
626	18.78	-0.2691648180683858	-0.08042635271042663
627	18.810000000000002	-0.2723301987214689	-0.10754230444991739
628	18.840000000000003	-0.31105873884501617	-0.13453979562624266
629	18.870000000000005	-0.33487906367499065	-0.16138984276003712
630	18.900000000000006	-0.34152551613562465	-0.18806362389213427
631	18.930000000000007	-0.3716618752770512	-0.21453250952192454
632	18.959999999999994	-0.40294218215228167	-0.24076809333557775
633	18.989999999999995	-0.4069568284629577	-0.26674222269130454
634	19.019999999999996	-0.44249614390744874	-0.2924270288286954
635	19.049999999999997	-0.4554257750360395	-0.3177949567699975
636	19.08	-0.4715811878545222	-0.34281879488104366
637	19.11	-0.5096782840250732	-0.3674717040602352
638	19.14	-0.5374551503956231	-0.39172724652418794
639	19.17	-0.537564560361807	-0.41555941415924763
640	19.200000000000003	-0.5542018500458448	-0.4389426564084075
641	19.230000000000004	-0.5847163507964684	-0.46185190766374984
642	19.260000000000005	-0.6006649023305846	-0.4842626141350742
643	19.290000000000006	-0.6191579509151253	-0.5061507601658448
644	19.320000000000007	-0.6370336115662077	-0.5274928939683302
645	19.349999999999994	-0.6425092689693724	-0.5482661527502852
646	19.379999999999995	-0.6647705297539422	-0.5684482872063367
647	19.409999999999997	-0.6896739573426396	-0.5880176853477168
648	19.439999999999998	-0.6976720959956781	-0.6069533956449693
649	19.47	-0.71401281789072	-0.6252351494587245
650	19.5	-0.7200705448234638	-0.6428433827346084
651	19.53	-0.73499505455633	-0.6597592569390135
652	19.560000000000002	-0.7516842490320401	-0.6759646792133515
653	19.590000000000003	-0.7658397496905165	-0.6914423217252408
654	19.620000000000005	-0.7690255067310818	-0.7061756401958901
655	19.650000000000006	-0.7925547761555236	-0.7201488915839195
656	19.680000000000007	-0.804408519758238	-0.7333471509066755
657	19.709999999999994	-0.8166048997230306	-0.7457563271810811
658	19.739999999999995	-0.8049025073099252	-0.7573631784670374
659	19.769999999999996	-0.8253812460672861	-0.768155325997213
660	19.799999999999997	-0.8169585041103796	-0.7781212673782658
661	19.83	-0.8413312416418081	-0.787250388849349
662	19.86	-0.862223893836807	-0.7955329765848431
663	19.89	-0.8737506357638858	-0.8029602270293041
664	19.92	-0.8671342472936998	-0.8095242562536079
665	19.950000000000003	-0.880969992922592	-0.8152181083223621
666	19.980000000000004	-0.8757188129676083	-0.8200357626637074
667	20.010000000000005	-0.8831818012006948	-0.8239721404336897
668	20.040000000000006	-0.8796822954372286	-0.8270231098684933
669	20.070000000000007	-0.8880224874832228	-0.829185490618881
670	20.099999999999994	-0.8809686162062991	-0.8304570570623078
671	20.129999999999995	-0.9012824067672615	-0.8308365405892613
672	20.159999999999997	-0.9085618211411433	-0.8303236308614744
673	20.189999999999998	-0.885160811737865	-0.8289189760407875
674	20.22	-0.8912346408274338	-0.826624181988513
675	20.25	-0.8768029617535588	-0.8234418104362807
676	20.28	-0.8709678158786596	-0.8193753761304411
677	20.310000000000002	-0.863700007873046	-0.8144293429531986
678	20.340000000000003	-0.8647714991921807	-0.8086091190247648
679	20.370000000000005	-0.8445631521532767	-0.8019210507918894
680	20.400000000000006	-0.8436887025690349	-0.7943724161092378
681	20.430000000000007	-0.841573097281902	-0.7859714163211572
682	20.459999999999994	-0.8110634872003282	-0.7767271673524349
683	20.489999999999995	-0.8305415048077345	-0.76664968981772
684	20.519999999999996	-0.8146441573227806	-0.7557498981603911
685	20.549999999999997	-0.7990541488496343	-0.7440395888325491
686	20.58	-0.798245404844683	-0.7315314275290166
687	20.61	-0.7735192497972594	-0.7182389354891221
688	20.64	-0.7537655729349787	-0.7041764748810772
689	20.67	-0.7359137317244542	-0.6893592332847739
690	20.700000000000003	-0.7336030349945984	-0.6738032072897276
691	20.730000000000004	-0.7040161040435068	-0.6575251852259139
692	20.760000000000005	-0.6704270041257461	-0.6405427290461265
693	20.790000000000006	-0.6677002205601811	-0.6228741553793927
694	20.820000000000007	-0.65090996056548	-0.6045385157759251
695	20.849999999999994	-0.6200601119807114	-0.5855555761648756
696	20.879999999999995	-0.5878102811680574	-0.5659457955470343
697	20.909999999999997	-0.5706359574225703	-0.545730303945535
698	20.939999999999998	-0.5669664950528974	-0.5249308796381914
699	20.97	-0.540214197275851	-0.5035699256960783
700	21.0	-0.5403243400432428	-0.4816704458536438
701	21.03	-0.5013459796085389	-0.45925601973628055
702	21.060000000000002	-0.490261670423357	-0.4363507774720897
703	21.090000000000003	-0.46329789520279296	-0.4129793737151523
704	21.120000000000005	-0.4376559925660359	-0.3891669611082439
705	21.150000000000006	-0.4267366614432928	-0.36493916321362035
706	21.180000000000007	-0.37003194258681027	-0.3403220469409298
707	21.209999999999994	-0.4093262199006955	-0.31534209450199596
708	21.239999999999995	-0.4073725860190814	-0.2900261749225372
709	21.269999999999996	-0.3826056125234274	-0.26440151514166277
710	21.299999999999997	-0.34086491009584075	-0.23849567072996683
711	21.33	-0.3296490783864018	-0.21233649625794662
712	21.36	-0.2960513364303462	-0.1859521153464602
713	21.39	-0.29534960087303386	-0.1593708904315057
714	21.42	-0.3216957842694591	-0.13262139227580008
715	21.450000000000003	-0.29673355433318976	-0.10573236925990058
716	21.480000000000004	-0.309657769134921	-0.07873271648594872
717	21.510000000000005	-0.3084915198581621	-0.05165144472715358
718	21.540000000000006	-0.2971106152167284	-0.024517649256453344
719	21.570000000000007	-0.26245444091553377	0.002639521412181014
720	21.599999999999994	-0.28709953553662926	0.02979089683623259
721	21.629999999999995	-0.27712197014097667	0.05690731597729663
722	21.659999999999997	-0.23043756997575954	0.08395965852010509
723	21.689999999999998	-0.2709345020050823	0.110918876144543
724	21.72	-0.2620991359789865	0.1377560237168451
725	21.75	-0.28276953423971424	0.16444229036657818
726	21.78	-0.2623404228511669	0.1909490304160602
727	21.810000000000002	-0.24402333306158994	0.21724779412894135
728	21.840000000000003	-0.157194389234816	0.24331035824502742
729	21.870000000000005	-0.2229235255207556	0.2691087562685012
730			0.29461530847706796
