# Supplementary material for: Statistics of pathogenic bacteria in the search of host cells
Source: Nat Commun. 2021 Mar 31;12:1990. doi: 10.1038/s41467-021-22156-6 (PMC8012381; doi:10.1038/s41467-021-22156-6)
Supplement: Supplementary file 9 — Source Data [file 41467_2021_22156_MOESM9_ESM.zip › SupplementaryFig2/Supplementary_Fig2_panel_c.csv]

	jDt	Exp logB
0	0.0	2.2204460492503128e-16
1	0.030000000000001137	-0.05490894564004569
2	0.060000000000002274	-0.04862506801086891
3	0.09000000000000341	-0.050111732840343697
4	0.12000000000000455	-0.054847929737183075
5	0.15000000000000568	-0.0463631621389748
6	0.1799999999999926	-0.04925175408977377
7	0.20999999999999375	-0.04646201524854841
8	0.23999999999999488	-0.05385525734993955
9	0.269999999999996	-0.05949193945087121
10	0.29999999999999716	-0.04649418934238334
11	0.3299999999999983	-0.06469682949048997
12	0.35999999999999943	-0.05037289454043316
13	0.39000000000000057	-0.05325983755441574
14	0.4200000000000017	-0.050681359492673585
15	0.45000000000000284	-0.056246310254196415
16	0.480000000000004	-0.06340428646855191
17	0.5100000000000051	-0.05344164000741027
18	0.539999999999992	-0.05607333399199003
19	0.5699999999999932	-0.05318422227372083
20	0.5999999999999943	-0.05345636542225759
21	0.6299999999999955	-0.05752080406270107
22	0.6599999999999966	-0.05550413678351108
23	0.6899999999999977	-0.06738908863586826
24	0.7199999999999989	-0.058928239637418396
25	0.75	-0.058907092720253136
26	0.7800000000000011	-0.060992154079535704
27	0.8100000000000023	-0.051575298534074186
28	0.8400000000000034	-0.06424436324895746
29	0.8700000000000045	-0.062376247694541524
30	0.9000000000000057	-0.06667091294175964
31	0.9299999999999926	-0.05909534450849341
32	0.9599999999999937	-0.05486750002713666
33	0.9899999999999949	-0.06568079020623137
34	1.019999999999996	-0.059312323854476046
35	1.0499999999999972	-0.061165162327116815
36	1.0799999999999983	-0.07052433633779549
37	1.1099999999999994	-0.06257309987240423
38	1.1400000000000006	-0.062017198603277965
39	1.1700000000000017	-0.06425066069480861
40	1.2000000000000028	-0.07019958584614365
41	1.230000000000004	-0.06179839746130514
42	1.2600000000000051	-0.0756749580953568
43	1.289999999999992	-0.0718795522712704
44	1.3199999999999932	-0.07090707422907735
45	1.3499999999999943	-0.06548239025791232
46	1.3799999999999955	-0.07022928395199533
47	1.4099999999999966	-0.06965255759346108
48	1.4399999999999977	-0.0709584033131468
49	1.4699999999999989	-0.06958599432787324
50	1.5	-0.07493977244905402
51	1.5300000000000011	-0.06364397071409568
52	1.5600000000000023	-0.07332177569276695
53	1.5900000000000034	-0.06951765781232817
54	1.6200000000000045	-0.07236153255889673
55	1.6500000000000057	-0.06942967864220727
56	1.6799999999999926	-0.06617878351973926
57	1.7099999999999937	-0.07162526896786188
58	1.7399999999999949	-0.07228669498476081
59	1.769999999999996	-0.0737112336370216
60	1.7999999999999972	-0.08249218193525969
61	1.8299999999999983	-0.07324699968074094
62	1.8599999999999994	-0.07332279591483513
63	1.8900000000000006	-0.07066270175021891
64	1.9200000000000017	-0.0728359638723344
65	1.9500000000000028	-0.07387923810978177
66	1.980000000000004	-0.07547140087601081
67	2.010000000000005	-0.07657720143527753
68	2.039999999999992	-0.07282332841372716
69	2.069999999999993	-0.0663660188394401
70	2.0999999999999943	-0.07095963208954272
71	2.1299999999999955	-0.07871086693746016
72	2.1599999999999966	-0.07440661592652811
73	2.1899999999999977	-0.07476960093285745
74	2.219999999999999	-0.08475093908501417
75	2.25	-0.07341219457949985
76	2.280000000000001	-0.07188502758402794
77	2.3100000000000023	-0.0678963134287434
78	2.3400000000000034	-0.07964078582073382
79	2.3700000000000045	-0.07540656443314271
80	2.4000000000000057	-0.07838083803525123
81	2.4299999999999926	-0.07906488129264647
82	2.4599999999999937	-0.06778792667721338
83	2.489999999999995	-0.06655550263778469
84	2.519999999999996	-0.07377965511579584
85	2.549999999999997	-0.07123104419272863
86	2.5799999999999983	-0.07030146878935227
87	2.6099999999999994	-0.07151548307137201
88	2.6400000000000006	-0.07392667736386133
89	2.6700000000000017	-0.06250892585211563
90	2.700000000000003	-0.06214778079602047
91	2.730000000000004	-0.06775091213287676
92	2.760000000000005	-0.07668609967677051
93	2.789999999999992	-0.07398476291211921
94	2.819999999999993	-0.068557906314202
95	2.8499999999999943	-0.061278290365210056
96	2.8799999999999955	-0.05985322090731858
97	2.9099999999999966	-0.06972906172886074
98	2.9399999999999977	-0.07183673414541777
