# Supplementary material for: Statistics of pathogenic bacteria in the search of host cells
Source: Nat Commun. 2021 Mar 31;12:1990. doi: 10.1038/s41467-021-22156-6 (PMC8012381; doi:10.1038/s41467-021-22156-6)
Supplement: Supplementary file 9 — Source Data [file 41467_2021_22156_MOESM9_ESM.zip › SupplementaryFig2/Supplementary_Fig2_panel_d.csv]

	CW |Omega|	CW FFT	Straight |Omega|	Straight FFT
0	0.0	1614.464457219369	0.0	34859.562851929615
1	0.2869034386839993	1386.368754710909	1.057775304238988	2.0622826629621764
2	0.5738068773679986	1334.7407642283558	2.115550608477976	0.01416232469595908
3	0.8607103160519979	4346.093599671869	3.1733259127169635	0.047086151043614584
4	1.1476137547359972	80610.95290760069	4.231101216955952	0.017829281776012132
5	1.4345171934199965	1675.4858937672657	5.288876521194941	0.006703407658533003
6	1.7214206321039958	504.7397012686268	6.346651825433927	0.04810904690788577
7	2.008324070787995	380.9723898597531	7.404427129672916	0.004267853490929927
8	2.2952275094719945	210.21712462884358	8.462202433911903	0.002058679389107527
9	2.582130948155994	216.75141267917635	9.519977738150892	0.004058426252230769
10	2.869034386839993	131.68288982421586	10.577753042389881	0.0036211335181214064
11	3.155937825523992	86.38124161011794	11.635528346628867	0.00999246499928476
12	3.4428412642079915	150.68795762170396	12.693303650867854	0.0261967165046577
13	3.729744702891991	115.23791385033333	13.751078955106845	0.006942529613184766
14	4.01664814157599	96.74706424209104	14.808854259345832	0.0029944735764214935
15	4.30355158025999	88.98466952774011	15.866629563584821	0.005343805321002169
16	4.590455018943989	81.35475733194508	16.924404867823807	0.000497190336206874
17	4.877358457627988	68.88226108790715	17.982180172062794	0.0016390263768694432
18	5.164261896311988	58.074825005533675	19.039955476301785	0.0032952781482325057
19	5.451165334995987	59.81441293479558	20.097730780540772	0.001558353289536688
20	5.738068773679986	53.96162978694259	21.155506084779763	0.001774588032790495
21	6.024972212363986	52.00306605811992	22.21328138901875	0.0022728426494987106
22	6.311875651047984	43.43886520042725	23.271056693257734	0.006837529390514831
23	6.598779089731985	35.89633927860223	24.328831997496724	0.00554205295832086
24	6.885682528415983	35.60309748400528	25.386607301735708	0.0003483689466272803
25	7.172585967099983	33.91054974306661	26.4443826059747	0.0007526735397089675
26	7.459489405783982	32.68063043466521	27.50215791021369	0.007928084642114726
27	7.746392844467982	29.49069452296247	28.559933214452677	0.0036437634283529767
28	8.03329628315198	25.168551651566688	29.617708518691664	0.002507676483664108
29	8.32019972183598	22.39293005748821	30.67548382293065	0.03487256421874102
30	8.60710316051998	21.815431952124754	31.733259127169642	0.004902631149091162
31	8.89400659920398	20.946013991441895	32.791034431408626	0.052438716320059156
32	9.180910037887978	19.40903281391829	33.84880973564761	0.002801191350949258
33	9.467813476571976	15.816486125342623	34.90658503988661	0.0005930861668156906
34	9.754716915255976	15.216282994255103	35.96436034412559	0.0005290875000049208
35	10.041620353939976	15.353047103118438	37.02213564836458	0.002025992918371204
36	10.328523792623976	15.302338870657037	38.07991095260357	0.00801921855633551
37	10.615427231307974	15.370703679399641	39.13768625684256	0.006929737583233198
38	10.902330669991974	14.96248878186621	40.195461561081544	0.01456620509405513
39	11.189234108675972	13.153844583594125	41.25323686532053	0.0032299183625892525
40	11.476137547359972	11.82555473133135	42.311012169559525	0.003738850749215418
41	11.763040986043972	11.067897144482377	43.368787473798506	0.0045974968918874575
42	12.049944424727972	10.89966166410424	44.4265627780375	0.010943355031890322
43	12.33684786341197	10.320985373142088	45.48433808227649	0.000943379944528333
44	12.623751302095968	9.732358891395622	46.54211338651547	0.015107964902152982
45	12.91065474077997	8.154921217304604	47.59988869075446	0.005116663014011136
46	13.19755817946397	7.78688959904596	48.65766399499345	0.018944029582422146
47	13.484461618147968	7.7004541393902	49.715439299232436	0.005722748553694893
48	13.771365056831966	6.876212583573075	50.773214603471416	0.005735558422209113
49	14.058268495515964	6.622828481068179	51.83098990771041	0.003622386733470846
50	14.345171934199966	8.673502045563227	52.8887652119494	0.0016707807857876044
51	14.632075372883966	7.121834000267349	53.94654051618839	0.001286127920371645
52	14.918978811567964	6.551093345731501	55.00431582042738	0.0003900015287325114
53	15.205882250251962	5.956138064225447	56.06209112466636	0.0023589702562709664
54	15.492785688935964	7.020548296926952	57.119866428905354	0.0010563928477844322
55	15.779689127619962	6.358631780807441	58.17764173314434	0.0007517845785661397
56	16.06659256630396	6.310787431327537	59.23541703738333	1.0797992845459977e-05
57	16.35349600498796	5.928224823935426	60.29319234162232	0.006765638701471276
58	16.64039944367196	5.613904629173504	61.3509676458613	0.032784573373388956
59	16.92730288235596	5.307294405135191	62.40874295010029	0.004747694404026711
60	17.21420632103996	5.007720028029636	63.466518254339285	0.00045060112386390515
61	17.501109759723956	4.829459330784153	64.52429355857826	0.005672774607546583
62	17.78801319840796	4.355462245944738	65.58206886281725	0.001466856358240655
63	18.074916637091956	4.700439992086021	66.63984416705625	0.04574019672209271
64	18.361820075775956	4.414930403554798	67.69761947129523	0.018846751328919543
65	18.648723514459956	3.7849760324199613	68.75539477553421	0.0042497441372103565
66	18.935626953143952	4.308209087123046	69.81317007977322	0.002310618709222282
67	19.222530391827956	4.292712442826827	70.8709453840122	0.0005655321871424614
68	19.509433830511952	4.429517226150515	71.92872068825118	0.003089329604524546
69	19.796337269195952	4.474065774088446	72.98649599249018	0.007101453450297908
70	20.083240707879952	4.080803979142248	74.04427129672916	0.008730792255035582
71	20.370144146563952	3.9446392115370257	75.10204660096814	0.00786906415244834
72	20.657047585247952	3.807813051247918	76.15982190520714	0.0010961593790383868
73	20.943951023931948	3.951505491083333	77.21759720944613	0.011587226393694864
74	21.230854462615948	3.799796688697242	78.27537251368511	0.03112716209373778
75	21.517757901299948	3.218228827860285	79.3331478179241	0.01800208228474577
76	21.804661339983948	3.4692121075194344	80.39092312216309	0.007807247260457801
77	22.091564778667948	3.1099956300130613	81.44869842640207	0.003654871124593118
78	22.378468217351944	3.4275599963108156	82.50647373064106	0.026604257692720006
79	22.665371656035948	4.112736912332486	83.56424903488005	0.05537540799077034
80	22.952275094719944	3.6683553412671848	84.62202433911905	0.040254091183995915
81	23.239178533403944	3.5307753758450455	85.67979964335802	0.016876087900374356
82	23.526081972087944	2.9964512142334283	86.73757494759701	0.13160577234863982
83	23.81298541077194	3.2719442133970555	87.79535025183601	0.058783274673381576
84	24.099888849455944	3.6369343854143596	88.853125556075	0.04195556001237692
85	24.38679228813994	2.480193431460325	89.91090086031397	0.04365212255225777
86	24.67369572682394	2.324229201928243	90.96867616455297	0.03519004691821164
87	24.96059916550794	2.3481869759555023	92.02645146879196	0.024935507966833324
88	25.247502604191936	2.224603772831254	93.08422677303093	0.01177512932271172
89	25.534406042875936	2.3176813550608957	94.14200207726994	0.013269700705597203
90	25.82130948155994	1.9770972653769001	95.19977738150892	0.01087397736754471
91	26.10821292024394	2.2150131993219175	96.25755268574791	0.013274624340479829
92	26.39511635892794	2.035819894937033	97.3153279899869	0.01748771412801115
93	26.682019797611936	2.0525503001747625	98.37310329422588	0.008462789254841747
94	26.968923236295936	1.398261438682181	99.43087859846487	0.009498299692665394
95	27.255826674979932	1.5206432327969126	100.48865390270386	0.009684729283607404
96	27.542730113663932	1.3044362131498373	101.54642920694283	0.05372540853047103
97	27.829633552347932	1.0861360635924306	102.60420451118183	0.05470372536401653
98	28.11653699103193	1.4703713248375623	103.66197981542082	0.004768947926702735
99	28.403440429715936	1.3385469623474664	104.71975511965982	0.00033057838316982735
100	28.690343868399932	1.458776624830014
101	28.977247307083932	1.8601877159240274
102	29.26415074576793	1.800390000477773
103	29.551054184451928	1.676416952967729
104	29.837957623135928	1.5860726440729997
105	30.124861061819924	1.8840461760692948
106	30.411764500503924	1.628133308262537
107	30.698667939187928	1.5085092608893511
108	30.985571377871928	1.5932596380120836
109	31.272474816555928	1.3564914818977059
110	31.559378255239924	1.6992715768290894
111	31.846281693923924	1.573696076989878
112	32.13318513260792	1.6347322704189275
113	32.42008857129192	1.6968126229430367
114	32.70699200997592	1.5023444744403407
115	32.99389544865992	1.3949485186827295
116	33.28079888734392	1.5139267595787047
117	33.56770232602792	1.2707745740916598
118	33.85460576471192	1.1443873186166071
119	34.14150920339592	1.3088759899325988
120	34.42841264207992	1.312359761582211
121	34.71531608076391	1.1401365072198226
122	35.00221951944791	1.4617956014220619
123	35.28912295813191	1.0173077608285728
124	35.57602639681592	0.923462014089882
125	35.86292983549992	0.9993356788542203
126	36.14983327418391	0.8844078446794745
127	36.43673671286791	0.934745258572689
128	36.72364015155191	0.9858443186697965
129	37.01054359023591	0.8040669916540488
130	37.29744702891991	0.8565127362632412
131	37.584350467603905	0.9280566406342461
132	37.871253906287905	0.9478599468048544
133	38.15815734497191	0.8291580279230738
134	38.44506078365591	0.8592388973456203
135	38.73196422233991	0.7155310172025569
136	39.018867661023904	0.8897235537620893
137	39.305771099707904	0.7278299104146345
138	39.592674538391904	0.7245242259096468
139	39.879577977075904	0.7386755584209023
140	40.166481415759904	0.8054221860434507
141	40.453384854443904	0.6129202046065378
142	40.740288293127904	0.9849807985243119
143	41.027191731811904	0.9125066461090239
144	41.314095170495904	1.0728592866647455
145	41.600998609179904	1.0625535577241298
146	41.887902047863896	1.164911845246186
147	42.174805486547896	0.8670988350696067
148	42.461708925231896	0.881134812944794
149	42.748612363915896	0.8355133065967657
150	43.035515802599896	0.8598012271781268
151	43.322419241283896	0.8021757618808059
152	43.609322679967896	1.1286850724994757
153	43.896226118651896	1.0856846687784683
154	44.183129557335896	1.0567639109964466
155	44.470032996019896	1.1365838632232381
156	44.75693643470389	0.7020780449510722
157	45.04383987338789	0.6366345774833535
158	45.330743312071895	0.5691728619874141
159	45.617646750755895	0.4809346595623173
160	45.90455018943989	0.7676830868022442
161	46.19145362812389	0.6623422081259485
162	46.47835706680789	0.5779171333934047
163	46.76526050549189	0.6556855084147191
164	47.05216394417589	0.5801268873203035
165	47.33906738285989	0.5681432536773036
166	47.62597082154388	0.6575622863992631
167	47.91287426022789	0.7472391902531308
168	48.19977769891189	0.8158228244009714
169	48.48668113759589	0.8506742075338576
170	48.77358457627988	0.8052263010570762
171	49.06048801496388	0.8437639116596467
172	49.34739145364788	0.8091224166529752
173	49.63429489233188	0.7233239894125755
174	49.92119833101588	0.6969136597860617
175	50.20810176969988	0.8032879422950232
176	50.49500520838387	0.7794176354100941
177	50.78190864706787	0.8977600844461338
178	51.06881208575187	0.8796075358126575
179	51.35571552443587	0.7416936161143957
180	51.64261896311988	0.6854801612379605
181	51.92952240180388	0.6595094929276006
182	52.21642584048788	0.7047535866164403
183	52.50332927917188	0.74308670856632
184	52.79023271785588	0.781968654915286
185	53.07713615653987	0.6628971030566007
186	53.36403959522387	0.6951314898640064
187	53.65094303390787	0.8744818536538519
188	53.93784647259187	0.6706792173959994
189	54.22474991127587	0.740463222700807
190	54.511653349959865	0.6323943461907351
191	54.798556788643864	0.8889593086694829
192	55.085460227327864	0.8557486262921854
193	55.372363666011864	0.6198309181110102
194	55.659267104695864	0.8141902038650677
195	55.946170543379864	0.5745004528616842
196	56.23307398206386	0.576462407244775
197	56.51997742074787	0.5750715379047509
198	56.80688085943187	0.5513112445568452
199	57.093784298115864	0.6248118046917073
200	57.380687736799864	0.561986858314206
201	57.667591175483864	0.5538198037704506
202	57.954494614167864	0.639386243758068
203	58.241398052851864	0.6044145798862011
204	58.52830149153586	0.5796667263240658
205	58.815204930219856	0.642688140629277
206	59.102108368903856	0.519272498840327
207	59.389011807587856	0.7646241245917837
208	59.675915246271856	0.7461031878028153
209	59.962818684955856	0.7707767642016894
210	60.24972212363985	0.8515443642828133
211	60.53662556232385	0.7651901574676373
212	60.82352900100785	0.5456955990644742
213	61.11043243969185	0.5770730154631644
214	61.397335878375856	0.6055143309279137
215	61.684239317059856	0.5263373177391704
216	61.971142755743855	0.4233217553405011
217	62.258046194427855	0.4693821260526519
218	62.544949633111855	0.4429861803695275
219	62.83185307179585	0.43478353621294663
220	63.11875651047985	0.36175132045159264
221	63.40565994916385	0.39358856880557985
222	63.69256338784785	0.24702068431318153
223	63.97946682653185	0.3478659920107434
224	64.26637026521584	0.4458696940825725
225	64.55327370389985	0.35882221905664907
226	64.84017714258384	0.32544645788789617
227	65.12708058126785	0.611802465300164
228	65.41398401995184	0.4040954184729578
229	65.70088745863583	0.45569248230279846
230	65.98779089731984	0.3597157005852264
231	66.27469433600385	0.5671757442492533
232	66.56159777468784	0.6934372907185811
233	66.84850121337185	0.6201332833965113
234	67.13540465205584	0.4586551399809019
235	67.42230809073985	0.33036652995635085
236	67.70921152942384	0.3650852239920125
237	67.99611496810783	0.46896321873430524
238	68.28301840679184	0.4209763806125941
239	68.56992184547583	0.6663054461642988
240	68.85682528415984	1.2936062317200774
241	69.14372872284383	0.8272057157634156
242	69.43063216152783	0.8796206248532994
243	69.71753560021183	0.7870398734448621
244	70.00443903889582	0.6595047082519975
245	70.29134247757983	0.43682441098864366
246	70.57824591626382	0.6478325268874465
247	70.86514935494783	0.7994963234945385
248	71.15205279363184	1.1197288170513104
249	71.43895623231583	0.7898795790794388
250	71.72585967099984	0.5129780463824921
251	72.01276310968383	0.5395150858519739
252	72.29966654836782	0.5511762748064055
253	72.58656998705183	0.5190597050371307
254	72.87347342573582	0.7487120382306094
255	73.16037686441983	0.7605858132940743
256	73.44728030310382	0.6724180481947013
257	73.73418374178782	0.6274476547951559
258	74.02108718047182	0.515263808048436
259	74.30799061915582	0.5127535434876196
260	74.59489405783982	0.613153442545033
261	74.88179749652382	0.5011613009688025
262	75.16870093520781	0.42016962275752134
263	75.45560437389182	0.5797079041587123
264	75.74250781257581	0.3616515160634248
265	76.02941125125982	0.6881107485489194
266	76.31631468994382	0.5685933755428341
267	76.60321812862782	0.5047650946260894
268	76.89012156731182	0.4450889802176337
269	77.17702500599582	0.609727484373662
270	77.46392844467982	0.8777785445338335
271	77.75083188336382	0.5964706604010149
272	78.03773532204781	0.5825324585314932
273	78.32463876073182	0.5097622948417255
274	78.61154219941581	0.535599017095815
275	78.89844563809982	0.5716982309822336
276	79.18534907678381	0.7073940119108515
277	79.4722525154678	0.5283933046501303
278	79.75915595415181	0.47447774470363185
279	80.0460593928358	0.6712941099651252
280	80.33296283151981	0.4430882458694153
281	80.6198662702038	0.4133208417684769
282	80.90676970888781	0.45502104411862615
283	81.19367314757181	0.6303256160316196
284	81.48057658625581	0.5966500355799895
285	81.7674800249398	0.6640078648063329
286	82.05438346362381	0.3798480220541346
287	82.3412869023078	0.4828296259266961
288	82.62819034099181	0.4116051505594316
289	82.9150937796758	0.496860544736168
290	83.20199721835981	0.42690323174971145
291	83.4889006570438	0.40740833085476263
292	83.77580409572779	0.43975618000968664
293	84.0627075344118	0.502985036226225
294	84.34961097309579	0.39941556877888806
295	84.6365144117798	0.39477282282979687
296	84.92341785046379	0.30126167906184864
297	85.21032128914779	0.3688367708283532
298	85.49722472783179	0.5068348980814442
299	85.7841281665158	0.4967522535742827
300	86.07103160519979	0.467090845764203
301	86.3579350438838	0.497645023611002
302	86.64483848256779	0.5180600893031843
303	86.9317419212518	0.5496685944513333
304	87.21864535993579	0.4887235148949827
305	87.50554879861978	0.9612664565693703
306	87.79245223730379	0.54602831130525
307	88.07935567598778	0.4142670715053837
308	88.36625911467179	0.539886104888295
309	88.65316255335578	0.3175989439385516
310	88.94006599203979	0.38780930028240795
311	89.22696943072378	0.3038782212518773
312	89.51387286940778	0.362622225855391
313	89.80077630809178	0.265107683441206
314	90.08767974677578	0.279457997215061
315	90.37458318545978	0.26784101402700444
316	90.66148662414379	0.4265325761720682
317	90.94839006282778	0.43893427464872353
318	91.23529350151179	0.41488563718641985
319	91.52219694019578	0.42688769445080177
320	91.80910037887978	0.31505377356273295
321	92.09600381756378	0.5280120151279292
322	92.38290725624778	0.46616708739066137
323	92.66981069493178	0.48586463924073503
324	92.95671413361578	0.4654180066436234
325	93.24361757229977	0.4941900694940251
326	93.53052101098378	0.6154485777059646
327	93.81742444966777	0.49053185697695123
328	94.10432788835178	0.4521559851268193
329	94.39123132703577	0.5262265988284804
330	94.67813476571978	0.7766071326037794
331	94.96503820440377	0.7562595114610041
332	95.25194164308776	0.6970456670898235
333	95.53884508177178	0.8519266498454581
334	95.82574852045578	0.5842730587326145
335	96.11265195913977	0.6562719013780476
336	96.39955539782378	0.625954556311639
337	96.68645883650777	0.5584852915589937
338	96.97336227519177	0.6265790810710379
339	97.26026571387577	0.5269308934394579
340	97.54716915255976	0.4785690451217599
341	97.83407259124377	0.4816118587654751
342	98.12097602992776	0.47902303862661505
343	98.40787946861177	0.46887508301664343
344	98.69478290729576	0.7366100985665572
345	98.98168634597975	0.6252843895231742
346	99.26858978466376	0.6203919409736836
347	99.55549322334775	0.5195187782914392
348	99.84239666203176	0.46913763051624496
349	100.12930010071575	0.4493027111440933
350	100.41620353939976	0.44072718290586255
351	100.70310697808375	0.4273492305101504
352	100.99001041676775	0.7153908122357325
353	101.27691385545175	0.5988242132877736
354	101.56381729413575	0.7294331601431985
355	101.85072073281975	0.5713455448625833
356	102.13762417150375	0.5075982981994609
357	102.42452761018774	0.7502325176205327
358	102.71143104887175	0.5317783680732403
359	102.99833448755577	0.501243511536523
360	103.28523792623976	0.45902715290868507
361	103.57214136492377	0.5026345258151301
362	103.85904480360776	0.5993597392526683
363	104.14594824229175	0.6200534324112501
364	104.43285168097576	0.6465782186407361
365	104.71975511965975	0.6003313495889937
