# Supplementary material for: Statistics of pathogenic bacteria in the search of host cells
Source: Nat Commun. 2021 Mar 31;12:1990. doi: 10.1038/s41467-021-22156-6 (PMC8012381; doi:10.1038/s41467-021-22156-6)
Supplement: Supplementary file 9 — Source Data [file 41467_2021_22156_MOESM9_ESM.zip › SupplementaryFig2/Supplementary_Fig2_panel_e.csv]

	Cw t	Cw kappa	Straight t	Straight kappa
0	0.030000000000001137	-0.006976063098153887	0.030000000000001137	-0.0018056792777889135
1	0.060000000000002274	-0.01042128650196698	0.060000000000002274	-0.002776651306188896
2	0.09000000000000341	-0.012510435198440457	0.09000000000000341	-0.0033050508288854923
3	0.11999999999999744	-0.014052750952142404	0.12000000000000455	-0.0036749522309860185
4	0.14999999999999858	-0.015296897500320634	0.15000000000000568	-0.003933092133971762
5	0.17999999999999972	-0.016341279088783342	0.1799999999999926	-0.004111643458285867
6	0.21000000000000085	-0.01740858087916715	0.20999999999999375	-0.004304445316628997
7	0.240000000000002	-0.018392682018322937	0.23999999999999488	-0.00445087115654514
8	0.2700000000000031	-0.01941658525929425	0.269999999999996	-0.004576925152440328
9	0.29999999999999716	-0.020418697423953205	0.29999999999999716	-0.004681776166871998
10	0.3299999999999983	-0.021450639139400186	0.3299999999999983	-0.004781115563198822
11	0.35999999999999943	-0.02248746816349877	0.35999999999999943	-0.00486127417094261
12	0.39000000000000057	-0.023529255639961076	0.39000000000000057	-0.0049335874442199504
13	0.4200000000000017	-0.02454355833407949	0.4200000000000017	-0.004979642440831202
14	0.45000000000000284	-0.025534347252512163	0.45000000000000284	-0.005008685224791179
15	0.480000000000004	-0.026476621983873717	0.480000000000004	-0.005027322127247879
16	0.509999999999998	-0.027353185444228763	0.5100000000000051	-0.005030241743865684
17	0.5399999999999991	-0.028135590040293385	0.539999999999992	-0.005005207422361313
18	0.5700000000000003	-0.028808155697386817	0.5699999999999932	-0.004965859207693597
19	0.6000000000000014	-0.02934417125609597	0.5999999999999943	-0.004900979897821095
20	0.6300000000000026	-0.029730194158385563	0.6299999999999955	-0.004828893845613624
21	0.6600000000000037	-0.029949768125529134	0.6599999999999966	-0.004725731211138738
22	0.6899999999999977	-0.030004358592161242	0.6899999999999977	-0.004612274724846106
23	0.7199999999999989	-0.02988350735733115	0.7199999999999989	-0.004471295538263692
24	0.75	-0.029589737823374426	0.75	-0.0043209119268723915
25	0.7800000000000011	-0.02913183315567554	0.7800000000000011	-0.004154715022305696
26	0.8100000000000023	-0.02853036888815985	0.8100000000000023	-0.00398209985917093
27	0.8400000000000034	-0.027787355023643042	0.8400000000000034	-0.0037857225237210358
28	0.8699999999999974	-0.026933308047410242	0.8700000000000045	-0.0035824326423842365
29	0.8999999999999986	-0.02598762900711581	0.9000000000000057	-0.003376296423154232
30	0.9299999999999997	-0.02497800614689926	0.9299999999999926	-0.0031721430542519906
31	0.9600000000000009	-0.02391184688915979	0.9599999999999937	-0.00297188329044165
32	0.990000000000002	-0.02282079931404566	0.9899999999999949	-0.0027772224662313385
33	1.0200000000000031	-0.021726475629842812	1.019999999999996	-0.0025863180068833977
34	1.0499999999999972	-0.02065464934786133	1.0499999999999972	-0.002415122496224654
35	1.0799999999999983	-0.01960780685708382	1.0799999999999983	-0.0022465348683639746
36	1.1099999999999994	-0.018611699140939724	1.1099999999999994	-0.0021083403584779012
37	1.1400000000000006	-0.01767901691973404	1.1400000000000006	-0.001981273677355496
38	1.1700000000000017	-0.016823777278441542	1.1700000000000017	-0.001886192409197196
39	1.2000000000000028	-0.016060528617130122	1.2000000000000028	-0.0018091969723059425
40	1.230000000000004	-0.015399910209500264	1.230000000000004	-0.0017600710668761934
41	1.259999999999998	-0.014831786071635994	1.2600000000000051	-0.00173352000257828
42	1.2899999999999991	-0.014378731453883674	1.289999999999992	-0.001727170984690905
43	1.3200000000000003	-0.01405078717930585	1.3199999999999932	-0.0017586811620843629
44	1.3500000000000014	-0.01383912444700739	1.3499999999999943	-0.0018045797955032325
45	1.3800000000000026	-0.013760311229538068	1.3799999999999955	-0.0018873538123553278
46	1.4099999999999966	-0.013804836083487279	1.4099999999999966	-0.0019853809896086885
47	1.4399999999999977	-0.013967690996666216	1.4399999999999977	-0.0021197367517125833
48	1.4699999999999989	-0.014250973822924515	1.4699999999999989	-0.0022657838142930886
49	1.5	-0.014641783931682044	1.5	-0.002438708097613026
50	1.5300000000000011	-0.015129412336008362	1.5300000000000011	-0.002631426406298053
51	1.5600000000000023	-0.015697330946739002	1.5600000000000023	-0.002840449845017463
52	1.5900000000000034	-0.016331238320466547	1.5900000000000034	-0.0030729834745417497
53	1.6200000000000045	-0.01701433422709166	1.6200000000000045	-0.003310889981173854
54	1.6500000000000057	-0.01771992913911123	1.6500000000000057	-0.003552964359962482
55	1.6800000000000068	-0.018432855126095597	1.6799999999999926	-0.0038063135273614804
56	1.7099999999999937	-0.01912393572514523	1.7099999999999937	-0.004047746673725106
57	1.7399999999999949	-0.019773518030489986	1.7399999999999949	-0.004286523378879488
58	1.769999999999996	-0.02037284060549832	1.769999999999996	-0.004516836893863431
59	1.7999999999999972	-0.02089996626981863	1.7999999999999972	-0.004721895302232689
60	1.8299999999999983	-0.021347617184753195	1.8299999999999983	-0.004900245293938919
61	1.8599999999999994	-0.02171488044080854	1.8599999999999994	-0.005045156197455902
62	1.8900000000000006	-0.02199858972734206	1.8900000000000006	-0.005157467536575211
63	1.9200000000000017	-0.022213366988826137	1.9200000000000017	-0.005224357165363803
64	1.9500000000000028	-0.022376293705885064	1.9500000000000028	-0.005246231589408265
65	1.980000000000004	-0.022489953426407184	1.980000000000004	-0.0052153591396973
66	2.010000000000005	-0.022589736639888818	2.010000000000005	-0.005116045647780571
67	2.0400000000000063	-0.022685237961753854	2.039999999999992	-0.004970695444957886
68	2.0700000000000074	-0.02280442648862475	2.069999999999993	-0.00475756463958928
69	2.0999999999999943	-0.022949004795967	2.0999999999999943	-0.004475465455912511
70	2.1299999999999955	-0.023148664830512814	2.1299999999999955	-0.0041339817563740685
71	2.1599999999999966	-0.02339674331636543	2.1599999999999966	-0.0037235724137127135
72	2.1899999999999977	-0.023695272822550136	2.1899999999999977	-0.0032502005854231973
73	2.219999999999999	-0.02404133138693876	2.219999999999999	-0.002714698657532087
74	2.25	-0.02442920201256511	2.25	-0.002115083051292548
75	2.280000000000001	-0.024832031033344023	2.280000000000001	-0.001465926976968021
76	2.3100000000000023	-0.02524324566914479	2.3100000000000023	-0.0007647029388190648
77	2.3400000000000034	-0.02563309770450872	2.3400000000000034	-2.708562772357964e-05
78	2.3700000000000045	-0.025979618868443317	2.3700000000000045	0.0007441908573642544
79	2.4000000000000057	-0.02626726386226065	2.4000000000000057	0.0015313158294636949
80	2.430000000000007	-0.02647394163742044	2.4299999999999926	0.0023263083710991367
81	2.4599999999999937	-0.026586816508091048	2.4599999999999937	0.0031079868461836497
82	2.489999999999995	-0.02662058341111532	2.489999999999995	0.0038651809161649444
83	2.519999999999996	-0.026538617957919213	2.519999999999996	0.004574559823459767
84	2.549999999999997	-0.026377924447447267	2.549999999999997	0.005218968211686348
85	2.5799999999999983	-0.026150188210586168	2.5799999999999983	0.0057741175818877884
86	2.6099999999999994	-0.025859058493744216	2.6099999999999994	0.00623046371906872
87	2.6400000000000006	-0.02554230332665702	2.6400000000000006	0.006573367217591677
88	2.6700000000000017	-0.025222024681893936	2.6700000000000017	0.00678628092275674
89	2.700000000000003	-0.024925864679228492	2.700000000000003	0.006853829662992628
90	2.730000000000004	-0.02466603974388703	2.730000000000004	0.006790609115675849
91	2.760000000000005	-0.024488510172485992	2.760000000000005	0.006596241092872868
92	2.7900000000000063	-0.024392735451213447	2.789999999999992	0.006261523955286095
93	2.8200000000000074	-0.02441998475980089	2.819999999999993	0.0058338758753652955
94	2.8499999999999943	-0.024568509435168008	2.8499999999999943	0.005305065339850702
95	2.8799999999999955	-0.02485029710617785	2.8799999999999955	0.004713648552398594
96	2.9099999999999966	-0.025296090309120604	2.9099999999999966	0.004093190647054274
97	2.9399999999999977	-0.02590692949775314	2.9399999999999977	0.003466026212616819
98	2.969999999999999	-0.026686785734672	2.969999999999999	0.0028596432902530653
99	3.0	-0.02764786240643394	3.0	0.002309347409699244
100	3.030000000000001	-0.0288007805044827	3.030000000000001	0.001852035663556049
101	3.0600000000000023	-0.03013908400881071	3.0600000000000023	0.0014922965198979777
102	3.0900000000000034	-0.03168083464559996	3.0900000000000034	0.0012542486434626882
103	3.1200000000000045	-0.03340637258058469	3.1200000000000045	0.0011632981736645594
104	3.1500000000000057	-0.03532637281326152	3.1500000000000057	0.0012331389243627547
105	3.180000000000007	-0.03743105659347327	3.1799999999999926	0.0014456049101460025
106	3.2099999999999937	-0.03969711464510305	3.2099999999999937	0.0018235373980420126
107	3.239999999999995	-0.04212904320521565	3.239999999999995	0.0023555556950268838
108	3.269999999999996	-0.04467062996729555	3.269999999999996	0.002993708683058858
109	3.299999999999997	-0.047324191065214884	3.299999999999997	0.003759178902711721
110	3.3299999999999983	-0.05006112818018326	3.3299999999999983	0.004617883600944352
111	3.3599999999999994	-0.052837600410988124	3.3599999999999994	0.00552108671387029
112	3.3900000000000006	-0.05563084844554841	3.3900000000000006	0.006462822185859896
113	3.4200000000000017	-0.05841208711169842	3.4200000000000017	0.007375332055235609
114	3.450000000000003	-0.06119466086760375	3.450000000000003	0.008249121511605954
115	3.480000000000004	-0.06397342439483139	3.480000000000004	0.009027636986565158
116	3.510000000000005	-0.0667596350902785	3.510000000000005	0.009689617998759826
117	3.5400000000000063	-0.06960268609352474	3.539999999999992	0.010221291519583764
118	3.5700000000000074	-0.07251396424664541	3.569999999999993	0.01059426515425787
119	3.5999999999999943	-0.07556871910817317	3.5999999999999943	0.010801424109578822
120	3.6299999999999955	-0.07882400001672082	3.6299999999999955	0.010828261193355051
121	3.6599999999999966	-0.08227611324333477	3.6599999999999966	0.010695684893994344
122	3.6899999999999977	-0.08594155720702662	3.6899999999999977	0.010418987888423816
123	3.719999999999999	-0.08978902934127987	3.719999999999999	0.009999229837113264
124	3.75	-0.09373346164194224	3.75	0.009477804638494108
125	3.780000000000001	-0.09759893411092847	3.780000000000001	0.008867943101935036
126	3.8100000000000023	-0.10115919604583211	3.8100000000000023	0.008193226681547466
127	3.8400000000000034	-0.10411731826924202	3.8400000000000034	0.007483967745471449
128	3.8700000000000045	-0.10612707195683828	3.8700000000000045	0.006762677560335557
129	3.9000000000000057	-0.10688376638366773	3.9000000000000057	0.006042803974412641
130	3.930000000000007	-0.10610057007660718	3.9299999999999926	0.005343023948917798
131	3.9599999999999937	-0.10367828874072454	3.9599999999999937	0.004682752748296109
132	3.989999999999995	-0.09963935591215423	3.989999999999995	0.004066108797993773
133	4.019999999999996	-0.09419800669511809	4.019999999999996	0.003491240821181066
134	4.049999999999997	-0.0876653869632465	4.049999999999997	0.0029718979678693552
135	4.079999999999998	-0.08041168628344275	4.079999999999998	0.002505216069657779
136	4.109999999999999	-0.07282637685162052	4.109999999999999	0.002084191097770302
137	4.140000000000001	-0.06523645948562853	4.140000000000001	0.0017101772146497856
138	4.170000000000002	-0.05789289972768521	4.170000000000002	0.0013801217637979543
139	4.200000000000003	-0.05097237238996856	4.200000000000003	0.0010864102301083593
140	4.230000000000004	-0.04457843139457262	4.230000000000004	0.0008075053475636347
141	4.260000000000005	-0.03875307295071081	4.260000000000005	0.0005518662519791598
142	4.290000000000006	-0.033504780330245204	4.289999999999992	0.00029803968635648336
143	4.320000000000007	-0.028801567158339345	4.319999999999993	4.674869571657751e-05
144	4.349999999999994	-0.024623209252212813	4.349999999999994	-0.00020510995291007615
145	4.3799999999999955	-0.020924883854507782	4.3799999999999955	-0.00046300360335481253
146	4.409999999999997	-0.01764643596643407	4.409999999999997	-0.0007501294562715292
147	4.439999999999998	-0.014770501459007561	4.439999999999998	-0.0010597433114884062
148	4.469999999999999	-0.012232268354522019	4.469999999999999	-0.001381641445616639
149	4.5	-0.010018041191696301	4.5	-0.0017295382391069826
150	4.530000000000001	-0.00808644316459227	4.530000000000001	-0.0020967311928000694
151	4.560000000000002	-0.0064003709165184235	4.560000000000002	-0.0024721274795033023
152	4.590000000000003	-0.004944459344804468	4.590000000000003	-0.0028660219023646525
153	4.6200000000000045	-0.0036870847095669193	4.6200000000000045	-0.0032539838244849528
154	4.650000000000006	-0.002609879127849934	4.650000000000006	-0.003647039319132133
155	4.680000000000007	-0.001694416368651447	4.679999999999993	-0.004012084080200842
156	4.709999999999994	-0.0009165795263915049	4.709999999999994	-0.004363299574927913
157	4.739999999999995	-0.00026560777871557277	4.739999999999995	-0.00467809531595033
158	4.769999999999996	0.00027912787869354447	4.769999999999996	-0.004954609921974423
159	4.799999999999997	0.0007312642341255487	4.799999999999997	-0.005195818524945393
160	4.829999999999998	0.0010974443635800297	4.829999999999998	-0.005379075361613565
161	4.859999999999999	0.0013913884879633756	4.859999999999999	-0.005528922616689031
162	4.890000000000001	0.001624330858886667	4.890000000000001	-0.005619891570200851
163	4.920000000000002	0.0017975670379119812	4.920000000000002	-0.005667077438649938
164	4.950000000000003	0.001924144967955421	4.950000000000003	-0.005665066861526648
165	4.980000000000004	0.0020050699224612475	4.980000000000004	-0.00561938522449452
166	5.010000000000005	0.0020433011806687126	5.010000000000005	-0.005532287058887101
167	5.040000000000006	0.0020407583018478568	5.039999999999992	-0.005410823492687684
168	5.070000000000007	0.002002116132779108	5.069999999999993	-0.005252614391712721
169	5.099999999999994	0.001920057674039156	5.099999999999994	-0.00507069352244037
170	5.1299999999999955	0.001796775150800384	5.1299999999999955	-0.004850593410979673
171	5.159999999999997	0.0016287336855594498	5.159999999999997	-0.00461091588960696
172	5.189999999999998	0.00141668958316661	5.189999999999998	-0.004352277005144151
173	5.219999999999999	0.0011470410997336529	5.219999999999999	-0.004068044469371507
174	5.25	0.0008185503810577753	5.25	-0.0037706582522869553
175	5.280000000000001	0.00042980253873644626	5.280000000000001	-0.0034579714634792517
176	5.310000000000002	-2.6223478480634084e-05	5.310000000000002	-0.003131415916563018
177	5.340000000000003	-0.0005636076170008785	5.340000000000003	-0.0027904507578759247
178	5.3700000000000045	-0.0011726895571476529	5.3700000000000045	-0.0024474464504806066
179	5.400000000000006	-0.0018668955538107847	5.400000000000006	-0.002103537688463584
180	5.430000000000007	-0.0026474454545803473	5.429999999999993	-0.001754884055951257
181	5.459999999999994	-0.003517853819835011	5.459999999999994	-0.0014204038524670726
182	5.489999999999995	-0.004473985933784452	5.489999999999995	-0.0010857615934609481
183	5.519999999999996	-0.005517499967828588	5.519999999999996	-0.000758916102766636
184	5.549999999999997	-0.006643679577033997	5.549999999999997	-0.00044235813321369583
185	5.579999999999998	-0.007848471150323852	5.579999999999998	-0.00016484158551655903
186	5.609999999999999	-0.009129483469282072	5.609999999999999	0.00013027578067873898
187	5.640000000000001	-0.010466492342696414	5.640000000000001	0.00039353850895978423
188	5.670000000000002	-0.011858346098957846	5.670000000000002	0.000627702849641052
189	5.700000000000003	-0.013278938661635889	5.700000000000003	0.0008650432011455841
190	5.730000000000004	-0.014736718799729648	5.730000000000004	0.0010897962672454839
191	5.760000000000005	-0.01619669736156964	5.760000000000005	0.0012788469235633741
192	5.790000000000006	-0.01764623275311375	5.789999999999992	0.0015195910236550597
193	5.820000000000007	-0.019085386289141755	5.819999999999993	0.0017085836759417716
194	5.849999999999994	-0.020494956987966613	5.849999999999994	0.0021152697306064607
195	5.8799999999999955	-0.021873638412288333	5.8799999999999955	0.002451149606403668
196	5.909999999999997	-0.023225195248045206	5.909999999999997	0.0034073232093951183
197	5.939999999999998	-0.02455478320427243
198	5.969999999999999	-0.02588023581196958
199	6.0	-0.027196312423216802
200	6.030000000000001	-0.028535796590361092
201	6.060000000000002	-0.02991681808685877
202	6.090000000000003	-0.03136534905138478
203	6.1200000000000045	-0.03288920307406
204	6.150000000000006	-0.03451498653277441
205	6.180000000000007	-0.03626272128364217
206	6.209999999999994	-0.03813337161908592
207	6.239999999999995	-0.04010340607075648
208	6.269999999999996	-0.04218713283220319
209	6.299999999999997	-0.04433470181853728
210	6.329999999999998	-0.04648315374913049
211	6.359999999999999	-0.04857443932128251
212	6.390000000000001	-0.05052920734217138
213	6.420000000000002	-0.05224314875987971
214	6.450000000000003	-0.05361947207798499
215	6.480000000000004	-0.05457576115323964
216	6.510000000000005	-0.05505015911900411
217	6.540000000000006	-0.05500502235284207
218	6.570000000000007	-0.054449418225869156
219	6.599999999999994	-0.053415105945196
220	6.6299999999999955	-0.051976287068035414
221	6.659999999999997	-0.05025669156917108
222	6.689999999999998	-0.0483359461149014
223	6.719999999999999	-0.04635042263872992
224	6.75	-0.04438533847223191
225	6.780000000000001	-0.04254544526719997
226	6.810000000000002	-0.040896495906511086
227	6.840000000000003	-0.03948979649625524
228	6.8700000000000045	-0.038356519968087664
229	6.900000000000006	-0.03751929943346505
230	6.930000000000007	-0.036981193465371494
231	6.959999999999994	-0.036741045019891144
232	6.989999999999995	-0.03678394285754732
233	7.019999999999996	-0.037080374681174096
234	7.049999999999997	-0.03760378027808865
235	7.079999999999998	-0.0383150786128438
236	7.109999999999999	-0.03915989336385739
237	7.140000000000001	-0.04007496532594736
238	7.170000000000002	-0.04099200793154459
239	7.200000000000003	-0.04182632786242103
240	7.230000000000004	-0.042464616927946966
241	7.260000000000005	-0.04286630457278602
242	7.290000000000006	-0.04291493378439061
243	7.320000000000007	-0.04254277897277182
244	7.349999999999994	-0.041697505635785115
245	7.3799999999999955	-0.04037265781239986
246	7.409999999999997	-0.03856845410019849
247	7.439999999999998	-0.03632815048665055
248	7.469999999999999	-0.0337467373916423
249	7.5	-0.030906128144962953
250	7.530000000000001	-0.027941805117957276
251	7.560000000000002	-0.024977409816353942
252	7.590000000000003	-0.022108926748562872
253	7.6200000000000045	-0.019450079789145706
254	7.650000000000006	-0.01710683518053895
255	7.680000000000007	-0.01508583395434584
256	7.709999999999994	-0.013415413656682423
257	7.739999999999995	-0.012134681005919044
258	7.769999999999996	-0.011189191501349394
259	7.799999999999997	-0.010563572237721001
260	7.829999999999998	-0.01023588106843645
261	7.859999999999999	-0.010137006637214346
262	7.890000000000001	-0.010264569888239709
263	7.920000000000002	-0.010562437205865903
264	7.950000000000003	-0.010996997832437754
265	7.980000000000004	-0.01156346951341407
266	8.010000000000005	-0.012234925780175269
267	8.040000000000006	-0.012988925665050433
268	8.070000000000007	-0.013804649200882972
269	8.099999999999994	-0.014681260419756918
270	8.129999999999995	-0.015594112752800949
271	8.159999999999997	-0.01655026282130569
272	8.189999999999998	-0.01751140437478022
273	8.219999999999999	-0.018477555102416204
274	8.25	-0.01943858420398581
275	8.280000000000001	-0.020379166904902827
276	8.310000000000002	-0.021281791397491746
277	8.340000000000003	-0.022141767558933784
278	8.370000000000005	-0.02295570792219892
279	8.400000000000006	-0.023698920925371375
280	8.430000000000007	-0.02437394035591236
281	8.459999999999994	-0.024986941111120365
282	8.489999999999995	-0.02552695553102195
283	8.519999999999996	-0.02602271743885879
284	8.549999999999997	-0.026466037851583493
285	8.579999999999998	-0.026868137561758643
286	8.61	-0.027256309091406063
287	8.64	-0.02763231176518768
288	8.670000000000002	-0.028005475287822712
289	8.700000000000003	-0.02840821111282463
290	8.730000000000004	-0.028844524601515324
291	8.760000000000005	-0.029308261626290782
292	8.790000000000006	-0.029817631775658063
293	8.820000000000007	-0.030359570715946905
294	8.849999999999994	-0.0309535503170761
295	8.879999999999995	-0.03156686208164381
296	8.909999999999997	-0.03219801598639859
297	8.939999999999998	-0.032847079069200674
298	8.969999999999999	-0.033475022343105384
299	9.0	-0.034081913250262844
300	9.030000000000001	-0.03463624672124139
301	9.060000000000002	-0.035106842823611525
302	9.090000000000003	-0.035507061976156495
303	9.120000000000005	-0.03580032307445336
304	9.150000000000006	-0.035999012349427664
305	9.180000000000007	-0.036071945987436765
306	9.209999999999994	-0.036054202369874964
307	9.239999999999995	-0.0359365300769907
308	9.269999999999996	-0.035753175193103094
309	9.299999999999997	-0.03549968277839557
310	9.329999999999998	-0.035203571690396625
311	9.36	-0.034890483621761455
312	9.39	-0.034585804270549476
313	9.420000000000002	-0.034307792569370395
314	9.450000000000003	-0.0340549757260573
315	9.480000000000004	-0.03386934030603735
316	9.510000000000005	-0.0337322414954719
317	9.540000000000006	-0.03366891937542907
318	9.570000000000007	-0.033658963944011314
319	9.599999999999994	-0.03371250397989095
320	9.629999999999995	-0.0337972268861649
321	9.659999999999997	-0.033902800176996734
322	9.689999999999998	-0.03402459293299423
323	9.719999999999999	-0.03412822244048993
324	9.75	-0.034192678428706526
325	9.780000000000001	-0.034184225632356194
326	9.810000000000002	-0.03411213657639377
327	9.840000000000003	-0.03393971097436479
328	9.870000000000005	-0.033669529567528424
329	9.900000000000006	-0.03329257221095435
330	9.930000000000007	-0.03281242676685266
331	9.959999999999994	-0.032234373544150985
332	9.989999999999995	-0.03157626546642873
333	10.019999999999996	-0.030833121022324543
334	10.049999999999997	-0.030045371467821533
335	10.079999999999998	-0.02923087468543857
336	10.11	-0.02837241903367294
337	10.14	-0.027504544349758072
338	10.170000000000002	-0.026647215007095038
339	10.200000000000003	-0.025788560815644502
340	10.230000000000004	-0.02493572468395111
341	10.260000000000005	-0.024115579192294564
342	10.290000000000006	-0.023288402675843683
343	10.320000000000007	-0.022489268855014424
344	10.349999999999994	-0.021699555615582823
345	10.379999999999995	-0.020916909238586065
346	10.409999999999997	-0.020148457406878036
347	10.439999999999998	-0.019399392093841436
348	10.469999999999999	-0.018659778296990833
349	10.5	-0.017943686222588958
350	10.530000000000001	-0.01725790223168117
351	10.560000000000002	-0.016608265665579023
352	10.590000000000003	-0.016011241447141764
353	10.620000000000005	-0.015464897880389227
354	10.650000000000006	-0.014992795134601687
355	10.680000000000007	-0.014602510286795965
356	10.709999999999994	-0.014301800022652317
357	10.739999999999995	-0.01409495045686828
358	10.769999999999996	-0.013990415735235918
359	10.799999999999997	-0.013991148517079104
360	10.829999999999998	-0.014088067850630047
361	10.86	-0.014292959324914076
362	10.89	-0.014597097757725512
363	10.920000000000002	-0.014984334326710688
364	10.950000000000003	-0.015461650780611824
365	10.980000000000004	-0.01601529784042902
366	11.010000000000005	-0.016635391168073003
367	11.040000000000006	-0.017307984267778017
368	11.070000000000007	-0.01802776351775151
369	11.099999999999994	-0.01877470912854363
370	11.129999999999995	-0.019549834658472667
371	11.159999999999997	-0.02033433651177142
372	11.189999999999998	-0.02113039359058977
373	11.219999999999999	-0.02191898087645296
374	11.25	-0.022698555388889124
375	11.280000000000001	-0.02348233396540954
376	11.310000000000002	-0.024245145484068947
377	11.340000000000003	-0.02499982134384409
378	11.370000000000005	-0.025762409441959896
379	11.400000000000006	-0.02651100614038588
380	11.430000000000007	-0.027269663989102348
381	11.459999999999994	-0.028018795240355072
382	11.489999999999995	-0.028778604298690464
383	11.519999999999996	-0.029541186595903466
384	11.549999999999997	-0.030296698497766925
385	11.579999999999998	-0.031048748229250026
386	11.61	-0.031787769420573604
387	11.64	-0.032511892552223545
388	11.670000000000002	-0.03319875392481654
389	11.700000000000003	-0.03386595354053263
390	11.730000000000004	-0.03449444621257096
391	11.760000000000005	-0.03507687955396306
392	11.790000000000006	-0.035629028031219784
393	11.820000000000007	-0.03615560797791956
394	11.849999999999994	-0.03664494576768158
395	11.879999999999995	-0.03712034438874488
396	11.909999999999997	-0.037593673727086996
397	11.939999999999998	-0.03805587757860043
398	11.969999999999999	-0.038549433155641855
399	12.0	-0.03906481527656355
400	12.030000000000001	-0.039616482556637564
401	12.060000000000002	-0.040203606287863645
402	12.090000000000003	-0.04083264111590643
403	12.120000000000005	-0.04151199711651495
404	12.150000000000006	-0.04221764959254347
405	12.180000000000007	-0.04294241067612527
406	12.209999999999994	-0.043667255704946804
407	12.239999999999995	-0.04437181036642893
408	12.269999999999996	-0.045028878757884375
409	12.299999999999997	-0.045609788842764516
410	12.329999999999998	-0.046082057443228054
411	12.36	-0.04642610764561522
412	12.39	-0.046607863150027684
413	12.420000000000002	-0.046637274348596124
414	12.450000000000003	-0.04649793687913002
415	12.480000000000004	-0.04619872199133875
416	12.510000000000005	-0.045765346659050236
417	12.540000000000006	-0.04519275201395323
418	12.570000000000007	-0.04453628349391483
419	12.599999999999994	-0.04380988736021274
420	12.629999999999995	-0.0430309735360577
421	12.659999999999997	-0.04222448914268983
422	12.689999999999998	-0.04140937200819992
423	12.719999999999999	-0.04057574651076695
424	12.75	-0.03972673637529191
425	12.780000000000001	-0.03885226846941913
426	12.810000000000002	-0.0379368346024179
427	12.840000000000003	-0.03695549025899708
428	12.870000000000005	-0.03589919007812837
429	12.900000000000006	-0.03474736003198715
430	12.930000000000007	-0.03349466357573234
431	12.959999999999994	-0.03213609208525132
432	12.989999999999995	-0.030679587666874085
433	13.019999999999996	-0.029130801482274635
434	13.049999999999997	-0.027512949156900817
435	13.079999999999998	-0.02585692229252241
436	13.11	-0.024181346283642872
437	13.14	-0.02251087884224545
438	13.170000000000002	-0.020873335166853125
439	13.200000000000003	-0.019298889992577804
440	13.230000000000004	-0.01779780106401236
441	13.260000000000005	-0.016394749969416377
442	13.290000000000006	-0.015099548368065265
443	13.320000000000007	-0.01393123625267905
444	13.349999999999994	-0.01288672751310926
445	13.379999999999995	-0.011992514009994478
446	13.409999999999997	-0.011238074337576119
447	13.439999999999998	-0.010639291043523163
448	13.469999999999999	-0.010190280649063183
449	13.5	-0.009897764953191238
450	13.530000000000001	-0.009755325475816867
451	13.560000000000002	-0.009761922575145732
452	13.590000000000003	-0.00990933772650076
453	13.620000000000005	-0.010193726204640536
454	13.650000000000006	-0.01058050096402715
455	13.680000000000007	-0.011066846891072851
456	13.709999999999994	-0.011615794356127957
457	13.739999999999995	-0.012204875593308191
458	13.769999999999996	-0.012796692346806068
459	13.799999999999997	-0.013374697547333867
460	13.829999999999998	-0.013884206804126694
461	13.86	-0.014310534012150244
462	13.89	-0.014613925829399502
463	13.920000000000002	-0.014799922882541047
464	13.950000000000003	-0.014824303996930495
465	13.980000000000004	-0.014702460076062943
466	14.010000000000005	-0.014436953730039895
467	14.040000000000006	-0.014031326578782822
468	14.070000000000007	-0.013521842941300469
469	14.099999999999994	-0.01290961086999845
470	14.129999999999995	-0.012248862585379525
471	14.159999999999997	-0.011564541313887398
472	14.189999999999998	-0.01088607494637114
473	14.219999999999999	-0.010262629285945572
474	14.25	-0.009713771422456162
475	14.280000000000001	-0.009279937407349299
476	14.310000000000002	-0.0089898596973458
477	14.340000000000003	-0.008864849509147036
478	14.370000000000005	-0.0089250943885008
479	14.400000000000006	-0.009197351423898987
480	14.430000000000007	-0.00968107689776417
481	14.459999999999994	-0.01040123653532336
482	14.489999999999995	-0.011350307138070304
483	14.519999999999996	-0.012533742545053302
484	14.549999999999997	-0.013964137725650425
485	14.579999999999998	-0.015622211284251416
486	14.61	-0.017521661284193104
487	14.64	-0.019637055007241114
488	14.670000000000002	-0.021981678961933718
489	14.700000000000003	-0.024548373419614432
490	14.730000000000004	-0.027298464440736765
491	14.760000000000005	-0.03024875284771498
492	14.790000000000006	-0.03334698724054897
493	14.820000000000007	-0.03657553573769377
494	14.849999999999994	-0.03987380086501365
495	14.879999999999995	-0.043183286184977965
496	14.909999999999997	-0.046424104288873114
497	14.939999999999998	-0.04949192789780134
498	14.969999999999999	-0.05228387245537367
499	15.0	-0.05469318185028915
500	15.030000000000001	-0.05661401881361956
501	15.060000000000002	-0.05793784898322669
502	15.090000000000003	-0.05863468041112053
503	15.120000000000005	-0.05866710829473135
504	15.150000000000006	-0.058066830567814164
505	15.180000000000007	-0.05688418490216481
506	15.209999999999994	-0.05521602120081781
507	15.239999999999995	-0.05317053083899812
508	15.269999999999996	-0.05086464511639008
509	15.299999999999997	-0.04840797585544526
510	15.329999999999998	-0.04589535117274571
511	15.36	-0.0434261566264558
512	15.39	-0.04105151194868848
513	15.420000000000002	-0.03881704126299718
514	15.450000000000003	-0.03673600477853066
515	15.480000000000004	-0.034836857125570775
516	15.510000000000005	-0.03311468907871455
517	15.540000000000006	-0.03156266074342917
518	15.570000000000007	-0.030166664971108814
519	15.599999999999994	-0.028921979800371075
520	15.629999999999995	-0.027806188558361453
521	15.659999999999997	-0.0268097651313767
522	15.689999999999998	-0.025922023536216175
523	15.719999999999999	-0.02512656140040173
524	15.75	-0.024427819154510297
525	15.780000000000001	-0.023810031455587778
526	15.810000000000002	-0.023289917808847403
527	15.840000000000003	-0.022843419010334605
528	15.870000000000005	-0.02250179938980657
529	15.900000000000006	-0.022246419080110102
530	15.930000000000007	-0.02209529571058193
531	15.959999999999994	-0.02204812830515848
532	15.989999999999995	-0.022111832272821586
533	16.019999999999996	-0.022282718910049737
534	16.049999999999997	-0.022568160782942354
535	16.08	-0.022948171544595813
536	16.11	-0.02343738450480794
537	16.14	-0.024006239904536594
538	16.17	-0.024642302272108684
539	16.200000000000003	-0.02531593706054505
540	16.230000000000004	-0.026014026569314248
541	16.260000000000005	-0.02669717507898593
542	16.290000000000006	-0.02732574877883421
543	16.320000000000007	-0.027869526077643765
544	16.349999999999994	-0.028301404234396504
545	16.379999999999995	-0.02857575596869085
546	16.409999999999997	-0.028688570788219715
547	16.439999999999998	-0.02862663365806316
548	16.47	-0.028369616828475785
549	16.5	-0.0279567650423157
550	16.53	-0.027387022527168892
551	16.560000000000002	-0.026705378822603508
552	16.590000000000003	-0.025936969503907413
553	16.620000000000005	-0.025132000742350082
554	16.650000000000006	-0.024328404589089164
555	16.680000000000007	-0.02355622928601235
556	16.709999999999994	-0.02285760003430284
557	16.739999999999995	-0.022260655583471272
558	16.769999999999996	-0.02178910450943957
559	16.799999999999997	-0.021442483671833594
560	16.83	-0.0212520176963316
561	16.86	-0.021194348668844898
562	16.89	-0.021286284485664827
563	16.92	-0.021501197938076977
564	16.950000000000003	-0.02183041652704826
565	16.980000000000004	-0.02225118052175879
566	17.010000000000005	-0.02274061312351865
567	17.040000000000006	-0.02327630250401923
568	17.070000000000007	-0.02383584160172839
569	17.099999999999994	-0.024395983672174954
570	17.129999999999995	-0.024937766990315656
571	17.159999999999997	-0.025440996529658606
572	17.189999999999998	-0.02590585852846951
573	17.22	-0.026296150330310557
574	17.25	-0.026629840561980082
575	17.28	-0.026893394562259525
576	17.310000000000002	-0.02707617121522196
577	17.340000000000003	-0.027197367764087738
578	17.370000000000005	-0.027245470622646987
579	17.400000000000006	-0.02722429730993551
580	17.430000000000007	-0.027138707091951618
581	17.459999999999994	-0.026984980201192155
582	17.489999999999995	-0.02677965021121652
583	17.519999999999996	-0.0265162781978166
584	17.549999999999997	-0.02619180815612003
585	17.58	-0.025830709040468764
586	17.61	-0.025423396453944914
587	17.64	-0.0249958247889712
588	17.67	-0.02455778605621847
589	17.700000000000003	-0.024132531306075032
590	17.730000000000004	-0.023738805300947297
591	17.760000000000005	-0.02338628268376105
592	17.790000000000006	-0.023113484925948766
593	17.820000000000007	-0.022929081139465346
594	17.849999999999994	-0.022858128392121778
595	17.879999999999995	-0.022910093140139122
596	17.909999999999997	-0.023102535056399594
597	17.939999999999998	-0.023454557466791967
598	17.97	-0.02396809440604972
599	18.0	-0.02465850689751763
600	18.03	-0.02551666648565318
601	18.060000000000002	-0.026556987546215955
602	18.090000000000003	-0.027766106403675793
603	18.120000000000005	-0.02913623947146225
604	18.150000000000006	-0.030649105195804785
605	18.180000000000007	-0.032281023693476324
606	18.209999999999994	-0.033986245945476556
607	18.239999999999995	-0.035752107559515495
608	18.269999999999996	-0.03748713043907186
609	18.299999999999997	-0.03914927324329553
610	18.33	-0.040656916140618365
611	18.36	-0.041939994454770646
612	18.39	-0.04292731256539739
613	18.42	-0.04356137841300936
614	18.450000000000003	-0.043782589910866795
615	18.480000000000004	-0.04359698349270724
616	18.510000000000005	-0.042995013962015
617	18.540000000000006	-0.042038166571296554
618	18.570000000000007	-0.04075493509205938
619	18.599999999999994	-0.03922950939751717
620	18.629999999999995	-0.037549504563423666
621	18.659999999999997	-0.03580338514140331
622	18.689999999999998	-0.0340649218495893
623	18.72	-0.032397534816052655
624	18.75	-0.030831759927273137
625	18.78	-0.02942568603488502
626	18.810000000000002	-0.028185817279999782
627	18.840000000000003	-0.02712467739615103
628	18.870000000000005	-0.026242127036343425
629	18.900000000000006	-0.025517465197331227
630	18.930000000000007	-0.024943634089402707
631	18.959999999999994	-0.024496637412792056
632	18.989999999999995	-0.02415988201444345
633	19.019999999999996	-0.023890911617329084
634	19.049999999999997	-0.023687300513203946
635	19.08	-0.02350816870257115
636	19.11	-0.023332381763740903
637	19.14	-0.023137042282943925
638	19.17	-0.022917392722136554
639	19.200000000000003	-0.02265274203774308
640	19.230000000000004	-0.02231881334979149
641	19.260000000000005	-0.021931094458212865
642	19.290000000000006	-0.02148043848497545
643	19.320000000000007	-0.020987718894368946
644	19.349999999999994	-0.020454764755885712
645	19.379999999999995	-0.019880295710520555
646	19.409999999999997	-0.019303739961657213
647	19.439999999999998	-0.0187373338071282
648	19.47	-0.018190920088806455
649	19.5	-0.017697453366249383
650	19.53	-0.017263275756784303
651	19.560000000000002	-0.016899397084010087
652	19.590000000000003	-0.016623092086594418
653	19.620000000000005	-0.01643742162106725
654	19.650000000000006	-0.016347868335538907
655	19.680000000000007	-0.01635834984703447
656	19.709999999999994	-0.016463607436696476
657	19.739999999999995	-0.016652265369250147
658	19.769999999999996	-0.016952596550360903
659	19.799999999999997	-0.01733686205448673
660	19.83	-0.017802619418578743
661	19.86	-0.018347248144345615
662	19.89	-0.018971249006371076
663	19.92	-0.01967155846031678
664	19.950000000000003	-0.02043536199499483
665	19.980000000000004	-0.021245349785838728
666	20.010000000000005	-0.02210761010589349
667	20.040000000000006	-0.023017529158355372
668	20.070000000000007	-0.0239502989637622
669	20.099999999999994	-0.024907003838870415
670	20.129999999999995	-0.025877083023230045
671	20.159999999999997	-0.026838169226062827
672	20.189999999999998	-0.02776862815054475
673	20.22	-0.028660581197946747
674	20.25	-0.029498855891859667
675	20.28	-0.030265856413842423
676	20.310000000000002	-0.0309460078319309
677	20.340000000000003	-0.03154232875796495
678	20.370000000000005	-0.03204244300610124
679	20.400000000000006	-0.03245999146122785
680	20.430000000000007	-0.03279359511941221
681	20.459999999999994	-0.03306791381668641
682	20.489999999999995	-0.03329686324960534
683	20.519999999999996	-0.033500906378307264
684	20.549999999999997	-0.03371352781744392
685	20.58	-0.03396013870910492
686	20.61	-0.03425690065023482
687	20.64	-0.03464832503194664
688	20.67	-0.035147334633190294
689	20.700000000000003	-0.035754297789348514
690	20.730000000000004	-0.03649702180763416
691	20.760000000000005	-0.03737621026251587
692	20.790000000000006	-0.038406955534472764
693	20.820000000000007	-0.03952955585566105
694	20.849999999999994	-0.04074449789787964
695	20.879999999999995	-0.041985523892148865
696	20.909999999999997	-0.0432044945093117
697	20.939999999999998	-0.04430963374339214
698	20.97	-0.045214639986569466
699	21.0	-0.04581949184305794
700	21.03	-0.046027651690753915
701	21.060000000000002	-0.04574452233290791
702	21.090000000000003	-0.04492365373365314
703	21.120000000000005	-0.04353591679413176
704	21.150000000000006	-0.04158096503101965
705	21.180000000000007	-0.039148985240338476
706	21.209999999999994	-0.03629797115475329
707	21.239999999999995	-0.0331761084750851
708	21.269999999999996	-0.029900052461332757
709	21.299999999999997	-0.026590216859769745
710	21.33	-0.02334065872851539
711	21.36	-0.020262060823734534
712	21.39	-0.017406626646523295
713	21.42	-0.014801859166205356
714	21.450000000000003	-0.012493909150232926
715	21.480000000000004	-0.010455629990980295
716	21.510000000000005	-0.008686351227234919
717	21.540000000000006	-0.007155690238692393
718	21.570000000000007	-0.005863508406528202
719	21.599999999999994	-0.004783800648578614
720	21.629999999999995	-0.003884125953419758
721	21.659999999999997	-0.003073948898106925
722	21.689999999999998	-0.0024528780826122564
723	21.72	-0.0019693892780499314
724	21.75	-0.0016157322141521467
725	21.78	-0.001296779508025931
726	21.810000000000002	-0.000985227966628874
727	21.840000000000003	-0.0007161816269256185
728	21.870000000000005	-0.0017996292913315228
