# Supplementary material for: Statistics of pathogenic bacteria in the search of host cells
Source: Nat Commun. 2021 Mar 31;12:1990. doi: 10.1038/s41467-021-22156-6 (PMC8012381; doi:10.1038/s41467-021-22156-6)
Supplement: Supplementary file 9 — Source Data [file 41467_2021_22156_MOESM9_ESM.zip › SupplementaryFig2/Supplementary_Fig2_panel_f.csv]

	Omega Corr	Omega kappa
0	288607.6459321978	0.13551490697556284
1	0.0	0.05206472443872385
2	0.28724007956337677	0.6154299458576171
3	0.0	0.27623425276826974
4	0.9052271617878579	0.7982666883334608
5	0.0	0.14161519396001124
6	0.598363078469036	0.603951574958288
7	0.0	0.2953045070508454
8	0.0	0.01837879289802498
9	0.0	0.2970201370941738
10	1.5004465506013174	1.4281453729768523
11	0.0	0.4961717285957808
12	0.0	0.22438164464312405
13	0.5779111725606879	0.5060115921724382
14	0.4568151317666663	0.5371844587507879
15	0.0	0.24048640553404416
16	0.4916643123031615	0.5197609160087627
17	0.9589325086349479	0.8707026414154908
18	722775.7348817663	0.2073074051547632
19	0.7498361021977493	0.721020788273377
20	0.49454323987413784	0.4777462735999267
21	0.0	0.19357233101966043
22	0.5129592606131268	0.4790087952370866
23	0.0	0.2069750182281004
24	1.0788907509075947	0.7815111933045435
25	115401.16960020289	0.5822949429154611
26	0.0	0.24905104900340302
27	0.0	0.3449193408601743
28	1.131699107420505	1.176874095479588
29	0.5947287470126028	0.6153154812439036
30	0.0	0.5869570578082116
31	0.0	0.2384248772974489
32	0.0	0.1811810724793324
33	0.0	0.05717819251501777
34	0.0	0.31119220991580415
35	0.0	0.3652542328600524
36	0.0	0.30328138692032164
37	2.781421256605315	3.2082746658108503
38	1.024880157558166	1.0738631226546138
39	0.5985391075192762	0.6042488951737074
40	0.0	0.29206288402574077
41	1.2914302626817051	1.3600919129173252
42	0.0	0.0687507210760957
43	0.587201649892837	0.5549884983693185
44	0.0	0.06898596820432658
45	0.6106279165984368	0.5683192854980077
46	1.09751453791035	1.144898023725279
47	0.0	0.15970435211480732
48	0.9074870930423106	0.9571199542036775
49	1.9419650161212103	2.074243984544473
50	0.7012289458102652	0.6327559905620195
51	0.6113044137729785	0.47725270497539657
52	2.639464184682809	2.806040934836795
53	0.0	0.006794062709505791
54	0.5509927835938839	0.5001027591349688
55	0.9472560995049855	0.9499560098085374
56	0.6577648387790951	0.5385035436369853
57	0.0	0.3557877118813999
58	0.0	0.14976745941557038
59	0.0	0.421500741946089
60	0.3849140951535564	0.6571193445979179
61	0.0	0.08821280986380955
62	0.3945575310410078	0.41173224913439227
63	0.6622872058564281	0.6314955897782967
64	0.48237905799954345	0.4163855017074433
65	0.7007956666771618	0.7842430512753352
66	1.070734000255778	1.0358590065352633
67	1.8533599762700095	1.878830793834275
68	0.7402426551919513	0.8017780151882818
69	1.230117732916377	1.2801916987179016
70	0.44202290810469913	0.45527125681374475
71	0.0	0.3230560289480358
72	0.8308481983913725	0.8098167460883056
73	0.0	0.16255232814475734
74	1.3512059174529019	1.4082523212614668
75	0.9641843623867893	0.8996728155722308
76	0.0	0.24390773145963926
77	1.2185102339354847	1.2202333092750308
78	0.0	0.3391044188535937
79	0.0	0.21118078352019992
80	0.0	0.003927621674722482
81	0.0	0.28174229307242216
82	0.6516078231751989	0.6334550580986021
83	0.0	0.3502425679294235
84	0.7948000973429946	0.7422571995103378
85	0.7724435568699909	0.7836166356707036
86	0.596166315848576	0.49548490820812086
87	0.2492688271920165	0.4431921142624293
88	0.0	0.29454754628512514
89	0.37349490337738883	0.4050287833388979
90	0.3500956937031293	0.2678973269193139
