# Supplementary material for: Statistics of pathogenic bacteria in the search of host cells
Source: Nat Commun. 2021 Mar 31;12:1990. doi: 10.1038/s41467-021-22156-6 (PMC8012381; doi:10.1038/s41467-021-22156-6)
Supplement: Supplementary file 9 — Source Data [file 41467_2021_22156_MOESM9_ESM.zip › SupplementaryFig3/Supplementary_Fig3.csv]

	D_theta	D_v/k_v^2	Omega	v_avg
0	0.009810395368561299	1.806232116114264	-0.5771568176097409	38.09985982523658
1	0.021112817475117934	0.2888517495270098	0.12332313980092006	34.14774013001088
2	0.03899968792260388	0.8903411481914296	-0.05891531580211462	45.29291666508355
3	0.22395710634715427	3.3785494057000407	-0.28724007956337677	30.72548207410555
4	0.06652055770328841	1.9218381531880873	-0.2583036963479731	41.975975770317625
5	0.03545446588160451	2.282349116773998	-0.9052260557586643	46.405916208917
6	0.02956455099136296	1.2694028724420718	0.1385672090327637	38.01125372480791
7	0.051395347591834235	1.3125983841208957	-0.598363078469036	41.57988796579402
8	0.037266358773557134	0.6729003815946593	-0.22716042650010154	39.77882371774956
9	0.017046943885304932	0.5035111998646269	-0.02105518635417019	43.104612024357884
10	0.11097644720011415	2.0695365532067034	-0.2625410676337282	38.04939251689438
11	0.21257591435832382	0.48374671534885544	-1.5004465506013174	35.95941078516661
12	0.12353754203600072	0.9413194340637819	-0.467993945942676	50.00729325152765
13	0.11651759381986845	1.652306892746169	-0.19027504812050922	33.60390049956406
14	0.024496475557786935	1.410531071932983	-0.5779111725606879	38.64193947899072
15	0.05313867333181468	0.7251176451013223	-0.4568151317666663	44.817238769384815
16	0.10565072395292013	1.8039703247320333	-0.2429036472915982	38.025111985460924
17	0.05411453134074239	1.5675467512888939	-0.4916643123031615	39.95176882859065
18	0.1658511996665609	1.4727974797671435	-0.9589325086349479	42.47201245542414
19	0.07142889519770756	1.6516714335223197	-0.1980526705472215	35.051931135679915
20	0.03686187623686709	1.6214575539921328	-0.7498365881487057	38.99173930113743
21	0.09360924755948151	2.1701200100350015	-0.49454323987413784	35.0497980814745
22	0.04140438880487643	2.1154277456512136	-0.21880274910634626	48.97584360492971
23	0.027908470198136064	1.5326544693045	-0.5129592606131268	41.68061043280147
24	0.03298603720541173	0.7521386704905042	-0.18776601321542208	39.42800884545778
25	0.11505250766694285	3.5515440128745106	-1.0788907509075947	42.45541866332921
26	0.22816920309684569	2.285165815738763	-0.5456654862981205	35.41055160317903
27	0.029894817973629983	2.704066886091733	-0.19075151379654334	40.78688240528719
28	0.09298955986363902	1.0377093688637102	-0.3665979212982439	33.34482797739842
29	0.019903190452155665	3.699988457156929	-1.131699107420505	35.665345990188555
30	0.09678335939794702	0.6402544544241384	-0.5947287470126028	40.80331838101972
31	0.16447198985563102	1.747000970358266	-0.5238162241024094	47.18784988685611
32	0.040499384843893524	1.6266764678091106	-0.22512665767656206	48.364203677977
33	0.1047989831079474	2.806986418716169	-0.2306398248524988	39.76270798341123
34	0.12091040687238562	1.9327820207095407	-0.09061000425912932	38.63967333725506
35	0.059071940771440415	0.6297906754415858	-0.281281442861103	36.93896837993174
36	0.11186802536030821	0.9635773752526023	-0.3375246967937362	43.99184370498928
37	0.18718353303333715	1.6262977818334183	-0.36507810434104837	40.496183917780215
38	0.515837656788804	2.1863698882127327	-2.781421256605315	37.92109764460332
39	0.04478332833378472	1.9365813907281495	-1.024880157558166	43.6558720503027
40	0.026275438992522333	2.7564823828174765	-0.5985391075192762	43.82683703049474
41	0.05787499146582572	2.6176847669165104	-0.28861878414340114	35.37435199965516
42	0.18964131758446978	5.602340779248697	-1.2914302626817051	43.53815807059864
43	0.040844078414811774	1.0001905753001572	0.11290224225493925	57.68381100626108
44	0.04267802515258773	2.480309034576205	-0.587201649892837	45.573662851396
45	0.02262025904738969	4.403628866036512	0.016161829557514287	39.43047313333488
46	0.05925684038627894	1.7747295780166499	-0.6106279165984368	46.754468918718494
47	0.012782776547419376	5.654712778664053	-1.0975146750080984	42.92772600439122
48	0.033913852850625786	1.0187104874591897	-0.13331209252816204	55.52246295471839
49	0.04736021448022336	1.5867932329693195	-0.9074870930423106	30.526614339333662
50	0.06730710908478622	5.355852615515068	-1.9419650161212103	36.857910257787
51	0.0627343201666617	1.0448907028429153	-0.7012289458102652	46.37593929200861
52	0.030216743105624125	1.9511759971722842	-0.6113044137729785	43.11846970230125
53	0.03156409568466738	2.611576143088964	-2.639464184682809	46.36804910012918
54	0.03922098848577784	2.6595023245120095	-0.003256231600911281	50.386470183450406
55	0.04034527712827576	1.4760643829334275	-0.5509927835938839	40.74543996044359
56	0.012962894690080145	2.2775827151013694	-0.9472560995049855	44.153914486594765
57	0.17046566603017835	5.100770267846404	-0.6577648387790951	40.69114362243115
58	0.13195145205065234	2.059804214088108	-0.36258387914954904	45.06378581422084
59	0.030704869763229756	1.2397786308824024	-0.1372910257704179	44.039207578682266
60	0.15483619376743987	2.2421817015596757	-0.43145012062204596	45.89627654131461
61	0.34231943075426075	2.2332143345055973	-0.3849140951535564	40.61906205615886
62	0.03773721561477163	0.7282784599334912	0.06121059425559441	47.69475391697259
63	0.01331385004448618	2.240424612515633	-0.3945575310410078	40.349766929945936
64	0.057371107249835095	3.0703985706122316	-0.6622671057707585	41.63652375926794
65	0.04658178830402281	1.9483601692874708	-0.48237905799954345	43.65067014760567
66	0.0328406099604019	1.626302063342043	-0.7007956666771618	31.741647944186468
67	-0.0011204161137474506	1.7423138118518464	-1.070734000255778	31.624264401802257
68	0.02188827027279163	0.5868189279669376	-1.8533599762700095	36.20155765849471
69	0.07705915371837385	1.336556487285165	-0.7402426551919513	31.8794733895531
70	0.1521269730668884	1.6324854946627334	-1.230117732916377	37.148515208856914
71	0.042408320654790624	0.5352153156896275	-0.44202290810469913	19.244959145208398
72	0.08489690889156744	0.8129352481745346	-0.31030554405984545	32.83186400741872
73	-0.00029080002317771194	0.7932100683761748	-0.8308481983913725	28.989130707081397
74	0.05874451305680774	0.6523484078272663	-0.1569512427522063	39.48200561251582
75	0.020717233292140504	1.245242462865985	-1.3512058932799549	37.24768470299867
76	0.07196045372008807	1.0747183769801547	-0.964184892695645	30.9253986141104
77	0.04537821952184512	0.848398606549927	-0.23846204267012192	33.5436389677079
78	0.13973901710522188	1.1523294555120411	-1.2185102339354847	27.767273699442026
79	0.10512750965776872	1.89643205387122	-0.3714176905937044	37.01369653652939
80	0.043956503090559214	0.0070056604978474685	-0.20811445092249028	38.00802953058946
81	0.01813348839893418	0.8916920832180266	-0.014462543472469239	36.793276632047665
82	0.05691601117614373	0.6600728686937588	-0.2573103147191412	37.02659882108258
83	0.07741780919370767	1.3548095145932089	-0.6516008635787713	40.30624598279969
84	0.0856879192517907	0.014967688103677457	0.3474379533270607	44.23023975734575
85	0.027177706934807665	2.183892512883814	-0.7948000973429946	29.69905689507346
86	0.01581303234083612	1.3128284883402257	-0.7724435568699909	31.807780752531713
87	0.006383472341463882	0.6127397674627287	0.5630773214645444	30.81807115520559
88	0.12794941591639325	2.4639296623436087	0.23561277356826185	31.50456458118751
89	0.0488377534314674	0.2717245441425909	0.2502645556867481	32.726500968978435
90	0.05210050927964526	1.0054849236133439	0.3527900810495259	33.38958938228594
91	0.0037050325404524584	1.1279539737937174	0.330782510428901	33.1618936585506
