# Supplementary material for: Statistics of pathogenic bacteria in the search of host cells
Source: Nat Commun. 2021 Mar 31;12:1990. doi: 10.1038/s41467-021-22156-6 (PMC8012381; doi:10.1038/s41467-021-22156-6)
Supplement: Supplementary file 9 — Source Data [file 41467_2021_22156_MOESM9_ESM.zip › SupplementaryFig4/Supplementary_Fig4_panel_a.csv]

	Cell pos x	Cell pos y	Cell radius	Bact pos x	Bact pos y	Bact pos fit x	Bact pos fit y
0	29.11	128.79	7.1	140.654	157.308	148.7246769330168	113.24121896469644
1	37.98	120.08	8.55	141.058	156.111	148.55330109523845	118.63991779006865
2	89.23	146.94	8.06	141.556	155.367	148.03986365191602	124.0168779607082
3	170.73	119.26	12.58	141.514	154.668	147.18643203441928	129.3504483557725
4	111.52	63.96	11.29	141.636	153.536	145.99644271065847	134.61915256973106
5	203.86	57.59	12.42	142.012	152.708	144.4746873476411	139.80177539027062
6	189.95	10.77	11.94	142.478	151.724	142.62729351711994	144.8774482244673
7				142.545	151.161	140.4617000220244	149.8257331292448
8				142.573	149.91899999999998	137.9866269430264	154.62670510775803
9				142.77	148.99599999999998	135.21204052585358	159.26103234032257
10				142.922	148.156	132.1491130507348	163.71005402682985
11				143.323	146.81199999999998	128.81017784557127	167.95585552720277
12				143.418	145.713	125.20867962397773	171.98134049732852
13				143.343	144.559	121.35912034816627	175.77029973000225
14				143.594	143.89	117.27700083466257	179.30747642368348
15				143.734	143.054	112.97875833798886	182.57862761625128
16				144.17	141.852	108.48170036364138	185.5705815363856
17				144.106	141.345	103.80393497687419	188.27129064164154
18				143.862	140.143	98.9642978879117	190.66988012965072
19				144.204	139.658	93.98227660719137	192.75669172711207
20				144.51	138.936	88.87793197603732	194.52332258024984
21				144.642	137.92	83.67181738873255	195.96265909013974
22				144.941	136.81	78.38489603125446	197.06890555666132
23				145.11	135.588	73.03845646992366	197.8376075157367
24				145.493	135.201	67.65402692986106	198.26566967588525
25				145.32	134.409	62.2532886084237	198.35136838186992
26				145.3	133.31799999999998	56.857988372675045	198.0943585552485
27				145.324	132.214	51.48985119242685	197.49567508388282
28				145.478	131.376	46.17049266145341	196.55772865481046
29				145.323	130.66899999999998	40.921331959124515	195.28429604725892
30				145.242	129.462	35.76350560292987	193.68050492488877
31				145.139	128.71699999999998	30.717782339183202	191.75281318850165
32				145.048	127.714	25.80447951461104	189.50898297235324
33				145.426	127.258	21.043381265568293	186.95804938877802
34				145.878	126.564	16.45365885430396	184.11028414698103
35				145.965	125.324	12.0537934730542	180.97715419248988
36				146.111	124.298	7.861501826804307	177.5712755338127
37				146.352	123.435	3.8936647943704443	173.9063624422243
38				146.628	122.62	0.1662594550589347	169.9971722292363
39				146.642	121.92599999999999	-3.305705245393355	165.85944582411196
40				146.667	120.863	-6.5082489305459745	161.50984439070015
41				146.839	120.1	-9.428476087296687	156.96588223880832
42				146.966	118.919	-12.05462799156119	152.2458563002591
43				147.179	118.029	-14.376130056505005	147.3687724536033
44				147.324	117.077	-16.383634412672265	142.354268994155
45				147.253	116.088	-18.069057548556856	137.22253755750765
46				147.161	115.064	-19.425612860050137	131.99424181494408
47				147.113	113.93799999999999	-20.447837977700487	126.69043426812505
48				147.412	113.21	-21.131616761747125	121.33247147809584
49				147.675	112.00399999999999	-21.47419587636213	115.94192806995238
50				147.815	110.928	-21.47419587636213	110.54050985944048
51				147.938	109.89699999999999	-21.131616761747125	105.14996645129702
52				147.975	109.029	-20.447837977700487	99.79200366126783
53				148.268	107.701	-19.425612860050137	94.48819611444885
54				148.362	106.74199999999999	-18.069057548556856	89.25990037188521
55				148.786	105.92699999999999	-16.38363441267228	84.12816893523791
56				148.843	104.963	-14.376130056505005	79.11366547578959
57				148.974	103.50899999999999	-12.054627991561205	74.23658162913378
58				149.111	102.725	-9.428476087296673	69.51655569058457
59				149.271	101.326	-6.508248930545989	64.97259353869276
60				149.055	100.228	-3.305705245393355	60.6229921052809
61				148.919	99.20899999999999	0.16625945505892048	56.48526570015662
62				148.328	98.377	3.8936647943704514	52.576075487168566
63				148.105	97.81899999999999	7.861501826804286	48.91116239558019
64				147.336	97.164	12.05379347305422	45.505283736902996
65				146.575	96.5	16.45365885430394	42.372153782411885
66				146.446	95.44	21.04338126556835	39.52438854061484
67				146.37	95.374	25.804479514611053	36.97345495703965
68				145.984	94.829	30.717782339183202	34.72962474089124
69				145.604	93.64099999999999	35.763505602929854	32.80193300450412
70				145.376	92.729	40.921331959124544	31.19814188213394
71				145.029	91.815	46.17049266145343	29.924709274582426
72				144.708	90.74499999999999	51.48985119242685	28.98676284551007
73				144.462	89.664	56.857988372675024	28.38807937414441
74				143.889	88.285	62.25328860842374	28.131069547522998
75				143.407	87.38799999999999	67.65402692986108	28.216768253507638
76				143.005	86.50999999999999	73.03845646992363	28.644830413656166
77				142.516	85.663	78.38489603125441	29.413532372731538
78				142.357	84.99199999999999	83.67181738873256	30.51977883925315
79				141.969	83.78399999999999	88.87793197603732	31.959115349143048
80				141.419	82.74	93.98227660719135	33.72574620228079
81				140.84	81.544	98.96429788791173	35.812557799742194
82				140.489	80.60499999999999	103.80393497687422	38.211147287751345
83				139.915	80.103	108.48170036364138	40.911856393007284
84				139.484	79.329	112.97875833798885	43.90381031314159
85				139.013	78.19	117.2770008346626	47.17496150570942
86				138.323	77.511	121.35912034816627	50.712138199390665
87				138.181	76.454	125.20867962397773	54.501097432064356
88				137.672	75.61	128.81017784557122	58.52658240219009
89				137.058	74.527	132.1491130507348	62.77238390256305
90				136.54	73.735	135.21204052585358	67.22140558907032
91				136.013	72.681	137.9866269430264	71.85573282163486
92				135.59	71.783	140.46170002202436	76.65670480014805
93				135.07	70.756	142.62729351711994	81.60498970492564
94				134.501	70.11099999999999	144.4746873476411	86.68066253912227
95				133.989	69.163	145.99644271065847	91.8632853596618
96				133.104	68.189	147.18643203441928	97.13198957362043
97				132.591	67.196	148.03986365191602	102.46555996868472
98				131.957	66.32799999999999	148.55330109523845	107.84252013932424
99				131.462	65.363	148.7246769330168	113.24121896469643
100				130.921	64.423
101				130.657	63.879999999999995
102				130.12	62.991
103				129.552	62.066
104				129.088	61.163
105				128.333	60.46199999999999
106				127.884	59.583
107				127.451	58.676
108				126.958	57.857
109				126.346	56.885999999999996
110				125.74	56.01599999999999
111				125.338	55.309
112				124.884	54.57199999999999
113				124.038	53.67
114				123.106	52.760999999999996
115				122.212	51.992999999999995
116				121.688	51.348
117				121.071	50.56999999999999
118				120.323	49.95899999999999
119				119.71	49.169
120				119.216	48.063
121				118.634	47.28399999999999
122				118.154	46.592
123				117.265	46.67999999999999
124				116.484	45.873999999999995
125				115.921	45.22699999999999
126				114.873	44.613
127				113.59	43.949
128				112.585	43.20599999999999
129				112.101	42.48899999999999
130				111.378	41.894999999999996
131				110.578	40.90599999999999
132				109.679	40.339
133				108.806	39.872
134				108.101	39.33099999999999
135				107.225	38.62100000000001
136				106.344	37.817999999999984
137				105.512	37.286
138				104.612	36.666
139				103.747	36.17499999999998
140				102.744	35.477000000000004
141				101.989	34.95400000000001
142				101.102	34.45099999999999
143				100.087	33.81199999999998
144				99.29	33.361999999999995
145				98.471	32.84700000000001
146				97.414	32.327
147				96.466	31.739000000000004
148				95.416	31.401999999999987
149				94.396	30.885999999999996
150				93.605	30.046999999999997
151				92.244	29.716999999999985
152				90.33	28.849999999999994
153				89.572	29.115999999999985
154				88.475	29.619
155				88.09	29.728999999999985
156				87.302	30.043999999999983
157				86.509	29.900999999999982
158				85.391	28.49600000000001
159				84.827	28.64099999999999
160				84.012	28.293000000000006
161				83.233	27.85300000000001
162				82.828	27.958
163				82.084	27.590000000000003
164				80.598	27.490999999999985
165				79.043	27.897999999999996
166				77.781	27.603999999999985
167				76.691	27.620000000000005
168				75.685	28.063999999999993
169				74.465	28.10300000000001
170				73.326	28.072000000000003
171				72.391	27.915999999999997
172				71.355	27.828000000000003
173				70.464	28.069999999999993
174				69.272	28.048000000000002
175				68.266	28.073999999999984
176				67.178	28.24000000000001
177				66.121	28.417
178				65.23	28.028999999999996
179				63.899	28.308999999999997
180				62.816	27.873999999999995
181				61.652	28.420999999999992
182				60.864	28.448999999999984
183				59.608	28.49799999999999
184				58.729	28.418999999999983
185				57.518	28.525000000000006
186				56.414	28.662000000000006
187				55.555	28.936999999999983
188				54.064	28.769000000000005
189				52.189	28.712999999999994
190				51.607	28.787000000000006
191				51.329	28.728999999999985
192				51.019	28.947000000000003
193				48.789	29.668999999999983
194				47.715	29.775999999999982
195				45.884	28.86500000000001
196				45.142	29.787000000000006
197				44.434	30.22999999999999
198				43.636	30.84899999999999
199				42.563	31.27799999999999
200				41.704	31.599999999999994
201				40.416	31.921999999999997
202				39.615	32.345
203				38.677	32.734999999999985
204				37.793	33.10300000000001
205				36.881	33.359999999999985
206				35.894	33.59100000000001
207				34.712	33.78799999999998
208				33.597	34.14099999999999
209				32.747	34.45099999999999
210				31.865	35.04599999999999
211				30.442	35.757000000000005
212				29.545	36.17699999999999
213				28.863	36.61099999999999
214				28.311	36.631
215				27.849	36.988
216				26.544	37.29900000000001
217				25.034	37.728999999999985
218				23.739	38.498999999999995
219				22.688	39.224999999999994
220				21.757	39.437
221				20.768	39.763999999999996
222				20.009	39.99499999999999
223				18.856	40.592
224				17.886	41.08
225				16.742	41.72999999999999
226				15.683	42.46799999999999
227				14.979	43.10499999999999
228				13.979	43.699
229				13.245	44.515
230				12.491	45.313
231				11.812	46.089
232				10.942	46.84599999999999
233				10.15	47.292
234				9.26	48.04899999999999
235				8.575	48.958
236				8.047	49.78999999999999
237				7.222	50.759
238				6.737	52.19499999999999
239				5.947	53.191
240				5.387	54.18599999999999
241				4.628	54.753
242				4.17	55.37599999999999
243				3.38	55.92399999999999
