# Supplementary material for: Statistics of pathogenic bacteria in the search of host cells
Source: Nat Commun. 2021 Mar 31;12:1990. doi: 10.1038/s41467-021-22156-6 (PMC8012381; doi:10.1038/s41467-021-22156-6)
Supplement: Supplementary file 9 — Source Data [file 41467_2021_22156_MOESM9_ESM.zip › SupplementaryFig4/Supplementary_Fig4_panel_b.csv]

	t	l_min
0	0.028999999999999915	51.648380439274185
1	0.057000000000000384	52.02836811778743
2	0.08500000000000085	51.72360881647758
3	0.11400000000000077	50.938462530783134
4	0.14199999999999946	49.46581439741997
5	0.16999999999999993	48.49965030801767
6	0.19899999999999984	47.31198352426157
7	0.2270000000000003	46.4202296956833
8	0.2550000000000008	45.90534957932462
9	0.2840000000000007	44.95892583236392
10	0.3119999999999994	44.085056742619706
11	0.34000000000000163	43.03587805540858
12	0.36900000000000155	42.56839233515872
13	0.39700000000000024	41.62680542631151
14	0.42499999999999893	40.816556640657446
15	0.45399999999999885	40.103162967526636
16	0.4820000000000011	38.86201684164112
17	0.5099999999999998	38.022448014298064
18	0.5389999999999997	37.28387278703756
19	0.567000000000002	36.64695616282475
20	0.5950000000000006	35.98525325741086
21	0.6240000000000006	34.868783517639386
22	0.6519999999999992	34.591683986183725
23	0.6800000000000015	34.02923908934785
24	0.7090000000000014	33.462024445630874
25	0.7370000000000001	32.78160118115038
26	0.7649999999999988	32.07459031694714
27	0.7939999999999987	31.194150429207063
28	0.822000000000001	30.380717305554167
29	0.8510000000000009	29.849985762140648
30	0.8789999999999996	29.583108372853577
31	0.9070000000000018	29.057051880739696
32	0.9360000000000017	28.517905813716382
33	0.9640000000000004	28.008230218990974
34	0.9919999999999991	27.85104899281172
35	1.020999999999999	27.453942303428843
36	1.0490000000000013	27.28248760652149
37	1.077	27.037663360579057
38	1.1059999999999999	26.53790534311252
39	1.1339999999999986	25.903094795796118
40	1.1620000000000008	25.496613912439415
41	1.1910000000000007	25.129198256211836
42	1.2189999999999994	24.732923583757728
43	1.2470000000000017	24.335077645242887
44	1.2760000000000016	24.235084072476408
45	1.3040000000000003	24.11633425709636
46	1.331999999999999	23.90576250614064
47	1.3609999999999989	23.766446452930214
48	1.3890000000000011	23.583149959239954
49	1.4169999999999998	23.507580160450352
50	1.4459999999999997	23.69031686153649
51	1.474000000000002	23.939594336579713
52	1.5020000000000007	24.209220825958024
53	1.5310000000000006	24.09007314227168
54	1.5589999999999993	24.169868866007512
55	1.5870000000000015	24.382769510455528
56	1.6160000000000014	24.64023199971949
57	1.6440000000000001	24.949216139991254
58	1.6719999999999988	25.261669085790825
59	1.7009999999999987	25.632552506529663
60	1.729000000000001	25.676994080304645
61	1.7569999999999997	26.142780609567918
62	1.7859999999999996	26.85921698411926
63	1.8140000000000018	27.21740961223166
64	1.8420000000000005	27.96635544721551
65	1.8710000000000004	28.84480280743829
66	1.8989999999999991	29.627053886608433
67	1.9270000000000014	30.625957829919376
68	1.9560000000000013	31.170612858909283
69	1.984	32.17937929792927
70	2.0119999999999987	33.18857672452979
71	2.0409999999999986	34.01624694171889
72	2.069000000000001	34.116720182338746
73	2.0969999999999995	34.774103539847
74	2.1259999999999994	35.883826955886406
75	2.1540000000000017	36.69767399985999
76	2.1820000000000004	37.60012534553575
77	2.2110000000000003	38.603752524851785
78	2.238999999999999	39.57184655787496
79	2.2670000000000012	40.49021839901584
80	2.296000000000001	39.56832006795336
81	2.324	38.72735112294668
82	2.3519999999999985	37.83876616645949
83	2.381000000000002	37.326473085465764
84	2.4090000000000007	36.333628734273155
85	2.4380000000000006	35.30776969733433
86	2.4659999999999993	34.188586633553605
87	2.4940000000000015	33.410462223680774
88	2.5230000000000015	32.663013853592865
89	2.551	31.909112444566688
90	2.578999999999999	30.957356944674725
91	2.6079999999999988	30.033821102217424
92	2.636000000000001	29.44331769689008
93	2.6639999999999997	28.62952329327193
94	2.6929999999999996	27.637853263233016
95	2.721000000000002	26.86170182620602
96	2.7490000000000006	25.999286336359322
97	2.7780000000000005	25.309370379367408
98	2.805999999999999	24.510979498991873
99	2.8340000000000014	23.78993825128599
100	2.8630000000000013	23.06354634482738
101	2.891	21.99439694558595
102	2.9189999999999987	21.318037831845604
103	2.9479999999999986	20.573730653432786
104	2.976000000000001	19.991292429455374
105	3.0039999999999996	19.40652390305899
106	3.0329999999999995	19.13716721461148
107	3.0610000000000017	18.625223783890497
108	3.0890000000000004	18.13119576861934
109	3.1180000000000003	17.789261732854456
110	3.145999999999999	17.17303039652583
111	3.1740000000000013	16.93926282339347
112	3.203000000000001	16.78443972851045
113	3.231	16.600555803948254
114	3.2589999999999986	16.42716506278549
115	3.2879999999999985	16.288509324060325
116	3.3160000000000007	16.302666192988188
117	3.3439999999999994	16.33190252236402
118	3.3729999999999993	16.204456917774195
119	3.4010000000000016	16.113751797765786
120	3.4290000000000003	16.047677495513184
121	3.458	16.200332342270027
122	3.485999999999999	16.44730072078699
123	3.514000000000001	16.538464559928176
124	3.543000000000001	16.90709262410306
125	3.5709999999999997	17.661908871919817
126	3.599000000000002	18.13002956423404
127	3.628000000000002	18.591863274023936
128	3.6560000000000006	18.209981466217926
129	3.6839999999999993	18.75485782404122
130	3.712999999999999	19.243027048777968
131	3.7410000000000014	19.63540216038368
132	3.769	20.117778729273272
133	3.798	20.781307490146055
134	3.8259999999999987	21.478859420369613
135	3.854000000000001	22.06545691799742
136	3.883000000000001	23.07323731078932
137	3.9109999999999996	23.692634340655328
138	3.939000000000002	24.24041130014093
139	3.9680000000000017	24.865180514124578
140	3.9960000000000004	25.700426961433923
141	4.025	26.649486674230726
142	4.052999999999999	27.3422446042749
143	4.081000000000001	28.15462484211076
144	4.110000000000001	28.851789441904653
145	4.138	29.80435312164986
146	4.165999999999999	30.531753912934636
147	4.1949999999999985	31.29402187319489
148	4.223000000000001	32.243067363388384
149	4.2509999999999994	32.95163886667854
150	4.279999999999999	33.7386302330133
151	4.308000000000002	34.635616422982864
152	4.336	35.56424829797475
153	4.365	36.323025479714666
154	4.392999999999999	37.24407136713171
155	4.421000000000001	38.354123559273255
156	4.450000000000001	39.29563875292016
157	4.478	41.00887952626846
158	4.506000000000002	41.180323456718995
159	4.535000000000002	41.356696023739616
160	4.563000000000001	41.48163763642897
161	4.590999999999999	41.675011457706894
162	4.619999999999999	42.25595345037195
163	4.6480000000000015	44.05019792237032
164	4.676	44.27130007126514
165	4.705	45.04247942775796
166	4.732999999999999	45.86796069153281
167	4.761000000000001	46.03666873265267
168	4.790000000000001	46.7894752695518
169	4.818	47.813785093840885
170	4.846000000000002	48.53064364914193
171	4.875000000000002	49.5991820194648
172	4.9030000000000005	50.335423321950906
173	4.930999999999999	50.721494861646185
174	4.959999999999999	51.563528525499486
175	4.988000000000001	52.40925662514209
176	5.016	53.20008061084118
177	5.045	54.02544445906946
178	5.072999999999999	54.53152515747199
179	5.101000000000001	55.448762366711115
180	5.130000000000001	56.20243332810422
181	5.1579999999999995	56.93971692939822
182	5.186000000000002	57.6573850430281
183	5.215000000000002	58.598642142971194
184	5.243	59.48742255300695
185	5.270999999999999	60.615831364421624
186	5.299999999999999	61.2359203817498
187	5.328000000000001	61.86324803144433
188	5.356	62.86818899888878
189	5.385	63.64002170018487
190	5.4129999999999985	64.58990036375656
191	5.441000000000001	65.44173011160386
192	5.470000000000001	66.02038892645211
193	5.497999999999999	67.376542038012
194	5.526000000000002	69.0110032531045
195	5.5550000000000015	69.47450969960133
196	5.583	69.74367241549588
197	5.612	69.90193967265859
198	5.639999999999999	71.49161518667766
199	5.668000000000001	72.38524629370269
200	5.697000000000001	74.42945331654666
201	5.725	74.65810614394124
202	5.753000000000002	75.08824339402274
203	5.782000000000002	75.5286420968893
204	5.8100000000000005	76.30976983977871
205	5.837999999999999	76.95091588798668
206	5.866999999999999	77.98853928623103
207	5.895000000000001	78.54831156683127
208	5.923	79.25341174990513
209	5.952	79.92386988878854
210	5.979999999999999	80.6680873766076
211	6.008000000000001	81.49581607051985
212	6.037000000000001	82.52162412361986
213	6.0649999999999995	83.43360647844489
214	6.093000000000002	84.118764910096
215	6.122000000000002	84.74041787128502
216	6.15	84.6592568653895
217	6.177999999999999	84.32593097025375
218	6.206999999999999	83.96543127978323
219	6.235000000000001	84.00729231441755
220	6.263	83.70733316143813
221	6.292	83.56719486138086
222	6.3199999999999985	83.36237830700371
223	6.348000000000001	82.81464630124312
224	6.377000000000001	82.28837274487812
225	6.404999999999999	82.25861157350032
226	6.433000000000002	82.13959337615448
227	6.4620000000000015	82.07657440463754
228	6.49	81.7561589117297
229	6.517999999999999	81.515451516875
230	6.546999999999999	81.17743001598413
231	6.575000000000001	80.75133901676183
232	6.603	80.33801482486358
233	6.632	80.06313235191338
234	6.660000000000002	79.51031033771658
235	6.688000000000001	78.99236298529117
236	6.7170000000000005	78.48205084603741
237	6.744999999999999	78.06581966520304
238	6.7730000000000015	77.92690064412929
239	6.802000000000001	77.54549220296433
240	6.83	76.96098303036416
241	6.857999999999999	76.3980928361435
242	6.886999999999999	75.83835180830343
243	6.915000000000001	74.7295006941703
244	6.943	74.16367985746122
245	6.9719999999999995	73.51409990607245
246	7.000000000000002	73.34829809204847
247	7.0280000000000005	73.004956790618
248	7.057	72.89137353624228
249	7.084999999999999	72.91505603097346
250	7.113999999999999	73.10168890661829
251	7.142000000000001	72.55220113132337
252	7.17	72.27804248179388
253		71.73176635215391
