# Supplementary material for: Statistics of pathogenic bacteria in the search of host cells
Source: Nat Commun. 2021 Mar 31;12:1990. doi: 10.1038/s41467-021-22156-6 (PMC8012381; doi:10.1038/s41467-021-22156-6)
Supplement: Supplementary file 9 — Source Data [file 41467_2021_22156_MOESM9_ESM.zip › SupplementaryFig4/Supplementary_Fig4_panel_c.csv]

	t	dl_min/dt
0	0.028999999999999915	13.40821236594855
1	0.057000000000000384	-10.753710353053307
2	0.08500000000000085	-27.70460394430887
3	0.11400000000000077	-51.963734691894125
4	0.14199999999999946	-34.09198251307969
5	0.16999999999999993	-41.907907432397955
6	0.19899999999999984	-31.466348484003255
7	0.2270000000000003	-18.168015263423275
8	0.2550000000000008	-33.39542649666083
9	0.2840000000000007	-30.835269136023072
10	0.3119999999999994	-37.02122843297275
11	0.34000000000000163	-16.49566070058786
12	0.36900000000000155	-33.224754245236156
13	0.39700000000000024	-28.59036858723558
14	0.42499999999999893	-25.172747461937917
15	0.45399999999999885	-43.79497487434241
16	0.4820000000000011	-29.624953042927988
17	0.5099999999999998	-26.061301603473876
18	0.5389999999999997	-22.474184926895486
19	0.567000000000002	-23.348791502052173
20	0.5950000000000006	-39.39565469486515
21	0.6240000000000006	-9.77771010575765
22	0.6519999999999992	-19.846381994348267
23	0.6800000000000015	-20.014686870347862
24	0.7090000000000014	-24.00935647330061
25	0.7370000000000001	-24.9475242180502
26	0.7649999999999988	-31.06712574591894
27	0.7939999999999987	-28.702730862508037
28	0.822000000000001	-18.727347347785287
29	0.8510000000000009	-9.417012481119801
30	0.8789999999999996	-18.562383891884497
31	0.9070000000000018	-19.024261500264764
32	0.9360000000000017	-17.98436896311412
33	0.9640000000000004	-5.5462831552791325
34	0.9919999999999991	-14.012272303189382
35	1.020999999999999	-6.049935609143726
36	1.0490000000000013	-8.638847172027242
37	1.077	-17.63441818954446
38	1.1059999999999999	-22.399870079644305
39	1.1339999999999986	-14.343049301150069
40	1.1620000000000008	-12.964597074696977
41	1.1910000000000007	-13.982913825786532
42	1.2189999999999994	-14.038357384135958
43	1.2470000000000017	-3.52836456205289
44	1.2760000000000016	-4.190195717036597
45	1.3040000000000003	-7.4302165957875665
46	1.331999999999999	-4.915894206727702
47	1.3609999999999989	-6.467784226448526
48	1.3890000000000011	-2.666549385462921
49	1.4169999999999998	6.448031433025537
50	1.4459999999999997	8.795983429000716
51	1.474000000000002	9.514016989220734
52	1.5020000000000007	-4.204234863688254
53	1.5310000000000006	2.815665007693901
54	1.5589999999999993	7.512393730174071
55	1.5870000000000015	9.084799133024015
56	1.6160000000000014	10.902787655335626
57	1.6440000000000001	11.02518762723729
58	1.6719999999999988	13.086960313378821
59	1.7009999999999987	1.5681615292985334
60	1.729000000000001	16.435703194366532
61	1.7569999999999997	25.280111961156166
62	1.7859999999999996	12.63915410215297
63	1.8140000000000018	26.42723797083878
64	1.8420000000000005	30.996817592240326
65	1.8710000000000004	27.602443937244995
66	1.8989999999999991	35.24723816703884
67	1.9270000000000014	19.218650255850307
68	1.9560000000000013	35.59524533780438
69	1.984	35.6104531283027
70	2.0119999999999987	29.20509971392507
71	2.0409999999999986	3.545290080449578
72	2.069000000000001	23.196372308171227
73	2.0969999999999995	39.15760449901956
74	2.1259999999999994	28.717336419151472
75	2.1540000000000017	31.843820147275935
76	2.1820000000000004	35.41390186428962
77	2.2110000000000003	34.16008233680111
78	2.238999999999999	32.405589373590146
79	2.2670000000000012	-32.53002479202333
80	2.296000000000001	-29.674357473736382
81	2.324	-31.354531937413963
82	2.3519999999999985	-18.07672935724036
83	2.381000000000002	-35.03341992353279
84	2.4090000000000007	-36.19837326994741
85	2.4380000000000006	-39.49139681123058
86	2.4659999999999993	-27.456830641258886
87	2.4940000000000015	-26.374398554008508
88	2.5230000000000015	-26.602099927980873
89	2.551	-33.58356226954904
90	2.578999999999999	-32.58780587750311
91	2.6079999999999988	-20.836452098719366
92	2.636000000000001	-28.71547895612162
93	2.6639999999999997	-34.99198292884873
94	2.6929999999999996	-27.387212492026514
95	2.721000000000002	-30.4311184004483
96	2.7490000000000006	-24.344314800412036
97	2.7780000000000005	-28.17195156694707
98	2.805999999999999	-25.442599117097437
99	2.8340000000000014	-25.6314019991671
100	2.8630000000000013	-37.72591325077845
101	2.891	-23.865949201716557
102	2.9189999999999987	-26.26355873618451
103	2.9479999999999986	-20.5518648070133
104	2.976000000000001	-20.63409165666462
105	3.0039999999999996	-9.504496816906522
106	3.0329999999999995	-18.064391627951
107	3.0610000000000017	-17.432229827559716
108	3.0890000000000004	-12.065454818481918
109	3.1180000000000003	-21.74428564730014
110	3.145999999999999	-8.24870237133716
111	3.1740000000000013	-5.463074338271171
112	3.203000000000001	-6.488512261399646
113	3.231	-6.118250699327609
114	3.2589999999999986	-4.892594406899176
115	3.2879999999999985	0.4995380528241697
116	3.3160000000000007	1.031630590249101
117	3.3439999999999994	-4.497034583155678
118	3.3729999999999993	-3.200613021217199
119	3.4010000000000016	-2.331492115747324
120	3.4290000000000003	5.386565722382309
121	3.458	8.71450484864602
122	3.485999999999999	3.216799344870261
123	3.514000000000001	13.00737799668702
124	3.543000000000001	26.634380850437818
125	3.5709999999999997	16.518066269943983
126	3.599000000000002	16.296224348234844
127	3.628000000000002	-13.475048448385028
128	3.6560000000000006	19.226460045926586
129	3.6839999999999993	17.22549705138035
130	3.712999999999999	13.845314258890557
131	3.7410000000000014	17.021097898056727
132	3.769	23.41321847989039
133	3.798	24.61375709157044
134	3.8259999999999987	20.698628577382863
135	3.854000000000001	35.560451795864836
136	3.883000000000001	21.85599003571826
137	3.9109999999999996	19.32881042536367
138	3.939000000000002	22.04555245995297
139	3.9680000000000017	29.472433914820677
140	3.9960000000000004	33.48843895921774
141	4.025	24.444596415784645
142	4.052999999999999	28.66557882461265
143	4.081000000000001	24.600089783522325
144	4.110000000000001	33.612079633966175
145	4.138	25.667001421903525
146	4.165999999999999	26.897321331359002
147	4.1949999999999985	33.48793710166724
148	4.223000000000001	25.002592793920535
149	4.2509999999999994	27.769709300236315
150	4.279999999999999	31.650977135606517
151	4.308000000000002	32.767624040857356
152	4.336	26.774146022342915
153	4.365	32.49994553926251
154	4.392999999999999	39.16920566412983
155	4.421000000000001	33.22222370887972
156	4.450000000000001	60.453265782024964
157	4.478	6.04955570487945
158	4.506000000000002	6.2234671487053275
159	4.535000000000002	4.408678941479333
160	4.563000000000001	6.823371936306079
161	4.590999999999999	20.499068918306627
162	4.619999999999999	63.311555288087725
163	4.6480000000000015	7.801791306888167
164	4.676	27.211768088240472
165	4.705	29.12786049303157
166	4.732999999999999	5.953017350533542
167	4.761000000000001	26.56346636478099
168	4.790000000000001	36.143707886351216
169	4.818	25.29500899458358
170	4.846000000000002	37.7043525371947
171	4.875000000000002	25.978946935702243
172	4.9030000000000005	13.62288696553777
173	4.930999999999999	29.71192705089051
174	4.959999999999999	29.842288592688902
175	4.988000000000001	27.904946775713867
176	5.016	29.12371737820867
177	5.045	17.857519762320713
178	5.072999999999999	32.36555285041824
179	5.101000000000001	26.593968372727424
180	5.130000000000001	26.015725401308604
181	5.1579999999999995	25.323574999771107
182	5.186000000000002	33.21311663676469
183	5.215000000000002	31.36142869442769
184	5.243	39.81693574447869
185	5.270999999999999	21.880407445471217
186	5.299999999999999	22.135829201215586
187	5.328000000000001	35.46026007858397
188	5.356	27.234821956472707
189	5.385	33.51733638544451
190	5.4129999999999985	30.057590823621762
191	5.441000000000001	20.418504903292632
192	5.470000000000001	47.85310142603242
193	5.497999999999999	57.673457101590316
194	5.526000000000002	16.35524839103153
195	5.5550000000000015	9.497652318175971
196	5.583	5.584604750650565
197	5.612	56.09315272619619
198	5.639999999999999	31.532589968944567
199	5.668000000000001	72.13171224261126
200	5.697000000000001	8.068223895513194
201	5.725	15.177785811801906
202	5.753000000000002	15.539870547453223
203	5.782000000000002	27.562805990379466
204	5.8100000000000005	22.623424016264558
205	5.837999999999999	36.613489505693224
206	5.866999999999999	19.752076288962527
207	5.895000000000001	24.8801040889379
208	5.923	23.6577279131806
209	5.952	26.26039392164874
210	5.979999999999999	29.20716311852148
211	6.008000000000001	36.19657425861951
212	6.037000000000001	32.18013051195706
213	6.0649999999999995	24.176441172626614
214	6.093000000000002	21.9355926333083
215	6.122000000000002	-2.863840235922949
216	6.15	-11.761708712600159
217	6.177999999999999	-12.720560905026678
218	6.206999999999999	1.4771048483240854
219	6.235000000000001	-10.584332734141528
220	6.263	-4.944907937864744
221	6.292	-7.227139226976005
222	6.3199999999999985	-19.327224192110208
223	6.348000000000001	-18.570043202279578
224	6.377000000000001	-1.0501501197466268
225	6.404999999999999	-4.19966581987406
226	6.433000000000002	-2.2236819796074836
227	6.4620000000000015	-11.306153375967066
228	6.49	-8.49358032053527
229	6.517999999999999	-11.927397451240077
230	6.546999999999999	-15.035010153869035
231	6.575000000000001	-14.58452169459672
232	6.603	-9.699479171045974
233	6.632	-19.50682978965021
234	6.660000000000002	-18.27624549004582
235	6.688000000000001	-18.0068300182985
236	6.7170000000000005	-14.687097454825158
237	6.744999999999999	-4.901884565084789
238	6.7730000000000015	-13.458345274021761
239	6.802000000000001	-20.62494012103787
240	6.83	-19.862094719362087
241	6.857999999999999	-19.75097350676976
242	6.886999999999999	-39.12682452938384
243	6.915000000000001	-19.965505116791782
244	6.943	-22.92102199461083
245	6.9719999999999995	-5.8504684725337075
246	7.000000000000002	-12.1151114730696
247	7.0280000000000005	-4.0078888921973626
248	7.057	0.835658461225597
249	7.084999999999999	6.585511511595905
250	7.113999999999999	-19.38917812407461
251	7.142000000000001	-9.673938400413205
252	7.17	-19.27585227320931
