# Supplementary material for: Statistics of pathogenic bacteria in the search of host cells
Source: Nat Commun. 2021 Mar 31;12:1990. doi: 10.1038/s41467-021-22156-6 (PMC8012381; doi:10.1038/s41467-021-22156-6)
Supplement: Supplementary file 9 — Source Data [file 41467_2021_22156_MOESM9_ESM.zip › SupplementaryFig5/Supplementary_Fig5_panel_a.csv]

	bact 1 l_min	bact 1 t	bact 10 l_min	bact 10 t	bact 11 l_min	bact 11 t	bact 12 l_min	bact 12 t	bact 13 l_min	bact 13 t	bact 14 l_min	bact 14 t	bact 15 l_min	bact 15 t	bact 16 l_min	bact 16 t	bact 17 l_min	bact 17 t	bact 18 l_min	bact 18 t	bact 19 l_min	bact 19 t	bact 2 l_min	bact 2 t	bact 20 l_min	bact 20 t	bact 21 l_min	bact 21 t	bact 3 l_min	bact 3 t	bact 4 l_min	bact 4 t	bact 5 l_min	bact 5 t	bact 6 l_min	bact 6 t	bact 7 l_min	bact 7 t	bact 8 l_min	bact 8 t	bact 9 l_min	bact 9 t
0		0.0
1		0.028
2		0.056999999999999995
3		0.08600000000000001
4		0.11499999999999999
5		0.143
6		0.17200000000000001
7		0.201
8		0.23
9		0.25799999999999995
10		0.287
11		0.31599999999999995
12		0.345
13		0.373
14		0.40199999999999997
15		0.431
16		0.45999999999999996
17		0.488
18		0.517
19		0.5459999999999999
20		0.575
21		0.603
22		0.632
23		0.6609999999999999
24		0.689
25		0.718
26		0.747
27		0.776
28		0.8039999999999999
29		0.833
30		0.862
31		0.891
32		0.9189999999999999
33		0.948
34		0.977
35		1.006
36		1.034
37		1.0630000000000002
38		1.092
39		1.121
40		1.149
41		1.1780000000000002
42		1.207
43		1.236
44		1.264
45		1.2930000000000001
46		1.322
47		1.35
48		1.379
49		1.4080000000000001
50		1.437
51		1.465
52		1.494
53		1.5230000000000001
54		1.552
55		1.58
56		1.609
57		1.6380000000000001
58		1.667
59		1.695
60		1.724
61		1.7530000000000001
62		1.782
63		1.81
64		1.8390000000000002
65		1.868
66		1.8960000000000001
67		1.925
68		1.9540000000000002
69		1.983
70		2.011
71		2.04
72		2.069
73		2.098
74		2.126
75		2.1550000000000002
76		2.184
77		2.213
78		2.241
79		2.27
80		2.299
81		2.3280000000000003
82		2.356
83		2.3850000000000002
84		2.414
85		2.443
86		2.471
87		2.5
88		2.529
89		2.557
90		2.5860000000000003
91		2.615
92		2.644
93		2.672
94		2.701
95		2.73
96		2.759
97		2.787
98		2.8160000000000003
99		2.845
100		2.874
101		2.902
102		2.931
103		2.96
104		2.989
105		3.017
0	30.982033906766034
1	30.81678321953801
2	31.094110133592824
3	31.292274477896292
4	31.96418711620867
5	32.39282113370183
6	32.75703529014798
7	33.0482935868102
8	33.5096686495107
9	34.029871701198054
10	34.627197359878835
11	35.29771144139519
12	35.862010665884306
13	36.57015859960139
14	37.231448387082665
15	38.13090088104398
16	38.642234226297006
17	39.69327169685058
18	40.17358560049128
19	41.05542694943021
20	41.46159916115151
21	42.52478657206876
22	43.387653831476065
23	44.25633921824081
24	45.339370992549064
25	46.36744310397113
26	46.78024408871762
27	47.47863887054894
28	48.344392125664385
29	49.429588355558856
30	50.572001670885044
31	51.381312643800776
32	52.44893826380091
33	52.87954013604884
34	54.57235348599142
35	55.639177680839246
36	56.59491730712221
37	57.435543907932136
38	58.767817604535914
39	59.99851518996116
40	61.06542676506896
41	62.1756467598046
42	63.312804242112044
43	64.43924301231355
44	65.6010058230817
45	66.29744122513327
46	67.55182633356407
47	68.29301425475376
48	69.55949638978132
49	70.64150656660716
50	71.46265500245566
51	72.80296456189132
52	73.67617156856076
53	74.90932012773844
54	75.76048811880769
55	76.84940762946712
56	77.82724377748451
57	79.1725379724561
58	80.2971044621162
59	81.30342741237912
60	82.28918064970631
61	82.65834738851244
62	82.83646663758662
63	82.64717921381227
64	82.33050917491038
65	82.26575824728052
66	82.01731178233045
67	81.9838366752862
68	81.7707414910737
69	81.72151205771954
70	81.72957731445821
71	81.82910930714081
72	81.41475998859175
73	81.93973991293846
74	82.13953131714352
75	82.34223475835473
76	82.32868016068278
77	82.85792681451787
78	82.91163377958489
79	83.17409138066974
80	83.30130895730271
81	83.61477473509093
82	83.99272373247578
83	84.28048116260373
84	84.71020848162281
85	84.87962941719292
86	85.28120793000062
87	85.6200274760526
88	86.06834103780554
89	86.47592185111414
90	87.07501835199348
91	87.57890111779206
92	88.55404214941291
93	89.28228389775879
94	89.8239184460353
95	90.48904555248662
96	91.44575841995079
97	92.11546542247939
98	93.09303184449413
99	94.0387785650154
100	95.16917371186955
101	96.06987459136188
102	96.83055185735543
103	97.92080502630684
104	98.88280026880305
105	99.79540693338548
0																								0.0
1																								0.028
2																								0.056999999999999995
3																								0.08600000000000001
4																								0.11499999999999999
5																								0.143
6																								0.17200000000000001
7																								0.201
8																								0.23
9																								0.25799999999999995
10																								0.287
11																								0.31599999999999995
12																								0.345
13																								0.373
14																								0.40199999999999997
15																								0.431
16																								0.45999999999999996
17																								0.488
18																								0.517
19																								0.5459999999999999
20																								0.575
21																								0.603
22																								0.632
23																								0.6609999999999999
24																								0.689
25																								0.718
26																								0.747
27																								0.776
28																								0.8039999999999999
29																								0.833
30																								0.862
31																								0.891
32																								0.9189999999999999
33																								0.948
34																								0.977
35																								1.006
36																								1.034
37																								1.0630000000000002
38																								1.092
39																								1.121
40																								1.149
41																								1.1780000000000002
42																								1.207
43																								1.236
44																								1.264
45																								1.2930000000000001
46																								1.322
47																								1.35
48																								1.379
49																								1.4080000000000001
50																								1.437
51																								1.465
52																								1.494
53																								1.5230000000000001
54																								1.552
55																								1.58
56																								1.609
57																								1.6380000000000001
58																								1.667
59																								1.695
60																								1.724
61																								1.7530000000000001
62																								1.782
63																								1.81
64																								1.8390000000000002
65																								1.868
66																								1.8960000000000001
67																								1.925
68																								1.9540000000000002
69																								1.983
70																								2.011
71																								2.04
72																								2.069
73																								2.098
74																								2.126
75																								2.1550000000000002
76																								2.184
77																								2.213
78																								2.241
79																								2.27
80																								2.299
81																								2.3280000000000003
82																								2.356
83																								2.3850000000000002
84																								2.414
85																								2.443
86																								2.471
87																								2.5
88																								2.529
89																								2.557
90																								2.5860000000000003
91																								2.615
92																								2.644
93																								2.672
94																								2.701
95																								2.73
96																								2.759
97																								2.787
98																								2.8160000000000003
99																								2.845
100																								2.874
101																								2.902
102																								2.931
103																								2.96
104																								2.989
105																								3.017
106																								3.0460000000000003
107																								3.075
108																								3.104
109																								3.132
110																								3.161
111																								3.19
112																								3.218
113																								3.247
114																								3.2760000000000002
115																								3.305
116																								3.333
117																								3.362
118																								3.391
119																								3.42
120																								3.448
121																								3.477
122																								3.5060000000000002
123																								3.535
124																								3.563
125																								3.592
126																								3.621
127																								3.65
128																								3.678
129																								3.7070000000000003
130																								3.736
131																								3.765
132																								3.793
133																								3.822
134																								3.851
135																								3.879
136																								3.908
137																								3.9370000000000003
138																								3.966
139																								3.9939999999999998
140																								4.023
141																								4.0520000000000005
142																								4.081
143																								4.109
144																								4.138
145																								4.167
146																								4.196
147																								4.224
148																								4.253
149																								4.282
150																								4.311
151																								4.339
152																								4.368
153																								4.397
154																								4.425
155																								4.454
156																								4.483
157																								4.5120000000000005
158																								4.54
159																								4.569
160																								4.598
161																								4.627
162																								4.655
163																								4.684
164																								4.713
165																								4.742
166																								4.7700000000000005
167																								4.799
168																								4.828
169																								4.857
170																								4.885
171																								4.914
172																								4.9430000000000005
173																								4.972
174																								5.0
175																								5.029
176																								5.058
177																								5.086
178																								5.115
179																								5.144
180																								5.173
181																								5.2010000000000005
182																								5.23
183																								5.259
184																								5.288
185																								5.316
186																								5.345
187																								5.374
188																								5.4030000000000005
189																								5.431
190																								5.46
191																								5.489
192																								5.518
193																								5.546
194																								5.575
195																								5.604
196																								5.633
197																								5.6610000000000005
198																								5.69
199																								5.719
200																								5.747
201																								5.776
202																								5.805
203																								5.8340000000000005
204																								5.862
205																								5.891
206																								5.92
207																								5.949
208																								5.977
209																								6.006
210																								6.035
211																								6.064
212																								6.0920000000000005
213																								6.121
214																								6.15
215																								6.179
216																								6.207
217																								6.236
218																								6.265
219																								6.2940000000000005
220																								6.322
221																								6.351
222																								6.38
223																								6.408
224																								6.437
225																								6.466
226																								6.495
227																								6.523
228																								6.5520000000000005
229																								6.581
230																								6.61
231																								6.638
232																								6.667
233																								6.696
234																								6.725
235																								6.753
236																								6.782
237																								6.811
238																								6.84
239																								6.868
240																								6.897
241																								6.926
242																								6.954
243																								6.983
244																								7.0120000000000005
245																								7.041
246																								7.069
247																								7.098
248																								7.127
249																								7.156
250																								7.184
251																								7.213
252																								7.242
253																								7.271
254																								7.299
255																								7.328
256																								7.357
257																								7.386
258																								7.414
259																								7.4430000000000005
260																								7.472
261																								7.501
262																								7.529
263																								7.558
264																								7.587
265																								7.615
266																								7.644
267																								7.673
268																								7.702
269																								7.73
270																								7.759
271																								7.788
272																								7.817
273																								7.845
274																								7.874
275																								7.9030000000000005
276																								7.932
277																								7.96
278																								7.989000000000001
279																								8.018
280																								8.047
281																								8.075
282																								8.133000000000001
283																								8.162
284																								8.19
285																								8.219
286																								8.248
287																								8.276
288																								8.305
289																								8.334
290																								8.363
291																								8.391
292																								8.42
293																								8.449
294																								8.478
295																								8.506
296																								8.535
297																								8.564
298																								8.593
299																								8.621
300																								8.65
301																								8.679
302																								8.708
303																								8.736
304																								8.765
305																								8.794
306																								8.823
307																								8.851
308																								8.88
309																								8.909
310																								8.937
311																								8.966
312																								8.995
313																								9.024000000000001
314																								9.052
315																								9.081
316																								9.11
317																								9.139
318																								9.167
319																								9.196
320																								9.225
321																								9.254
322																								9.282
323																								9.311
324																								9.34
325																								9.369
326																								9.397
327																								9.426
328																								9.455
329																								9.483
330																								9.512
331																								9.541
332																								9.57
333																								9.598
334																								9.627
335																								9.656
336																								9.685
337																								9.713000000000001
338																								9.742
339																								9.771
340																								9.8
341																								9.828
342																								9.857
343																								9.886
344																								9.915000000000001
345																								9.943
346																								9.972
347																								10.001
348																								10.03
349																								10.058
350																								10.087
351																								10.116
352																								10.144
353																								10.173
354																								10.202
355																								10.231
356																								10.259
357																								10.288
358																								10.317
359																								10.346
360																								10.374
361																								10.403
362																								10.432
363																								10.461
364																								10.489
365																								10.518
366																								10.547
367																								10.576
368																								10.604
369																								10.633000000000001
370																								10.662
371																								10.691
372																								10.719
373																								10.748
374																								10.777
375																								10.805
376																								10.834
377																								10.863
378																								10.892
379																								10.92
380																								10.949
381																								10.978
382																								11.007
383																								11.035
384																								11.064
385																								11.093
386																								11.122
387																								11.15
388																								11.179
389																								11.208
390																								11.237
391																								11.265
392																								11.294
393																								11.323
394																								11.352
395																								11.38
396																								11.409
397																								11.438
398																								11.466
399																								11.495
400																								11.524000000000001
401																								11.553
402																								11.581
403																								11.61
404																								11.639
405																								11.668
406																								11.696
407																								11.725
408																								11.754
409																								11.783
410																								11.811
411																								11.84
412																								11.869
413																								11.898
414																								11.926
415																								11.955
416																								11.984
417																								12.012
418																								12.041
419																								12.07
420																								12.099
421																								12.127
422																								12.156
423																								12.185
424																								12.214
425																								12.242
426																								12.271
427																								12.3
428																								12.329
429																								12.357
430																								12.386
431																								12.415000000000001
432																								12.444
433																								12.472
434																								12.501
435																								12.53
436																								12.559
437																								12.587
438																								12.616
439																								12.645
440																								12.846
441																								12.875
442																								12.903
443																								12.932
444																								12.961
445																								12.99
446																								13.018
447																								13.047
448																								13.076
449																								13.105
450																								13.133000000000001
451																								13.162
452																								13.191
453																								13.22
454																								13.248
455																								13.277
456																								13.306000000000001
457																								13.334
458																								13.363
459																								13.392
460																								13.421
461																								13.449
462																								13.478
463																								13.507
0																							56.579743733954814
1																							57.73588101865251
2																							58.83914201447876
3																							60.08868063121373
4																							61.06455368706136
5																							61.817042641976975
6																							62.73927746635277
7																							63.53306462779833
8																							64.15253323914808
9																							64.84328511110459
10																							65.43942980344497
11																							66.23274078580774
12																							66.76204440398752
13																							67.32551849781775
14																							67.7274246151439
15																							67.9388548990929
16																							68.28464984899607
17																							68.45540511895317
18																							68.35707235538983
19																							68.59647793436629
20																							68.06961484392285
21																							67.78144236441122
22																							67.33621499609256
23																							66.96262274582739
24																							66.54862344181133
25																							66.27576028232343
26																							65.15142831895552
27																							64.72700482024484
28																							63.95931757766026
29																							63.173822529588946
30																							62.2475850937207
31																							61.567956763238456
32																							60.60152939489234
33																							59.41398564311268
34																							58.38961528388417
35																							57.28521842500036
36																							56.392120415887895
37																							55.1646115276814
38																							54.19247812196818
39																							52.84271269531874
40																							51.679790024728234
41																							50.399873214126245
42																							49.529308091270565
43																							48.36831348103839
44																							47.3842053009228
45																							46.31524488761773
46																							45.26352886154592
47																							44.308559906636546
48																							43.56621081755906
49																							42.84736073552256
50																							42.32060311479505
51																							41.48214547248009
52																							40.9420285892138
53																							40.38321653855721
54																							40.10264062377938
55																							39.87901960931337
56																							39.62086160092937
57																							39.40768699124576
58																							39.36240246732915
59																							39.819385153465134
60																							40.06815965327083
61																							40.22915870360702
62																							40.514184244533425
63																							41.42051013688749
64																							42.15647927661892
65																							43.64498946041802
66																							45.458800710093534
67																							46.23738022422984
68																							47.00787573375338
69																							47.92613133771596
70																							48.73829562058977
71																							49.792754272082604
72																							51.54075955978917
73																							52.774189240574785
74																							53.79367816017046
75																							54.99256997995274
76																							56.20596242392794
77																							57.15624147894961
78																							58.65752675488458
79																							59.275654808698654
80																							60.613168635206655
81																							61.75363967411152
82																							62.752140210513936
83																							63.719136748703676
84																							65.04241466151146
85																							66.06744823284762
86																							67.20316851161112
87																							68.57135802213632
88																							69.51112591520871
89																							70.83290831245037
90																							71.65593505076882
91																							73.13658116838658
92																							74.70228913493884
93																							75.68640824480971
94																							76.30745785963519
95																							76.9903594029798
96																							79.2200640368335
97																							79.98087224455607
98																							81.26400586975763
99																							82.20545340790963
100																							83.12868145231224
101																							84.03914465295324
102																							85.08444523530726
103																							85.61059831586273
104																							86.4393044511581
105																							86.9093297235688
106																							87.97248024808668
107																							88.11547460576944
108																							88.38911729958615
109																							88.4380669451792
110																							88.44852429520799
111																							88.14810831776255
112																							88.32737369581415
113																							88.11926879519598
114																							88.32318257399922
115																							88.2013676197824
116																							88.23795152880648
117																							87.82141990425798
118																							87.41697094386193
119																							86.94377116849716
120																							87.01773819745029
121																							86.55986028754897
122																							86.33968140432302
123																							86.04286983823819
124																							85.5109767983035
125																							84.97375534245853
126																							83.87551699989693
127																							82.77199861064126
128																							81.46907026596044
129																							79.96397957205481
130																							78.56818503694737
131																							77.24983581212324
132																							76.21381271790567
133																							74.9354653818871
134																							73.83024671501511
135																							72.8798570937128
136																							71.85113221794072
137																							71.17682702256403
138																							70.20340536612166
139																							69.75893597955748
140																							68.38112664324858
141																							67.62480001449174
142																							67.02622970897288
143																							66.09629787665872
144																							65.60683605387476
145																							64.96470721861216
146																							64.66129403282925
147																							64.0965503751957
148																							63.9767410861166
149																							63.83693590704365
150																							64.3166903688304
151																							64.20300112144291
152																							64.50019107723635
153																							66.12760769905411
154																							66.70606755760679
155																							67.0947680896208
156																							67.86898146428896
157																							68.66498698026527
158																							69.50023208594344
159																							70.56270789163354
160																							71.63620175581617
161																							72.71913105228913
162																							74.19841305580597
163																							75.71217398807143
164																							76.30467048615044
165																							77.5691930150108
166																							79.60882637622538
167																							80.62856730092629
168																							81.60351739968075
169																							82.5432585072821
170																							84.11825714433222
171																							85.49539885280376
172																							86.46058621129052
173																							87.85892421945536
174																							89.17754641163884
175																							90.32459067717939
176																							91.19161648419222
177																							92.5986979012124
178																							94.02807900302973
179																							95.20424306195602
180																							96.21810040215927
181																							97.27302475506764
182																							98.16990661093654
183																							99.03915872017492
184																							100.28546876292695
185																							101.02731417789944
186																							101.89301767049595
187																							102.61470614390511
188																							103.42176910592856
189																							103.79679549003427
190																							104.45153169772092
191																							104.66485882090512
192																							105.46519806078211
193																							105.81465729283444
194																							106.29567607386483
195																							106.57448925516837
196																							106.85988179387061
197																							106.7660762040078
198																							106.46565016943258
199																							106.56698086180353
200																							106.09915542076666
201																							106.13814745415523
202																							105.72663016005002
203																							105.842976946985
204																							105.86939208760954
205																							106.22274003244314
206																							106.60823345783382
207																							106.8405351774316
208																							106.71446738376198
209																							107.02555430363348
210																							107.09845295334569
211																							107.07989585351677
212																							106.27430314050522
213																							106.55017335509126
214																							105.1707466741584
215																							104.0826353336617
216																							102.68986914491616
217																							101.65871290253483
218																							100.53580148384953
219																							99.92961155233218
220																							98.9381188066561
221																							98.59819063755684
222																							97.64798051163167
223																							97.23060520741399
224																							96.52265483812597
225																							95.93139363628572
226																							94.9546461527818
227																							92.85247314423026
228																							91.82364624648707
229																							91.28236566281574
230																							90.0166178880322
231																							88.59876799369165
232																							87.49643229869433
233																							86.08214096431385
234																							85.26862539644931
235																							84.06221300917554
236																							82.91362400112541
237																							81.71322522089065
238																							80.607120808276
239																							79.18710857835383
240																							78.1573944806248
241																							77.01649257139667
242																							76.12661674473654
243																							75.1611900916956
244																							74.24630151058032
245																							73.5205103491536
246																							72.78246278465714
247																							72.05977281396326
248																							71.05186098196162
249																							70.49224883630824
250																							70.06382742899505
251																							69.81788883230429
252																							69.9411312819574
253																							69.99775977129553
254																							70.00548509938346
255																							70.03237217887167
256																							70.32596826919627
257																							70.8896754259744
258																							71.21192424025628
259																							71.82548787164622
260																							72.72868601865429
261																							73.53939778105338
262																							74.58455932027755
263																							75.69883651021328
264																							76.78041414970356
265																							77.75500023149637
266																							79.75840126908261
267																							80.42607386289599
268																							81.50280392722694
269																							82.00638146510306
270																							84.09135506697463
271																							85.41934533230749
272																							86.3310033417891
273																							87.44831698780715
274																							88.59199838585876
275																							89.42491360353668
276																							90.82863361847959
277																							91.13381686289674
278																							91.91408384464265
279																							92.47056440835645
280																							93.37512315922265
281																							93.94328832332835
282																							94.66736803143944
283																							94.71862256177504
284																							95.3145623816214
285																							95.41792438006604
286																							95.65456853700192
287																							95.40806436564993
288																							95.15973779388003
289																							94.91037954301942
290																							94.79549333697251
291																							94.19843143067723
292																							93.46194025912365
293																							92.31722294891674
294																							91.50731224333933
295																							91.3410901456732
296																							90.40308670062102
297																							90.00650266508525
298																							89.50535875018879
299																							88.76359571919109
300																							87.80254652343518
301																							86.98202580418554
302																							86.02528061564227
303																							85.24066063798426
304																							84.37938558676521
305																							83.31583413133424
306																							82.02663324798841
307																							80.92563194686835
308																							79.7889898168914
309																							78.69956503691746
310																							77.609215908937
311																							76.5818772948274
312																							75.58111616667222
313																							74.40123620612765
314																							73.28305749625899
315																							71.98580400328943
316																							70.64115200079908
317																							69.541958571786
318																							68.48640493557828
319																							67.30466052213622
320																							66.30061025360173
321																							65.24537870224985
322																							64.48793211911823
323																							63.25350887500234
324																							62.4806994359058
325																							61.43067316088926
326																							60.847370181463056
327																							59.97172777234287
328																							59.42084426360838
329																							58.88594339908295
330																							58.66714637682661
331																							58.41987937337769
332																							58.234662367013
333																							57.89437517583206
334																							57.87344859259728
335																							58.119053674332996
336																							58.285207360015455
337																							58.477914985060806
338																							59.17212696870039
339																							59.995129043948225
340																							60.25340867536043
341																							60.777222476845715
342																							60.863835978354174
343																							61.40340877345491
344																							61.97427022563477
345																							62.65320111534605
346																							62.901032559092386
347																							63.53363336060673
348																							63.94574795871888
349																							64.65259041987413
350																							65.5367087516607
351																							66.43939440572889
352																							67.43674877246085
353																							68.44283765303716
354																							69.6098452878614
355																							70.73086913788067
356																							71.71265439237345
357																							72.82198330174755
358																							73.94931346537302
359																							74.74336015995
360																							75.9351536246553
361																							76.8850505104861
362																							77.9977868660387
363																							79.13689319779998
364																							80.3357963052586
365																							80.76493081777511
366																							81.64589709838457
367																							83.52549553878744
368																							84.61073495130509
369																							85.41751671642064
370																							86.11025251385576
371																							87.21321853939344
372																							88.03851753636017
373																							89.0254476034802
374																							89.85105535273361
375																							90.73701232132342
376																							91.57455669562371
377																							92.51737954027881
378																							93.09957126646717
379																							93.66402024790521
380																							94.1845753879052
381																							94.54693019342298
382																							95.13365134378056
383																							95.61972727946885
384																							96.02217514720233
385																							96.36398967456671
386																							96.42360545011786
387																							96.69317113426368
388																							96.55636364838932
389																							96.8148771883743
390																							96.97778843116602
391																							96.7274512535092
392																							96.61976208312666
393																							96.23000208354982
394																							96.03045842335648
395																							95.26705401659065
396																							94.90512728509457
397																							94.41172872583152
398																							94.17714229047301
399																							93.8723646341137
400																							92.98519910179253
401																							91.57112080235777
402																							91.69341788809052
403																							90.62534471106854
404																							89.61031531023646
405																							88.71614471447687
406																							87.81923893999537
407																							86.99789961832413
408																							85.87538807481454
409																							84.70854802792927
410																							83.61918455713378
411																							82.43136965985704
412																							81.65022538854379
413																							80.61233470133463
414																							79.38141838616895
415																							78.92678263428708
416																							78.02096029273159
417																							77.5347859995757
418																							76.9049555555427
419																							75.92147486054259
420																							74.95714857170061
421																							74.37153625547882
422																							73.51738325049389
423																							73.04034792496542
424																							72.44955362871465
425																							71.85378928073314
426																							71.43237071524365
427																							70.80408876611575
428																							70.49280051891824
429																							70.13382169110706
430																							69.93123784118224
431																							69.88167136667525
432																							69.92200601384374
433																							70.10784712854903
434																							70.58006968684575
435																							70.87164217795437
436																							71.45029867677252
437																							71.74887613057084
438																							72.43328058979519
439																							72.93255317757634
440																							80.52595398379333
441																							81.7989138375321
442																							82.71284459502043
443																							83.55880978089623
444																							84.27328554767519
445																							85.22962670339464
446																							87.15884474337643
447																							88.91296391415595
448																							89.75941983992543
449																							90.61160910722201
450																							91.23023019262857
451																							92.55364728091486
452																							93.72436653293528
453																							95.13613423405431
454																							95.74196146935783
455																							97.21490528206054
456																							98.43230739955251
457																							99.63702267731608
458																							100.65915321022723
459																							101.59054200071974
460																							102.64681563984341
461																							103.385394060283
462																							104.4773525889702
463																							104.90114245803046
0																														0.0
1																														0.028
2																														0.056999999999999995
3																														0.08600000000000001
4																														0.11499999999999999
5																														0.143
6																														0.17200000000000001
7																														0.201
8																														0.23
9																														0.25799999999999995
10																														0.287
11																														0.31599999999999995
12																														0.345
13																														0.373
14																														0.40199999999999997
15																														0.431
16																														0.45999999999999996
17																														0.488
18																														0.517
19																														0.5459999999999999
20																														0.575
21																														0.603
22																														0.632
23																														0.6609999999999999
24																														0.689
25																														0.718
26																														0.747
27																														0.776
28																														0.8039999999999999
29																														0.833
30																														0.862
31																														0.891
32																														0.9189999999999999
33																														0.948
34																														0.977
35																														1.006
36																														1.034
37																														1.0630000000000002
38																														1.092
39																														1.121
40																														1.149
41																														1.1780000000000002
42																														1.207
43																														1.236
44																														1.264
45																														1.2930000000000001
46																														1.322
47																														1.35
48																														1.379
49																														1.4080000000000001
50																														1.437
51																														1.465
52																														1.494
53																														1.5230000000000001
54																														1.552
55																														1.58
56																														1.609
57																														1.6380000000000001
58																														1.667
59																														1.695
60																														1.724
61																														1.7530000000000001
62																														1.782
63																														1.81
64																														1.8390000000000002
65																														1.868
66																														1.8960000000000001
67																														1.925
68																														1.9540000000000002
69																														1.983
70																														2.011
71																														2.04
72																														2.069
73																														2.098
74																														2.126
75																														2.1550000000000002
76																														2.184
77																														2.213
78																														2.241
79																														2.27
80																														2.299
81																														2.3280000000000003
82																														2.356
83																														2.3850000000000002
84																														2.414
85																														2.443
86																														2.471
87																														2.5
88																														2.529
89																														2.557
90																														2.5860000000000003
91																														2.615
92																														2.644
93																														2.672
94																														2.701
95																														2.73
96																														2.759
97																														2.787
98																														2.8160000000000003
99																														2.845
100																														2.874
101																														2.902
102																														2.931
103																														2.96
104																														2.989
105																														3.017
106																														3.0460000000000003
107																														3.075
108																														3.104
109																														3.132
110																														3.161
111																														3.19
112																														3.218
113																														3.247
114																														3.2760000000000002
115																														3.305
116																														3.333
117																														3.362
118																														3.391
119																														3.42
120																														3.448
121																														3.477
122																														3.5060000000000002
123																														3.535
124																														3.563
125																														3.592
126																														3.621
127																														3.65
128																														3.678
129																														3.7070000000000003
130																														3.736
131																														3.765
132																														3.793
133																														3.822
134																														3.851
135																														3.879
136																														3.908
137																														3.9370000000000003
138																														3.966
139																														3.9939999999999998
140																														4.023
141																														4.0520000000000005
142																														4.081
143																														4.109
144																														4.138
145																														4.167
146																														4.196
147																														4.224
148																														4.253
149																														4.282
150																														4.311
151																														4.339
152																														4.368
153																														4.397
154																														4.425
155																														4.454
156																														4.483
157																														4.5120000000000005
158																														4.54
159																														4.569
160																														4.598
161																														4.627
162																														4.655
163																														4.684
164																														4.713
165																														4.742
166																														4.7700000000000005
167																														4.799
168																														4.828
169																														4.857
170																														4.885
171																														4.914
172																														4.9430000000000005
0																													21.943976964078338
1																													23.017943891668526
2																													24.15335347317222
3																													25.026472723897797
4																													25.73442348295374
5																													26.63389308756797
6																													27.49631717157773
7																													28.579842196905158
8																													29.461318164671464
9																													30.364590380902577
10																													31.31870971160851
11																													32.32770483656396
12																													33.809917420780565
13																													34.485133391071585
14																													35.5612127183537
15																													36.22618793083258
16																													37.599430860054255
17																													38.37205077918042
18																													39.57386851193601
19																													41.004032496816706
20																													42.66590381088862
21																													43.69530512537933
22																													44.911258989255714
23																													45.78774606813487
24																													47.11361493241631
25																													48.05658685341688
26																													48.97582652697145
27																													50.11708563953017
28																													51.13168583178147
29																													52.2667157759123
30																													53.2535079877373
31																													54.60227831327189
32																													55.56215497080725
33																													56.37589578889191
34																													57.29862925061996
35																													58.719066426502394
36																													59.355322676235204
37																													60.628288595341374
38																													61.30167085814221
39																													62.23580079022042
40																													63.170447560548446
41																													65.25391777510376
42																													66.25590331434627
43																													66.96999119008454
44																													67.84575484140478
45																													68.84001003050479
46																													70.13564788322698
47																													71.58002877898276
48																													72.27553846219342
49																													72.85257728454087
50																													74.02888280259266
51																													75.1521752246733
52																													76.5129318481523
53																													77.28320638405216
54																													78.44029200608576
55																													79.49862907622999
56																													81.01335609021515
57																													81.58223817106271
58																													83.08944556921776
59																													84.02669683499407
60																													85.46644275386686
61																													85.40056764448349
62																													85.02263289265983
63																													84.05938731634916
64																													83.87000238464287
65																													83.46125809020613
66																													83.1314729870703
67																													82.47071046135108
68																													81.87836623919654
69																													81.43383240398306
70																													80.7363239316728
71																													79.323390598234
72																													78.29154232738043
73																													77.14189015703465
74																													76.74507995956483
75																													75.232057967332
76																													74.47598590821072
77																													73.70031699389087
78																													72.9542255664468
79																													72.1332608787375
80																													71.2863174318887
81																													70.6181876077261
82																													70.24348203214304
83																													69.24737571922853
84																													68.74686926689826
85																													68.23204461981189
86																													67.44630961735417
87																													66.5113298619115
88																													65.88110067386549
89																													65.50592415957506
90																													64.57347025675483
91																													64.12362401642628
92																													63.54116728546935
93																													63.036243043189046
94																													62.531236162417265
95																													62.256175123436556
96																													61.691325565268905
97																													61.36851753953326
98																													60.94879100523652
99																													60.47703538534275
100																													60.275982488881915
101																													59.88004223445405
102																													59.393686970923106
103																													59.1144279681365
104																													58.94055962577892
105																													58.80978422847681
106																													58.97703136815213
107																													58.98542811576432
108																													59.3538749703842
109																													59.11616497202775
110																													59.156436547513586
111																													59.473958544895936
112																													59.394207747894065
113																													59.137051947150695
114																													58.902058919871386
115																													58.67626604513958
116																													58.376512708451514
117																													57.918370229142326
118																													57.417334812754945
119																													57.12790626305151
120																													56.632036604734616
121																													56.38424985756219
122																													56.4349351465916
123																													56.497467730863825
124																													56.52171994021414
125																													56.880070130055216
126																													56.91510324158256
127																													56.989495672448264
128																													57.34721199849212
129																													57.63176015011167
130																													57.765404811184354
131																													58.008324273331674
132																													57.9573303819284
133																													58.32003817728516
134																													58.70656097064451
135																													58.64814902450033
136																													59.253742607534946
137																													59.723733305947995
138																													60.092121322183324
139																													60.381651592184845
140																													60.98568377086545
141																													61.389690665452925
142																													62.28004210820672
143																													63.12425462530231
144																													63.33647329146137
145																													64.00211591033535
146																													64.66236668263852
147																													65.6975696962985
148																													66.14495264946524
149																													67.80132891028022
150																													68.23563201876276
151																													69.36094083848634
152																													69.75623672475457
153																													70.00176507060375
154																													70.77689174441048
155																													72.13269606080172
156																													72.63831501349684
157																													73.52600524984342
158																													73.9649089298432
159																													74.65079338493328
160																													75.78283521352313
161																													76.07855020963531
162																													76.72518880393844
163																													77.48894430820437
164																													78.25745953581678
165																													79.17514692124037
166																													80.03358343220675
167																													80.50100457137164
168																													81.38042608023136
169																													82.03766155857929
170																													82.29776304371826
171																													83.34582696812122
172																													84.35518911128112
0																																0.0
1																																0.028
2																																0.056999999999999995
3																																0.08600000000000001
4																																0.11499999999999999
5																																0.143
6																																0.17200000000000001
7																																0.201
8																																0.23
9																																0.25799999999999995
10																																0.287
11																																0.31599999999999995
12																																0.345
13																																0.373
14																																0.40199999999999997
15																																0.431
16																																0.45999999999999996
17																																0.488
18																																0.517
19																																0.5459999999999999
20																																0.575
21																																0.603
22																																0.632
23																																0.6609999999999999
24																																0.689
25																																0.718
26																																0.747
27																																0.776
28																																0.8039999999999999
29																																0.833
30																																0.862
31																																0.891
32																																0.9189999999999999
33																																0.948
34																																0.977
35																																1.006
36																																1.034
37																																1.0630000000000002
38																																1.092
39																																1.121
40																																1.149
41																																1.1780000000000002
42																																1.207
43																																1.236
44																																1.264
45																																1.2930000000000001
46																																1.322
47																																1.35
48																																1.379
49																																1.4080000000000001
50																																1.437
51																																1.465
52																																1.494
53																																1.5230000000000001
54																																1.552
55																																1.58
56																																1.609
57																																1.6380000000000001
58																																1.667
59																																1.695
60																																1.724
61																																1.7530000000000001
62																																1.782
63																																1.81
64																																1.8390000000000002
65																																1.868
66																																1.8960000000000001
67																																1.925
68																																1.9540000000000002
69																																1.983
70																																2.011
71																																2.04
72																																2.069
73																																2.098
74																																2.126
75																																2.1550000000000002
76																																2.184
77																																2.213
78																																2.241
79																																2.27
80																																2.299
81																																2.3280000000000003
82																																2.356
83																																2.3850000000000002
84																																2.414
85																																2.443
86																																2.471
87																																2.5
88																																2.529
89																																2.557
90																																2.5860000000000003
91																																2.615
92																																2.644
93																																2.672
94																																2.701
95																																2.73
96																																2.759
97																																2.787
98																																2.8160000000000003
99																																2.845
100																																2.874
101																																2.902
102																																2.931
103																																2.96
104																																2.989
105																																3.017
106																																3.0460000000000003
107																																3.075
108																																3.104
109																																3.132
110																																3.161
111																																3.19
112																																3.218
113																																3.247
114																																3.2760000000000002
115																																3.305
116																																3.333
117																																3.362
118																																3.391
119																																3.42
120																																3.448
121																																3.477
122																																3.5060000000000002
123																																3.535
124																																3.563
125																																3.592
126																																3.621
127																																3.65
128																																3.678
129																																3.7070000000000003
130																																3.736
0																															126.2499704633629
1																															127.3239764891122
2																															128.1385778366531
3																															129.12728060715907
4																															129.9405363233506
5																															130.85493733520337
6																															131.5026752009251
7																															132.42665515673195
8																															133.14029800552498
9																															132.87884654827494
10																															132.3798955884163
11																															132.3981149790283
12																															131.99303906267178
13																															131.90188278034546
14																															131.4161701846466
15																															131.1388897314599
16																															130.67199614684088
17																															130.57348241124612
18																															130.12162269200306
19																															129.80986961321545
20																															129.13959485765784
21																															128.70293045614775
22																															128.22575345460052
23																															127.97500138698965
24																															127.74694892638338
25																															127.58220735274963
26																															126.88463822307256
27																															126.12903606228029
28																															125.6596382495191
29																															124.89210509075426
30																															124.44260815733493
31																															123.93394119449282
32																															123.45125039868978
33																															122.84807577654605
34																															122.40430700347109
35																															121.87418092852974
36																															121.53695902481681
37																															120.92109057149625
38																															120.57134658781911
39																															119.83807989115982
40																															119.25452355780891
41																															118.44195907278805
42																															118.04025328674962
43																															117.36363999552843
44																															116.75087883609272
45																															116.25291838057228
46																															115.38323704940854
47																															115.19195042189364
48																															114.38182209162433
49																															113.80669075673892
50																															113.3285919174857
51																															112.91224364523099
52																															112.18395662927922
53																															111.6735163993684
54																															110.6897184430424
55																															110.07469761938935
56																															109.64711725348734
57																															109.19745187503233
58																															108.4030777653476
59																															107.93320026757291
60																															107.27045454364402
61																															106.62977023795933
62																															105.70610897199842
63																															105.31576395772856
64																															104.89434108663824
65																															104.32043591262452
66																															103.92766070685899
67																															103.1954735441434
68																															102.58649568047443
69																															102.14377797986523
70																															101.6828281913913
71																															101.08327277052322
72																															100.5481478745382
73																															99.59369098994172
74																															99.16363795262858
75																															98.5246124630795
76																															97.7989135011223
77																															97.23866589479724
78																															96.5417211572282
79																															95.96309397367304
80																															95.41216304538956
81																															94.88361477620886
82																															94.33034783143758
83																															93.7762418739416
84																															93.31633435256659
85																															92.91351777863113
86																															92.63802537295363
87																															91.80427406716967
88																															91.26624859168913
89																															90.82370343142809
90																															90.4663682591492
91																															89.89976447688838
92																															89.43775840214245
93																															88.73547214051436
94																															88.06854219867616
95																															87.46919880735162
96																															87.14374013088948
97																															86.75611805515504
98																															86.24339095838012
99																															85.78062581375819
100																															85.30095517636364
101																															84.59602445150718
102																															84.15179348059077
103																															83.61646787565236
104																															82.98614525931423
105																															82.59368572717892
106																															82.07696685428867
107																															81.52711402349529
108																															80.99939067672054
109																															80.66732647732908
110																															80.14339410082404
111																															79.70493947052466
112																															79.14331580746412
113																															78.42507982144488
114																															78.47545639880025
115																															77.88483761297832
116																															77.05409950158395
117																															76.65377297954745
118																															75.91862884035775
119																															75.42465826240117
120																															74.80756631517964
121																															74.30900082762517
122																															73.79192127191159
123																															73.26317706733718
124																															72.6959707961865
125																															72.37590512041973
126																															71.68817905345342
127																															71.14221619404333
128																															71.06953021513509
129																															70.60292207125707
130																															70.45179791176376
0																																		0.0
1																																		0.028999999999999915
2																																		0.05799999999999983
3																																		0.08700000000000019
4																																		0.11499999999999977
5																																		0.14400000000000013
6																																		0.17300000000000004
7																																		0.20199999999999996
8																																		0.22999999999999998
9																																		0.2589999999999999
10																																		0.2879999999999998
11																																		0.31599999999999984
12																																		0.3450000000000002
13																																		0.3740000000000001
14																																		0.403
15																																		0.43100000000000005
16																																		0.45999999999999996
17																																		0.4889999999999999
18																																		0.5179999999999998
19																																		0.5459999999999998
20																																		0.5750000000000002
21																																		0.6040000000000001
22																																		0.633
23																																		0.661
24																																		0.69
25																																		0.7189999999999999
26																																		0.7479999999999998
27																																		0.7759999999999998
28																																		0.8050000000000002
29																																		0.8340000000000001
30																																		0.863
31																																		0.891
32																																		0.9199999999999999
33																																		0.9489999999999998
34																																		0.9769999999999999
35																																		1.0059999999999998
36																																		1.0350000000000001
37																																		1.064
38																																		1.092
39																																		1.121
40																																		1.15
41																																		1.1789999999999998
42																																		1.2069999999999999
43																																		1.2359999999999998
44																																		1.2650000000000001
45																																		1.294
46																																		1.322
47																																		1.351
48																																		1.38
49																																		1.4089999999999998
50																																		1.4369999999999998
51																																		1.4660000000000002
52																																		1.495
53																																		1.524
54																																		1.552
55																																		1.581
56																																		1.6099999999999999
57																																		1.638
58																																		1.6669999999999998
59																																		1.6960000000000002
60																																		1.725
61																																		1.7529999999999997
62																																		1.7819999999999996
63																																		1.8110000000000004
64																																		1.8400000000000003
65																																		1.8679999999999999
66																																		1.8969999999999998
67																																		1.9259999999999997
68																																		1.9549999999999996
69																																		1.983
70																																		2.012
71																																		2.041
72																																		2.07
73																																		2.0980000000000003
74																																		2.1270000000000002
75																																		2.156
76																																		2.1839999999999997
77																																		2.2129999999999996
78																																		2.2419999999999995
79																																		2.2710000000000004
80																																		2.299
81																																		2.328
82																																		2.3569999999999998
83																																		2.3859999999999997
84																																		2.414
85																																		2.443
86																																		2.472
87																																		2.501
88																																		2.5290000000000004
89																																		2.5580000000000003
90																																		2.587
91																																		2.616
92																																		2.6439999999999997
93																																		2.6729999999999996
94																																		2.7020000000000004
95																																		2.7310000000000003
96																																		2.759
97																																		2.788
98																																		2.8169999999999997
99																																		2.845
100																																		2.874
101																																		2.903
102																																		2.932
103																																		2.9600000000000004
104																																		2.9890000000000003
105																																		3.0180000000000002
106																																		3.047
107																																		3.0749999999999997
108																																		3.1039999999999996
109																																		3.1329999999999996
110																																		3.1620000000000004
111																																		3.19
112																																		3.219
113																																		3.2479999999999998
114																																		3.2769999999999997
115																																		3.305
116																																		3.334
117																																		3.363
118																																		3.392
119																																		3.4200000000000004
120																																		3.4490000000000003
121																																		3.478
122																																		3.506
123																																		3.5349999999999997
124																																		3.5639999999999996
125																																		3.5930000000000004
126																																		3.621
127																																		3.65
128																																		3.679
129																																		3.7079999999999997
130																																		3.736
131																																		3.765
132																																		3.794
0																																	98.20683206885354
1																																	97.83751591286442
2																																	97.32083146479998
3																																	96.82810121034079
4																																	96.33335505939779
5																																	95.83071574917928
6																																	95.53400695563857
7																																	95.22035769729078
8																																	94.87661798883855
9																																	94.51464674853312
10																																	94.209344679814
11																																	93.88406157596721
12																																	93.62492933508682
13																																	93.31401766615775
14																																	92.9747820110378
15																																	92.5026588590836
16																																	92.08129708578174
17																																	91.51966740542713
18																																	91.16362630457391
19																																	90.86466405044374
20																																	90.90169258050149
21																																	90.40184614265351
22																																	90.24499747908467
23																																	89.85881789229146
24																																	89.4638156575048
25																																	89.27644805322399
26																																	89.20373033119186
27																																	88.91349754114951
28																																	88.49326646700302
29																																	88.20308461726268
30																																	87.44520035427902
31																																	86.20755201837018
32																																	85.53258590736047
33																																	85.25099033442368
34																																	84.70907952516072
35																																	84.38059173174837
36																																	83.85749951554722
37																																	83.77918779744765
38																																	83.19107476165938
39																																	82.95675003880035
40																																	82.35275663267139
41																																	82.09027115316407
42																																	81.5940362771692
43																																	81.32706724086391
44																																	80.95805759157022
45																																	80.59083772365194
46																																	80.30567245219979
47																																	79.69406889474273
48																																	78.80214541495681
49																																	77.92235663787383
50																																	76.6996147317573
51																																	76.16076208914929
52																																	75.2330593422865
53																																	74.40951349121966
54																																	73.32364331509994
55																																	72.62504411702619
56																																	71.54807125981804
57																																	70.71749263796053
58																																	69.78938719461578
59																																	69.23821448448827
60																																	68.31054045313944
61																																	67.71257401694312
62																																	67.24925095493629
63																																	66.95930580584002
64																																	66.48944268077452
65																																	65.87059078222998
66																																	65.65199677085229
67																																	65.14836115360079
68																																	65.0105281473701
69																																	64.4372345775329
70																																	64.54486224324909
71																																	64.18443463177033
72																																	64.31929459345771
73																																	63.944438194420016
74																																	63.77618540646657
75																																	63.7039039620022
76																																	63.99306175672484
77																																	63.87269580188393
78																																	64.14195554393396
79																																	64.1167170245015
80																																	64.59039589598441
81																																	64.80556483049892
82																																	65.23008772798025
83																																	65.62907796091608
84																																	66.083843865199
85																																	66.53351748555009
86																																	66.75684768621119
87																																	67.21411545947771
88																																	67.53996935148845
89																																	68.27521935519505
90																																	68.89461261956555
91																																	69.8842623556978
92																																	70.28223942078112
93																																	70.97839678381021
94																																	71.27059823658
95																																	71.86068706184209
96																																	72.89652537672835
97																																	73.58818071538391
98																																	74.20849229030327
99																																	75.17822435386461
100																																	75.79233118198701
101																																	76.57826747844324
102																																	77.37613586242209
103																																	78.02460086408645
104																																	78.86828115915802
105																																	79.73603307162955
106																																	80.58261336665622
107																																	81.36184870687244
108																																	82.39267822446361
109																																	83.2108012820451
110																																	84.18617454784366
111																																	84.86207833891415
112																																	85.88527522224051
113																																	86.83818248328325
114																																	87.93077692139425
115																																	88.77627553575337
116																																	90.14536431786162
117																																	91.13295873612356
[truncated: 8,895 more rows]
