# Supplementary material for: Statistics of pathogenic bacteria in the search of host cells
Source: Nat Commun. 2021 Mar 31;12:1990. doi: 10.1038/s41467-021-22156-6 (PMC8012381; doi:10.1038/s41467-021-22156-6)
Supplement: Supplementary file 9 — Source Data [file 41467_2021_22156_MOESM9_ESM.zip › SupplementaryFig5/Supplementary_Fig5_panel_b.csv]

	bact 1 dl_min/dt	bact 1 t	bact 10 dl_min/dt	bact 10 t	bact 11 dl_min/dt	bact 11 t	bact 12 dl_min/dt	bact 12 t	bact 13 dl_min/dt	bact 13 t	bact 14 dl_min/dt	bact 14 t	bact 15 dl_min/dt	bact 15 t	bact 16 dl_min/dt	bact 16 t	bact 17 dl_min/dt	bact 17 t	bact 18 dl_min/dt	bact 18 t	bact 19 dl_min/dt	bact 19 t	bact 2 dl_min/dt	bact 2 t	bact 20 dl_min/dt	bact 20 t	bact 21 dl_min/dt	bact 21 t	bact 3 dl_min/dt	bact 3 t	bact 4 dl_min/dt	bact 4 t	bact 5 dl_min/dt	bact 5 t	bact 6 dl_min/dt	bact 6 t	bact 7 dl_min/dt	bact 7 t	bact 8 dl_min/dt	bact 8 t	bact 9 dl_min/dt	bact 9 t
0		0.0
1		0.028
2		0.056999999999999995
3		0.08600000000000001
4		0.11499999999999999
5		0.143
6		0.17200000000000001
7		0.201
8		0.23
9		0.25799999999999995
10		0.287
11		0.31599999999999995
12		0.345
13		0.373
14		0.40199999999999997
15		0.431
16		0.45999999999999996
17		0.488
18		0.517
19		0.5459999999999999
20		0.575
21		0.603
22		0.632
23		0.6609999999999999
24		0.689
25		0.718
26		0.747
27		0.776
28		0.8039999999999999
29		0.833
30		0.862
31		0.891
32		0.9189999999999999
33		0.948
34		0.977
35		1.006
36		1.034
37		1.0630000000000002
38		1.092
39		1.121
40		1.149
41		1.1780000000000002
42		1.207
43		1.236
44		1.264
45		1.2930000000000001
46		1.322
47		1.35
48		1.379
49		1.4080000000000001
50		1.437
51		1.465
52		1.494
53		1.5230000000000001
54		1.552
55		1.58
56		1.609
57		1.6380000000000001
58		1.667
59		1.695
60		1.724
61		1.7530000000000001
62		1.782
63		1.81
64		1.8390000000000002
65		1.868
66		1.8960000000000001
67		1.925
68		1.9540000000000002
69		1.983
70		2.011
71		2.04
72		2.069
73		2.098
74		2.126
75		2.1550000000000002
76		2.184
77		2.213
78		2.241
79		2.27
80		2.299
81		2.3280000000000003
82		2.356
83		2.3850000000000002
84		2.414
85		2.443
86		2.471
87		2.5
88		2.529
89		2.557
90		2.5860000000000003
91		2.615
92		2.644
93		2.672
94		2.701
95		2.73
96		2.759
97		2.787
98		2.8160000000000003
99		2.845
100		2.874
101		2.902
102		2.931
103		2.96
104		2.989
105		3.017
0	-5.751184010256061
1	9.651748749007464
2	6.896670915433912
3	23.38443056771617
4	14.91765722133966
5	12.67566669766192
6	10.136599651817438
7	16.057136752917547
8	18.10451455988469
9	20.78859600977195
10	23.335756897320827
11	19.639184146953095
12	24.645519734933394
13	23.014725782410896
14	31.303451065938965
15	17.795824080731848
16	36.579030297688185
17	16.71626114758813
18	30.690534185809778
19	14.135923841808516
20	37.00188205048439
21	30.030183042017484
22	30.232670073018994
23	37.69252114761902
24	35.77977185923652
25	14.366623599066008
26	24.306082894361428
27	30.13062372791566
28	37.76785022834587
29	39.75916410647985
30	28.166275159480232
31	37.15634408353142
32	14.986144045751505
33	58.914617747421666
34	37.12845225688488
35	33.26239998664604
36	29.256146199881435
37	46.36683398853056
38	42.83170250899932
39	37.13149333321818
40	38.63874691655349
41	39.57624648401777
42	39.2032054594493
43	40.432580421165405
44	24.2378910226762
45	43.656094260932576
46	25.795403289664446
47	44.07710446731643
48	37.65696671087634
49	28.578251827674
50	46.64650438871182
51	30.39003503489952
52	42.917003219640776
53	29.623015930484215
54	37.897430765409645
55	34.03142046464229
56	46.819983583697905
57	39.13804488376208
58	35.02284049638957
59	34.306957215563386
60	12.848030352881521
61	6.199045791444983
62	-6.587729365696977
63	-11.020999033708467
64	-2.2535125625241035
65	-8.646628710559062
66	-1.165026927294209
67	-7.416305715052403
68	-1.7133213464323618
69	0.2806933899770873
70	3.463990464591645
71	-14.420509926301287
72	18.270763028307755
73	6.953297130106432
74	7.054644125680266
75	-0.4717377380030933
76	18.419257094028584
77	1.8691519164856805
78	9.134255258173335
79	4.427525868896951
80	10.90948182557624
81	13.15367740318498
82	10.014759749232729
83	14.955707158436637
84	5.896320263460625
85	13.976050329734434
86	11.791863551693027
87	15.602560153814615
88	14.184947098907141
89	20.850226248700963
90	17.536523171644287
91	33.937622910238424
92	25.344840429671
93	18.85039031124728
94	23.148275166519344
95	33.2962714894725
96	23.307668301459284
97	34.02203324877307
98	32.91461904366372
99	39.34089838239471
100	31.34689835820187
101	26.473686751515665
102	37.94384578717192
103	33.480112847896116
104	31.761252827694666
0																								0.0
1																								0.028
2																								0.056999999999999995
3																								0.08600000000000001
4																								0.11499999999999999
5																								0.143
6																								0.17200000000000001
7																								0.201
8																								0.23
9																								0.25799999999999995
10																								0.287
11																								0.31599999999999995
12																								0.345
13																								0.373
14																								0.40199999999999997
15																								0.431
16																								0.45999999999999996
17																								0.488
18																								0.517
19																								0.5459999999999999
20																								0.575
21																								0.603
22																								0.632
23																								0.6609999999999999
24																								0.689
25																								0.718
26																								0.747
27																								0.776
28																								0.8039999999999999
29																								0.833
30																								0.862
31																								0.891
32																								0.9189999999999999
33																								0.948
34																								0.977
35																								1.006
36																								1.034
37																								1.0630000000000002
38																								1.092
39																								1.121
40																								1.149
41																								1.1780000000000002
42																								1.207
43																								1.236
44																								1.264
45																								1.2930000000000001
46																								1.322
47																								1.35
48																								1.379
49																								1.4080000000000001
50																								1.437
51																								1.465
52																								1.494
53																								1.5230000000000001
54																								1.552
55																								1.58
56																								1.609
57																								1.6380000000000001
58																								1.667
59																								1.695
60																								1.724
61																								1.7530000000000001
62																								1.782
63																								1.81
64																								1.8390000000000002
65																								1.868
66																								1.8960000000000001
67																								1.925
68																								1.9540000000000002
69																								1.983
70																								2.011
71																								2.04
72																								2.069
73																								2.098
74																								2.126
75																								2.1550000000000002
76																								2.184
77																								2.213
78																								2.241
79																								2.27
80																								2.299
81																								2.3280000000000003
82																								2.356
83																								2.3850000000000002
84																								2.414
85																								2.443
86																								2.471
87																								2.5
88																								2.529
89																								2.557
90																								2.5860000000000003
91																								2.615
92																								2.644
93																								2.672
94																								2.701
95																								2.73
96																								2.759
97																								2.787
98																								2.8160000000000003
99																								2.845
100																								2.874
101																								2.902
102																								2.931
103																								2.96
104																								2.989
105																								3.017
106																								3.0460000000000003
107																								3.075
108																								3.104
109																								3.132
110																								3.161
111																								3.19
112																								3.218
113																								3.247
114																								3.2760000000000002
115																								3.305
116																								3.333
117																								3.362
118																								3.391
119																								3.42
120																								3.448
121																								3.477
122																								3.5060000000000002
123																								3.535
124																								3.563
125																								3.592
126																								3.621
127																								3.65
128																								3.678
129																								3.7070000000000003
130																								3.736
131																								3.765
132																								3.793
133																								3.822
134																								3.851
135																								3.879
136																								3.908
137																								3.9370000000000003
138																								3.966
139																								3.9939999999999998
140																								4.023
141																								4.0520000000000005
142																								4.081
143																								4.109
144																								4.138
145																								4.167
146																								4.196
147																								4.224
148																								4.253
149																								4.282
150																								4.311
151																								4.339
152																								4.368
153																								4.397
154																								4.425
155																								4.454
156																								4.483
157																								4.5120000000000005
158																								4.54
159																								4.569
160																								4.598
161																								4.627
162																								4.655
163																								4.684
164																								4.713
165																								4.742
166																								4.7700000000000005
167																								4.799
168																								4.828
169																								4.857
170																								4.885
171																								4.914
172																								4.9430000000000005
173																								4.972
174																								5.0
175																								5.029
176																								5.058
177																								5.086
178																								5.115
179																								5.144
180																								5.173
181																								5.2010000000000005
182																								5.23
183																								5.259
184																								5.288
185																								5.316
186																								5.345
187																								5.374
188																								5.4030000000000005
189																								5.431
190																								5.46
191																								5.489
192																								5.518
193																								5.546
194																								5.575
195																								5.604
196																								5.633
197																								5.6610000000000005
198																								5.69
199																								5.719
200																								5.747
201																								5.776
202																								5.805
203																								5.8340000000000005
204																								5.862
205																								5.891
206																								5.92
207																								5.949
208																								5.977
209																								6.006
210																								6.035
211																								6.064
212																								6.0920000000000005
213																								6.121
214																								6.15
215																								6.179
216																								6.207
217																								6.236
218																								6.265
219																								6.2940000000000005
220																								6.322
221																								6.351
222																								6.38
223																								6.408
224																								6.437
225																								6.466
226																								6.495
227																								6.523
228																								6.5520000000000005
229																								6.581
230																								6.61
231																								6.638
232																								6.667
233																								6.696
234																								6.725
235																								6.753
236																								6.782
237																								6.811
238																								6.84
239																								6.868
240																								6.897
241																								6.926
242																								6.954
243																								6.983
244																								7.0120000000000005
245																								7.041
246																								7.069
247																								7.098
248																								7.127
249																								7.156
250																								7.184
251																								7.213
252																								7.242
253																								7.271
254																								7.299
255																								7.328
256																								7.357
257																								7.386
258																								7.414
259																								7.4430000000000005
260																								7.472
261																								7.501
262																								7.529
263																								7.558
264																								7.587
265																								7.615
266																								7.644
267																								7.673
268																								7.702
269																								7.73
270																								7.759
271																								7.788
272																								7.817
273																								7.845
274																								7.874
275																								7.9030000000000005
276																								7.932
277																								7.96
278																								7.989000000000001
279																								8.018
280																								8.047
281																								8.075
282																								8.133000000000001
283																								8.162
284																								8.19
285																								8.219
286																								8.248
287																								8.276
288																								8.305
289																								8.334
290																								8.363
291																								8.391
292																								8.42
293																								8.449
294																								8.478
295																								8.506
296																								8.535
297																								8.564
298																								8.593
299																								8.621
300																								8.65
301																								8.679
302																								8.708
303																								8.736
304																								8.765
305																								8.794
306																								8.823
307																								8.851
308																								8.88
309																								8.909
310																								8.937
311																								8.966
312																								8.995
313																								9.024000000000001
314																								9.052
315																								9.081
316																								9.11
317																								9.139
318																								9.167
319																								9.196
320																								9.225
321																								9.254
322																								9.282
323																								9.311
324																								9.34
325																								9.369
326																								9.397
327																								9.426
328																								9.455
329																								9.483
330																								9.512
331																								9.541
332																								9.57
333																								9.598
334																								9.627
335																								9.656
336																								9.685
337																								9.713000000000001
338																								9.742
339																								9.771
340																								9.8
341																								9.828
342																								9.857
343																								9.886
344																								9.915000000000001
345																								9.943
346																								9.972
347																								10.001
348																								10.03
349																								10.058
350																								10.087
351																								10.116
352																								10.144
353																								10.173
354																								10.202
355																								10.231
356																								10.259
357																								10.288
358																								10.317
359																								10.346
360																								10.374
361																								10.403
362																								10.432
363																								10.461
364																								10.489
365																								10.518
366																								10.547
367																								10.576
368																								10.604
369																								10.633000000000001
370																								10.662
371																								10.691
372																								10.719
373																								10.748
374																								10.777
375																								10.805
376																								10.834
377																								10.863
378																								10.892
379																								10.92
380																								10.949
381																								10.978
382																								11.007
383																								11.035
384																								11.064
385																								11.093
386																								11.122
387																								11.15
388																								11.179
389																								11.208
390																								11.237
391																								11.265
392																								11.294
393																								11.323
394																								11.352
395																								11.38
396																								11.409
397																								11.438
398																								11.466
399																								11.495
400																								11.524000000000001
401																								11.553
402																								11.581
403																								11.61
404																								11.639
405																								11.668
406																								11.696
407																								11.725
408																								11.754
409																								11.783
410																								11.811
411																								11.84
412																								11.869
413																								11.898
414																								11.926
415																								11.955
416																								11.984
417																								12.012
418																								12.041
419																								12.07
420																								12.099
421																								12.127
422																								12.156
423																								12.185
424																								12.214
425																								12.242
426																								12.271
427																								12.3
428																								12.329
429																								12.357
430																								12.386
431																								12.415000000000001
432																								12.444
433																								12.472
434																								12.501
435																								12.53
436																								12.559
437																								12.587
438																								12.616
439																								12.645
440																								12.846
441																								12.875
442																								12.903
443																								12.932
444																								12.961
445																								12.99
446																								13.018
447																								13.047
448																								13.076
449																								13.105
450																								13.133000000000001
451																								13.162
452																								13.191
453																								13.22
454																								13.248
455																								13.277
456																								13.306000000000001
457																								13.334
458																								13.363
459																								13.392
460																								13.421
461																								13.449
462																								13.478
463																								13.507
0																							39.63067763493262
1																							37.81815659047548
2																							42.832337273139075
3																							33.451486255827014
4																							25.794209382240968
5																							31.612846944990878
6																							27.209850873568993
7																							21.234468575918815
8																							23.677953410517734
9																							20.43495909925174
10																							27.19352815828548
11																							18.143745851576142
12																							19.31505926137557
13																							13.776747784260536
14																							7.247517692188254
15																							11.853339883406063
16																							5.853238320140408
17																							-3.3707018234858843
18																							8.206469465173663
19																							-18.060088167269825
20																							-9.878126750121021
21																							-15.261736250206349
22																							-12.806190262291889
23																							-14.191284353256485
24																							-9.353345883089998
25																							-38.54043822013337
26																							-14.548610343010676
27																							-26.315184224229156
28																							-26.925609480789014
29																							-31.75005055208392
30																							-23.296654846618758
31																							-33.12770204666117
32																							-40.707244915523894
33																							-35.113902148723
34																							-37.85709229756452
35																							-30.614079974759072
36																							-42.07719073366451
37																							-33.32329657549582
38																							-46.26796420661073
39																							-39.86327063621851
40																							-43.873656867455466
41																							-29.841685931900496
42																							-39.7971795763305
43																							-33.733774146258874
44																							-36.642383309413475
45																							-36.05127119798974
46																							-32.7349245667462
47																							-25.4466297655198
48																							-24.641118529866084
49																							-18.056472821265746
50																							-28.74108894586696
51																							-18.514408599414658
52																							-19.15525131072791
53																							-9.617727736887106
54																							-7.66539791943167
55																							-8.849275033818698
56																							-7.307310600689463
57																							-1.552286560553207
58																							15.664691173536838
59																							8.527622226255888
60																							5.51880952881133
61																							9.770254345815175
62																							31.06751226474671
63																							25.227934529921463
64																							51.02392945132031
65																							62.174769275173205
66																							26.68855519694297
67																							26.411447464973715
68																							31.476445149527922
69																							27.839791439296185
70																							36.14528434450163
71																							59.91903814378777
72																							42.28014675381198
73																							34.94657361166779
74																							41.096239917020576
75																							41.593299886023445
76																							32.574161729105796
77																							51.461840731316386
78																							21.188516244607754
79																							45.84799745859218
80																							39.09366187998457
81																							34.227122851434025
82																							33.14721234780851
83																							45.360011374102555
84																							35.13663607971016
85																							38.93081284278527
86																							46.899514575639806
87																							32.213854630377924
88																							45.3087473104975
89																							28.21214035992011
90																							50.75436088376589
91																							53.67015536489918
92																							33.73414880211854
93																							21.288663038735283
94																							23.40885574654297
95																							76.43097989740603
96																							26.079381074668404
97																							43.983924518273575
98																							32.27143038160793
99																							31.6468930597769
100																							31.209333078906123
101																							35.83135926778039
102																							18.035750077529027
103																							28.406821695546977
104																							16.111771757322735
105																							36.44322890736496
106																							4.901635271127153
107																							9.380067167923103
108																							1.6779215154797091
109																							0.35846250561400633
110																							-10.297815766435066
111																							6.144952249788189
112																							-7.133528465700113
113																							6.989863003324231
114																							-4.175636618226546
115																							1.2540423393904112
116																							-14.278088558966038
117																							-13.8639126870047
118																							-16.220589027458708
119																							2.535480447567541
120																							-15.69537812129326
121																							-7.5474067471398
122																							-10.174261871420367
123																							-18.232507402810395
124																							-18.415157626136207
125																							-37.64598745880071
126																							-37.82697965687234
127																							-44.66245825033099
128																							-51.592284835885565
129																							-47.84577402493118
130																							-45.19106323340292
131																							-35.51334068429218
132																							-43.81985759803048
133																							-37.88526266097075
134																							-32.57795177781655
135																							-35.2631685409399
136																							-23.114185641475327
137																							-33.36745590677552
138																							-15.235753755772203
139																							-47.22926798778565
140																							-25.925759170386918
141																							-20.518105534554916
142																							-31.8766890028469
143																							-16.77802798171142
144																							-22.01122756545363
145																							-10.400555639112294
146																							-19.35857803245207
147																							-4.106885381182107
148																							-4.792314941198865
149																							16.445273991801344
150																							-3.8970993958987923
151																							10.18723251146544
152																							55.7854368772949
153																							19.82874913081286
154																							13.32407983434428
155																							26.538890388047694
156																							27.2858927887043
157																							28.6309679372912
158																							36.4201005430159
159																							36.797783306179106
160																							37.121215981859635
161																							50.707601068208966
162																							51.88948779439594
163																							20.309904391099725
164																							43.34596363828711
165																							69.91561754959298
166																							34.95521197427425
167																							33.41984865057496
168																							32.212936464013104
169																							53.9886258202564
170																							47.206382692109536
171																							33.08519634110974
172																							47.93296052271577
173																							45.20042015110332
174																							39.31898237545507
175																							29.72036341503987
176																							48.23267165768441
177																							48.99707189912065
178																							40.31716586087748
179																							34.75353139217461
180																							36.161247900834866
181																							30.743784649981478
182																							29.796677765408596
183																							42.72166652803653
184																							25.42936456150603
185																							29.675036430901297
186																							24.73841439168141
187																							27.664925699034423
188																							12.855350251050814
189																							22.443389661577
190																							7.312538538112439
191																							27.434446439849456
192																							11.97894606057797
193																							16.488612987122874
194																							9.5573038382722
195																							9.782834487238997
196																							-3.215516999073175
197																							-10.298160509982148
198																							3.4734663928148506
199																							-16.036364788633197
200																							1.3365892839939657
201																							-14.106204721308357
202																							3.9881959244019503
203																							0.9054719855749028
204																							12.112245388165935
205																							13.214144958605447
206																							7.9629596634170925
207																							-4.321417670025464
208																							10.66359990379094
209																							2.4988579859886717
210																							-0.6361099593385448
211																							-27.614527735570245
212																							9.456423288171646
213																							-47.28470817146051
214																							-37.29884879321611
215																							-47.74196678679093
216																							-35.34651219534724
217																							-38.49174404762689
218																							-20.77929505386338
219																							-33.98690614111351
220																							-11.652235307097094
221																							-32.57179894153791
222																							-14.307008651276258
223																							-24.26749248392318
224																							-20.26756026149683
225																							-33.48146034369676
226																							-72.05938424219781
227																							-35.266665703346085
228																							-18.55429852963865
229																							-43.38796325792378
230																							-48.601799147084776
231																							-37.78643864542534
232																							-48.47981697032368
233																							-27.886111491914036
234																							-41.354033857093114
235																							-39.37193386593672
236																							-41.147896294417386
237																							-37.9156247161165
238																							-48.675920815426245
239																							-35.29707760779888
240																							-39.1084314779467
241																							-30.50362832188054
242																							-33.093399004808866
243																							-31.36102858194816
244																							-24.879048474167078
245																							-25.299179859469803
246																							-24.772744238636676
247																							-34.54972815701184
248																							-19.182677384875937
249																							-14.685652741985836
250																							-8.430411658238201
251																							4.224569052297901
252																							1.941140931632328
253																							0.26481283073303774
254																							0.9216493524127355
255																							10.064040114036358
256																							19.323048314820248
257																							11.046213149663828
258																							21.032054588993912
259																							30.96029777631866
260																							27.79000118388841
261																							35.826593074760474
262																							38.19577544534278
263																							37.07488317790762
264																							33.407370687056336
265																							68.67362703801221
266																							22.88682986122709
267																							36.90871546496096
268																							17.261893835540555
269																							71.46981399767053
270																							45.52154385497247
271																							31.250289360330704
272																							38.29986067271459
273																							39.20370824741959
274																							28.551102819640025
275																							48.11744776179501
276																							10.461230633385718
277																							26.746399092941186
278																							19.075331383689328
279																							31.006937265939964
280																							19.47586221817842
281																							24.82038238361111
282																							1.756929558405403
283																							20.427936372907887
284																							3.543096563253756
285																							8.111811998320354
286																							-8.449798721845697
287																							-8.512267915115686
288																							-8.5476323497788
289																							-3.9381293699353423
290																							-20.466399838210926
291																							-25.245829009351304
292																							-39.23921778528181
293																							-27.762542139804555
294																							-5.697847872911407
295																							-32.15337195966266
296																							-13.59431468520472
297																							-17.178472836089504
298																							-25.4265405605935
299																							-32.943346237875474
300																							-28.1262377295169
301																							-32.79581123088267
302																							-26.89561336015836
303																							-29.523236004621424
304																							-36.456972226589045
305																							-44.191901161554625
306																							-37.74069759521653
307																							-38.96241254011455
308																							-37.34387155755784
309																							-37.37555684126401
310																							-35.21564953970159
311																							-34.304612596123974
312																							-40.44454147716999
313																							-38.32951378316346
314																							-44.467932719693955
315																							-46.09268358281126
316																							-37.67872641097639
317																							-36.18281880241164
318																							-40.50845216729654
319																							-34.417359467792
320																							-36.171778209515125
321																							-25.96414955133947
322																							-42.31420463653337
323																							-26.490765551321427
324																							-35.99334902884842
325																							-19.9947641574246
326																							-30.01572780207653
327																							-18.88347261005902
328																							-18.335611184961536
329																							-7.500038595149562
330																							-8.47594747885165
331																							-6.348965273328687
332																							-11.664542053511205
333																							-0.7173323489823266
334																							8.418979258431737
335																							5.695502811207437
336																							6.6057326124230045
337																							23.796560925825652
338																							28.211294946305454
339																							8.853444091497165
340																							17.955563047877817
341																							2.968982838410953
342																							18.495758061126974
343																							19.568286988914856
344																							23.27274760763482
345																							8.495295658144169
346																							21.68462064863706
347																							14.126679419999073
348																							24.229515030345713
349																							30.30626990576594
350																							30.94273027567732
351																							34.1878338488854
352																							34.487240076022324
353																							40.00329717358594
354																							38.4270409831141
355																							33.654147688617456
356																							38.026155700022805
357																							38.64321209436544
358																							27.21874728578814
359																							40.85291879459194
360																							32.56106153399413
361																							38.142957919660425
362																							39.04688173580175
363																							41.09662684188501
364																							14.710096934563204
365																							30.198222249365394
366																							64.42985695613609
367																							37.2004033460926
368																							27.655286684570772
369																							23.74595944417416
370																							37.80804544487651
371																							28.2900300285481
372																							33.83050426272103
373																							28.300613600675778
374																							30.369295658331367
375																							28.70978346790818
376																							32.318573856171625
377																							19.95667203858804
378																							19.348476967928935
379																							17.843860947656253
380																							12.420987262510781
381																							20.11193400574204
382																							16.66196477557405
383																							13.79531818765113
384																							11.71689688085487
385																							2.043540688545424
386																							9.240313301215181
387																							-4.689558448199247
388																							8.86146213171269
389																							5.5843566604403145
390																							-8.581188513741498
391																							-3.6914256227968574
392																							-13.360396816767334
393																							-6.840061795329634
394																							-26.168374941332573
395																							-12.40631351763432
396																							-16.912973490692863
397																							-8.041276343450763
398																							-10.44732767412196
399																							-30.410723437084354
400																							-48.472514447197405
401																							4.19216337412194
402																							-36.61197016074478
403																							-34.79370789851571
404																							-30.650846660005197
405																							-30.744604544675557
406																							-28.15429821083786
407																							-38.47803691751977
408																							-39.997552506691335
409																							-37.3417699695204
410																							-40.71653938247795
411																							-26.776471282893002
412																							-35.577359012204
413																							-42.19399229449269
414																							-15.584241735493025
415																							-31.05025128749484
416																							-16.665336324215158
417																							-21.58965688807885
418																							-33.71226488376778
419																							-33.05568014613416
420																							-20.073924810149748
421																							-29.27910278433548
422																							-16.352066019077842
423																							-20.25155542785988
424																							-20.421921456684778
425																							-14.445605672735134
426																							-21.536576771023597
427																							-10.670501107014664
428																							-12.305263735587388
429																							-6.944275006677434
430																							-1.699065499129031
431																							1.3826121003192497
432																							6.370358784966775
433																							16.187091470451023
434																							9.994674123291116
435																							19.835489668527625
436																							10.234793892694187
437																							23.460373481963106
438																							17.114326507934567
439																							260.29055847178995
440																							43.635182666843114
441																							31.328195803442437
442																							28.998436444843005
443																							24.49117346699184
444																							32.78196158274292
445																							66.13074350422517
446																							60.12861302072383
447																							29.015258283206293
448																							29.211788758296944
449																							21.205416639019543
450																							45.36478210383896
451																							40.13052592622003
452																							48.393310551426076
453																							20.766862363628544
454																							50.49033725337636
455																							41.730745568874134
456																							41.295859450990775
457																							35.03712421247219
458																							31.92663137617754
459																							36.20749943838462
460																							25.317376816727055
461																							37.430724719195524
462																							14.526890454941833
0																														0.0
1																														0.028
2																														0.056999999999999995
3																														0.08600000000000001
4																														0.11499999999999999
5																														0.143
6																														0.17200000000000001
7																														0.201
8																														0.23
9																														0.25799999999999995
10																														0.287
11																														0.31599999999999995
12																														0.345
13																														0.373
14																														0.40199999999999997
15																														0.431
16																														0.45999999999999996
17																														0.488
18																														0.517
19																														0.5459999999999999
20																														0.575
21																														0.603
22																														0.632
23																														0.6609999999999999
24																														0.689
25																														0.718
26																														0.747
27																														0.776
28																														0.8039999999999999
29																														0.833
30																														0.862
31																														0.891
32																														0.9189999999999999
33																														0.948
34																														0.977
35																														1.006
36																														1.034
37																														1.0630000000000002
38																														1.092
39																														1.121
40																														1.149
41																														1.1780000000000002
42																														1.207
43																														1.236
44																														1.264
45																														1.2930000000000001
46																														1.322
47																														1.35
48																														1.379
49																														1.4080000000000001
50																														1.437
51																														1.465
52																														1.494
53																														1.5230000000000001
54																														1.552
55																														1.58
56																														1.609
57																														1.6380000000000001
58																														1.667
59																														1.695
60																														1.724
61																														1.7530000000000001
62																														1.782
63																														1.81
64																														1.8390000000000002
65																														1.868
66																														1.8960000000000001
67																														1.925
68																														1.9540000000000002
69																														1.983
70																														2.011
71																														2.04
72																														2.069
73																														2.098
74																														2.126
75																														2.1550000000000002
76																														2.184
77																														2.213
78																														2.241
79																														2.27
80																														2.299
81																														2.3280000000000003
82																														2.356
83																														2.3850000000000002
84																														2.414
85																														2.443
86																														2.471
87																														2.5
88																														2.529
89																														2.557
90																														2.5860000000000003
91																														2.615
92																														2.644
93																														2.672
94																														2.701
95																														2.73
96																														2.759
97																														2.787
98																														2.8160000000000003
99																														2.845
100																														2.874
101																														2.902
102																														2.931
103																														2.96
104																														2.989
105																														3.017
106																														3.0460000000000003
107																														3.075
108																														3.104
109																														3.132
110																														3.161
111																														3.19
112																														3.218
113																														3.247
114																														3.2760000000000002
115																														3.305
116																														3.333
117																														3.362
118																														3.391
119																														3.42
120																														3.448
121																														3.477
122																														3.5060000000000002
123																														3.535
124																														3.563
125																														3.592
126																														3.621
127																														3.65
128																														3.678
129																														3.7070000000000003
130																														3.736
131																														3.765
132																														3.793
133																														3.822
134																														3.851
135																														3.879
136																														3.908
137																														3.9370000000000003
138																														3.966
139																														3.9939999999999998
140																														4.023
141																														4.0520000000000005
142																														4.081
143																														4.109
144																														4.138
145																														4.167
146																														4.196
147																														4.224
148																														4.253
149																														4.282
150																														4.311
151																														4.339
152																														4.368
153																														4.397
154																														4.425
155																														4.454
156																														4.483
157																														4.5120000000000005
158																														4.54
159																														4.569
160																														4.598
161																														4.627
162																														4.655
163																														4.684
164																														4.713
165																														4.742
166																														4.7700000000000005
167																														4.799
168																														4.828
169																														4.857
170																														4.885
171																														4.914
172																														4.9430000000000005
0																													37.370485847767014
1																													39.50848634809537
2																													30.381653069957338
3																													24.634337559705102
4																													31.298557959467395
5																													30.009496752919016
6																													37.70307593694472
7																													30.672439096865194
8																													31.430876227341965
9																													33.200187109330436
10																													35.109682681031266
11																													51.57608021146186
12																													23.49527551892687
13																													37.443990348477435
14																													23.138931124088042
15																													47.78429775968604
16																													26.884609769310185
17																													41.8192696811576
18																													49.76496164262172
19																													57.82760793452754
20																													35.81975037272938
21																													42.31116014297763
22																													30.498842315843664
23																													46.13583747853682
24																													32.812294236718195
25																													31.986490764998234
26																													39.71203062110031
27																													35.30472042630462
28																													39.49527622708955
29																													34.33709496943144
30																													46.932732347147294
31																													33.400522981202116
32																													28.315480621193934
33																													32.1080630016639
34																													49.4265009613147
35																													22.139606504965265
36																													44.294990509055474
37																													23.431468582185655
38																													32.504622358376054
39																													32.522606614691455
40																													72.49785088074321
41																													34.86577235478696
42																													24.84788885838212
43																													30.47366943699808
44																													34.59678181776257
45																													45.08389857742614
46																													50.25966297187841
47																													24.201429397579073
48																													20.079036504908128
49																													40.93152925448271
50																													39.08684940276548
51																													47.34981574719582
52																													26.802998214601587
53																													40.26274064126597
54																													36.82661866575119
55																													52.70747449027888
56																													19.79520896333806
57																													52.445816808146446
58																													32.613234415036516
59																													50.09838115438388
60																													-2.292235244576097
61																													-13.150875442781583
62																													-33.517750177106024
63																													-6.589967277661576
64																													-14.222945305102153
65																													-11.475427420465982
66																													-22.992343601801746
67																													-20.611613637584544
68																													-15.468302580764318
69																													-24.27098062661641
70																													-49.16539214069871
71																													-35.9048963355886
72																													-40.004081185408296
73																													-13.807678325876754
74																													-52.64814539025852
75																													-26.308799144013786
76																													-26.990704686023555
77																													-25.961506275618092
78																													-28.566847316608992
79																													-29.470821941734407
80																													-23.24870114423793
81																													-13.038510823444684
82																													-34.661194784805794
83																													-17.415963949181986
84																													-17.914189621455762
85																													-27.34097115572054
86																													-32.53419339189541
87																													-21.929884754989835
88																													-13.05489792796966
89																													-32.44630210096687
90																													-15.653156653148159
91																													-20.267561748855254
92																													-17.5696883819972
93																													-17.57256392732071
94																													-9.571211552636456
95																													-19.654890553274537
96																													-11.232648275648641
97																													-14.60509081509984
98																													-16.41553037057019
99																													-6.995973738875975
100																													-13.777407194333898
101																													-16.92354953010777
102																													-9.717286764979901
103																													-6.0500414496267165
104																													-4.550549936468298
105																													5.819645564263795
106																													0.29217895798025756
107																													12.820728099255236
108																													-8.271519263060792
109																													1.401317212940387
110																													11.048712027061345
111																													-2.7750631366218643
112																													-8.94816866839157
113																													-8.176977684005891
114																													-7.8568428998323165
115																													-10.430421588174562
116																													-15.94183824422019
117																													-17.434370143360223
118																													-10.071153256927218
119																													-17.25461890157907
120																													-8.622156688985916
121																													1.7636798933964173
122																													2.1759264606155986
123																													0.8438964208485252
124																													12.469397663901487
125																													1.219036047481808
126																													2.588609773194745
127																													12.447341306806262
128																													9.901331595905717
129																													4.650390795974531
130																													8.452791318903309
131																													-1.7744182321187463
132																													12.62102787808276
133																													13.449710794620218
134																													-2.0325419253084105
135																													21.07264743717467
136																													16.354116958738516
137																													12.818680718688364
138																													10.074692785810553
139																													21.01831574611855
140																													14.058099508202652
141																													30.981276179173193
142																													29.37579464706465
143																													7.384505478324577
144																													23.162154652301194
145																													22.974536280830588
146																													36.02163025480815
147																													15.567442432668194
148																													57.63639831280125
149																													15.112307234269998
150																													39.15701335068919
151																													13.754985320278264
152																													8.543571815913223
153																													26.971836515224883
154																													47.17749189142096
155																													17.593861999506355
156																													30.88867502561456
157																													15.272391859187254
158																													23.866503393787777
159																													39.39129972030223
160																													10.289900734633868
161																													22.500877649228777
162																													26.576157542735174
163																													26.741780123272257
164																													31.932476288257657
165																													29.87074244107186
166																													16.264704822245605
167																													30.60095074324743
168																													22.869614055400298
169																													9.05066871209866
170																													36.469147278435756
171																													35.12245369684475
0																																0.0
1																																0.028
2																																0.056999999999999995
3																																0.08600000000000001
4																																0.11499999999999999
5																																0.143
6																																0.17200000000000001
7																																0.201
8																																0.23
9																																0.25799999999999995
10																																0.287
11																																0.31599999999999995
12																																0.345
13																																0.373
14																																0.40199999999999997
15																																0.431
16																																0.45999999999999996
17																																0.488
18																																0.517
19																																0.5459999999999999
20																																0.575
21																																0.603
22																																0.632
23																																0.6609999999999999
24																																0.689
25																																0.718
26																																0.747
27																																0.776
28																																0.8039999999999999
29																																0.833
30																																0.862
31																																0.891
32																																0.9189999999999999
33																																0.948
34																																0.977
35																																1.006
36																																1.034
37																																1.0630000000000002
38																																1.092
39																																1.121
40																																1.149
41																																1.1780000000000002
42																																1.207
43																																1.236
44																																1.264
45																																1.2930000000000001
46																																1.322
47																																1.35
48																																1.379
49																																1.4080000000000001
50																																1.437
51																																1.465
52																																1.494
53																																1.5230000000000001
54																																1.552
55																																1.58
56																																1.609
57																																1.6380000000000001
58																																1.667
59																																1.695
60																																1.724
61																																1.7530000000000001
62																																1.782
63																																1.81
64																																1.8390000000000002
65																																1.868
66																																1.8960000000000001
67																																1.925
68																																1.9540000000000002
69																																1.983
70																																2.011
71																																2.04
72																																2.069
73																																2.098
74																																2.126
75																																2.1550000000000002
76																																2.184
77																																2.213
78																																2.241
79																																2.27
80																																2.299
81																																2.3280000000000003
82																																2.356
83																																2.3850000000000002
84																																2.414
85																																2.443
86																																2.471
87																																2.5
88																																2.529
89																																2.557
90																																2.5860000000000003
91																																2.615
92																																2.644
93																																2.672
94																																2.701
95																																2.73
96																																2.759
97																																2.787
98																																2.8160000000000003
99																																2.845
100																																2.874
101																																2.902
102																																2.931
103																																2.96
104																																2.989
105																																3.017
106																																3.0460000000000003
107																																3.075
108																																3.104
109																																3.132
110																																3.161
111																																3.19
112																																3.218
113																																3.247
114																																3.2760000000000002
115																																3.305
116																																3.333
117																																3.362
118																																3.391
119																																3.42
120																																3.448
121																																3.477
122																																3.5060000000000002
123																																3.535
124																																3.563
125																																3.592
126																																3.621
127																																3.65
128																																3.678
129																																3.7070000000000003
130																																3.736
0																															37.37173001804304
1																															28.34533596903562
2																															34.40346899512196
3																															28.298512608378296
4																															31.81802236104359
5																															22.539058496740896
6																															32.15133679199448
7																															24.832326108965137
8																															-9.097614947137602
9																															-17.361783935123718
10																															0.6339723714021932
11																															-14.09525404880786
12																															-3.1719263122114842
13																															-16.901134218643303
14																															-9.648409773627323
15																															-16.24629710933404
16																															-3.4279404784045386
17																															-15.723170102140754
18																															-10.847939037041877
19																															-23.323265048846306
20																															-15.19442510607901
21																															-16.604124786172445
22																															-8.725312845132175
23																															-7.935444293044523
24																															-5.732442337362746
25																															-24.273015754288032
26																															-26.292366408724405
27																															-16.333435668884988
28																															-26.707524261089485
29																															-15.640953250672469
30																															-17.69986755071594
31																															-16.795985935330535
32																															-20.98841029943372
33																															-15.441632896077456
34																															-18.446571130186165
35																															-11.734166885085887
36																															-21.43011213374535
37																															-12.16989236563936
38																															-25.51516878097085
39																															-20.30576106413776
40																															-28.27446013188208
41																															-13.977985060223885
42																															-23.543824373328253
43																															-21.321988952527253
44																															-17.327317777745563
45																															-30.261930688246014
46																															-6.656119265775378
47																															-28.18969029309689
48																															-20.012599982629453
49																															-16.63620158001036
50																															-14.487493413573912
51																															-25.341892953353682
52																															-17.761571169273967
53																															-34.232798266161694
54																															-21.400617525400225
55																															-14.87833178995241
56																															-15.646814560800637
57																															-27.64149739266976
58																															-16.350127063894437
59																															-23.061280543564262
60																															-22.29361877382475
61																															-32.14024747722675
62																															-13.58266912609237
63																															-14.664072066847618
64																															-19.96993378527388
65																															-13.667231464004027
66																															-25.47760469834762
67																															-21.190343221885954
68																															-15.405059175373445
69																															-16.03947336766921
70																															-20.86247449487401
71																															-18.62051297592418
72																															-33.21182949613026
73																															-14.964372283380268
74																															-22.235897655615386
75																															-25.251837541337494
76																															-19.494697222231864
77																															-24.25128904817326
78																															-20.134243539124807
79																															-19.170508746480756
80																															-18.39166889547415
81																															-19.25179411677368
82																															-19.280988885031334
83																															-16.00320604356317
84																															-14.016636673342866
85																															-9.586191846379705
86																															-29.01168890575888
87																															-18.721443204622567
88																															-15.399055362402631
89																															-12.43403972062484
90																															-19.715870367748277
91																															-16.076228510966484
92																															-24.437155784703307
93																															-23.206876991158108
94																															-20.855096593198603
95																															-11.3248468790357
96																															-13.487920194185591
97																															-17.841146301054636
98																															-16.10264154198351
99																															-16.690894770152912
100																															-24.52917404479142
101																															-15.457715797412478
102																															-18.627496959848216
103																															-21.933067484999306
104																															-13.65624710320923
105																															-17.9800464335473
106																															-19.132994647521386
107																															-18.362964422033567
108																															-11.554696445634088
109																															-18.231051644982806
110																															-15.25671893440011
111																															-19.542579282085317
112																															-24.992151547778615
113																															1.752932295556072
114																															-20.551510213289895
115																															-28.906840064579175
116																															-13.929991398486132
117																															-25.58049734867799
118																															-17.188483708339533
119																															-21.472685529656903
120																															-17.348370819614942
121																															-17.992596960054943
122																															-18.3984867758761
123																															-19.736834916913423
124																															-11.137188931927227
125																															-23.9305108955085
126																															-18.99763697090806
127																															-2.529223034815621
128																															-16.236364749502822
129																															-5.258602980227486
0																																		0.0
1																																		0.028999999999999915
2																																		0.05799999999999983
3																																		0.08700000000000019
4																																		0.11499999999999977
5																																		0.14400000000000013
6																																		0.17300000000000004
7																																		0.20199999999999996
8																																		0.22999999999999998
9																																		0.2589999999999999
10																																		0.2879999999999998
11																																		0.31599999999999984
12																																		0.3450000000000002
13																																		0.3740000000000001
14																																		0.403
15																																		0.43100000000000005
16																																		0.45999999999999996
17																																		0.4889999999999999
18																																		0.5179999999999998
19																																		0.5459999999999998
20																																		0.5750000000000002
21																																		0.6040000000000001
22																																		0.633
23																																		0.661
24																																		0.69
25																																		0.7189999999999999
26																																		0.7479999999999998
27																																		0.7759999999999998
28																																		0.8050000000000002
29																																		0.8340000000000001
30																																		0.863
31																																		0.891
32																																		0.9199999999999999
33																																		0.9489999999999998
34																																		0.9769999999999999
35																																		1.0059999999999998
36																																		1.0350000000000001
37																																		1.064
38																																		1.092
39																																		1.121
40																																		1.15
41																																		1.1789999999999998
42																																		1.2069999999999999
43																																		1.2359999999999998
44																																		1.2650000000000001
45																																		1.294
46																																		1.322
47																																		1.351
48																																		1.38
49																																		1.4089999999999998
50																																		1.4369999999999998
51																																		1.4660000000000002
52																																		1.495
53																																		1.524
54																																		1.552
55																																		1.581
56																																		1.6099999999999999
57																																		1.638
58																																		1.6669999999999998
59																																		1.6960000000000002
60																																		1.725
61																																		1.7529999999999997
62																																		1.7819999999999996
63																																		1.8110000000000004
64																																		1.8400000000000003
65																																		1.8679999999999999
66																																		1.8969999999999998
67																																		1.9259999999999997
68																																		1.9549999999999996
69																																		1.983
70																																		2.012
71																																		2.041
72																																		2.07
73																																		2.0980000000000003
74																																		2.1270000000000002
75																																		2.156
76																																		2.1839999999999997
77																																		2.2129999999999996
78																																		2.2419999999999995
79																																		2.2710000000000004
80																																		2.299
81																																		2.328
82																																		2.3569999999999998
83																																		2.3859999999999997
84																																		2.414
85																																		2.443
86																																		2.472
87																																		2.501
88																																		2.5290000000000004
89																																		2.5580000000000003
90																																		2.587
91																																		2.616
92																																		2.6439999999999997
93																																		2.6729999999999996
94																																		2.7020000000000004
95																																		2.7310000000000003
96																																		2.759
97																																		2.788
98																																		2.8169999999999997
99																																		2.845
100																																		2.874
101																																		2.903
102																																		2.932
103																																		2.9600000000000004
104																																		2.9890000000000003
105																																		3.0180000000000002
106																																		3.047
107																																		3.0749999999999997
108																																		3.1039999999999996
109																																		3.1329999999999996
110																																		3.1620000000000004
111																																		3.19
112																																		3.219
113																																		3.2479999999999998
114																																		3.2769999999999997
115																																		3.305
116																																		3.334
117																																		3.363
118																																		3.392
119																																		3.4200000000000004
120																																		3.4490000000000003
121																																		3.478
122																																		3.506
123																																		3.5349999999999997
124																																		3.5639999999999996
125																																		3.5930000000000004
126																																		3.621
127																																		3.65
128																																		3.679
129																																		3.7079999999999997
130																																		3.736
131																																		3.765
132																																		3.794
0																																	-12.84916515302175
1																																	-17.976369832500236
2																																	-17.142960882607547
3																																	-17.213097502497675
4																																	-17.487714535804862
5																																	-10.32302602724636
6																																	-10.912414892437765
7																																	-11.95931510693062
8																																	-12.593622488222387
9																																	-10.622001336564328
10																																	-11.317177044748487
11																																	-9.015671005854385
12																																	-10.817169293262175
13																																	-11.802611090098411
14																																	-16.4260031781643
15																																	-14.6599246378083
16																																	-19.54009430859488
17																																	-12.387302401851565
18																																	-10.401427924402476
19																																	1.2882883414927426
20																																	-17.390545544526386
21																																	-5.457043645515689
22																																	-13.435873868398755
23																																	-13.742829465429368
24																																	-6.5188518094535395
25																																	-2.52997873174495
26																																	-10.097714360988556
27																																	-14.620585605518214
28																																	-10.095942057386967
29																																	-26.36813988240432
30																																	-43.059984275162726
31																																	-23.483270072029953
32																																	-9.797210233963321
33																																	-18.854039752954804
34																																	-11.428673887830838
35																																	-18.199307469307257
36																																	-2.724603792604975
37																																	-20.461497291526463
38																																	-8.152573383603526
39																																	-21.014003586985577
40																																	-9.132336134677415
41																																	-17.264892891756237
42																																	-9.288327040668804
43																																	-12.838501240581639
44																																	-12.776231567003938
45																																	-9.921406386843653
46																																	-21.278774271041584
47																																	-31.03160235417526
48																																	-30.60941448997185
49																																	-42.54136310157701
50																																	-18.747640702229
51																																	-32.27642661726109
52																																	-28.652623178920084
53																																	-37.77935246383818
54																																	-24.305507154911734
55																																	-37.46979893291394
56																																	-28.8973057683689
57																																	-32.29043714325428
58																																	-19.17627773769959
59																																	-32.27542755351751
60																																	-20.80431459618179
61																																	-16.11983241563056
62																																	-10.087706821483264
63																																	-16.347372827792874
64																																	-21.53095693407446
65																																	-7.6052739857287825
66																																	-17.522377827411322
67																																	-4.795455145611879
68																																	-19.94590174446735
69																																	3.7445576896509603
70																																	-12.539916899102712
71																																	4.692017644368612
72																																	-13.041920050863453
73																																	-5.85381339216006
74																																	-2.514799860120273
75																																	10.060313364098208
76																																	-4.1877453977334165
77																																	9.3680247629426
78																																	-0.8780929270124233
79																																	16.480129424287057
80																																	7.486109477046691
81																																	14.76990576371503
82																																	13.881579005674638
83																																	15.822113696717384
84																																	15.644944092341632
85																																	7.7700544246875625
86																																	15.90915816320005
87																																	11.337035778971492
88																																	25.58065379263857
89																																	21.549792012890393
90																																	34.43167242210254
91																																	13.846329096204228
92																																	24.220551375814313
93																																	10.166207634584094
94																																	20.53023851728923
95																																	36.038655130465656
96																																	24.06391795006182
97																																	21.58174166825381
98																																	33.73870120983042
99																																	21.365867504522164
100																																	27.344119961049575
101																																	27.75925848318619
102																																	22.561249398970975
103																																	29.353136254466662
104																																	30.19063058677975
105																																	29.454032404723336
106																																	27.110981789283276
107																																	35.86439017449519
108																																	28.463954560030682
109																																	33.93496865719841
110																																	23.515893627122722
111																																	35.5988372691302
112																																	33.15333644112851
113																																	38.01330148409408
114																																	29.41639881270513
115																																	47.633030900972315
116																																	34.36016426214428
117																																	46.05302190082949
118																																	45.23621868002536
119																																	11.020095648346452
120																																	13.228024215205787
121																																	51.12701151053181
[truncated: 8,874 more rows]
