# Supplementary material for: Statistics of pathogenic bacteria in the search of host cells
Source: Nat Commun. 2021 Mar 31;12:1990. doi: 10.1038/s41467-021-22156-6 (PMC8012381; doi:10.1038/s41467-021-22156-6)
Supplement: Supplementary file 9 — Source Data [file 41467_2021_22156_MOESM9_ESM.zip › SupplementaryFig5/Supplementary_Fig5_panel_c.csv]

	m_avg
0	22.808542600801935
1	3.577507864372226
2	12.626180891604848
3	-14.935271025588634
4	1.5217736445384258
5	-6.536071680986051
6	0.03844849282171981
7	0.13479283618325733
8	33.86976787105516
9	0.4683263346402285
10	-5.151991652719393
11	-2.091834419724404
12	-1.9445181766834676
13	-7.894167144953092
14	15.681609846568854
15	-19.16258827560204
16	-13.97467734356559
17	-0.16882031945025464
18	-0.47172329659770496
19	-26.459310675578383
20	8.39622118780054
