# Supplementary material for: Statistics of pathogenic bacteria in the search of host cells
Source: Nat Commun. 2021 Mar 31;12:1990. doi: 10.1038/s41467-021-22156-6 (PMC8012381; doi:10.1038/s41467-021-22156-6)
Supplement: Supplementary file 9 — Source Data [file 41467_2021_22156_MOESM9_ESM.zip › SupplementaryFig6/Supplementary_Fig6_panel_a.csv]

	Cell pos x	Cell pos y	Cell radius	Bact pos x	Bact pos y	Bact pos fit x	Bact pos fit y
0	29.11	128.79	7.1	85.663	15.665999999999997	313.12708003990736	97.43709178645553
1	37.98	120.08	8.55	85.447	16.37100000000001	312.8681763385714	105.59310214594778
2	89.23	146.94	8.06	85.253	16.75999999999999	312.0925077483903	113.7162711303354
3	170.73	119.26	12.58	85.476	17.174999999999983	310.8031976130093	121.77388960514011
4	111.52	63.96	11.29	84.075	17.776999999999987	309.0054375292897	129.73351238465014
5	203.86	57.59	12.42	83.54	18.835999999999984	306.7064664425803	137.56308887723162
6	189.95	10.77	11.94	83.013	19.40299999999999	303.91554149803983	145.23109214174923
7				82.599	20.006	300.64390076538035	152.70664583543063
8				82.093	20.694999999999993	296.9047179871271	159.95964854200156
9				81.442	21.287000000000006	292.7130495326069	166.96089497946468
10				80.918	21.94399999999999	288.08577377126267	173.68219359946266
11				80.196	22.712999999999994	283.04152310941737	180.09648010469328
12				79.533	24.028999999999996	277.6006089641493	186.17792642728242
13				78.878	24.73599999999999	271.7849399763848	191.90204472929753
14				78.446	25.534999999999997	265.6179337925334	197.24578600662835
15				77.831	26.458	259.1244227698911	202.18763289919121
16				77.185	27.210999999999984	252.33055398550178	206.70768633374385
17				76.662	27.97399999999999	245.2636839511066	210.78774565043003
18				75.984	28.668000000000006	237.95226845812624	214.41138189041294
19				75.425	29.685000000000002	230.42574799623247	217.564003949494
20				74.847	30.536	222.7144292068868	220.23291733133965
21				74.156	31.489000000000004	214.84936284919198	222.4073752637375
22				73.74	32.078	206.86221876944433	224.07862197205515
23				73.325	32.77599999999998	198.78515837784028	225.23992793565435
24				72.605	33.960999999999984	190.65070514582857	225.8866169852954
25				72.143	34.68199999999999	182.49161364557008	226.01608513242024
26				71.493	35.889999999999986	174.34073765883576	225.62781105449534
27				70.683	36.798	166.23089788642335	224.72335819419368
28				70.316	37.76399999999998	158.19474979077887	223.3063684639626
29				69.798	39.084	150.26465210397515	221.38254758132808
30				69.277	39.897999999999996	142.47253653051834	218.95964209398392
31				68.603	40.925	134.84977916964414	216.04740818717823
32				68.325	42.007999999999996	127.42707417484007	212.65757239899892
33				67.252	43.295	120.23431015932272	208.80378440174357
34				67.359	44.153999999999996	113.30044984514139	204.50156203950667
35				66.823	45.33399999999999	106.6534134405184	199.76822884329835
36				66.501	46.407	100.31996621502522	194.62284427529931
37				65.952	47.40299999999999	94.32561072528803	189.08612698313345
38				65.602	48.634	88.6944841251937	183.18037137318652
39				64.966	49.57499999999999	83.4492609740897	176.92935783889996
40				64.458	50.617999999999995	78.61106193433673	170.35825700552027
41				63.779	51.739999999999995	74.19936872585563	163.4935283768742
42				63.506	52.69799999999999	70.2319456801174	156.36281379228626
43				62.953	53.955	66.72476820944992	148.9948261226472
44				62.674	54.732	63.691958479691166	141.4192336538174
45				62.307	56.00699999999999	61.14572854521157	133.6665406229106
46				61.688	57.20099999999999	59.09633117528128	125.76796438849766
47				61.211	58.188	57.552018569786995	117.7553097293212
48				61.051	59.411	56.51900913053552	109.66084077767722
49				60.867	60.370999999999995	56.00146242194447	101.5171511031417
50				60.418	61.42699999999999	56.00146242194447	93.35703246976932
51				59.953	63.13799999999999	56.51900913053552	85.2133427952338
52				59.769	63.97999999999999	57.552018569786995	77.11887384358982
53				59.651	64.804	59.09633117528128	69.10621918441342
54				59.618	65.541	61.14572854521157	61.207642950000434
55				59.027	66.777	63.69195847969115	53.45494991909368
56				58.61	68.077	66.72476820944992	45.87935745026384
57				58.334	69.591	70.23194568011739	38.51136978062482
58				58.226	70.253	74.19936872585565	31.380655196036855
59				58.128	71.464	78.61106193433672	24.515926567390807
60				57.844	72.794	83.44926097408971	17.94482573401106
61				57.746	73.782	88.69448412519368	11.693812199724562
62				57.484	75.158	94.32561072528804	5.788056589777568
63				57.366	76.246	100.31996621502519	0.2513392976117359
64				57.189	77.445	106.65341344051843	-4.894045270387323
65				57.12	78.5	113.30044984514136	-9.627378466595616
66				57.015	79.423	120.2343101593228	-13.929600828832577
67				56.882	80.755	127.4270741748401	-17.7833888260879
68				56.571	81.913	134.84977916964414	-21.173224614267184
69				56.333	82.937	142.4725365305183	-24.085458521072837
70				56.274	83.96199999999999	150.2646521039752	-26.50836400841706
71				56.111	85.089	158.1947497907789	-28.43218489105155
72				55.879	86.46799999999999	166.23089788642335	-29.8491746212826
73				55.798	87.487	174.34073765883574	-30.753627481584317
74				55.704	88.493	182.49161364557014	-31.141901559509165
75				55.61	89.553	190.6507051458286	-31.012433412384325
76				55.665	90.985	198.78515837784022	-30.365744362743328
77				55.518	92.097	206.86221876944427	-29.204438399144124
78				55.67	93.37299999999999	214.849362849192	-27.533191690826442
79				55.787	94.60499999999999	222.7144292068868	-25.3587337584286
80				55.71	95.701	230.42574799623242	-22.689820376582986
81				55.72	96.926	237.9522684581263	-19.53719831750186
82				56.023	98.05499999999999	245.2636839511066	-15.913562077518975
83				56.102	99.033	252.33055398550178	-11.8335027608328
84				56.157	100.45599999999999	259.12442276989105	-7.3134493262801925
85				56.368	101.681	265.61793379253345	-2.371602433717271
86				56.511	102.963	271.7849399763848	2.9721388436135214
87				56.526	104.221	277.6006089641493	8.696257145628635
88				56.413	105.291	283.0415231094173	14.777703468217709
89				56.67	106.585	288.08577377126267	21.191989973448415
90				56.942	107.645	292.7130495326069	27.913288593446396
91				57.105	109.12299999999999	296.9047179871271	34.91453503090949
92				57.387	110.238	300.6439007653803	42.16753773748037
93				57.453	111.394	303.91554149803983	49.64309143116188
94				57.652	112.684	306.7064664425803	57.31109469567943
95				57.82	113.773	309.0054375292897	65.14067118826088
96				58.182	115.13499999999999	310.8031976130093	73.100293967771
97				58.524	116.22899999999998	312.0925077483903	81.15791244257568
98				58.655	117.428	312.8681763385714	89.28108142696327
99				58.893	118.518	313.12708003990736	97.4370917864555
100				59.09	119.536
101				59.435	120.871
102				59.735	121.66199999999999
103				59.993	122.85499999999999
104				60.158	123.657
105				60.343	124.935
106				60.45	125.93199999999999
107				60.588	127.025
108				60.817	128.304
109				60.919	129.659
110				60.991	131.159
111				61.345	132.208
112				61.53	133.254
113				61.681	134.619
114				62.109	135.807
115				62.292	137.014
116				62.59	138.099
117				62.765	139.262
118				63.241	140.62199999999999
119				63.484	141.575
120				63.701	142.602
121				64.171	143.906
122				64.468	144.84799999999998
123				64.981	146.18099999999998
124				65.407	147.35999999999999
125				65.859	148.559
126				66.069	149.661
127				66.579	150.925
128				67.108	152.019
129				67.524	153.099
130				68.116	153.978
131				68.638	155.148
