# Supplementary material for: Statistics of pathogenic bacteria in the search of host cells
Source: Nat Commun. 2021 Mar 31;12:1990. doi: 10.1038/s41467-021-22156-6 (PMC8012381; doi:10.1038/s41467-021-22156-6)
Supplement: Supplementary file 9 — Source Data [file 41467_2021_22156_MOESM9_ESM.zip › SupplementaryFig6/Supplementary_Fig6_panel_b.csv]

	t	kappa
0	0.14100000000000001	0.01567356432303754
1	0.16999999999999993	0.026714997796827365
2	0.1980000000000004	0.03445516375351468
3	0.22600000000000087	0.03444005376603891
4	0.2550000000000008	0.02712836886423037
5	0.2829999999999995	0.016517193987327136
6	0.31099999999999994	0.006260643343588096
7	0.33999999999999986	0.0018369340293608065
8	0.3680000000000003	0.007390868825115875
9	0.3960000000000008	0.010500725949895057
10	0.4250000000000007	0.01135794693433849
11	0.4529999999999994	0.010270136201620872
12	0.4820000000000011	0.00776539117559293
13	0.5099999999999998	0.004676205170216311
14	0.5380000000000003	0.002066917651793457
15	0.5670000000000002	0.0008931019761670583
16	0.5950000000000006	0.0015156828558451298
17	0.6229999999999993	0.003439683929250956
18	0.652000000000001	0.005879818364446223
19	0.6799999999999997	0.008044258860111519
20	0.7080000000000002	0.00953151348270521
21	0.7370000000000001	0.01034810030376252
22	0.7650000000000006	0.010655037756961243
23	0.793000000000001	0.01079214622129877
24	0.822000000000001	0.01099240837583425
25	0.8499999999999996	0.011357465204265893
26	0.8780000000000001	0.011745504789741673
27	0.907	0.012060862355337803
28	0.9350000000000005	0.012322221543132929
29	0.963000000000001	0.012731661048065767
30	0.9920000000000009	0.013360644391933464
31	1.0199999999999996	0.01383605373242749
32	1.048	0.013335751988674009
33	1.077	0.01101161022367622
34	1.1050000000000004	0.006731824351354868
35	1.133000000000001	0.0014541985880544498
36	1.1620000000000008	0.003104773538419719
37	1.1899999999999995	0.005313957172106506
38	1.218	0.004450738309667007
39	1.2469999999999999	0.0010010666973992203
40	1.2750000000000004	0.0037039800476453507
41	1.3030000000000008	0.008182620269988193
42	1.3320000000000007	0.011432199902777093
43	1.3599999999999994	0.013314345208795793
44	1.388	0.014293625624260837
45	1.4169999999999998	0.01488428287580751
46	1.4450000000000003	0.015183664876977466
47	1.4730000000000008	0.014991628624428767
48	1.5020000000000007	0.014018860857285702
49	1.5299999999999994	0.012246519112746417
50	1.5580000000000016	0.009904894407683652
51	1.5870000000000015	0.0075013199651915155
52	1.6150000000000002	0.00576374653111515
53	1.642999999999999	0.0054567662307246
54	1.6719999999999988	0.006834274043219395
55	1.700000000000001	0.009363959720217562
56	1.7279999999999998	0.01195745276023879
57	1.7569999999999997	0.013565288106350167
58	1.785000000000002	0.013620404031771508
59	1.8130000000000006	0.012244982387400856
60	1.8420000000000005	0.01004041982945873
61	1.8699999999999992	0.007592534935154255
62	1.8980000000000015	0.005137409228440485
63	1.9270000000000014	0.0026626434924704443
64	1.955	0.0002611114579446682
65	1.9829999999999988	0.0015943512233849348
66	2.0119999999999987	0.002247068059278426
67	2.040000000000001	0.001241740153796456
68	2.069000000000001	0.0013377958167569602
69	2.0969999999999995	0.004962720299666825
70	2.1250000000000018	0.008919322288423211
71	2.1540000000000017	0.012629646137719283
72	2.1820000000000004	0.01569644954932118
73	2.209999999999999	0.01783661309382691
74	2.238999999999999	0.018909769211839005
75	2.2670000000000012	0.018951965027926652
76	2.295	0.018233965113466442
77	2.324	0.017076940495511783
78	2.3519999999999985	0.015702600107244148
79	2.380000000000001	0.01408759140896626
80	2.4090000000000007	0.012012903654642833
81	2.4369999999999994	0.009355082945650716
82	2.4650000000000016	0.0063645330657237644
83	2.4940000000000015	0.003725630227435592
84	2.5220000000000002	0.002246069112003526
85	2.549999999999999	0.00244507490148208
86	2.578999999999999	0.004229569873939645
87	2.607000000000001	0.006803065002263739
88	2.635	0.009049892177680815
89	2.6639999999999997	0.010155655340386465
90	2.692000000000002	0.010052881269494591
91	2.7200000000000006	0.00933512569211822
92	2.7490000000000006	0.008672206651056969
93	2.7769999999999992	0.00834324500147401
94	2.8050000000000015	0.008173578153465423
95	2.8340000000000014	0.007838191858118923
96	2.862	0.007149881094630345
97	2.889999999999999	0.006114399584281229
98	2.9189999999999987	0.004696110749521984
99	2.947000000000001	0.0025919688248558313
100	2.9749999999999996	0.000551883951408757
101	3.0039999999999996	0.004684982793464034
102	3.032000000000002	0.00899730621678787
103	3.0600000000000005	0.012103545607801195
104	3.0890000000000004	0.012868043978453357
105	3.116999999999999	0.011051257514158063
106	3.1450000000000014	0.007371845723205375
107	3.1740000000000013	0.0028453616100843886
108	3.202	0.001670700398774324
109	3.2299999999999986	0.005602684024703421
110	3.2589999999999986	0.008584490815154592
111	3.287000000000001	0.010398936399572114
112	3.3149999999999995	0.011096336726812232
113	3.3439999999999994	0.011004965219848967
114	3.3720000000000017	0.010652347360894604
115	3.4000000000000004	0.01049360251655208
116	3.4290000000000003	0.010731394675671234
117	3.456999999999999	0.011279035379010833
118	3.485000000000001	0.011794269188383099
119	3.514000000000001	0.011896653227690212
120	3.542	0.01137055565881294
121	3.5699999999999985	0.01036980745651434
122	3.599000000000002	0.009412765890948959
123	3.6270000000000007	0.009177948622623482
124	3.6560000000000006	0.010175687742085951
125	3.6839999999999993	0.01244955119386383
126	3.7120000000000015	0.015487753119642796
127	3.7410000000000014	0.018366011591268445
128	3.769	0.02014832471562833
129	3.796999999999999	0.020381719674394456
130	3.8259999999999987	0.019255262003636173
131	3.854000000000001	0.017428217662943554
