# Supplementary material for: Statistics of pathogenic bacteria in the search of host cells
Source: Nat Commun. 2021 Mar 31;12:1990. doi: 10.1038/s41467-021-22156-6 (PMC8012381; doi:10.1038/s41467-021-22156-6)
Supplement: Supplementary file 9 — Source Data [file 41467_2021_22156_MOESM9_ESM.zip › SupplementaryFig6/Supplementary_Fig6_panel_c.csv]

	l_0	kappa_0	l_1	kappa_1	l_2	kappa_2	l_3	kappa_3	l_4	kappa_4	l_5	kappa_5	l_6	kappa_6
0	126.47245227716587	0.01567356432303754	114.78654923378436	0.01567356432303754	131.32245263091914	0.01567356432303754	134.04518389334245	0.01567356432303754	54.78042428641823	0.01567356432303754	125.41193158946243	0.01567356432303754	104.40186389619679	0.01567356432303754
1	125.74533442637144	0.026714997796827365	114.05556878118665	0.026714997796827365	130.62379128627373	0.026714997796827365	133.63882822742795	0.026714997796827365	54.263378534698695	0.026714997796827365	125.38199444098822	0.026714997796827365	104.65298949385055	0.026714997796827365
2	125.31064339871534	0.03445516375351468	113.62112008337184	0.03445516375351468	130.24073452265233	0.03445516375351468	133.4637311369647	0.03445516375351468	54.016620488512615	0.03445516375351468	125.43806977548724	0.03445516375351468	104.8682120997588	0.03445516375351468
3	125.0401302822418	0.03444005376603891	113.33714766571464	0.03444005376603891	129.81928878637413	0.03444005376603891	133.00222457162138	0.03444005376603891	53.54555220557541	0.03444005376603891	125.09254046904637	0.03444005376603891	104.67015191065693	0.03444005376603891
4	123.87508786677006	0.02712836886423037	112.20807829207308	0.02712836886423037	129.26582918157453	0.02712836886423037	133.44620007328797	0.02712836886423037	53.7224116547275	0.02712836886423037	126.22805232593905	0.02712836886423037	106.10661465714566	0.02712836886423037
5	122.6886588727744	0.016517193987327136	111.02279556919832	0.016517193987327136	128.23030420302373	0.016517193987327136	132.9927662544095	0.016517193987327136	53.09478106179553	0.016517193987327136	126.40717905245732	0.016517193987327136	106.71526814847066	0.016517193987327136
6	121.94691130979908	0.006260643343588096	110.28975209873309	0.006260643343588096	127.68843901465787	0.006260643343588096	132.91234908013627	0.006260643343588096	52.89589112587102	0.006260643343588096	126.73691008542067	0.006260643343588096	107.28490414778771	0.006260643343588096
7	121.22306619204119	0.0018369340293608065	109.5703456095672	0.0018369340293608065	127.107082875031	0.0018369340293608065	132.73443289892793	0.0018369340293608065	52.61538137275068	0.0018369340293608065	126.95190891436017	0.0018369340293608065	107.74757954125928	0.0018369340293608065
8	120.38159042810491	0.007390868825115875	108.73515987940607	0.007390868825115875	126.44657683780926	0.007390868825115875	132.55782509531454	0.007390868825115875	52.32407241413841	0.007390868825115875	127.23381356384789	0.007390868825115875	108.31268657918146	0.007390868825115875
9	119.56392948126117	0.010500725949895057	107.93054383722894	0.010500725949895057	125.89411961247434	0.010500725949895057	132.55585868983687	0.010500725949895057	52.20795928783273	0.010500725949895057	127.6874094537124	0.010500725949895057	109.01648202450856	0.010500725949895057
10	118.74399597453339	0.01135794693433849	107.11837536109293	0.01135794693433849	125.27206137044286	0.01135794693433849	132.42582527588795	0.01135794693433849	51.97909829922024	0.01135794693433849	128.00536191894466	0.01135794693433849	109.60308070487798	0.01135794693433849
11	117.73745931096016	0.010270136201620872	106.12503637219636	0.010270136201620872	124.55505082091211	0.010270136201620872	132.35455551283454	0.010270136201620872	51.7929337361768	0.010270136201620872	128.48809293082377	0.010270136201620872	110.40188297760142	0.010270136201620872
12	116.26412193793922	0.00776539117559293	104.65393642859307	0.00776539117559293	123.29292652054293	0.00776539117559293	131.85536079356046	0.00776539117559293	51.16300352793999	0.00776539117559293	128.77710840828817	0.00776539117559293	111.21022871121161	0.00776539117559293
13	115.34335152057963	0.004676205170216311	103.74548057626416	0.004676205170216311	122.64167937532494	0.004676205170216311	131.80127647333313	0.004676205170216311	51.02962218163094	0.004676205170216311	129.228037360319	0.004676205170216311	111.94658699576328	0.004676205170216311
14	114.43616526692949	0.002066917651793457	102.84091686191834	0.002066917651793457	121.88301227406549	0.002066917651793457	131.53217203787065	0.002066917651793457	50.69881755031374	0.002066917651793457	129.44571997945704	0.002066917651793457	112.4773187847221	0.002066917651793457
15	113.33831684386352	0.0008931019761670583	101.75058272560409	0.0008931019761670583	121.02003770037423	0.0008931019761670583	131.31045428677794	0.0008931019761670583	50.41179152737978	0.0008931019761670583	129.81721867687662	0.0008931019761670583	113.21123400528764	0.0008931019761670583
16	112.38104317899884	0.0015156828558451298	100.80517440092054	0.0015156828558451298	120.33335142843818	0.0015156828558451298	131.23903926042738	0.0015156828558451298	50.29295403930854	0.0015156828558451298	130.26680032149406	0.0015156828558451298	113.95723630379949	0.0015156828558451298
17	111.4677467252299	0.003439683929250956	99.89901080591339	0.003439683929250956	119.62802255324628	0.003439683929250956	131.0798322397462	0.003439683929250956	50.100622351423944	0.003439683929250956	130.60030114819799	0.003439683929250956	114.58686032874797	0.003439683929250956
18	110.55128565512025	0.005879818364446223	98.99726137626232	0.005879818364446223	119.01143852588287	0.005879818364446223	131.08666972655914	0.005879818364446223	50.08325628391189	0.005879818364446223	131.10588644298167	0.005879818364446223	115.3628517331294	0.005879818364446223
19	109.39323676535034	0.008044258860111519	97.84367148671394	0.008044258860111519	118.06486797519403	0.008044258860111519	130.79267429791318	0.008044258860111519	49.77574359062856	0.008044258860111519	131.4314964154331	0.008044258860111519	116.07649568280392	0.008044258860111519
20	108.37768075115834	0.00953151348270521	96.83647879285988	0.00953151348270521	117.28922331143642	0.00953151348270521	130.6349794848225	0.00953151348270521	49.619277554192585	0.00953151348270521	131.81909226284336	0.00953151348270521	116.78782198928106	0.00953151348270521
21	107.2223237810112	0.01034810030376252	95.69257158734945	0.01034810030376252	116.43091890473079	0.01034810030376252	130.50013761295426	0.01034810030376252	49.50186195488003	0.01034810030376252	132.3041564615413	0.01034810030376252	117.63302001138965	0.01034810030376252
22	106.51313460789706	0.010655037756961243	94.990155300431	0.010655037756961243	115.90176505989889	0.010655037756961243	130.4138076432093	0.010655037756961243	49.434707685997296	0.010655037756961243	132.59742284071737	0.010655037756961243	118.1473442951639	0.010655037756961243
23	105.7055079974549	0.01079214622129877	94.18735287181609	0.01079214622129877	115.26659499178417	0.01079214622129877	130.25826761092748	0.01079214622129877	49.308213119114356	0.01079214622129877	132.8725736222491	0.01079214622129877	118.68300072461935	0.01079214622129877
24	104.32810870518071	0.01099240837583425	92.81903245563382	0.01099240837583425	114.19564381358863	0.01099240837583425	130.01705667334573	0.01099240837583425	49.135702152304695	0.01099240837583425	133.36493042025702	0.01099240837583425	119.61467930818523	0.01099240837583425
25	103.48021430689059	0.011357465204265893	91.97787219217459	0.011357465204265893	113.55097592271059	0.011357465204265893	129.89547587579793	0.011357465204265893	49.06882322819654	0.011357465204265893	133.69422034254137	0.011357465204265893	120.20928829753545	0.011357465204265893
26	102.11135435885669	0.011745504789741673	90.61499472493502	0.011745504789741673	112.45756385855067	0.011745504789741673	129.6091781819482	0.011745504789741673	48.88850201223188	0.011745504789741673	134.13393563524482	0.011745504789741673	121.09118567839691	0.011745504789741673
27	100.94970229277548	0.012060862355337803	89.47277649095282	0.012060862355337803	111.69266481286942	0.012060862355337803	129.6510071422509	0.012060862355337803	49.04523231670943	0.012060862355337803	134.7902837484958	0.012060862355337803	122.07405159574247	0.012060862355337803
28	99.91830218733703	0.012322221543132929	88.43947507759192	0.012322221543132929	110.80224894829529	0.012322221543132929	129.32350680367432	0.012322221543132929	48.82622279062758	0.012322221543132929	135.00766723412417	0.012322221543132929	122.6416323766118	0.012322221543132929
29	98.50218160020619	0.012731661048065767	87.02147516561644	0.012731661048065767	109.59251507288259	0.012731661048065767	128.90096818876108	0.012731661048065767	48.575103293765615	0.012731661048065767	135.33326228241157	0.012731661048065767	123.44304638172211	0.012731661048065767
30	97.54576132769685	0.013360644391933464	86.07354606962583	0.013360644391933464	108.88577488818271	0.013360644391933464	128.80620424886374	0.013360644391933464	48.615335985674314	0.013360644391933464	135.7408956541838	0.013360644391933464	124.13868580341907	0.013360644391933464
31	96.3325244868004	0.01383605373242749	84.87215181671783	0.01383605373242749	108.00302474468019	0.01383605373242749	128.7101252971187	0.01383605373242749	48.708111377880385	0.01383605373242749	136.2797794025218	0.01383605373242749	125.03766806046887	0.01383605373242749
32	95.2309390324384	0.013335751988674009	83.76190189459645	0.013335751988674009	106.99412903986835	0.013335751988674009	128.2757012415056	0.013335751988674009	48.45305283467699	0.013335751988674009	136.4277645825805	0.013335751988674009	125.57250204164922	0.013335751988674009
33	93.61734448808082	0.01101161022367622	82.17533820435423	0.01101161022367622	105.94960362832889	0.01101161022367622	128.36813354177897	0.01101161022367622	48.85384374847081	0.01101161022367622	137.35389579112783	0.01101161022367622	126.9357114014807	0.01101161022367622
34	92.87754570939092	0.006731824351354868	81.41181190097663	0.006731824351354868	105.0871183209436	0.006731824351354868	127.77509490115827	0.006731824351354868	48.39908632402062	0.006731824351354868	137.1606689142336	0.006731824351354868	127.05528220817897	0.006731824351354868
35	91.581517267405	0.0014541985880544498	80.11793285526032	0.0014541985880544498	104.04735885643615	0.0014541985880544498	127.5214418245026	0.0014541985880544498	48.42261542915666	0.0014541985880544498	137.58397037809314	0.0014541985880544498	127.88638795821859	0.0014541985880544498
36	90.47124167380483	0.003104773538419719	79.00100233541345	0.003104773538419719	103.07032322642634	0.003104773538419719	127.16620639934179	0.003104773538419719	48.319956229284806	0.003104773538419719	137.81347673576775	0.003104773538419719	128.4898882013678	0.003104773538419719
37	89.33743186928982	0.005313957172106506	77.87412351352663	0.005313957172106506	102.2226963692506	0.005313957172106506	127.05061091155761	0.005313957172106506	48.48274819974627	0.005313957172106506	138.28373524388184	0.005313957172106506	129.2960969751214	0.005313957172106506
38	88.07184794246115	0.004450738309667007	76.59964621328221	0.004450738309667007	101.10564781455089	0.004450738309667007	126.64883836814295	0.004450738309667007	48.408150140239805	0.004450738309667007	138.54776974025964	0.004450738309667007	129.9850283686548	0.004450738309667007
39	86.95210728326255	0.0010010666973992203	75.49304087795113	0.0010010666973992203	100.34283691923406	0.0010010666973992203	126.65710766080204	0.0010010666973992203	48.72579543732458	0.0010010666973992203	139.12506410061417	0.0010010666973992203	130.86950859921495	0.0010010666973992203
40	85.7924395736594	0.0037039800476453507	74.33743288545818	0.0037039800476453507	99.45642094907699	0.0037039800476453507	126.51269560008592	0.0037039800476453507	48.91667208631429	0.0037039800476453507	139.5762386224819	0.0037039800476453507	131.66664409788837	0.0037039800476453507
41	84.49048503233959	0.008182620269988193	73.04754616686313	0.008182620269988193	98.54335797505584	0.008182620269988193	126.48109266210504	0.008182620269988193	49.28013272100634	0.008182620269988193	140.20309932736868	0.008182620269988193	132.6561801839628	0.008182620269988193
42	83.50495362551852	0.011432199902777093	72.05491378108783	0.011432199902777093	97.6897064178207	0.011432199902777093	126.20414422672498	0.011432199902777093	49.31710494341694	0.011432199902777093	140.43922877885652	0.011432199902777093	133.2142722083486	0.011432199902777093
43	82.13175922869301	0.013314345208795793	70.6835649497109	0.013314345208795793	96.62655408323326	0.013314345208795793	126.01835086208673	0.013314345208795793	49.58682802922566	0.013314345208795793	140.95387853478883	0.013314345208795793	134.13866792987022	0.013314345208795793
44	81.30885228559065	0.014293625624260837	69.85810432584039	0.014293625624260837	95.95590862474285	0.014293625624260837	125.85691049759643	0.014293625624260837	49.710036210004915	0.014293625624260837	141.21492399884653	0.014293625624260837	134.65451206699314	0.014293625624260837
45	79.99628677632481	0.01488428287580751	68.53577356388415	0.01488428287580751	94.83490084351858	0.01488428287580751	125.52485386567872	0.01488428287580751	49.851475183789695	0.01488428287580751	141.5618511393518	0.01488428287580751	135.42201304810087	0.01488428287580751
46	78.65310550130873	0.015183664876977466	67.19998441220058	0.015183664876977466	93.87038875492101	0.015183664876977466	125.46504391662245	0.015183664876977466	50.28829192764454	0.015183664876977466	142.17253217481922	0.015183664876977466	136.4073986446483	0.015183664876977466
47	77.55718280726808	0.014991628624428767	66.10823719477021	0.014991628624428767	93.0697688027643	0.014991628624428767	125.39617436349484	0.014991628624428767	50.63903104325753	0.014991628624428767	142.6502534347556	0.014991628624428767	137.19401169511735	0.014991628624428767
48	76.37848598918414	0.014018860857285702	64.9076159013717	0.014018860857285702	91.95315047348839	0.014018860857285702	124.94553150073034	0.014018860857285702	50.673596300242984	0.014018860857285702	142.82060958419132	0.014018860857285702	137.77118378674112	0.014018860857285702
49	75.42987876166843	0.012246519112746417	63.945128430553645	0.012246519112746417	91.09693480024453	0.012246519112746417	124.65068427409454	0.012246519112746417	50.77998946435495	0.012246519112746417	143.0200405887231	0.012246519112746417	138.2847789527105	0.012246519112746417
50	74.28300366167217	0.009904894407683652	62.7983937135338	0.009904894407683652	90.2363813159637	0.009904894407683652	124.55277288362551	0.009904894407683652	51.164738766068176	0.009904894407683652	143.49330971512228	0.009904894407683652	139.08512024296485	0.009904894407683652
51	72.53603072266914	0.0075013199651915155	61.034450050770516	0.0075013199651915155	88.76890183504582	0.0075013199651915155	124.1822153651641	0.0075013199651915155	51.5735510993765	0.0075013199651915155	144.01390541541468	0.0075013199651915155	140.14859054945933	0.0075013199651915155
52	71.69595791256296	0.00576374653111515	60.18280918169242	0.00576374653111515	88.03585701860351	0.00576374653111515	123.96863281088486	0.00576374653111515	51.751003864659474	0.00576374653111515	144.2326189909897	0.00576374653111515	140.63568843291517	0.00576374653111515
53	70.90106400471011	0.0054567662307246	59.37228660747369	0.0054567662307246	87.29971212438217	0.0054567662307246	123.70933746892348	0.0054567662307246	51.87586622891226	0.0054567662307246	144.3893260494002	0.0054567662307246	141.0585075668958	0.0054567662307246
54	70.22231885234208	0.006834274043219395	58.67457341131677	0.006834274043219395	86.6179412419852	0.006834274043219395	123.41639884958562	0.006834274043219395	51.92607403800137	0.006834274043219395	144.4609738476105	0.006834274043219395	141.3728851831213	0.006834274043219395
55	68.85229885777234	0.009363959720217562	57.307818122835556	0.009363959720217562	85.66404016855614	0.009363959720217562	123.41809226365476	0.009363959720217562	52.56853182275495	0.009363959720217562	145.12408090320505	0.009363959720217562	142.39949430387736	0.009363959720217562
56	67.5005064351372	0.01195745276023879	55.94558882521481	0.01195745276023879	84.59880122673134	0.01195745276023879	123.2501273386766	0.01195745276023879	53.069933003537884	0.01195745276023879	145.62808681363634	0.01195745276023879	143.29789896924515	0.01195745276023879
57	66.0194196960258	0.013565288106350167	54.43734413984578	0.013565288106350167	83.29123973744177	0.013565288106350167	122.88152984480621	0.013565288106350167	53.48325679126131	0.013565288106350167	146.0200009485002	0.013565288106350167	144.16199740916466	0.013565288106350167
58	65.37829781357112	0.013620404031771508	53.78317994503486	0.013620404031771508	82.71725324864215	0.013620404031771508	122.71444929184175	0.013620404031771508	53.66425518909212	0.013620404031771508	146.1834926556347	0.013620404031771508	144.53179395897635	0.013620404031771508
59	64.25196183775248	0.012244982387400856	52.625634057937965	0.012244982387400856	81.63308753195606	0.012244982387400856	122.32607252748694	0.012244982387400856	53.91674767639457	0.012244982387400856	146.3909276560539	0.012244982387400856	145.12340031848757	0.012244982387400856
60	62.9380232609827	0.01004041982945873	51.28883203973356	0.01004041982945873	80.51527999081914	0.01004041982945873	122.07513322540345	0.01004041982945873	54.39809309157812	0.01004041982945873	146.80542861897175	0.01004041982945873	145.94167263670784	0.01004041982945873
61	62.015325202727105	0.007592534935154255	50.3408339223736	0.007592534935154255	79.64505772488334	0.007592534935154255	121.79340187382894	0.007592534935154255	54.663651176993284	0.007592534935154255	147.00844145830538	0.007592534935154255	146.45275606829662	0.007592534935154255
62	60.67516213410558	0.005137409228440485	48.973381545488564	0.005137409228440485	78.4886236342567	0.005137409228440485	121.53041973102864	0.005137409228440485	55.184096440913116	0.005137409228440485	147.4264833739176	0.005137409228440485	147.2856262504933	0.005137409228440485
63	59.659646931573434	0.0026626434924704443	47.929495636820555	0.0026626434924704443	77.54325329775635	0.0026626434924704443	121.25015749268121	0.0026626434924704443	55.530185593062804	0.0026626434924704443	147.6771423477581	0.0026626434924704443	147.8702932708257	0.0026626434924704443
64	58.521271910306254	0.0002611114579446682	46.762473266498645	0.0002611114579446682	76.52568657646921	0.0002611114579446682	120.99608632513697	0.0002611114579446682	55.979485403136735	0.0002611114579446682	148.00879455626955	0.0002611114579446682	148.56324830185963	0.0002611114579446682
65	57.564261482277345	0.0015943512233849348	45.77374793481521	0.0015943512233849348	75.59818582479343	0.0015943512233849348	120.70049585647938	0.0015943512233849348	56.30960486453443	0.0015943512233849348	148.22231849488796	0.0015943512233849348	149.1011797404702	0.0015943512233849348
66	56.70793343087014	0.002247068059278426	44.89234761070087	0.002247068059278426	74.80876629112393	0.002247068059278426	120.49102785684914	0.002247068059278426	56.65597403628323	0.002247068059278426	148.45919949265524	0.002247068059278426	149.61600393674468	0.002247068059278426
67	55.48554053985596	0.001241740153796456	43.63188317045232	0.001241740153796456	73.6671387322733	0.001241740153796456	120.18320235790024	0.001241740153796456	57.1610275362506	0.001241740153796456	148.7923039306805	0.001241740153796456	150.34956883543097	0.001241740153796456
68	54.32825830081431	0.0013377958167569602	42.45403596832697	0.0013377958167569602	72.76758213655309	0.0013377958167569602	120.11276239434342	0.0013377958167569602	57.807463272487574	0.0013377958167569602	149.2838164370137	0.0013377958167569602	151.16641191084744	0.0013377958167569602
69	53.325316107830055	0.004962720299666825	41.42988122116693	0.004962720299666825	71.96246673092857	0.004962720299666825	120.02513877517492	0.004962720299666825	58.358645443498766	0.004962720299666825	149.68863062370502	0.004962720299666825	151.86039173530403	0.004962720299666825
70	52.41595634918818	0.008919322288423211	40.48679241431705	0.008919322288423211	71.07971876702946	0.008919322288423211	119.77530939221154	0.008919322288423211	58.75542970653861	0.008919322288423211	149.92367985078275	0.008919322288423211	152.4019089119293	0.008919322288423211
71	51.369557152072076	0.012629646137719283	39.409430876377805	0.012629646137719283	70.15991991158485	0.012629646137719283	119.60423237494567	0.012629646137719283	59.30085936982701	0.012629646137719283	150.28626684431285	0.012629646137719283	153.08883591562122	0.012629646137719283
72	50.07725077318043	0.01569644954932118	38.080713556864985	0.01569644954932118	69.05904709015323	0.01569644954932118	119.44064410827664	0.01569644954932118	60.021087502643596	0.01569644954932118	150.77239550063535	0.01569644954932118	153.96499681745848	0.01569644954932118
73	49.175066375145846	0.01783661309382691	37.14545427101411	0.01783661309382691	68.20819476426568	0.01783661309382691	119.24297947049125	0.01783661309382691	60.48521317644503	0.01783661309382691	151.05027789779137	0.01783661309382691	154.5388533443936	0.01783661309382691
74	48.28135297400022	0.018909769211839005	36.219866717038045	0.018909769211839005	67.37985221859722	0.018909769211839005	119.06968113252003	0.018909769211839005	60.9696149323579	0.018909769211839005	151.34462575526098	0.018909769211839005	155.12205918243865	0.018909769211839005
75	47.34756772000014	0.018951965027926652	35.25215779211253	0.018951965027926652	66.50994037736014	0.018951965027926652	118.89121182408732	0.018951965027926652	61.48926531517513	0.018951965027926652	151.65650618750254	0.018951965027926652	155.73694709027782	0.018951965027926652
76	46.19941612185158	0.018233965113466442	34.048175428354455	0.018233965113466442	65.25006704977397	0.018233965113466442	118.4881000354044	0.018233965113466442	62.04942908681755	0.018233965113466442	151.91110574938227	0.018233965113466442	156.41901243135374	0.018233965113466442
77	45.2079496659603	0.017076940495511783	33.02468369265632	0.017076940495511783	64.37587741537975	0.017076940495511783	118.37074601860039	0.017076940495511783	62.673078534566976	0.017076940495511783	152.30260015180306	0.017076940495511783	157.1179288082681	0.017076940495511783
78	44.269600054665055	0.015702600107244148	32.03435576065173	0.015702600107244148	63.21152655172948	0.015702600107244148	117.93617074078672	0.015702600107244148	63.12168461788705	0.015702600107244148	152.44900520829907	0.015702600107244148	157.65270060801367	0.015702600107244148
79	43.362155781280066	0.01408759140896626	31.081584161686493	0.01408759140896626	62.10786161187649	0.01408759140896626	117.5574849764999	0.01408759140896626	63.602541725940476	0.01408759140896626	152.629366617306	0.01408759140896626	158.20245824259493	0.01408759140896626
80	42.455175432448755	0.012012903654642833	30.144461199364642	0.012012903654642833	61.22928646489358	0.012012903654642833	117.40795067200516	0.012012903654642833	64.20472864984322	0.012012903654642833	152.9734317487844	0.012012903654642833	158.85103827485673	0.012012903654642833
81	41.51393255281893	0.009355082945650716	29.168738676878025	0.009355082945650716	60.20232799485415	0.009355082945650716	117.15847240383428	0.009355082945650716	64.81047103670826	0.009355082945650716	153.27354793309902	0.009355082945650716	159.50093804112876	0.009355082945650716
82	40.852781961575154	0.0063645330657237644	28.471924311503788	0.0063645330657237644	59.09693794097966	0.0063645330657237644	116.65053739267556	0.0063645330657237644	65.133601420465	0.0063645330657237644	153.27489942583554	0.0063645330657237644	159.85966518793913	0.0063645330657237644
83	40.17520520171613	0.003725630227435592	27.773784275823846	0.003725630227435592	58.24555805381214	0.003725630227435592	116.39892573816992	0.003725630227435592	65.58406859138887	0.003725630227435592	153.45992575587934	0.003725630227435592	160.32979845618217	0.003725630227435592
84	39.17085351380539	0.002246069112003526	26.748919697812102	0.002246069112003526	57.04897531945689	0.002246069112003526	116.10582562903551	0.002246069112003526	66.3100277861501	0.002246069112003526	153.79749726507256	0.002246069112003526	161.07186422525817	0.002246069112003526
85	38.44341874755678	0.00244507490148208	26.012338322419232	0.00244507490148208	55.93110158936618	0.00244507490148208	115.70517829812111	0.00244507490148208	66.81778913582818	0.00244507490148208	153.94124315790103	0.00244507490148208	161.58267433422432	0.00244507490148208
86	37.654332154481246	0.004229569873939645	25.226764556716354	0.004229569873939645	54.813406115657514	0.004229569873939645	115.37578675788087	0.004229569873939645	67.43310826292971	0.004229569873939645	154.17664197277097	0.004229569873939645	162.18975297471783	0.004229569873939645
87	36.8140301651422	0.006803065002263739	24.402090012947664	0.006803065002263739	53.8002284102958	0.006803065002263739	115.1899524133941	0.006803065002263739	68.15635081927435	0.006803065002263739	154.53723731515328	0.006803065002263739	162.8958353580594	0.006803065002263739
88	36.02300390028571	0.009049892177680815	23.632393234710698	0.009049892177680815	53.024472557489915	0.009049892177680815	115.1673106831969	0.009049892177680815	68.88420000261307	0.009049892177680815	154.97097537926254	0.009049892177680815	163.60424753043546	0.009049892177680815
89	35.39231025236979	0.010155655340386465	23.05278996130404	0.010155655340386465	51.852479448913535	0.010155655340386465	114.76209838182638	0.010155655340386465	69.46519362241783	0.010155655340386465	155.1302875811168	0.010155655340386465	164.14649744968668	0.010155655340386465
90	34.953272364687116	0.010052881269494591	22.675684532115014	0.010052881269494591	50.85874525585546	0.010052881269494591	114.3792689651407	0.010052881269494591	69.90806326168678	0.010052881269494591	155.21082999906932	0.010052881269494591	164.5475423365539	0.010052881269494591
91	34.21273029151576	0.00933512569211822	22.041358261232457	0.00933512569211822	49.619966888340436	0.00933512569211822	114.07628760614539	0.00933512569211822	70.71554846000983	0.00933512569211822	155.53996307701763	0.00933512569211822	165.29097565808001	0.00933512569211822
92	33.81960131343951	0.008672206651056969	21.759977320760242	0.008672206651056969	48.59026088631342	0.008672206651056969	113.70150453270176	0.008672206651056969	71.21822079355816	0.008672206651056969	155.64752369697374	0.008672206651056969	165.73120404136333	0.008672206651056969
93	33.25577340853765	0.00834324500147401	21.32239022717669	0.00834324500147401	47.67909232567247	0.00834324500147401	113.54978064708006	0.00834324500147401	71.92513361127666	0.00834324500147401	155.98038359037332	0.00834324500147401	166.37501129977423	0.00834324500147401
94	32.772686798613265	0.008173578153465423	21.016384084803935	0.008173578153465423	46.59016655904978	0.008173578153465423	113.26905075968456	0.008173578153465423	72.63463085884032	0.008173578153465423	156.2438097973805	0.008173578153465423	167.00067125613597	0.008173578153465423
95	32.400222051708226	0.007838191858118923	20.818353657290004	0.007838191858118923	45.67973280350926	0.007838191858118923	113.04324512769438	0.007838191858118923	73.2463307545163	0.007838191858118923	156.47431447045872	0.007838191858118923	167.5349363834302	0.007838191858118923
96	32.119156417938505	0.007149881094630345	20.798409290135634	0.007149881094630345	44.44700584966326	0.007149881094630345	112.6235673782357	0.007149881094630345	73.91767629599836	0.007149881094630345	156.6317551105139	0.007149881094630345	168.09181731720312	0.007149881094630345
97	31.98377896684506	0.006114399584281229	20.901821379965916	0.006114399584281229	43.428377324049315	0.006114399584281229	112.24693045691716	0.006114399584281229	74.43537046995868	0.006114399584281229	156.7197665165438	0.006114399584281229	168.5063623635618	0.006114399584281229
98	31.65441626376958	0.004696110749521984	20.844393226956743	0.004696110749521984	42.49457340649509	0.004696110749521984	112.08997211615318	0.004696110749521984	75.18999434100257	0.004696110749521984	157.0511963310054	0.004696110749521984	169.15763650808083	0.004696110749521984
99	31.50461986756863	0.0025919688248558313	20.97125206085703	0.0025919688248558313	41.5709472227901	0.0025919688248558313	111.83946143021254	0.0025919688248558313	75.80353878942591	0.0025919688248558313	157.2502854464818	0.0025919688248558313	169.66310368786725	0.0025919688248558313
100	31.375737696506835	0.000551883951408757	21.117008216127594	0.000551883951408757	40.735719166353256	0.000551883951408757	111.64034116751883	0.000551883951408757	76.40416661413171	0.000551883951408757	157.4663767792985	0.000551883951408757	170.15987293131127	0.000551883951408757
101	31.341923776309585	0.004684982793464034	21.469576288320184	0.004684982793464034	39.589579260204324	0.004684982793464034	111.30665903709443	0.004684982793464034	77.1473210552382	0.004684982793464034	157.68026378085497	0.004684982793464034	170.75243900454245	0.004684982793464034
102	31.443584544386795	0.00899730621678787	21.81244481941445	0.00899730621678787	38.84497791220895	0.00899730621678787	111.02098733572853	0.00899730621678787	77.53197423644002	0.00899730621678787	157.72519395771874	0.00899730621678787	171.03503117490285	0.00899730621678787
103	31.448114633472073	0.012103545607801195	22.18722141233553	0.012103545607801195	37.87993392285684	0.012103545607801195	110.79533922507751	0.012103545607801195	78.25377150016476	0.012103545607801195	157.9785868844256	0.012103545607801195	171.6154686326381	0.012103545607801195
104	31.469445387550127	0.012868043978453357	22.464608009043918	0.012868043978453357	37.246198101282765	0.012868043978453357	110.65939089385951	0.012868043978453357	78.75142445060914	0.012868043978453357	158.1616682164171	0.012868043978453357	172.01580750907746	0.012868043978453357
105	31.470006577692356	0.011051257514158063	22.88394183701751	0.011051257514158063	36.313617197960326	0.011051257514158063	110.53277972619705	0.011051257514158063	79.60550203346499	0.011051257514158063	158.53226269122635	0.011051257514158063	172.71833045163444	0.011051257514158063
106	31.47004550362138	0.007371845723205375	23.219534965196875	0.007371845723205375	35.631790075717504	0.007371845723205375	110.48164546204042	0.007371845723205375	80.30363431377187	0.007371845723205375	158.8617545666672	0.007371845723205375	173.2989793507163	0.007371845723205375
107	31.52744374350702	0.0028453616100843886	23.650680518750413	0.0028453616100843886	34.88511701284661	0.0028453616100843886	110.41537659674036	0.0028453616100843886	81.06332616541219	0.0028453616100843886	159.2108200123346	0.0028453616100843886	173.924558556289	0.0028453616100843886
108	31.71072444773219	0.001670700398774324	24.272674862898818	0.001670700398774324	33.97939176912971	0.001670700398774324	110.28445722312821	0.001670700398774324	81.9203548881473	0.001670700398774324	159.56744544235832	0.001670700398774324	174.6126365558919	0.001670700398774324
109	31.820868027129617	0.005602684024703421	24.85869992578051	0.005602684024703421	33.16844406962739	0.005602684024703421	110.30228883391314	0.005602684024703421	82.92659285175051	0.005602684024703421	160.08144877530316	0.005602684024703421	175.45253854532857	0.005602684024703421
110	31.968896164866248	0.008584490815154592	25.539192665391756	0.008584490815154592	32.34935983910656	0.008584490815154592	110.38221922936683	0.008584490815154592	84.07666407511657	0.008584490815154592	160.69831648775914	0.008584490815154592	176.41976930605028	0.008584490815154592
111	32.4157052830877	0.010398936399572114	26.325113655974974	0.010398936399572114	31.53735957558908	0.010398936399572114	110.14866739547963	0.010398936399572114	84.70726137114809	0.010398936399572114	160.86755778900854	0.010398936399572114	176.8797158212326	0.010398936399572114
112	32.72588724542087	0.011096336726812232	26.984380222639913	0.011096336726812232	30.89654666787213	0.011096336726812232	110.0930153824483	0.011096336726812232	85.44389115671171	0.011096336726812232	161.19202770608726	0.011096336726812232	177.46556470481815	0.011096336726812232
113	33.08847657417911	0.011004965219848967	27.805034112548757	0.011004965219848967	30.178708421667093	0.011004965219848967	110.12530718231844	0.011004965219848967	86.46745169137344	0.011004965219848967	161.70446772430256	0.011004965219848967	178.3017418927813	0.011004965219848967
114	33.73680912593839	0.010652347360894604	28.80186053018103	0.010652347360894604	29.31709961779985	0.010652347360894604	109.87413185095023	0.010652347360894604	87.19769681591364	0.010652347360894604	161.89887303499057	0.010652347360894604	178.8227408636832	0.010652347360894604
115	34.18595179309771	0.01049360251655208	29.628258470588523	0.01049360251655208	28.708558305843223	0.01049360251655208	109.88177446692421	0.01049360251655208	88.09246789595578	0.01049360251655208	162.3258155685657	0.01049360251655208	179.5386100536595	0.01049360251655208
116	34.75007742437418	0.010731394675671234	30.50141736050966	0.010731394675671234	28.068717124229245	0.010731394675671234	109.76870009706774	0.010731394675671234	88.82981605857347	0.010731394675671234	162.60046734557685	0.010731394675671234	180.0923203276586	0.010731394675671234
117	35.24658577791614	0.011279035379010833	31.340793688099225	0.011279035379010833	27.55626805284054	0.011279035379010833	109.80219136702144	0.011279035379010833	89.70753161803081	0.011279035379010833	163.02795652586707	0.011279035379010833	180.79330266633218	0.011279035379010833
118	36.123695616589394	0.011794269188383099	32.55905227429078	0.011794269188383099	26.745938850599366	0.011794269188383099	109.5911500304655	0.011794269188383099	90.59759425613903	0.011794269188383099	163.30344817241308	0.011794269188383099	181.42963535486697	0.011794269188383099
119	36.67462475608987	0.011896653227690212	33.35399587755566	0.011896653227690212	26.299044488345967	0.011896653227690212	109.54297668495227	0.011896653227690212	91.27730014083456	0.011896653227690212	163.5814830627232	0.011896653227690212	181.94393966549146	0.011896653227690212
120	37.24659212599188	0.01137055565881294	34.18786809673865	0.01137055565881294	25.894943232222005	0.01137055565881294	109.5447662145481	0.01137055565881294	92.03923579104729	0.01137055565881294	163.92554842061688	0.01137055565881294	182.53352082562807	0.01137055565881294
121	38.18071734527785	0.01036980745651434	35.40687443138692	0.01036980745651434	25.24200144600265	0.01036980745651434	109.37205217513292	0.01036980745651434	92.91550310362636	0.01036980745651434	164.2055680450575	0.01036980745651434	183.15444667547658	0.01036980745651434
122	38.83358762720746	0.009412765890948959	36.263865872242576	0.009412765890948959	24.850213439727234	0.009412765890948959	109.2993979306382	0.009412765890948959	93.5775573949224	0.009412765890948959	164.45086873592368	0.009412765890948959	183.63725767937177	0.009412765890948959
123	39.86446440126845	0.009177948622623482	37.55417689152565	0.009177948622623482	24.260875540672487	0.009177948622623482	109.1219099997796	0.009177948622623482	94.47841744017516	0.009177948622623482	164.72929891795206	0.009177948622623482	184.26445637181357	0.009177948622623482
124	40.77152326072696	0.010175687742085951	38.68383032999704	0.010175687742085951	23.826702016854963	0.010175687742085951	109.00708384779402	0.010175687742085951	95.29936394855946	0.010175687742085951	165.0087455530767	0.010175687742085951	184.84530545567011	0.010175687742085951
125	41.72891517880617	0.01244955119386383	39.85338231568307	0.01244955119386383	23.427010095187146	0.01244955119386383	108.88690482330738	0.01244955119386383	96.1348933634401	0.01244955119386383	165.28652383663953	0.01244955119386383	185.4302693790849	0.01244955119386383
126	42.444862139015136	0.015487753119642796	40.79249296132807	0.015487753119642796	23.32028649052151	0.015487753119642796	108.98690619519391	0.015487753119642796	97.0074986895343	0.015487753119642796	165.72093628144876	0.015487753119642796	186.11075208595554	0.015487753119642796
127	43.51877969336916	0.018366011591268445	42.06324792499981	0.018366011591268445	22.998870102681146	0.018366011591268445	108.85817849844815	0.018366011591268445	97.89077947386058	0.018366011591268445	166.00450351119997	0.018366011591268445	186.71857879172066	0.018366011591268445
128	44.53576590786332	0.02014832471562833	43.226613388050666	0.02014832471562833	22.697557687998067	0.02014832471562833	108.67691091027568	0.02014832471562833	98.62460760378212	0.02014832471562833	166.1864782255163	0.02014832471562833	187.19358152725215	0.02014832471562833
129	45.45946410814804	0.020381719674394456	44.30691026239586	0.020381719674394456	22.562883614467367	0.020381719674394456	108.61195310369847	0.020381719674394456	99.40527821499217	0.020381719674394456	166.46162914317523	0.020381719674394456	187.7383011455041	0.020381719674394456
130	46.431706623814726	0.019255262003636173	45.356949853357655	0.019255262003636173	22.25611017226506	0.019255262003636173	108.328078169974	0.019255262003636173	99.93571703850431	0.019255262003636173	166.48447399081996	0.019255262003636173	188.02142117322697	0.019255262003636173
131	47.51007206898345	0.017428217662943554	46.57979806740257	0.017428217662943554	22.167582818160394	0.017428217662943554	108.21610327488231	0.017428217662943554	100.76763998427272	0.017428217662943554	166.7409747122764	0.017428217662943554	188.5778572049221	0.017428217662943554
