# Supplementary material for: Statistics of pathogenic bacteria in the search of host cells
Source: Nat Commun. 2021 Mar 31;12:1990. doi: 10.1038/s41467-021-22156-6 (PMC8012381; doi:10.1038/s41467-021-22156-6)
Supplement: Supplementary file 9 — Source Data [file 41467_2021_22156_MOESM9_ESM.zip › SupplementaryFig7/Supplementary_Fig7.csv]

Omega	<tau>
0	8.58933
0.1	8.62235
0.2	8.61429
0.5	9.05995
0.7	8.88433
1	7.97324
1.2	8.58398
1.5	13.0521
1.7	18.8675
2	29.6703
2.5	57.5354
3	94.7381
4	208.653
5	367.386
