# Supplementary material for: Statistics of pathogenic bacteria in the search of host cells
Source: Nat Commun. 2021 Mar 31;12:1990. doi: 10.1038/s41467-021-22156-6 (PMC8012381; doi:10.1038/s41467-021-22156-6)
Supplement: Supplementary file 9 — Source Data [file 41467_2021_22156_MOESM9_ESM.zip › SupplementaryFig8/Supplementary_Fig8.csv]

	GC pos x	GC pos y	GC radius	Bact_0 x	Bact_0 y	Bact_4 x	Bact_4 y	Bact_6 x	Bact_6 y	Bact_7 x	Bact_7 y	Bact_9 x	Bact_9 y	Bact_10 x	Bact_10 y	Bact_13 x	Bact_13 y	Bact_14 x	Bact_14 y	Bact_15 x	Bact_15 y	Bact_16 x	Bact_16 y	Bact_18 x	Bact_18 y	Bact_19 x	Bact_19 y	Bact_20 x	Bact_20 y	Bact_21 x	Bact_21 y	Bact_22 x	Bact_22 y	Bact_23 x	Bact_23 y	Bact_24 x	Bact_24 y	Bact_27 x	Bact_27 y	Bact_28 x	Bact_28 y	Bact_29 x	Bact_29 y	Bact_30 x	Bact_30 y	Bact_31 x	Bact_31 y	Bact_32 x	Bact_32 y
0	29.11	128.79	7.1	167.62	-118.854	77.933	-163.408	19.644	-109.117	220.917	-122.904	97.416	-9.174	61.509	-132.185	137.402	-163.569	160.911	-3.165	213.779	-156.273	220.917	-8.369	220.112	-105.013	59.416	-163.998	114.806	-3.004	103.266	-3.272	42.75	-163.113	139.496	-3.594	135.175	-2.334	138.1	-2.79	49.862	-147.153	171.646	-163.595	219.065	-109.922	58.611	-163.73
1	37.98	120.08	8.55	166.573	-118.975	77.933	-162.227	20.288	-109.064	219.897	-124.138	98.06	-9.71	61.616	-131.273	138.207	-162.335	161.716	-4.399	212.598	-155.307	220.434	-8.959	219.146	-105.898	59.416	-163.139	115.289	-4.292	104.018	-3.97	42.106	-161.342	140.032	-4.882	135.899	-3.219	139.603	-3.755	51.043	-146.241	170.679	-164.078	217.697	-109.761	59.416	-161.959
2	89.23	146.94	8.06	165.688	-119.136	77.665	-160.779	21.63	-108.849	219.092	-124.997	98.382	-10.407	61.777	-130.576	138.368	-161.476	162.575	-5.311	211.632	-155.092	219.575	-10.139	217.858	-106.703	60.489	-162.388	115.665	-5.15	104.769	-4.56	41.382	-159.491	140.408	-6.277	136.866	-3.702	140.14	-4.345	51.902	-146.133	169.713	-164.159	216.892	-109.681	60.328	-160.833
3	170.73	119.26	12.58	164.681	-119.739	77.557	-159.277	22.811	-108.903	218.18	-125.533	98.812	-10.89	62.153	-129.396	138.905	-160.242	163.165	-6.384	210.075	-154.824	219.414	-11.266	216.811	-107.588	60.919	-160.994	116.094	-6.33	105.896	-5.043	40.899	-158.526	140.837	-7.564	137.59	-5.311	141.159	-5.472	52.921	-145.865	169.23	-164.4			60.865	-159.599
4	111.52	63.96	11.29	163.796	-119.86	77.611	-158.097	23.884	-108.849	217.375	-126.606	99.778	-11.588	62.153	-128.591	139.496	-159.062	163.809	-7.189	208.197	-154.019	218.663	-12.124			61.777	-160.564	116.416	-7.564	106.916	-5.794	40.094	-156.755	141.052	-8.798	138.878	-5.391	141.803	-6.33	53.834	-145.168	168.425	-164.481			61.724	-158.258
5	203.86	57.59	12.42	162.87	-120.383	77.235	-156.595	24.797	-108.742	216.462	-127.947	100.583	-12.285	62.797	-127.894	139.549	-158.472	164.668	-7.993	207.338	-153.912	217.911	-13.197			62.099	-159.384	116.738	-8.691	107.668	-6.599	39.691	-155.548	141.481	-9.978	139.683	-6.438	143.092	-7.189	54.746	-145.168	167.862	-164.239			62.636	-157.131
6	189.95	10.77	11.94	161.823	-120.262	77.128	-155.2	25.87	-108.688	215.657	-128.859	101.442	-12.929	62.958	-127.464	140.086	-157.507	165.419	-8.798	205.889	-153.483	217.106	-14.324			62.529	-157.882	117.114	-9.925	108.473	-7.403	39.449	-153.939	141.642	-11.105	140.65	-6.84	144.058	-8.262	56.088	-145.168	167.137	-164.239			63.441	-156.219
7				160.965	-120.598	77.342	-153.805	27.105	-108.473	214.798	-129.771	102.3	-13.948	63.173	-126.552	140.623	-156.219	166.064	-10.139	204.976	-152.678	216.677	-14.86			63.173	-157.131	117.651	-10.89	109.492	-8.315	38.644	-152.812	142.018	-12.661	141.052	-7.645	144.702	-8.959	57.054	-144.9	166.895	-164.159			64.085	-155.468
8				159.972	-120.92	77.02	-152.303	28.286	-108.366	213.725	-130.737	103.213	-15.182	63.388	-125.909	141.052	-155.414	166.708	-11.105	203.688	-152.571	216.033	-14.753			64.139	-156.38	118.08	-11.802	110.244	-8.53	38.322	-151.525	142.179	-13.734	142.018	-8.127	145.292	-9.871	58.289	-144.47	166.01	-163.676			64.568	-155.039
9				158.965	-121.349	77.074	-151.069	29.627	-108.42	212.92	-131.595	104.716	-15.504	63.602	-125.05	141.106	-154.019	167.727	-12.07	202.024	-152.142	215.335	-15.45			64.676	-155.414	118.456	-12.929	111.049	-9.281	38.081	-150.237	142.77	-14.86	142.823	-9.174	146.097	-10.676	59.362	-144.095	165.768	-163.274			65.964	-153.698
10				157.919	-121.59	76.859	-149.728	31.238	-108.098	211.632	-133.151	105.628	-16.148	64.354	-123.548	141.589	-153.268	168.157	-12.929	201.005	-151.874	214.423	-15.558			65.534	-154.663	118.724	-13.626	111.747	-9.71	37.276	-148.708	143.092	-16.094	143.387	-9.576	146.902	-11.588	60.221	-143.88	165.285	-162.63			67.413	-153.054
11				157.033	-121.992	76.859	-148.172	32.472	-108.098	210.88	-133.795	106.54	-16.899	64.407	-122.743	142.233	-152.249	168.908	-13.734			214.262	-16.523			66.501	-153.268	119.315	-14.914	112.928	-10.515	36.149	-147.662	143.521	-17.167	143.95	-10.461	147.439	-12.714	61.241	-143.612	164.48	-162.147			68.755	-152.196
12				155.986	-122.596	76.967	-146.992	33.331	-108.098	209.7	-134.653	107.775	-18.025	64.998	-121.939	142.77	-151.337	169.66	-14.967			213.188	-17.382			66.93	-152.196	119.422	-15.665	113.625	-11.427	35.585	-146.536	143.467	-18.24	144.836	-11.185	147.546	-13.412	62.207	-143.29	163.997	-161.584			69.989	-151.605
13				155.302	-122.717	76.859	-146.08	34.351	-107.937	208.519	-135.565	108.741	-18.454	65.856	-120.598	143.092	-150.479	170.089	-15.987			212.759	-17.972			67.467	-151.659	119.637	-16.47	114.162	-12.07	35.021	-145.329	143.467	-19.635	145.4	-11.829	148.298	-14.216	63.066	-143.022	163.112	-161.181			71.653	-150.693
14				154.215	-123.119	77.181	-145.168	35.585	-107.83	207.606	-136.531	110.19	-19.796	67.037	-119.954	143.575	-149.62	170.465	-17.113			212.115	-18.669			68.111	-150.264	119.798	-17.757	114.591	-13.036	34.538	-144.202	143.628	-20.976	146.366	-12.956	148.244	-15.289	63.978	-142.754	162.709	-160.538			72.619	-149.352
15				153.249	-123.441	77.933	-144.417	36.39	-108.044	206.962	-137.282	110.995	-20.278	68.755	-119.042	144.111	-148.816	170.948	-18.133			211.9	-19.42			69.399	-149.513	120.281	-18.615	115.504	-13.573	33.733	-143.156	143.897	-21.834	147.171	-13.841	148.674	-16.201	64.89	-142.378	162.306	-159.652			73.424	-148.279
16				152.243	-124.246	78.362	-143.397	37.517	-107.669	205.513	-137.979	111.854	-21.727	69.506	-117.593	144.594	-148.065	171.646	-19.42			211.954	-20.225			69.828	-148.762	120.334	-19.474	116.416	-14.163	33.25	-141.949	144.38	-23.336	147.976	-14.485	149.479	-16.523	65.856	-142.217	161.823	-158.606			74.659	-147.367
17				151.478	-124.246	78.47	-143.129	38.805	-107.347	204.44	-138.73	112.981	-22.585	70.902	-116.36	145.453	-147.26	172.29	-20.493			211.578	-21.137			70.526	-147.984	120.817	-20.386	117.329	-14.806	32.928	-140.259	144.594	-24.409	148.861	-15.209	149.801	-17.596	66.179	-142.003	161.018	-157.963			76.484	-146.777
18				150.633	-124.567	79.328	-141.413	39.986	-107.079	203.527	-139.696	113.464	-23.712	71.814	-115.394	145.829	-146.455	172.934	-21.727			211.417	-22.371			71.251	-147.421	121.086	-21.62	117.865	-15.504	32.204	-138.73	144.648	-25.858	149.506	-16.255	150.069	-18.24	67.306	-141.627	160.374	-157.399			77.772	-146.831
19				149.868	-125.131	80.026	-140.286	41.113	-107.132	202.346	-140.608	114.323	-24.463	73.102	-113.838	146.795	-145.651	173.739	-22.585			211.041	-23.068			72.056	-146.294	121.73	-22.639	118.241	-16.201	31.721	-137.282	144.863	-26.931	150.069	-17.301	150.445	-19.045	68.057	-141.466	159.891	-155.951			78.738	-146.724
20				148.781	-125.091	79.972	-139.213	42.348	-107.025	201.273	-141.52	115.45	-25.16	74.122	-112.819	147.278	-145.007	174.061	-23.551			210.612	-23.819			72.7	-145.49	122.213	-23.551	118.509	-16.577	31.318	-135.672	144.916	-28.218	150.794	-18.508	150.713	-19.849	69.399	-141.359	159.73	-155.709			79.328	-146.187
21				147.895	-125.453	80.563	-137.979	43.475	-107.347	200.199	-141.842	116.47	-25.697	74.713	-111.853	147.922	-144.524	174.812	-24.785			210.29	-24.892			73.585	-144.685	122.159	-24.731	119.637	-16.845	30.996	-134.385	145.507	-29.613	151.84	-19.393	151.518	-20.761	70.365	-141.091	159.489	-154.583			80.509	-145.597
22				147.09	-125.694	80.67	-137.282	44.441	-107.401	199.072	-142.807	117.275	-26.823	76.108	-111.049	148.942	-144.256	175.242	-25.75			210.397	-25.75			73.746	-144.041	122.374	-25.589	120.066	-17.167	30.674	-133.017	145.185	-30.686	152.726	-20.52	152.055	-21.888	71.492	-140.822	158.845	-154.019			81.744	-145.168
23				146.205	-125.895	81.368	-136.262	45.246	-107.454	198.106	-143.558	118.348	-27.682	76.913	-109.868	149.854	-143.397	176.261	-27.038			209.914	-26.716			74.793	-143.237	122.267	-26.609	120.442	-17.328	30.674	-131.81	145.668	-32.349	153.531	-21.244	153.021	-22.853	72.458	-140.661	158.523	-153.376			82.656	-144.953
24				145.48	-125.493	81.797	-135.136	46.051	-107.615	196.711	-144.095	119.368	-28.433	77.879	-109.117	150.445	-142.807	176.798	-28.057			209.431	-27.682			75.196	-142.593	122.642	-27.682	120.764	-17.972	30.593	-129.959	145.883	-33.368	153.934	-22.129	153.611	-23.926	73.585	-140.071	158.442	-152.33			83.461	-144.953
25				144.232	-125.895	81.905	-134.331	47.5	-107.401	195.53	-144.631	120.442	-29.452	78.523	-108.473	151.143	-142.003	176.852	-29.452			209.27	-28.647			75.437	-142.11	122.911	-28.594	121.139	-18.294	30.432	-128.671	146.151	-34.978	154.739	-23.497	153.987	-24.892	75.249	-139.749	158.039	-151.203			84.803	-145.114
26				143.186	-126.096	82.602	-133.205	48.842	-107.562	194.349	-145.49	121.676	-30.418	78.953	-107.937	152.109	-141.305	177.496	-30.632			209.216	-29.452			76.484	-141.305	122.964	-29.828	121.623	-18.508	30.352	-127.223	146.366	-35.943	155.866	-23.497	154.953	-26.18	75.679	-139.642	157.959	-150.318			85.769	-144.953
27				142.3	-126.056	83.246	-131.971	49.647	-107.401			122.642	-31.008	80.08	-106.918	153.289	-140.608	177.979	-31.491			209.002	-30.632			76.725	-140.581	123.34	-30.793	122.32	-18.079	30.352	-125.453	146.58	-37.231	156.268	-24.382	155.544	-26.662	76.591	-139.374	157.637	-149.352			86.896	-144.953
28				141.253	-125.935	83.998	-131.059	51.15	-107.615			123.501	-31.652	80.778	-106.596	154.148	-139.964	178.301	-32.671			208.411	-32.081			77.933	-139.535	123.501	-32.027	123.394	-17.864	30.271	-123.843	146.902	-38.679	157.637	-25.509	156.134	-28.004	77.826	-138.891	157.717	-147.823			88.399	-144.792
29				140.287	-125.533	84.052	-130.039	52.17	-107.776			124.682	-32.456	81.529	-106.006	155.114	-139.32	178.73	-34.119			208.358	-32.885			78.899	-138.891	123.608	-32.832	124.252	-18.186	30.432	-122.717	146.795	-39.859	158.925	-26.072	156.617	-28.808	78.577	-138.677	157.798	-146.858			89.795	-144.792
30				139.281	-125.493	85.286	-128.698	53.029	-107.883			126.238	-33.046	82.173	-105.523	155.758	-138.677	178.516	-35.139			207.982	-33.744			79.141	-138.247	123.662	-34.066	125.272	-19.205	30.674	-121.349	146.849	-40.825	159.167	-26.957	157.53	-29.506	79.597	-138.247	157.959	-145.812			91.029	-144.792
31				138.435	-125.815	85.715	-127.679	53.995	-107.883			127.043	-33.905	83.032	-104.879	156.402	-137.711	179.267	-36.372			207.499	-34.495			79.704	-137.443	123.984	-35.514	126.077	-19.259	30.754	-119.337	147.278	-42.166	159.972	-27.682	158.066	-30.31	80.241	-138.194	157.878	-144.846			92.371	-144.309
32				137.228	-125.734	86.252	-126.767	55.176	-107.454			127.849	-34.87	84.105	-104.182	157.261	-137.282	180.018	-37.284			206.855	-34.87			80.751	-136.477	124.306	-36.265	126.668	-20.278	30.674	-118.049	147.063	-43.293	160.535	-28.325	158.925	-31.598	81.046	-137.711	158.362	-143.156			93.552	-144.578
33				136.06	-125.855	87.004	-125.909	56.249	-107.079			129.137	-35.353	85.393	-104.021	158.227	-136.423	180.555	-38.679			206.694	-35.782			81.234	-135.994	123.93	-37.338	127.365	-21.459	30.916	-116.44	147.01	-44.795	161.26	-29.452	159.408	-32.564	82.012	-137.443	158.764	-142.512			94.893	-144.578
34				135.215	-125.935	87.648	-124.782	57.484	-107.079			129.888	-36.319	86.521	-103.431	158.818	-135.511	180.77	-39.323			206.103	-36.963			82.039	-134.868	124.467	-38.733	128.546	-22.317	30.754	-114.911	146.902	-46.082	161.823	-30.257	160.267	-33.529	82.871	-137.282	158.925	-140.903			96.182	-144.149
35				134.169	-125.654	88.399	-123.763	58.879	-107.132			131.123	-36.909	88.131	-103.055	159.73	-134.653	181.36	-40.289			205.781	-38.411			82.361	-133.982	124.413	-39.591	128.976	-23.229	31.157	-113.865	147.063	-47.209	162.467	-31.303	160.804	-34.28	83.998	-137.121	159.006	-140.098			97.416	-144.202
36				132.961	-125.251	89.258	-122.797	59.684	-107.186			131.981	-37.499	88.882	-102.787	160.535	-133.634	181.414	-41.415			205.352	-39.055			82.924	-133.017	124.145	-40.45	130.264	-23.819	31.238	-112.256	146.956	-48.389	163.675	-32.188	161.501	-35.031	84.964	-136.638	159.167	-138.891			98.49	-143.988
37				131.673	-125.131	89.902	-121.832	60.865	-107.24			132.84	-38.143	90.385	-102.09	161.394	-133.097					205.191	-39.806			83.81	-132.212	124.467	-41.522	130.586	-24.731	31.238	-111.209	146.688	-49.462	164.561	-33.395	161.233	-36.158	86.252	-136.477	159.167	-138.006			99.831	-143.558
38				130.465	-125.131	90.278	-120.759	61.777	-107.24			133.431	-38.411	91.458	-101.178	162.145	-132.293					204.493	-40.879			84.615	-131.89	124.413	-42.595	131.176	-25.375	30.916	-109.761	146.58	-50.75	165.446	-34.361	161.394	-38.196	87.111	-136.37	159.328	-137.201			101.173	-143.022
39				129.539	-124.608	91.136	-119.417	63.012	-106.918			134.611	-39.108	92.532	-100.695	162.843	-131.756					203.957	-41.898			85.179	-130.603	124.306	-43.668	131.874	-25.965	31.077	-108.071	146.849	-51.662	166.251	-35.004			88.238	-135.941	159.569	-136.316			102.569	-142.754
40				128.613	-124.487	91.619	-118.398	64.139	-107.025			135.738	-40.074	93.122	-100.158	163.648	-130.844					203.259	-42.703			85.984	-129.879	124.145	-44.527	132.035	-27.038	31.238	-106.784	146.741	-52.842					89.419	-135.619	159.569	-134.707			103.642	-142.325
41				127.204	-124.004	92.21	-117.379	65.159	-107.079			136.06	-41.04	94.357	-99.729	164.561	-130.147					203.205	-44.044			86.789	-129.235	124.199	-45.814	132.25	-27.199	30.996	-105.174	146.634	-54.076					90.331	-135.297	159.73	-134.465			104.93	-142.164
42				126.077	-123.521	92.693	-116.038	66.393	-106.971			137.241	-42.113	95.215	-99.193	165.312	-129.557					202.346	-44.741			87.674	-128.913	124.199	-47.155	132.411	-28.111	31.157	-104.048	146.473	-55.041					91.512	-135.136	159.891	-133.661			106.379	-141.52
43				125.151	-123.36	93.283	-114.804	67.52	-106.703			137.885	-43.025	96.235	-98.871	165.903	-128.645					201.649	-45.761			88.238	-128.028	124.36	-48.336	133.108	-29.237	30.835	-102.68	146.366	-56.275					92.478	-134.868	159.891	-132.132			107.614	-141.198
44				124.346	-123.199	93.713	-113.57	68.54	-106.489			138.583	-43.99	97.416	-98.495	166.547	-128.162					201.488	-46.404			89.526	-127.143	124.145	-49.355	133.484	-29.935	30.835	-101.392	146.151	-57.938					93.766	-134.385	159.972	-131.568			109.17	-140.715
45				123.058	-122.878	94.357	-112.229	69.721	-106.113			139.066	-45.385	98.49	-98.227	167.244	-126.874					200.951	-47.424			90.17	-126.257	124.038	-50.481	134.182	-30.954	30.996	-100.105	146.097	-58.958					94.679	-134.331	160.294	-130.522			110.942	-139.964
46				122.092	-122.757	94.518	-110.78	70.741	-105.898			139.442	-46.941	99.295	-97.851	167.566	-126.499					201.112	-48.228			90.895	-125.453	124.145	-51.608	134.45	-31.705	30.835	-98.576	145.561	-60.138					95.484	-133.848	160.696	-129.315			112.23	-139.803
47				121.005	-122.516	95.215	-109.815	71.922	-105.684			140.515	-47.96	100.529	-97.422	168.049	-126.07					200.951	-49.516			91.78	-124.487	124.199	-52.896	134.558	-32.564	30.754	-97.53	145.614	-61.157					96.611	-133.687	160.616	-128.671			113.733	-139.267
48				119.838	-122.153	96.611	-108.688	73.102	-105.362			141.052	-49.14	101.549	-96.51	168.425	-125.104					200.307	-50.642			92.505	-123.763	123.984	-54.022	134.826	-33.69	30.432	-96.323	145.131	-62.767					97.684	-133.258	161.018	-127.545			115.021	-138.623
49				118.711	-122.314	97.899	-108.366	74.283	-105.147			141.642	-50.267	102.622	-96.296	168.533	-124.138					200.844	-51.501			93.23	-122.636	124.091	-55.417	135.202	-35.299	30.11	-94.955	145.078	-63.786					98.812	-133.044	161.26	-126.499			116.47	-138.516
50				117.543	-121.59	99.08	-107.615	75.571	-105.147			142.34	-51.876			168.533	-123.709					200.038	-52.949			94.035	-122.153	123.93	-56.973	136.06	-35.943	30.03	-93.587	144.863	-64.966					100.046	-133.526	162.065	-125.775			118.026	-137.872
51				116.376	-121.107	100.207	-106.918	76.484	-105.147			142.716	-53.11			168.801	-123.065					199.985	-53.969			95.001	-121.429	124.628	-57.885	136.544	-36.963	30.11	-92.299	145.024	-66.361					101.173	-133.258	162.467	-124.487			119.368	-138.086
52				115.41	-120.665			77.45	-105.147			143.521	-54.076			169.177	-121.885					199.287	-55.095			95.242	-120.705	124.467	-59.333	136.758	-37.982	30.513	-91.172	144.433	-67.702					102.193	-133.151	162.79	-124.004			121.032	-137.014
53				114.081	-120.303			78.792	-105.469			144.433	-55.149			169.552	-121.188					198.643	-56.168			96.047	-119.337	124.145	-60.352	137.563	-39.108	30.593	-89.644	144.863	-68.668					102.891	-132.668	163.273	-122.556			122.481	-137.282
54				113.598	-119.94			79.811	-105.523			145.131	-56.222			169.713	-120.168					198.053	-57.456			96.772	-118.935	124.36	-61.372	138.046	-40.342	30.916	-88.436	144.755	-69.58					104.286	-132.668	163.917	-122.556			124.145	-136.638
55				112.793	-119.699			81.207	-105.684			145.99	-57.187			170.143	-119.793					197.462	-58.475			97.658	-118.21	124.038	-62.713	137.939	-41.362	31.157	-87.39	144.165	-70.706					105.252	-132.829	164.722	-121.59			125.541	-136.745
56				112.351	-118.572			82.012	-105.738			146.473	-58.099			170.679	-119.042					196.603	-59.44			97.98	-117.325	123.716	-64.054	138.261	-42.327	31.318	-85.942	143.682	-71.618					106.701	-132.507	165.285	-120.544			126.99	-136.584
57				111.384	-117.929			83.3	-105.684			147.063	-59.065			171.968	-118.076					195.852	-60.621			98.785	-116.762	123.769	-65.02	138.69	-43.99	31.238	-84.574	143.253	-72.798					107.721	-132.614	165.607	-120.142			128.439	-136.584
58				110.418	-117.245			84.374	-105.469			148.083	-60.245			172.504	-117.111					195.208	-61.533			99.912	-115.957	123.447	-66.468	139.227	-45.492	31.238	-83.528	142.823	-73.764					108.258	-132.4	166.251	-118.532			130.156	-136.37
59				109.694	-116.561			85.608	-105.469			149.425	-61.104			172.773	-116.199					194.564	-62.498			100.475	-115.233	122.642	-67.756	139.281	-46.619	31.238	-81.918	142.34	-74.891					109.492	-132.239	166.734	-117.486			131.552	-136.209
60				108.889	-115.635			86.789	-105.147			150.391	-61.962			173.363	-115.394					194.081	-63.41			101.2	-115.635	122.428	-68.829	139.174	-47.96	31.318	-80.953	141.696	-76.232					110.459	-132.132	166.976	-116.681			132.84	-136.477
61				108.365	-115.032			87.755	-104.933			151.679	-62.176			173.309	-114.75					193.544	-64.376			102.569	-115.153	121.73	-70.009	139.925	-49.14	31.56	-79.987	140.945	-76.983					111.908	-131.971	167.942	-115.474			134.45	-135.887
62								88.56	-104.611			152.806	-62.659			173.9	-113.945					192.9	-65.395			103.132	-115.555	120.925	-71.296	139.71	-50.481	31.962	-78.941	140.784	-77.627					112.713	-131.81	168.989	-114.267			135.899	-136.155
63								88.989	-104.772			154.363	-62.981			174.812	-113.194					191.719	-66.307			104.742	-115.635	120.388	-72.369	140.193	-51.823	32.204	-77.734	140.193	-78.592					113.679	-132.024	169.794	-113.221			137.51	-136.262
64								89.795	-104.289			155.866	-63.41			175.134	-112.282					191.504	-67.058			105.628	-114.992	119.851	-73.228	140.891	-52.896	32.606	-76.125	139.496	-79.558					114.752	-131.702	170.357	-112.497			139.174	-136.37
65								90.278	-104.182			156.671	-63.625			175.778	-111.37					190.753	-67.756			106.353	-114.267	119.1	-74.247	141.32	-54.022	32.526	-74.515	138.851	-80.202					115.933	-131.756	171.082	-112.014			140.623	-136.262
66								91.136	-103.806			158.066	-64.805			176.637	-110.995					190.431	-68.775			107.802	-114.187	118.724	-75.159	141.267	-54.988	32.848	-73.147	137.885	-80.792					116.846	-131.81	172.048	-111.129			141.911	-136.477
67								92.478	-103.323			159.354	-65.663			177.818	-110.78					189.465	-69.848					117.865	-76.178	141.75	-56.114	32.526	-71.618	137.671	-80.899					117.812	-131.649	173.095	-110.888			143.628	-136.37
68								93.981	-103.109			160.374	-66.629			178.623	-110.405					188.606	-70.974					117.382	-77.519	142.072	-56.919	32.687	-70.25	137.563	-81.167					118.778	-131.702	174.624	-110.163			145.292	-136.692
69								95.752	-102.948			161.018	-67.166			179.965	-109.439					187.908	-71.672					116.792	-78.217	142.126	-58.26	33.089	-68.319	136.973	-82.079					119.798	-132.024	175.751	-109.922			147.224	-136.477
70								96.772	-102.787			162.038	-68.614			181.199	-109.171					187.103	-72.369					116.255	-78.646	142.877	-59.333	33.17	-67.353	135.953	-83.152					121.354	-132.185	176.315	-109.52			148.459	-136.745
71								98.221	-102.841			163.112	-69.151			182.541	-108.044					186.352	-73.335					115.128	-79.236	143.145	-60.567	33.492	-65.342	134.826	-84.172					122.428	-132.185	177.04	-108.634			149.962	-136.584
72								99.348	-102.894			163.917	-70.116			183.561	-107.776					185.708	-74.462					114.162	-80.255	143.306	-61.855	33.572	-63.813	134.397	-84.976					123.125	-132.185	178.167	-108.554			151.465	-136.799
73												164.453	-70.921			184.634	-106.864					184.795	-75.213					113.411	-81.006	143.843	-63.088	33.975	-62.525	133.86	-86.156					124.038	-132.346	179.455	-107.266			153.075	-136.638
74												165.366	-71.886			185.439	-106.435					183.829	-76.178					112.391	-82.616	144.326	-63.839	34.377	-61.077	132.84	-87.122					124.789	-132.293	180.341	-106.301			154.9	-137.121
75												166.171	-72.638			186.567	-105.952					182.702	-76.768					111.639	-83.045	144.916	-64.966	34.458	-59.467	132.035	-87.873					126.399	-132.293	181.548	-106.059			156.241	-136.853
76												167.298	-74.193			187.264	-105.255					182.219	-77.68					110.244	-83.528	145.078	-65.771	34.619	-57.777	131.23	-89.0					127.473	-132.239	182.273	-105.818			157.637	-137.228
77												167.781	-74.837			187.908	-104.611					181.468	-77.949					109.224	-84.118	145.775	-66.897	35.102	-56.409	129.888	-89.053					128.385	-132.883	182.836	-105.496			159.569	-137.228
78												168.21	-76.339			188.069	-104.182					180.931	-77.788					108.204	-84.493	145.722	-68.131			128.922	-89.429					129.566	-132.99	183.48	-104.852			161.126	-137.335
79												169.069	-76.822			188.767	-103.699					179.374	-77.949					107.238	-85.245	145.99	-69.043			127.956	-89.697					130.425	-133.044	184.608	-104.852			162.467	-137.872
80												170.089	-77.788			189.733	-102.948					178.516	-78.27					105.95	-85.674	145.829	-69.848			126.668	-90.287					131.981	-133.526	185.815	-104.611			164.131	-137.765
81												171.055	-78.592			190.109	-102.572					178.14	-78.861					105.038	-86.21	145.668	-71.082			125.648	-91.307					132.625	-133.687	186.781	-103.726			165.419	-137.657
82												171.914	-80.041			190.968	-102.733					177.442	-79.236					104.233	-86.693	145.883	-72.101			124.038	-91.307					133.484	-133.795	187.506	-103.887			166.869	-138.086
83												173.041	-80.47			191.934	-102.519					176.422	-79.826					102.944	-86.908	145.668	-73.442			122.964	-91.092					134.719	-133.473	188.069	-103.887			168.371	-137.765
84												173.846	-81.382			192.632	-102.304					175.778	-80.309					101.978	-87.176	145.4	-74.462			121.623	-91.36					135.685	-133.848	188.794	-103.806			169.713	-138.247
85												175.081	-82.401			193.759	-101.821					175.134	-80.577					100.69	-87.605	145.131	-75.374			120.334	-91.575					136.651	-134.438	188.874	-104.048			171.162	-138.569
86												175.832	-83.206			194.51	-101.392					174.007	-81.328					99.563	-87.498	144.809	-76.607			118.724	-91.789					137.778	-134.653	190.243	-104.37			172.719	-138.891
87												176.744	-84.279			195.262	-100.695					173.309	-81.757					98.758	-87.551	144.755	-77.358			117.543	-92.165					138.959	-134.868	191.209	-104.209			174.275	-139.159
88												177.389	-85.03									172.182	-82.509					97.416	-87.605	144.272	-78.431			116.255	-92.862					139.549	-135.029	192.014	-103.967			175.242	-139.481
89												178.355	-85.835									171.27	-83.689					95.967	-87.873	143.521	-79.665									140.891	-135.35	192.739	-103.404			176.959	-139.428
90												179.482	-86.693									170.25	-84.493					95.001	-87.659	143.253	-80.309									141.428	-135.458					178.516	-139.749
91												180.716	-87.873									169.177	-85.084					93.337	-88.302	142.77	-81.382									142.126	-135.726					179.965	-139.749
92												181.521	-88.517									168.21	-86.103					92.425	-88.141	142.018	-82.991									142.662	-135.833					181.79	-140.232
93												182.219	-88.946									166.922	-86.961					91.19	-88.356	141.589	-83.903									143.253	-136.209					182.595	-140.769
94												183.4	-89.375									165.795	-87.498					90.009	-88.678	141.159	-84.923									144.219	-136.316					184.044	-141.52
95												184.634	-90.341									164.614	-88.41					88.506	-89.0	140.086	-85.942									145.346	-136.37					185.547	-142.325
96												185.654	-91.521									163.273	-89.214					87.165	-88.946	139.818	-86.532									146.366	-136.638					186.62	-142.593
97												186.62	-92.433									162.092	-89.59					86.037	-89.107	139.12	-87.605									147.171	-136.745					188.177	-143.397
98												187.747	-92.487									161.126	-89.965					84.749	-89.483	138.476	-88.463									147.922	-137.121					189.411	-143.827
99												188.445	-93.56									160.052	-90.287					83.407	-89.697	137.939	-89.536									148.62	-137.228
100												189.841	-94.472									158.925	-90.609					82.012	-89.483	137.295	-90.395									149.801	-137.496
101												190.646	-94.901									158.174	-90.985					81.046	-89.429	136.758	-91.307									150.874	-138.086
102												191.665	-96.188									157.047	-91.307					80.133	-89.697	136.06	-92.433									151.679	-138.14
103												192.632	-96.832									155.758	-91.521					78.47	-89.751	135.792	-93.506									152.645	-138.569
104												193.329	-97.583									154.846	-92.004					77.396	-89.644	135.041	-94.633									153.45	-138.891
105												194.456	-98.817									153.987	-92.809					75.893	-89.804	134.397	-95.491									154.417	-138.945
106												195.423	-99.783									153.021	-93.399					74.605	-89.483	133.592	-96.349									155.383	-139.213
107																						151.787	-94.203					73.371	-89.268	133.108	-97.1									156.402	-139.749
108																						150.713	-94.418					72.083	-89.161	131.928	-97.744									157.208	-140.125
109																						150.069	-94.901					70.419	-89.107	131.284	-98.656									158.227	-140.661
110																						149.103	-95.491					69.345	-88.463	130.747	-99.354									159.247	-141.037
111																						147.976	-96.081					68.379	-88.571	130.156	-99.836									160.428	-141.198
112																						146.688	-96.618					67.306	-88.249	128.976	-100.641									161.233	-141.627
113																						145.883	-96.832					66.018	-88.41	128.117	-101.285									161.877	-141.681
114																						144.702	-97.208					65.105	-88.249	127.258	-102.358									162.736	-141.949
115																						143.897	-97.583					63.71	-88.463	126.453	-102.626									163.595	-142.593
116																						142.984	-97.744					62.582	-88.195	125.541	-103.27									164.453	-142.646
117																						141.589	-97.905					61.348	-87.873	124.413	-104.182									165.366	-143.129
118																						140.623	-98.495					60.06	-87.927	123.716	-105.04									166.439	-143.719
119																						139.227	-98.978					58.664	-87.659	123.072	-106.059									167.137	-143.827
120																						138.154	-99.407					58.342	-86.8											168.157	-144.9
121																						136.919	-99.675					57.054	-85.942											168.64	-144.792
122																						135.738	-100.051					55.498	-85.459											169.338	-145.436
123																						135.041	-100.051					54.478	-85.084											170.518	-145.865
124																						133.162	-100.48					53.995	-84.386											171.27	-146.187
125																						132.357	-100.48					53.19	-83.635											172.397	-147.206
126																						131.015	-100.587					52.277	-82.991											172.719	-147.743
127																						129.834	-100.748					50.613	-81.972											173.739	-148.44
128																						128.654	-100.748					49.433	-80.577											174.598	-148.762
129																						127.204	-100.802					48.037	-79.182											174.973	-149.084
130																						126.399	-100.856					47.125	-78.217											175.349	-149.567
131																						125.165	-101.07					45.353	-77.09											175.725	-150.103
132																						123.662	-101.07					44.065	-76.232											175.993	-151.069
133																						122.857	-101.178					43.26	-75.749											176.1	-151.391
134																												42.67	-75.052											176.422	-152.303
135																												41.918	-74.086											176.798	-153.322
136																												40.952	-73.12											177.281	-154.288
137																												39.986	-72.047											177.872	-155.039
138																												38.698	-71.35
139																												37.625	-70.492
140																												36.873	-69.472
141																												35.961	-68.775
142																												35.209	-67.809
143																												34.834	-66.897
144																												33.545	-65.717
145																												32.955	-64.591
146																												32.257	-63.464
147																												31.345	-62.445
148																												30.647	-61.479
149																												30.432	-61.318
150																												29.949	-60.352
151																												28.769	-59.28
152																												28.232	-58.475
153																												27.48	-57.563
154																												26.514	-56.275
155																												25.817	-55.9
156																												24.958	-54.934
157																												24.153	-54.129
158																												23.67	-52.788
159																												22.918	-51.662
160																												22.543	-50.642
161																												22.167	-49.462
162																												21.308	-48.389
163																												20.771	-47.316
164																												20.288	-46.404
165																												19.752	-45.224
166																												19.322	-44.044
167																												19.322	-43.025
168																												20.02	-42.274
169																												20.396	-41.04
170																												20.718	-40.45
171																												21.362	-39.216
172																												21.845	-38.357
173
174
175
176
177
178
179
180
181
182
183
184
185
186
187
188
189
190
191
192
193
194
195
196
197
198
199
200
201
202
203
204
205
206
207
208
209
210
211
212
213
214
215
216
217
218
219
220
221
222
223
224
225
226
227
228
229
230
231
232
233
234
235
236
237
238
239
240
241
242
243
244
245
246
247
248
249
250
251
252
253
254
255
256
257
258
259
260
261
262
263
264
265
266
267
268
269
270
271
272
273
274
275
276
277
278
279
280
281
282
283
284
285
286
287
288
289
290
291
292
293
294
295
296
297
298
299
300
301
302
303
304
305
306
307
308
309
310
311
312
313
314
315
316
317
318
319
320
321
322
323
324
325
326
327
328
329
330
331
332
333
334
335
336
337
338
339
340
341
342
343
344
345
346
347
348
349
350
351
352
353
354
355
356
357
358
359
360
361
362
363
364
365
366
367
368
369
370
371
372
373
374
375
376
377
378
379
380
381
382
383
384
385
386
387
388
389
390
391
392
393
394
395
396
397
398
399
400
401
402
403
404
405
406
407
408
409
410
411
412
413
414
415
416
417
418
419
420
421
422
423
424
425
426
427
428
429
430
431
432
433
434
435
436
437
438
439
440
441
442
443
444
445
446
447
448
449
450
451
[truncated: 80 more columns]
