# Supplementary material for: Statistics of pathogenic bacteria in the search of host cells
Source: Nat Commun. 2021 Mar 31;12:1990. doi: 10.1038/s41467-021-22156-6 (PMC8012381; doi:10.1038/s41467-021-22156-6)
Supplement: Supplementary file 9 — Source Data [file 41467_2021_22156_MOESM9_ESM.zip › SupplementaryFig9/Supplementary_Fig9.csv]

	Area	Mean	X	Y	XM	YM	Major	Minor	Angle
1	248.783	255	88.749	19.258	88.749	19.258	20.554	15.411	160.337
2	525.336	255	33.887	43.417	33.887	43.417	32.400	20.645	135.599
3	448.787	255	171.735	49.672	171.735	49.672	27.884	20.493	161.280
4	388.567	255	111.669	103.882	111.669	103.882	24.464	20.223	131.788
5	593.356	255	203.957	110.186	203.957	110.186	29.403	25.694	18.709
6	325.332	255	190.389	156.138	190.389	156.138	21.646	19.137	103.486
7	345.613	255	106.803	10.305	106.803	10.305	23.166	18.996	130.650
8	533.344	255	201.406	14.889	201.406	14.889	27.995	24.257	18.358
9	452.739	255	186.576	64.447	186.576	64.447	29.428	19.588	89.345
10	89.653	255	52.812	110.578	52.812	110.578	11.065	10.317	103.185
